# Supplementary material for: Targeting MYC effector functions in pancreatic cancer by inhibiting the ATPase RUVBL1/2
Source: Gut. 2024 May 31;73(9):1509–28. doi: 10.1136/gutjnl-2023-331519 (PMC11347226; doi:10.1136/gutjnl-2023-331519)
Supplement: Supplementary data [file gutjnl-2023-331519supp001.xlsx]

## Sheet: Sheet1
Online supplemental table 1. MYC binding partners. The table shows all MYC binding partners included in the shRNA library and indicates whether they were found in published MYC interaction studies.
Symbol	Baluapuri et al., U2OS	Baluapuri et al., T-cells	Büchel et al.	Kalkat et al.	Dingar et al.	sum
EP400	1	1	1	1	1	5
MAX	1	1	1	1	1	5
PLK1	1	1	1	1	1	5
CHD4	1	1	1	1	1	5
NOP56	1	1	1	1	1	5
TRRAP	1	1	1	1	1	5
ACTL6A	1	1	1	1	1	5
GTF3C1	1	0	1	1	1	4
ZNF281	0	1	1	1	1	4
RUVBL1	1	1	1	0	1	4
SMARCA4	1	1	1	1	1	5
PDCD11	1	1	1	1	1	5
RUVBL2	1	1	1	0	1	4
ATAD3A	1	1	1	0	1	4
CBX3	1	1	1	1	0	4
CSNK2A1	1	1	1	1	1	5
FBL	1	1	1	0	1	4
MYC	1	1	0	1	1	4
WDR5	1	1	0	1	1	4
DMAP1	1	1	1	1	1	5
HCFC1	1	1	1	1	1	5
RFC3	1	1	1	0	0	3
HUWE1	1	1	1	0	0	3
PSMD2	1	1	0	0	0	2
POLR2B	1	1	1	0	0	3
SLC25A13	1	0	1	0	1	3
PSMC4	1	1	1	0	0	3
SNRNP200	1	0	1	1	1	4
SMARCC1	1	1	0	0	1	3
BAG2	1	1	0	0	1	3
DNAJA1	1	1	1	0	1	4
HDAC1	0	1	1	0	1	3
DDX10	1	0	1	1	1	4
WDR43	1	0	1	1	1	4
PDS5B	0	1	1	0	0	2
NOL11	1	0	1	1	1	4
PGAM5	1	1	1	0	0	3
PSMD3	1	1	0	0	0	2
NOL9	1	0	1	1	1	4
SSRP1	1	1	0	1	1	4
NOP58	1	1	1	0	1	4
RANBP2	1	0	1	0	0	2
LAS1L	1	0	1	1	1	4
RBBP4	0	1	1	1	0	3
UBR5	0	1	1	0	1	3
TOP2A	1	1	1	0	0	3
CDC73	0	0	1	1	1	3
GATAD2B	0	1	1	0	1	3
HADHA	1	1	0	0	0	2
CSNK2B	0	1	1	0	1	3
CTR9	0	0	1	0	1	2
DCAF13	0	1	1	0	1	3
DKC1	1	1	0	1	0	3
PAF1	0	0	1	1	1	3
PUM3	1	0	1	0	1	3
HEATR1	1	1	0	0	1	3
MSH6	0	1	0	0	0	1
NPM1	1	1	1	0	0	3
RAI14	1	0	1	0	0	2
NOC2L	1	0	1	0	1	3
POLRMT	1	0	1	0	0	2
CAD	1	1	0	0	0	2
PSMD11	1	1	0	0	1	3
RUNX2	0	1	1	0	0	2
SMARCD2	0	1	0	1	1	3
SQSTM1	1	0	1	0	0	2
NUP133	1	0	1	0	0	2
RFC4	1	0	0	1	0	2
PBRM1	0	1	1	0	1	3
SUPT16H	1	1	0	0	0	2
H2BC21	1	0	1	0	0	2
ELP1	0	1	1	0	0	2
ECPAS	0	1	1	0	0	2
USP7	0	0	1	0	1	2
UTP15	1	0	1	0	0	2
UTP18	1	0	1	0	0	2
PARP1	1	0	1	0	0	2
NAP1L1	0	1	1	0	0	2
MYCN	0	0	1	0	0	1
MTA2	0	1	0	0	1	2
TOP2B	1	0	1	0	0	2
SUPT5H	0	1	1	0	0	2
SUPT6H	0	1	1	0	0	2
NSD2	1	0	1	0	0	2
AURKA	0	0	1	0	0	1
DHX33	1	0	0	0	0	1
RAD21	0	0	1	0	0	1
ZBTB17	0	0	0	0	0	0
YY1	0	0	0	0	0	0
LEO1	0	0	0	0	0	0
NUAK1	0	0	0	0	0	0
SYMPK	0	0	0	0	0	0
