# Supplementary material for: Targeting MYC effector functions in pancreatic cancer by inhibiting the ATPase RUVBL1/2
Source: Gut. 2024 May 31;73(9):1509–28. doi: 10.1136/gutjnl-2023-331519 (PMC11347226; doi:10.1136/gutjnl-2023-331519)
Supplement: Supplementary data [file gutjnl-2023-331519supp003.xlsx]

## Sheet: TOC_plasmid
Online supplemental table 2. Essentiality pf MYC binding partners. The file contains count tables (TOC) for all shRNAs in the plasmid library, the KPC culture in vitro screen and the KPC allograft screen, dropout statistics obtained from DESeq2 for cultured KPC screen and screen in the allograft, the median normalized differential dropout between KPC and NIH3T3 cells, and the median dropout per g…
Count table for all shRNAs in the plasmid library
ID	Gene	plasmid_library
1_Actl6A	Actl6A	8948
2_Actl6A	Actl6A	9590
3_Actl6A	Actl6A	5433
4_Actl6A	Actl6A	8654
5_Actl6A	Actl6A	6657
1_Ecpas	Ecpas	4597
2_Ecpas	Ecpas	6273
3_Ecpas	Ecpas	12205
4_Ecpas	Ecpas	7781
5_Ecpas	Ecpas	5079
1_Atad3A	Atad3A	5062
2_Atad3A	Atad3A	6352
3_Atad3A	Atad3A	21762
4_Atad3A	Atad3A	13156
5_Atad3A	Atad3A	8657
1_Aurka	Aurka	15693
2_Aurka	Aurka	21206
3_Aurka	Aurka	7921
4_Aurka	Aurka	6836
5_Aurka	Aurka	8851
1_Bag2	Bag2	4960
2_Bag2	Bag2	6062
3_Bag2	Bag2	8480
4_Bag2	Bag2	4485
5_Bag2	Bag2	8844
1_Cad	Cad	17000
2_Cad	Cad	28553
3_Cad	Cad	8191
4_Cad	Cad	5238
5_Cad	Cad	15903
1_Cbx3	Cbx3	3485
2_Cbx3	Cbx3	4619
3_Cbx3	Cbx3	9654
4_Cbx3	Cbx3	12487
5_Cbx3	Cbx3	6008
1_Cdc73	Cdc73	17612
2_Cdc73	Cdc73	7242
3_Cdc73	Cdc73	14794
4_Cdc73	Cdc73	5515
5_Cdc73	Cdc73	9424
1_Chd4	Chd4	6244
2_Chd4	Chd4	12887
3_Chd4	Chd4	11836
4_Chd4	Chd4	4036
5_Chd4	Chd4	12769
1_Csnk2A1	Csnk2A1	14000
2_Csnk2A1	Csnk2A1	8317
3_Csnk2A1	Csnk2A1	4290
4_Csnk2A1	Csnk2A1	8065
5_Csnk2A1	Csnk2A1	9873
1_Csnk2B	Csnk2B	6724
2_Csnk2B	Csnk2B	29164
3_Csnk2B	Csnk2B	13704
4_Csnk2B	Csnk2B	33545
5_Csnk2B	Csnk2B	3949
1_Ctr9	Ctr9	15390
2_Ctr9	Ctr9	13318
3_Ctr9	Ctr9	3171
4_Ctr9	Ctr9	5885
5_Ctr9	Ctr9	10364
1_Dcaf13	Dcaf13	9268
2_Dcaf13	Dcaf13	4666
3_Dcaf13	Dcaf13	4296
4_Dcaf13	Dcaf13	7626
5_Dcaf13	Dcaf13	18314
1_Ddx10	Ddx10	11967
2_Ddx10	Ddx10	14024
3_Ddx10	Ddx10	30677
4_Ddx10	Ddx10	6992
5_Ddx10	Ddx10	7369
1_Dhx33	Dhx33	8671
2_Dhx33	Dhx33	8828
3_Dhx33	Dhx33	8267
4_Dhx33	Dhx33	11830
5_Dhx33	Dhx33	7648
1_Dkc1	Dkc1	28473
2_Dkc1	Dkc1	8168
3_Dkc1	Dkc1	8912
4_Dkc1	Dkc1	8963
5_Dkc1	Dkc1	13271
1_Dmap1	Dmap1	21089
2_Dmap1	Dmap1	36818
3_Dmap1	Dmap1	17534
4_Dmap1	Dmap1	50863
5_Dmap1	Dmap1	43037
1_Dnaja1	Dnaja1	25433
2_Dnaja1	Dnaja1	9581
3_Dnaja1	Dnaja1	20313
4_Dnaja1	Dnaja1	6636
5_Dnaja1	Dnaja1	13196
1_Ep400	Ep400	6750
2_Ep400	Ep400	9245
3_Ep400	Ep400	5830
4_Ep400	Ep400	11458
5_Ep400	Ep400	6748
1_Fbl	Fbl	7294
2_Fbl	Fbl	8842
3_Fbl	Fbl	26445
4_Fbl	Fbl	6586
5_Fbl	Fbl	4483
1_Gatad2B	Gatad2B	5682
2_Gatad2B	Gatad2B	20275
3_Gatad2B	Gatad2B	9391
4_Gatad2B	Gatad2B	9392
5_Gatad2B	Gatad2B	12028
1_Gtf3C1	Gtf3C1	21212
2_Gtf3C1	Gtf3C1	12906
3_Gtf3C1	Gtf3C1	3997
4_Gtf3C1	Gtf3C1	3281
5_Gtf3C1	Gtf3C1	15652
1_Hadha	Hadha	13847
2_Hadha	Hadha	8193
3_Hadha	Hadha	9796
4_Hadha	Hadha	12029
5_Hadha	Hadha	5680
1_Hcfc1	Hcfc1	11342
2_Hcfc1	Hcfc1	7934
3_Hcfc1	Hcfc1	4309
4_Hcfc1	Hcfc1	8021
5_Hcfc1	Hcfc1	10481
1_Hdac1	Hdac1	3415
2_Hdac1	Hdac1	2227
3_Hdac1	Hdac1	14412
4_Hdac1	Hdac1	2427
5_Hdac1	Hdac1	2418
1_Heatr1	Heatr1	5210
2_Heatr1	Heatr1	4870
3_Heatr1	Heatr1	3767
4_Heatr1	Heatr1	9522
5_Heatr1	Heatr1	10417
1_H2bc21	H2bc21	4335
2_H2bc21	H2bc21	7028
3_H2bc21	H2bc21	2470
4_H2bc21	H2bc21	2369
5_H2bc21	H2bc21	5077
1_Huwe1	Huwe1	758
2_Huwe1	Huwe1	14004
3_Huwe1	Huwe1	5581
4_Huwe1	Huwe1	7652
5_Huwe1	Huwe1	7188
1_Elp1	Elp1	10710
2_Elp1	Elp1	4024
3_Elp1	Elp1	3736
4_Elp1	Elp1	9016
5_Elp1	Elp1	3539
1_Las1L	Las1L	7688
2_Las1L	Las1L	11137
3_Las1L	Las1L	9397
4_Las1L	Las1L	8257
5_Las1L	Las1L	7751
1_Leo1	Leo1	6468
2_Leo1	Leo1	9220
3_Leo1	Leo1	6465
4_Leo1	Leo1	7858
5_Leo1	Leo1	21575
1_Max	Max	6195
2_Max	Max	10180
3_Max	Max	4496
4_Max	Max	3725
5_Max	Max	7204
1_Msh6	Msh6	9435
2_Msh6	Msh6	9179
3_Msh6	Msh6	6654
4_Msh6	Msh6	3059
5_Msh6	Msh6	3229
1_Mta2	Mta2	7699
2_Mta2	Mta2	4792
3_Mta2	Mta2	4052
4_Mta2	Mta2	17716
5_Mta2	Mta2	6887
1_Myc	Myc	13083
2_Myc	Myc	4551
3_Myc	Myc	2758
4_Myc	Myc	2683
5_Myc	Myc	3610
1_Mycn	Mycn	6272
2_Mycn	Mycn	11694
3_Mycn	Mycn	2836
4_Mycn	Mycn	5532
5_Mycn	Mycn	3920
1_Nap1L1	Nap1L1	4456
2_Nap1L1	Nap1L1	5453
3_Nap1L1	Nap1L1	8720
4_Nap1L1	Nap1L1	2236
5_Nap1L1	Nap1L1	3637
1_Noc2L	Noc2L	8004
2_Noc2L	Noc2L	7291
3_Noc2L	Noc2L	9900
4_Noc2L	Noc2L	4088
5_Noc2L	Noc2L	6759
1_Nol11	Nol11	4841
2_Nol11	Nol11	5246
3_Nol11	Nol11	6599
4_Nol11	Nol11	11379
5_Nol11	Nol11	1972
1_Nol9	Nol9	4644
2_Nol9	Nol9	11477
3_Nol9	Nol9	11181
4_Nol9	Nol9	7291
5_Nol9	Nol9	3578
1_Nop56	Nop56	6350
2_Nop56	Nop56	11300
3_Nop56	Nop56	3902
4_Nop56	Nop56	11571
5_Nop56	Nop56	4837
1_Nop58	Nop58	1675
2_Nop58	Nop58	6253
3_Nop58	Nop58	5084
4_Nop58	Nop58	4152
5_Nop58	Nop58	6619
1_Npm1	Npm1	7340
2_Npm1	Npm1	16020
3_Npm1	Npm1	7669
4_Npm1	Npm1	6146
5_Npm1	Npm1	6271
2_Luci	NTC1	17229
4_GFP	NTC1	4242
5_GFP	NTC1	6797
8_GFP	NTC1	7296
9_GFP	NTC1	1897
1_Luci	NTC2	4471
10_GFP	NTC2	5560
3_Luci	NTC2	16431
5_Luci	NTC2	8519
7_GFP	NTC2	3793
1_GFP	NTC3	6466
2_GFP	NTC3	5672
3_GFP	NTC3	8240
6_GFP	NTC3	2178
4_Luci	NTC4	10604
6_Luci	NTC4	5316
7_Luci	NTC4	1774
8_Luci	NTC4	22892
1_Nuak1	Nuak1	10464
2_Nuak1	Nuak1	7358
3_Nuak1	Nuak1	6679
4_Nuak1	Nuak1	3236
5_Nuak1	Nuak1	2991
1_Nup133	Nup133	3872
2_Nup133	Nup133	5324
3_Nup133	Nup133	4740
4_Nup133	Nup133	3763
5_Nup133	Nup133	13451
1_Paf1	Paf1	3801
2_Paf1	Paf1	7653
3_Paf1	Paf1	17004
4_Paf1	Paf1	7844
5_Paf1	Paf1	6168
1_Parp1	Parp1	5559
2_Parp1	Parp1	3158
3_Parp1	Parp1	13448
4_Parp1	Parp1	3549
5_Parp1	Parp1	8654
1_Pbrm1	Pbrm1	8026
2_Pbrm1	Pbrm1	1794
3_Pbrm1	Pbrm1	7290
4_Pbrm1	Pbrm1	2708
5_Pbrm1	Pbrm1	2745
1_Pdcd11	Pdcd11	18056
2_Pdcd11	Pdcd11	3771
3_Pdcd11	Pdcd11	14379
4_Pdcd11	Pdcd11	12063
5_Pdcd11	Pdcd11	7471
1_Pds5B	Pds5B	5469
2_Pds5B	Pds5B	4192
3_Pds5B	Pds5B	4941
4_Pds5B	Pds5B	4606
5_Pds5B	Pds5B	3455
1_Pgam5	Pgam5	8283
2_Pgam5	Pgam5	6138
3_Pgam5	Pgam5	4125
4_Pgam5	Pgam5	11144
5_Pgam5	Pgam5	2149
1_Plk1	Plk1	11481
2_Plk1	Plk1	3685
3_Plk1	Plk1	5526
4_Plk1	Plk1	3085
5_Plk1	Plk1	11105
1_Polr2B	Polr2B	3294
2_Polr2B	Polr2B	3973
3_Polr2B	Polr2B	5449
4_Polr2B	Polr2B	3742
5_Polr2B	Polr2B	4004
1_Polrmt	Polrmt	5626
2_Polrmt	Polrmt	10779
3_Polrmt	Polrmt	4556
4_Polrmt	Polrmt	6832
5_Polrmt	Polrmt	2071
1_Psmc4	Psmc4	12248
2_Psmc4	Psmc4	17852
3_Psmc4	Psmc4	9288
4_Psmc4	Psmc4	7229
5_Psmc4	Psmc4	6997
1_Psmd11	Psmd11	6682
2_Psmd11	Psmd11	16049
3_Psmd11	Psmd11	6188
4_Psmd11	Psmd11	4375
5_Psmd11	Psmd11	5156
1_Psmd2	Psmd2	11045
2_Psmd2	Psmd2	17047
3_Psmd2	Psmd2	11433
4_Psmd2	Psmd2	16754
5_Psmd2	Psmd2	9841
1_Psmd3	Psmd3	14351
2_Psmd3	Psmd3	18135
3_Psmd3	Psmd3	14611
4_Psmd3	Psmd3	2587
5_Psmd3	Psmd3	10843
1_Pum3	Pum3	6711
2_Pum3	Pum3	8624
3_Pum3	Pum3	6892
4_Pum3	Pum3	22759
5_Pum3	Pum3	9827
1_Rad21	Rad21	5118
2_Rad21	Rad21	4701
3_Rad21	Rad21	3101
4_Rad21	Rad21	5850
5_Rad21	Rad21	5674
1_Rai14	Rai14	2948
2_Rai14	Rai14	9252
3_Rai14	Rai14	4663
4_Rai14	Rai14	4096
5_Rai14	Rai14	8202
1_Ranbp2	Ranbp2	4331
2_Ranbp2	Ranbp2	4770
3_Ranbp2	Ranbp2	4253
4_Ranbp2	Ranbp2	3367
5_Ranbp2	Ranbp2	6301
1_Rbbp4	Rbbp4	5513
2_Rbbp4	Rbbp4	3504
3_Rbbp4	Rbbp4	2596
4_Rbbp4	Rbbp4	4327
5_Rbbp4	Rbbp4	11847
1_Rfc3	Rfc3	943
2_Rfc3	Rfc3	5513
3_Rfc3	Rfc3	6361
4_Rfc3	Rfc3	13365
5_Rfc3	Rfc3	4898
1_Rfc4	Rfc4	10482
2_Rfc4	Rfc4	10551
3_Rfc4	Rfc4	5979
4_Rfc4	Rfc4	6442
5_Rfc4	Rfc4	8079
1_Runx2	Runx2	7724
2_Runx2	Runx2	6919
3_Runx2	Runx2	12878
4_Runx2	Runx2	4986
5_Runx2	Runx2	5763
1_Ruvbl1	Ruvbl1	3238
2_Ruvbl1	Ruvbl1	8766
3_Ruvbl1	Ruvbl1	9080
4_Ruvbl1	Ruvbl1	1923
5_Ruvbl1	Ruvbl1	8669
1_Ruvbl2	Ruvbl2	2092
2_Ruvbl2	Ruvbl2	2453
3_Ruvbl2	Ruvbl2	9442
4_Ruvbl2	Ruvbl2	10010
5_Ruvbl2	Ruvbl2	6275
1_Slc25A13	Slc25A13	2529
2_Slc25A13	Slc25A13	2270
3_Slc25A13	Slc25A13	6746
4_Slc25A13	Slc25A13	4907
5_Slc25A13	Slc25A13	4432
1_Smarca4	Smarca4	4172
2_Smarca4	Smarca4	7687
3_Smarca4	Smarca4	11258
4_Smarca4	Smarca4	13171
5_Smarca4	Smarca4	2770
1_Smarcc1	Smarcc1	4505
2_Smarcc1	Smarcc1	2248
3_Smarcc1	Smarcc1	4354
4_Smarcc1	Smarcc1	2448
5_Smarcc1	Smarcc1	2103
1_Smarcd2	Smarcd2	5416
2_Smarcd2	Smarcd2	17109
3_Smarcd2	Smarcd2	13543
4_Smarcd2	Smarcd2	3507
5_Smarcd2	Smarcd2	6442
1_Snrnp200	Snrnp200	4838
2_Snrnp200	Snrnp200	10555
3_Snrnp200	Snrnp200	5397
4_Snrnp200	Snrnp200	9946
5_Snrnp200	Snrnp200	10927
1_Sqstm1	Sqstm1	2089
2_Sqstm1	Sqstm1	4026
3_Sqstm1	Sqstm1	6134
4_Sqstm1	Sqstm1	10441
5_Sqstm1	Sqstm1	15478
1_Ssrp1	Ssrp1	11898
2_Ssrp1	Ssrp1	3008
3_Ssrp1	Ssrp1	8395
4_Ssrp1	Ssrp1	24452
5_Ssrp1	Ssrp1	19208
1_Supt16	Supt16	2255
2_Supt16	Supt16	5616
3_Supt16	Supt16	2924
4_Supt16	Supt16	7877
5_Supt16	Supt16	4731
1_Supt5	Supt5	6780
2_Supt5	Supt5	6154
3_Supt5	Supt5	5782
4_Supt5	Supt5	2109
5_Supt5	Supt5	8826
1_Supt6	Supt6	7226
2_Supt6	Supt6	9753
3_Supt6	Supt6	14267
4_Supt6	Supt6	3017
5_Supt6	Supt6	11372
1_Sympk	Sympk	10501
2_Sympk	Sympk	13515
3_Sympk	Sympk	7267
4_Sympk	Sympk	9353
5_Sympk	Sympk	4621
1_Top2a	Top2A	4587
2_Top2a	Top2a	2976
3_Top2a	Top2a	5289
4_Top2a	Top2a	4584
5_Top2a	Top2a	5769
1_Top2b	Top2b	4542
2_Top2b	Top2b	4949
3_Top2b	Top2b	7471
4_Top2b	Top2b	2630
5_Top2b	Top2b	6451
1_Trrap	Trrap	14709
2_Trrap	Trrap	8737
3_Trrap	Trrap	7823
4_Trrap	Trrap	6327
5_Trrap	Trrap	5047
1_Ubr5	Ubr5	4688
2_Ubr5	Ubr5	4107
3_Ubr5	Ubr5	8045
4_Ubr5	Ubr5	3083
5_Ubr5	Ubr5	8455
1_Usp7	Usp7	6129
2_Usp7	Usp7	3833
3_Usp7	Usp7	6282
4_Usp7	Usp7	4554
5_Usp7	Usp7	10059
1_Utp15	Utp15	7886
2_Utp15	Utp15	1813
3_Utp15	Utp15	8001
4_Utp15	Utp15	4332
5_Utp15	Utp15	3338
1_Utp18	Utp18	9007
2_Utp18	Utp18	5115
3_Utp18	Utp18	4596
4_Utp18	Utp18	983
5_Utp18	Utp18	6813
1_Wdr43	Wdr43	3787
2_Wdr43	Wdr43	2417
3_Wdr43	Wdr43	5221
4_Wdr43	Wdr43	9817
5_Wdr43	Wdr43	869
1_Wdr5	Wdr5	6695
2_Wdr5	Wdr5	9841
3_Wdr5	Wdr5	7262
4_Wdr5	Wdr5	5034
5_Wdr5	Wdr5	12794
1_Nsd2	Nsd2	9249
2_Nsd2	Nsd2	5120
3_Nsd2	Nsd2	10760
4_Nsd2	Nsd2	11513
5_Nsd2	Nsd2	3594
1_Yy1	Yy1	6153
2_Yy1	Yy1	5754
3_Yy1	Yy1	1458
4_Yy1	Yy1	4626
5_Yy1	Yy1	9359
1_Zbtb17	Zbtb17	12209
2_Zbtb17	Zbtb17	4310
3_Zbtb17	Zbtb17	16574
4_Zbtb17	Zbtb17	4533
5_Zbtb17	Zbtb17	9564
1_Zfp281	Zfp281	12815
2_Zfp281	Zfp281	5907
3_Zfp281	Zfp281	4222
4_Zfp281	Zfp281	3141
5_Zfp281	Zfp281	8834

## Sheet: TOC_KPC
Online supplemental table 2. Essentiality pf MYC binding partners. The file contains count tables (TOC) for all shRNAs in the plasmid library, the KPC culture in vitro screen and the KPC allograft screen, dropout statistics obtained from DESeq2 for cultured KPC screen and screen in the allograft, the median normalized differential dropout between KPC and NIH3T3 cells, and the median dropout per g…
Count table for all shRNAs in the KPC culture in vitro screen
ID	Gene	Ctrl_1	Ctrl_2	Ctrl_3	Dox_1	Dox_2	Dox_3
1_Actl6A	Actl6A	582	498	1246	765	133	92
2_Actl6A	Actl6A	751	1363	1483	380	683	125
3_Actl6A	Actl6A	536	668	955	1383	1475	1859
4_Actl6A	Actl6A	696	761	1593	72	494	124
5_Actl6A	Actl6A	1130	806	1260	290	329	479
1_Ecpas	Ecpas	656	628	1181	3141	3285	2211
2_Ecpas	Ecpas	688	758	1669	3028	3533	3678
3_Ecpas	Ecpas	1224	1290	1958	9695	9342	8216
4_Ecpas	Ecpas	808	963	1284	3632	4956	2821
5_Ecpas	Ecpas	750	758	1690	2506	3595	2750
1_Atad3A	Atad3A	548	486	867	47	300	47
2_Atad3A	Atad3A	481	700	959	155	174	53
3_Atad3A	Atad3A	1779	1961	3933	532	457	211
4_Atad3A	Atad3A	983	1034	2009	138	123	203
5_Atad3A	Atad3A	715	959	1193	200	558	287
1_Aurka	Aurka	1558	1744	3395	611	535	295
2_Aurka	Aurka	2295	2540	3407	4415	3554	2735
3_Aurka	Aurka	1104	966	2148	1308	1324	1233
4_Aurka	Aurka	587	471	1681	504	259	412
5_Aurka	Aurka	748	525	1223	2109	3392	1253
1_Bag2	Bag2	885	537	1224	2939	2296	2538
2_Bag2	Bag2	710	900	901	5780	4483	3007
3_Bag2	Bag2	734	1086	1577	3971	4941	3606
4_Bag2	Bag2	510	534	1488	3959	4612	2845
5_Bag2	Bag2	1220	788	1442	3310	3610	2485
1_Cad	Cad	1620	1372	2808	1953	1498	1420
2_Cad	Cad	2230	2139	3837	1732	1204	1143
3_Cad	Cad	400	590	1312	340	465	278
4_Cad	Cad	389	446	959	528	526	425
5_Cad	Cad	1512	1285	2857	815	980	715
1_Cbx3	Cbx3	299	543	745	1530	1447	1449
2_Cbx3	Cbx3	442	580	1014	1804	2100	1206
3_Cbx3	Cbx3	735	935	1806	1781	2190	1694
4_Cbx3	Cbx3	1474	1394	2466	7239	4923	7311
5_Cbx3	Cbx3	596	755	1399	2309	3347	1569
1_Cdc73	Cdc73	1612	1532	2656	512	354	321
2_Cdc73	Cdc73	1069	506	1347	233	268	247
3_Cdc73	Cdc73	1337	1195	2124	868	803	592
4_Cdc73	Cdc73	378	814	1095	1316	1618	636
5_Cdc73	Cdc73	1310	1375	3215	5274	5594	4380
1_Chd4	Chd4	885	651	1650	649	408	157
2_Chd4	Chd4	1290	1136	2436	2176	1383	1468
3_Chd4	Chd4	1421	1202	2581	1063	414	465
4_Chd4	Chd4	421	444	606	549	321	435
5_Chd4	Chd4	711	985	1221	293	292	113
1_Csnk2A1	Csnk2A1	1588	1718	2076	5898	6136	5425
2_Csnk2A1	Csnk2A1	939	778	1910	6000	4600	5159
3_Csnk2A1	Csnk2A1	727	606	1182	2834	2881	2243
4_Csnk2A1	Csnk2A1	892	949	2005	4375	4615	3712
5_Csnk2A1	Csnk2A1	1141	1299	2319	5644	4562	4698
1_Csnk2B	Csnk2B	617	425	857	466	83	151
2_Csnk2B	Csnk2B	2399	1728	3174	2288	1525	1509
3_Csnk2B	Csnk2B	828	764	1310	2113	2155	1650
4_Csnk2B	Csnk2B	3515	2867	5128	1378	1525	1161
5_Csnk2B	Csnk2B	288	735	1157	649	813	539
1_Ctr9	Ctr9	1163	1032	2616	460	440	594
2_Ctr9	Ctr9	1666	1738	2739	182	382	320
3_Ctr9	Ctr9	235	447	503	139	68	157
4_Ctr9	Ctr9	887	661	1518	480	173	294
5_Ctr9	Ctr9	583	1019	1834	320	149	79
1_Dcaf13	Dcaf13	834	1097	2905	656	476	410
2_Dcaf13	Dcaf13	692	715	1052	176	362	205
3_Dcaf13	Dcaf13	426	496	882	261	195	113
4_Dcaf13	Dcaf13	1105	1049	1472	509	323	452
5_Dcaf13	Dcaf13	1542	1603	3526	584	574	695
1_Ddx10	Ddx10	1306	1120	2656	852	304	245
2_Ddx10	Ddx10	1732	1642	3123	1673	1444	1447
3_Ddx10	Ddx10	2789	3020	6159	2117	1108	948
4_Ddx10	Ddx10	1124	1057	2322	444	475	264
5_Ddx10	Ddx10	870	968	1946	293	254	404
1_Dhx33	Dhx33	1094	1090	2031	4216	3718	3324
2_Dhx33	Dhx33	1123	1487	2160	4623	7273	4779
3_Dhx33	Dhx33	1259	951	1798	3067	3235	2555
4_Dhx33	Dhx33	1415	1543	2631	8368	8438	7487
5_Dhx33	Dhx33	880	911	2263	7368	7173	5662
1_Dkc1	Dkc1	2467	2170	3713	1874	1178	911
2_Dkc1	Dkc1	849	812	1818	363	493	303
3_Dkc1	Dkc1	961	1057	1741	430	467	445
4_Dkc1	Dkc1	833	767	2167	381	409	102
5_Dkc1	Dkc1	1375	1475	2305	713	847	256
1_Dmap1	Dmap1	1985	2133	3789	1297	895	603
2_Dmap1	Dmap1	3075	2671	4005	1144	818	601
3_Dmap1	Dmap1	1345	1381	2608	2817	2020	1553
4_Dmap1	Dmap1	3897	4152	6791	1556	2888	1937
5_Dmap1	Dmap1	2763	3012	5958	1970	1205	1073
1_Dnaja1	Dnaja1	3024	2900	5335	1253	1637	687
2_Dnaja1	Dnaja1	1081	550	1866	6277	5705	5700
3_Dnaja1	Dnaja1	1642	1981	3926	5949	7801	6291
4_Dnaja1	Dnaja1	814	862	1861	2433	2225	1328
5_Dnaja1	Dnaja1	1126	1460	3027	5308	4883	3822
1_Ep400	Ep400	674	881	1384	2424	3978	2328
2_Ep400	Ep400	1002	1285	2342	272	262	174
3_Ep400	Ep400	678	904	1699	1238	1238	1308
4_Ep400	Ep400	1233	1213	1591	556	668	260
5_Ep400	Ep400	563	783	829	476	400	236
1_Fbl	Fbl	900	874	1320	125	335	416
2_Fbl	Fbl	748	723	1443	172	431	689
3_Fbl	Fbl	2202	3036	4743	681	426	764
4_Fbl	Fbl	646	613	1688	126	118	131
5_Fbl	Fbl	335	466	1050	87	224	35
1_Gatad2B	Gatad2B	559	721	1058	3433	5944	5902
2_Gatad2B	Gatad2B	1268	1441	1913	4644	4460	2953
3_Gatad2B	Gatad2B	670	1092	1399	3410	3238	2803
4_Gatad2B	Gatad2B	651	902	1289	5061	3094	2284
5_Gatad2B	Gatad2B	1087	1308	1682	6461	6431	3951
1_Gtf3C1	Gtf3C1	1521	1427	3415	5719	6309	4746
2_Gtf3C1	Gtf3C1	1332	1251	2436	6973	5871	4376
3_Gtf3C1	Gtf3C1	366	347	1096	441	984	454
4_Gtf3C1	Gtf3C1	307	365	1118	314	343	315
5_Gtf3C1	Gtf3C1	1346	1337	2478	6068	5915	4365
1_Hadha	Hadha	1357	1232	2361	1317	1536	852
2_Hadha	Hadha	688	672	1236	3335	2975	1900
3_Hadha	Hadha	1133	1209	1837	4040	5445	3008
4_Hadha	Hadha	1576	1146	2893	7090	6508	5896
5_Hadha	Hadha	536	446	1036	1948	2576	2217
1_Hcfc1	Hcfc1	643	839	1757	266	302	259
2_Hcfc1	Hcfc1	633	913	1715	205	597	291
3_Hcfc1	Hcfc1	236	418	418	21	45	220
4_Hcfc1	Hcfc1	940	1090	2476	1814	1041	1436
5_Hcfc1	Hcfc1	744	776	993	314	251	90
1_Hdac1	Hdac1	467	531	574	1280	1755	1592
2_Hdac1	Hdac1	354	369	719	1190	1332	1169
3_Hdac1	Hdac1	1148	1360	2867	10606	10003	8605
4_Hdac1	Hdac1	229	216	753	1116	856	517
5_Hdac1	Hdac1	415	768	730	1786	1836	1566
1_Heatr1	Heatr1	478	492	965	72	105	151
2_Heatr1	Heatr1	462	204	397	80	133	134
3_Heatr1	Heatr1	423	499	1124	192	131	100
4_Heatr1	Heatr1	1462	981	1828	453	605	361
5_Heatr1	Heatr1	1193	1214	2295	339	166	223
1_H2bc21	H2bc21	386	403	981	2066	2545	1708
2_H2bc21	H2bc21	802	655	1412	2903	4050	3803
3_H2bc21	H2bc21	304	269	517	1748	1384	2175
4_H2bc21	H2bc21	344	229	436	1756	1632	885
5_H2bc21	H2bc21	807	591	1057	3395	3569	2419
1_Huwe1	Huwe1	69	150	233	191	382	222
2_Huwe1	Huwe1	1125	1001	1814	294	441	184
3_Huwe1	Huwe1	698	607	1094	225	201	243
4_Huwe1	Huwe1	877	631	1472	309	144	240
5_Huwe1	Huwe1	609	587	776	136	200	196
1_Elp1	Elp1	986	693	1501	1082	668	712
2_Elp1	Elp1	736	621	1501	1354	1059	1001
3_Elp1	Elp1	374	384	978	764	551	351
4_Elp1	Elp1	690	993	1790	4638	5613	3670
5_Elp1	Elp1	452	382	1092	2172	1606	1934
1_Las1L	Las1L	793	593	1428	666	256	245
2_Las1L	Las1L	1199	1243	2665	284	255	219
3_Las1L	Las1L	680	533	1286	442	107	176
4_Las1L	Las1L	716	1052	1037	108	208	304
5_Las1L	Las1L	529	606	1342	361	146	142
1_Leo1	Leo1	453	356	746	318	379	141
2_Leo1	Leo1	964	978	2036	524	315	340
3_Leo1	Leo1	878	1235	1691	1195	1067	1021
4_Leo1	Leo1	553	725	1238	164	343	90
5_Leo1	Leo1	1712	1735	3307	860	562	1394
1_Max	Max	506	301	1001	148	198	563
2_Max	Max	517	919	1832	107	300	309
3_Max	Max	442	526	983	174	609	181
4_Max	Max	418	599	597	1093	1664	1357
5_Max	Max	1000	796	1396	130	328	51
1_Msh6	Msh6	1083	1091	1756	3807	3936	3411
2_Msh6	Msh6	732	967	1588	3130	3201	2701
3_Msh6	Msh6	716	885	1124	1818	2124	1741
4_Msh6	Msh6	438	560	784	1729	1782	1488
5_Msh6	Msh6	437	322	715	1254	1720	1238
1_Mta2	Mta2	612	470	1133	486	953	609
2_Mta2	Mta2	641	516	962	2787	2743	1848
3_Mta2	Mta2	384	687	938	1096	1402	816
4_Mta2	Mta2	1698	1337	2706	8716	6290	6257
5_Mta2	Mta2	871	1092	1735	3554	2486	2334
1_Myc	Myc	1032	1027	1957	676	374	465
2_Myc	Myc	593	482	1546	115	363	42
3_Myc	Myc	186	143	222	32	61	25
4_Myc	Myc	311	386	826	186	173	80
5_Myc	Myc	422	571	1142	679	538	758
1_Mycn	Mycn	543	758	884	2443	2655	2992
2_Mycn	Mycn	629	721	1125	1600	1300	1146
3_Mycn	Mycn	479	291	771	2077	2679	2924
4_Mycn	Mycn	609	794	1124	7239	7106	6779
5_Mycn	Mycn	484	750	1250	1663	1915	2074
1_Nap1L1	Nap1L1	533	441	737	1575	2047	1266
2_Nap1L1	Nap1L1	283	500	1047	2928	3491	2994
3_Nap1L1	Nap1L1	1037	990	2375	4707	5379	4409
4_Nap1L1	Nap1L1	192	259	456	1468	1351	544
5_Nap1L1	Nap1L1	605	283	979	2862	3064	2153
1_Noc2L	Noc2L	644	740	1592	81	116	176
2_Noc2L	Noc2L	307	468	974	287	161	111
3_Noc2L	Noc2L	929	1047	1585	553	513	163
4_Noc2L	Noc2L	411	396	438	103	147	83
5_Noc2L	Noc2L	494	764	1095	135	186	71
1_Nol11	Nol11	493	599	929	182	185	116
2_Nol11	Nol11	503	357	1084	48	211	181
3_Nol11	Nol11	663	854	1274	98	269	448
4_Nol11	Nol11	1120	1180	2025	117	278	354
5_Nol11	Nol11	314	388	663	388	297	355
1_Nol9	Nol9	300	486	1015	157	112	183
2_Nol9	Nol9	952	970	2175	540	379	345
3_Nol9	Nol9	982	949	1902	4342	5862	4454
4_Nol9	Nol9	604	480	1173	68	397	132
5_Nol9	Nol9	468	581	806	101	327	196
1_Nop56	Nop56	724	595	1154	74	374	329
2_Nop56	Nop56	876	1085	1606	609	415	395
3_Nop56	Nop56	289	467	737	94	187	127
4_Nop56	Nop56	861	740	1367	309	376	205
5_Nop56	Nop56	582	872	979	608	354	310
1_Nop58	Nop58	196	248	239	128	156	181
2_Nop58	Nop58	767	627	1147	500	238	113
3_Nop58	Nop58	399	494	1008	57	108	217
4_Nop58	Nop58	495	456	1015	76	122	37
5_Nop58	Nop58	703	719	1539	105	326	192
1_Npm1	Npm1	782	733	917	1819	918	1182
2_Npm1	Npm1	1371	1165	1998	5018	4676	3656
3_Npm1	Npm1	636	736	1191	885	1298	702
4_Npm1	Npm1	467	643	720	869	1082	609
5_Npm1	Npm1	451	467	1109	501	647	614
2_Luci	NTC1	887	909	2156	1831	1341	968
4_GFP	NTC1	553	559	876	3302	3457	2311
5_GFP	NTC1	554	517	1288	2036	2224	2361
8_GFP	NTC1	510	931	1122	4407	3210	3892
9_GFP	NTC1	241	288	750	1450	1689	1712
1_Luci	NTC2	384	338	593	1913	2000	1737
10_GFP	NTC2	693	1053	1195	3575	4587	2795
3_Luci	NTC2	1407	1243	2749	6112	5018	5197
5_Luci	NTC2	353	327	384	2033	2389	1876
7_GFP	NTC2	555	378	679	2914	2061	991
1_GFP	NTC3	610	750	922	4887	4537	3110
2_GFP	NTC3	541	466	1225	3317	3510	2066
3_GFP	NTC3	702	740	1367	942	950	735
6_GFP	NTC3	295	326	553	2363	1541	2212
4_Luci	NTC4	1278	1053	1869	5222	5237	4205
6_Luci	NTC4	2215	4033	5665	6517	5099	3866
7_Luci	NTC4	55	137	114	299	297	136
8_Luci	NTC4	14475	5696	22221	20819	12943	11846
1_Nuak1	Nuak1	1153	1195	2651	6219	7609	6590
2_Nuak1	Nuak1	538	441	696	2897	1863	1488
3_Nuak1	Nuak1	139	371	396	769	1313	869
4_Nuak1	Nuak1	278	414	661	1534	2119	1195
5_Nuak1	Nuak1	405	439	509	1915	3063	2885
1_Nup133	Nup133	324	351	601	1673	1931	1843
2_Nup133	Nup133	620	678	1520	645	939	606
3_Nup133	Nup133	721	696	1527	4723	4154	3250
4_Nup133	Nup133	486	679	1486	183	102	402
5_Nup133	Nup133	1641	1943	2902	908	741	793
1_Paf1	Paf1	504	438	945	313	720	683
2_Paf1	Paf1	623	691	1088	292	165	90
3_Paf1	Paf1	1470	1825	2359	638	1623	452
4_Paf1	Paf1	767	655	1542	254	271	231
5_Paf1	Paf1	371	209	878	26	99	140
1_Parp1	Parp1	475	698	963	2686	2160	2401
2_Parp1	Parp1	391	489	573	1854	2377	1501
3_Parp1	Parp1	855	894	1273	1921	1777	1378
4_Parp1	Parp1	423	634	959	1743	1944	1482
5_Parp1	Parp1	547	457	917	2171	2094	1393
1_Pbrm1	Pbrm1	671	826	1278	3797	4129	2556
2_Pbrm1	Pbrm1	238	341	610	1117	912	683
3_Pbrm1	Pbrm1	808	687	1216	1860	1262	1230
4_Pbrm1	Pbrm1	171	243	384	585	409	427
5_Pbrm1	Pbrm1	394	407	1011	1530	1225	1268
1_Pdcd11	Pdcd11	1315	1402	2121	797	631	300
2_Pdcd11	Pdcd11	313	325	358	33	50	68
3_Pdcd11	Pdcd11	1124	960	1778	254	359	326
4_Pdcd11	Pdcd11	932	881	1786	563	956	637
5_Pdcd11	Pdcd11	862	720	1123	215	372	103
1_Pds5B	Pds5B	418	489	1255	2546	1807	1623
2_Pds5B	Pds5B	414	350	592	1987	1537	1155
3_Pds5B	Pds5B	747	526	1361	3765	3510	3011
4_Pds5B	Pds5B	544	539	1211	2870	2300	1141
5_Pds5B	Pds5B	553	634	760	2593	2159	2037
1_Pgam5	Pgam5	531	733	868	800	613	643
2_Pgam5	Pgam5	619	694	1090	2166	1764	2211
3_Pgam5	Pgam5	428	512	679	3261	2722	2184
4_Pgam5	Pgam5	899	1075	1546	3794	4158	3065
5_Pgam5	Pgam5	363	378	416	2176	1919	1713
1_Plk1	Plk1	846	949	1915	287	275	118
2_Plk1	Plk1	388	420	699	143	91	30
3_Plk1	Plk1	566	715	1510	263	204	92
4_Plk1	Plk1	355	299	743	30	168	95
5_Plk1	Plk1	608	738	1508	156	76	203
1_Polr2B	Polr2B	409	399	709	235	107	35
2_Polr2B	Polr2B	270	200	446	94	38	100
3_Polr2B	Polr2B	480	538	881	132	95	268
4_Polr2B	Polr2B	387	478	1145	65	94	41
5_Polr2B	Polr2B	368	570	398	99	257	130
1_Polrmt	Polrmt	738	826	1603	6979	8637	7259
2_Polrmt	Polrmt	801	1084	1487	784	953	661
3_Polrmt	Polrmt	458	492	1142	1144	1270	764
4_Polrmt	Polrmt	487	432	543	2773	3170	2408
5_Polrmt	Polrmt	286	404	386	1567	1614	1425
1_Psmc4	Psmc4	1090	1072	1789	253	372	114
2_Psmc4	Psmc4	1418	1336	2474	550	812	289
3_Psmc4	Psmc4	553	647	1278	265	192	22
4_Psmc4	Psmc4	523	726	1280	551	457	324
5_Psmc4	Psmc4	918	905	909	225	384	177
1_Psmd11	Psmd11	656	855	1836	103	258	239
2_Psmd11	Psmd11	1705	1511	3261	488	522	325
3_Psmd11	Psmd11	478	669	1306	363	292	265
4_Psmd11	Psmd11	371	693	942	46	226	72
5_Psmd11	Psmd11	411	235	332	282	178	292
1_Psmd2	Psmd2	1057	1118	2114	172	151	169
2_Psmd2	Psmd2	1221	1545	2600	290	480	208
3_Psmd2	Psmd2	897	1168	1646	544	675	277
4_Psmd2	Psmd2	1729	1666	2406	339	478	539
5_Psmd2	Psmd2	1196	1303	1974	305	334	255
1_Psmd3	Psmd3	1151	1118	2150	269	148	224
2_Psmd3	Psmd3	2056	2000	3384	594	512	293
3_Psmd3	Psmd3	1403	1658	2459	408	700	339
4_Psmd3	Psmd3	333	320	1160	42	124	99
5_Psmd3	Psmd3	705	852	1667	2412	2587	1932
1_Pum3	Pum3	549	648	1113	2123	1967	1346
2_Pum3	Pum3	1092	808	1643	1115	1327	966
3_Pum3	Pum3	351	471	847	338	382	609
4_Pum3	Pum3	2832	2778	4386	5861	7458	5918
5_Pum3	Pum3	768	1028	1106	1630	2158	1611
1_Rad21	Rad21	548	627	1525	906	543	639
2_Rad21	Rad21	442	473	982	958	1039	494
3_Rad21	Rad21	268	297	588	26	75	206
4_Rad21	Rad21	678	597	1449	1059	560	800
5_Rad21	Rad21	505	619	1486	707	596	430
1_Rai14	Rai14	457	257	803	3029	3582	1733
2_Rai14	Rai14	803	600	1152	5289	2381	3180
3_Rai14	Rai14	653	543	1202	1116	1875	1204
4_Rai14	Rai14	723	474	933	2094	2382	2210
5_Rai14	Rai14	659	437	1255	4277	4626	2977
1_Ranbp2	Ranbp2	605	335	503	102	232	73
2_Ranbp2	Ranbp2	549	754	1135	277	427	247
3_Ranbp2	Ranbp2	612	754	1024	245	236	95
4_Ranbp2	Ranbp2	492	637	706	70	87	164
5_Ranbp2	Ranbp2	627	770	1364	360	490	170
1_Rbbp4	Rbbp4	643	688	917	1142	1101	1165
2_Rbbp4	Rbbp4	265	611	772	313	850	458
3_Rbbp4	Rbbp4	330	249	729	425	432	308
4_Rbbp4	Rbbp4	615	737	763	447	602	305
5_Rbbp4	Rbbp4	1024	1066	1910	556	1290	431
1_Rfc3	Rfc3	144	60	381	23	17	167
2_Rfc3	Rfc3	695	550	1099	978	1091	797
3_Rfc3	Rfc3	782	675	1354	147	31	159
4_Rfc3	Rfc3	875	955	1794	344	307	214
5_Rfc3	Rfc3	297	241	394	1222	429	489
1_Rfc4	Rfc4	780	696	1310	311	176	149
2_Rfc4	Rfc4	1197	1333	2423	772	865	626
3_Rfc4	Rfc4	552	738	636	89	270	103
4_Rfc4	Rfc4	629	506	1112	296	88	144
5_Rfc4	Rfc4	755	723	1681	265	187	88
1_Runx2	Runx2	962	843	1690	1552	1379	1669
2_Runx2	Runx2	740	782	1418	1203	1607	1106
3_Runx2	Runx2	1537	1697	3110	4735	4771	4425
4_Runx2	Runx2	299	130	828	733	808	559
5_Runx2	Runx2	893	669	1240	3055	3100	2415
1_Ruvbl1	Ruvbl1	546	397	870	405	165	37
2_Ruvbl1	Ruvbl1	961	1084	1815	220	270	242
3_Ruvbl1	Ruvbl1	725	934	1680	142	452	109
4_Ruvbl1	Ruvbl1	370	149	583	56	2	36
5_Ruvbl1	Ruvbl1	830	804	1126	194	416	216
1_Ruvbl2	Ruvbl2	241	200	355	677	970	623
2_Ruvbl2	Ruvbl2	354	381	610	42	42	50
3_Ruvbl2	Ruvbl2	914	684	1558	478	251	156
4_Ruvbl2	Ruvbl2	581	519	1203	192	196	290
5_Ruvbl2	Ruvbl2	566	847	1217	135	108	186
1_Slc25A13	Slc25A13	261	369	607	1344	1398	945
2_Slc25A13	Slc25A13	357	264	581	1562	1347	1615
3_Slc25A13	Slc25A13	610	587	1185	1864	2615	1957
4_Slc25A13	Slc25A13	680	718	1363	2937	2886	2242
5_Slc25A13	Slc25A13	474	454	623	2303	2302	1392
1_Smarca4	Smarca4	543	586	1231	89	182	92
2_Smarca4	Smarca4	475	558	1043	301	204	80
3_Smarca4	Smarca4	945	851	1828	515	208	168
4_Smarca4	Smarca4	812	802	1521	213	138	134
5_Smarca4	Smarca4	246	221	535	2195	1705	2140
1_Smarcc1	Smarcc1	479	582	953	295	311	86
2_Smarcc1	Smarcc1	251	287	217	306	496	252
3_Smarcc1	Smarcc1	586	524	1319	945	581	697
4_Smarcc1	Smarcc1	272	334	764	437	880	408
5_Smarcc1	Smarcc1	315	226	444	147	122	72
1_Smarcd2	Smarcd2	651	713	1340	1589	1991	1230
2_Smarcd2	Smarcd2	1377	1585	3000	3752	3621	3046
3_Smarcd2	Smarcd2	914	927	1577	3778	4032	4946
4_Smarcd2	Smarcd2	299	455	513	1726	2176	2099
5_Smarcd2	Smarcd2	738	924	1808	2226	3881	2378
1_Snrnp200	Snrnp200	538	526	1199	93	218	209
2_Snrnp200	Snrnp200	875	1069	1601	409	203	110
3_Snrnp200	Snrnp200	449	597	679	44	158	293
4_Snrnp200	Snrnp200	745	773	1434	294	225	292
5_Snrnp200	Snrnp200	951	1052	1359	603	332	67
1_Sqstm1	Sqstm1	311	217	570	2239	1555	950
2_Sqstm1	Sqstm1	336	418	691	2244	1905	1897
3_Sqstm1	Sqstm1	745	1061	1514	4224	4160	3238
4_Sqstm1	Sqstm1	677	438	1354	2550	1992	1506
5_Sqstm1	Sqstm1	1396	1816	2597	4639	4994	4739
1_Ssrp1	Ssrp1	828	752	1441	1043	712	512
2_Ssrp1	Ssrp1	337	252	244	88	15	22
3_Ssrp1	Ssrp1	1214	1224	2584	260	510	186
4_Ssrp1	Ssrp1	2089	1501	2746	568	630	374
5_Ssrp1	Ssrp1	1932	1589	3308	406	885	437
1_Supt16	Supt16	553	338	835	9	160	20
2_Supt16	Supt16	752	556	867	113	343	267
3_Supt16	Supt16	250	281	562	321	204	38
4_Supt16	Supt16	975	814	856	391	234	458
5_Supt16	Supt16	416	434	882	306	183	114
1_Supt5	Supt5	602	407	1142	509	381	366
2_Supt5	Supt5	440	534	911	210	70	196
3_Supt5	Supt5	415	282	636	351	214	182
4_Supt5	Supt5	326	254	368	113	115	50
5_Supt5	Supt5	894	806	1787	868	596	515
1_Supt6	Supt6	834	556	1146	865	503	213
2_Supt6	Supt6	799	554	924	529	342	219
3_Supt6	Supt6	771	1076	1221	261	183	426
4_Supt6	Supt6	440	280	837	539	359	104
5_Supt6	Supt6	835	991	1634	200	294	312
1_Sympk	Sympk	1144	1089	2131	507	227	272
2_Sympk	Sympk	800	1039	1949	510	562	236
3_Sympk	Sympk	1023	580	1837	387	391	414
4_Sympk	Sympk	908	979	1502	379	220	252
5_Sympk	Sympk	379	445	459	300	51	96
1_Top2a	Top2A	216	624	942	103	95	147
2_Top2a	Top2a	312	269	853	45	88	61
3_Top2a	Top2a	565	466	1046	211	288	323
4_Top2a	Top2a	448	478	761	174	232	175
5_Top2a	Top2a	462	562	934	622	114	357
1_Top2b	Top2b	579	729	1215	3824	4091	3916
2_Top2b	Top2b	543	581	1065	3108	2091	1950
3_Top2b	Top2b	464	746	1286	2579	2637	1928
4_Top2b	Top2b	300	241	512	1271	1759	1538
5_Top2b	Top2b	605	513	1126	1894	2218	1523
1_Trrap	Trrap	1374	1550	1802	510	738	399
2_Trrap	Trrap	711	1045	1674	285	271	635
3_Trrap	Trrap	1133	987	1301	1038	1087	822
4_Trrap	Trrap	798	647	1176	64	340	460
5_Trrap	Trrap	546	587	1001	316	243	181
1_Ubr5	Ubr5	381	490	928	729	644	771
2_Ubr5	Ubr5	4278	9901	13075	14806	10159	9496
3_Ubr5	Ubr5	630	765	1232	3395	5431	5932
4_Ubr5	Ubr5	372	393	800	1725	1500	1730
5_Ubr5	Ubr5	626	977	1491	1030	1721	740
1_Usp7	Usp7	559	517	833	2202	2117	1634
2_Usp7	Usp7	419	333	1270	1729	1627	1189
3_Usp7	Usp7	595	837	847	743	1223	744
4_Usp7	Usp7	450	590	1300	1483	999	1008
5_Usp7	Usp7	1157	873	1475	2690	3341	1737
1_Utp15	Utp15	605	542	1291	176	204	375
2_Utp15	Utp15	376	267	546	1432	1140	636
3_Utp15	Utp15	835	860	1813	146	432	125
4_Utp15	Utp15	566	667	1091	262	523	365
5_Utp15	Utp15	375	431	605	91	53	130
1_Utp18	Utp18	642	517	1228	244	316	124
2_Utp18	Utp18	476	620	860	2937	2318	1876
3_Utp18	Utp18	682	521	918	63	139	514
4_Utp18	Utp18	226	165	389	46	95	18
5_Utp18	Utp18	838	936	1684	487	262	46
1_Wdr43	Wdr43	519	393	1041	46	59	28
2_Wdr43	Wdr43	471	242	727	288	200	238
3_Wdr43	Wdr43	645	1026	1344	743	1284	866
4_Wdr43	Wdr43	840	524	1073	215	170	134
5_Wdr43	Wdr43	118	189	280	285	452	710
1_Wdr5	Wdr5	773	767	2036	982	1322	1112
2_Wdr5	Wdr5	828	752	1947	1238	1331	1225
3_Wdr5	Wdr5	641	632	1264	417	491	456
4_Wdr5	Wdr5	628	703	1513	1631	1283	1223
5_Wdr5	Wdr5	911	967	2185	725	456	627
1_Nsd2	Nsd2	1375	912	1824	3891	4910	2799
2_Nsd2	Nsd2	382	478	702	946	897	1009
3_Nsd2	Nsd2	959	1021	1437	3180	2348	1473
4_Nsd2	Nsd2	685	1100	1163	2412	2774	2615
5_Nsd2	Nsd2	478	351	668	2832	2820	1533
1_Yy1	Yy1	732	670	856	2642	2787	2498
2_Yy1	Yy1	699	576	569	1495	783	374
3_Yy1	Yy1	117	215	461	195	147	230
4_Yy1	Yy1	530	601	773	914	381	857
5_Yy1	Yy1	748	728	1135	2027	1708	1278
1_Zbtb17	Zbtb17	956	1124	2129	2201	3547	2136
2_Zbtb17	Zbtb17	328	458	565	432	841	475
3_Zbtb17	Zbtb17	1610	1392	2595	4056	3970	2921
4_Zbtb17	Zbtb17	653	511	603	636	310	353
5_Zbtb17	Zbtb17	698	704	1396	3560	2983	2585
1_Zfp281	Zfp281	794	1114	1458	6295	6398	3458
2_Zfp281	Zfp281	503	497	798	2429	2402	3816
3_Zfp281	Zfp281	432	497	889	2518	3060	2116
4_Zfp281	Zfp281	300	298	385	1692	663	457
5_Zfp281	Zfp281	756	968	2280	3900	2903	2894

## Sheet: TOC_KPC_Allograft
Online supplemental table 2. Essentiality pf MYC binding partners. The file contains count tables (TOC) for all shRNAs in the plasmid library, the KPC culture in vitro screen and the KPC allograft screen, dropout statistics obtained from DESeq2 for cultured KPC screen and screen in the allograft, the median normalized differential dropout between KPC and NIH3T3 cells, and the median dropout per g…
Count table for all shRNAs in the KPC allograft screen
ID	Gene	KPC_Input	Ctrl_1	Ctrl_2	Ctrl_3	Ctrl_4	Ctrl_5	Dox_1	Dox_2	Dox_3	Dox_4	Dox_5
1_Actl6A	Actl6A	1577	41	160	2460	633	1942	337	447	443	677	263
2_Actl6A	Actl6A	1615	551	354	392	1544	316	369	361	947	417	291
3_Actl6A	Actl6A	1673	763	1552	3223	7314	371	5205	3664	5636	2562	1713
4_Actl6A	Actl6A	1603	103	1392	2244	2686	4641	434	2990	1079	1481	600
5_Actl6A	Actl6A	1929	224	6857	691	2041	312	712	1979	1237	1233	517
1_Ecpas	Ecpas	1173	878	360	418	874	1824	3015	1080	980	1125	1277
2_Ecpas	Ecpas	1543	526	1504	1751	1202	429	1517	2419	8535	1216	2719
3_Ecpas	Ecpas	2345	1517	197	346	947	1415	3573	4176	2654	9136	2445
4_Ecpas	Ecpas	1753	1403	517	2026	2060	1449	916	2383	18970	2820	856
5_Ecpas	Ecpas	1303	1670	1503	432	627	1071	10623	2582	785	1009	412
1_Atad3A	Atad3A	1087	67	153	86	690	469	183	159	104	71	67
2_Atad3A	Atad3A	1021	651	818	314	3263	191	1486	698	1186	559	781
3_Atad3A	Atad3A	3111	626	1714	972	3123	2864	2355	1000	2285	2760	656
4_Atad3A	Atad3A	1941	2609	1434	6952	2215	662	5276	899	535	1078	1000
5_Atad3A	Atad3A	1509	313	2638	1492	1847	1477	611	1050	976	431	1389
1_Aurka	Aurka	3009	3932	1225	292	5740	2884	2671	1374	3548	2154	1849
2_Aurka	Aurka	3788	1309	710	6445	4407	8280	3860	5423	4318	3432	3478
3_Aurka	Aurka	2175	2193	1361	1047	4848	977	1968	4213	4892	1310	2452
4_Aurka	Aurka	928	162	471	16	881	866	4024	1519	3916	299	1554
5_Aurka	Aurka	1291	5340	1132	1958	3195	505	2302	873	1152	1238	1037
1_Bag2	Bag2	1492	1577	272	406	1646	2787	1487	1508	5483	1280	3364
2_Bag2	Bag2	1502	509	853	226	2478	1913	5067	2063	4326	1663	5419
3_Bag2	Bag2	1955	470	408	357	2818	1264	7707	5609	1637	1840	818
4_Bag2	Bag2	1365	69	459	557	206	231	4250	3310	2662	688	1690
5_Bag2	Bag2	1485	3369	332	247	1057	1122	540	3298	1470	423	962
1_Cad	Cad	2350	11574	636	996	2237	4518	3295	1865	3059	1654	708
2_Cad	Cad	4104	663	3294	977	4769	2719	1048	8094	1723	3039	2583
3_Cad	Cad	912	941	863	1024	647	77	518	1408	603	484	2201
4_Cad	Cad	726	697	649	1933	721	87	309	511	10062	205	2211
5_Cad	Cad	2969	608	1157	1904	1536	11691	4303	4545	3330	6226	1117
1_Cbx3	Cbx3	941	9	403	255	1316	171	195	4145	2965	3460	1155
2_Cbx3	Cbx3	1035	529	564	407	1418	2952	763	3521	7441	908	2650
3_Cbx3	Cbx3	1680	218	704	644	2402	984	684	408	661	1403	662
4_Cbx3	Cbx3	2664	1965	571	15550	1431	4324	10502	7289	8333	12819	4757
5_Cbx3	Cbx3	953	3700	549	974	736	2660	719	370	934	340	1209
1_Cdc73	Cdc73	3146	521	1100	3638	2986	5062	80	416	4362	683	206
2_Cdc73	Cdc73	1191	246	1217	193	8963	2783	2325	4391	4133	260	11922
3_Cdc73	Cdc73	2185	2454	1251	1818	2420	697	155	3121	1535	2280	2638
4_Cdc73	Cdc73	1467	266	107	2604	944	1503	2438	3790	10279	1906	3845
5_Cdc73	Cdc73	2419	1238	2058	4581	2381	739	6369	8342	4794	3337	5014
1_Chd4	Chd4	1219	1325	198	8200	3874	475	509	817	613	772	1255
2_Chd4	Chd4	2749	575	1357	1806	4620	2029	3525	9829	2583	3534	1920
3_Chd4	Chd4	2536	1532	998	760	2431	1880	2306	2174	1968	1055	10295
4_Chd4	Chd4	768	78	599	26	223	1141	107	100	309	42	869
5_Chd4	Chd4	1386	805	2504	27	1574	1736	180	985	725	617	136
1_Csnk2A1	Csnk2A1	3223	1281	3078	1621	2813	5911	3235	3492	5443	7524	2648
2_Csnk2A1	Csnk2A1	1458	411	245	653	5453	5546	2224	304	496	3614	372
3_Csnk2A1	Csnk2A1	1171	438	593	1874	5916	1456	231	1419	5021	2483	2099
4_Csnk2A1	Csnk2A1	1989	1094	606	2409	3761	2750	5133	5612	4441	2295	2509
5_Csnk2A1	Csnk2A1	2131	203	1298	3959	1702	4143	6461	3907	2871	2720	4428
1_Csnk2B	Csnk2B	1023	1392	412	163	612	271	90	319	532	167	569
2_Csnk2B	Csnk2B	4299	932	1397	1686	5547	5366	4635	5336	3341	5535	2073
3_Csnk2B	Csnk2B	1391	479	756	2023	1581	3386	2500	372	2866	1997	1837
4_Csnk2B	Csnk2B	5136	5327	4502	2916	3406	6495	1323	4784	4464	3246	4975
5_Csnk2B	Csnk2B	997	395	382	2843	1029	319	280	2	741	1510	842
1_Ctr9	Ctr9	2182	771	734	2443	1992	1792	715	980	3802	4536	1632
2_Ctr9	Ctr9	3310	469	753	1408	3880	1833	1105	1364	1939	1484	1367
3_Ctr9	Ctr9	1043	812	436	712	471	149	894	94	44	152	187
4_Ctr9	Ctr9	1633	335	1132	251	1659	1981	2761	3425	877	1311	2379
5_Ctr9	Ctr9	1318	1835	784	1036	1475	2057	6	130	288	428	45
1_Dcaf13	Dcaf13	2736	8258	2284	2031	2828	6651	1987	2404	4025	1286	1370
2_Dcaf13	Dcaf13	1536	667	1172	494	1293	455	4861	716	716	2292	1713
3_Dcaf13	Dcaf13	873	5931	548	1141	1817	2695	217	484	1210	1131	3997
4_Dcaf13	Dcaf13	2141	980	1091	2055	2650	4806	5392	10190	2232	2763	404
5_Dcaf13	Dcaf13	3198	2442	1972	1283	4782	1803	1675	2823	8601	4287	4709
1_Ddx10	Ddx10	2234	954	562	2019	1208	818	1911	151	266	987	390
2_Ddx10	Ddx10	4031	701	2189	812	4586	2282	10522	7194	5722	4906	3300
3_Ddx10	Ddx10	5362	6120	3240	4176	7238	3252	1655	2516	1641	2578	958
4_Ddx10	Ddx10	2453	1612	1701	577	2771	1300	864	1177	1624	1960	622
5_Ddx10	Ddx10	2322	423	912	732	1492	2177	1663	713	326	1432	509
1_Dhx33	Dhx33	2146	2055	1234	1905	3510	4041	2578	2438	3647	2488	2171
2_Dhx33	Dhx33	2328	293	4734	2547	2215	1225	3894	3778	3698	3906	2399
3_Dhx33	Dhx33	2290	206	561	1604	5066	753	1389	2299	7694	7229	1185
4_Dhx33	Dhx33	2740	1361	957	1838	3470	11393	5197	2233	2307	9856	5037
5_Dhx33	Dhx33	2013	361	1152	1661	4651	7362	4576	4089	9374	7314	9863
1_Dkc1	Dkc1	3695	2745	1301	1865	3696	1347	4271	8772	3187	1865	1502
2_Dkc1	Dkc1	1972	17712	1488	1481	686	1421	1769	1733	2412	3120	935
3_Dkc1	Dkc1	2343	2265	842	1688	5388	711	857	1652	1690	2292	1614
4_Dkc1	Dkc1	2311	1917	1575	5484	2633	558	1544	4345	767	1725	325
5_Dkc1	Dkc1	3277	5634	1178	1512	4819	4905	6958	7326	9071	1604	1785
1_Dmap1	Dmap1	3671	4573	3472	3474	5389	5323	4507	4332	10087	7232	8865
2_Dmap1	Dmap1	4672	3158	4208	4080	9311	9053	1864	4335	8292	2748	1927
3_Dmap1	Dmap1	2653	716	1092	1228	5014	72	9871	10887	14683	8547	6287
4_Dmap1	Dmap1	7538	8212	4746	4343	18118	8783	17328	38334	32896	11622	8898
5_Dmap1	Dmap1	5831	5372	2826	2825	12583	3700	18890	21912	9163	11492	3498
1_Dnaja1	Dnaja1	6101	3539	9004	3446	8199	8930	8214	12702	6319	3916	1024
2_Dnaja1	Dnaja1	1176	538	335	531	832	3100	1620	4739	3266	4592	4934
3_Dnaja1	Dnaja1	3407	2188	3008	895	1982	6210	5151	4536	2602	3439	5396
4_Dnaja1	Dnaja1	2021	391	1429	2207	1546	1646	3331	2384	969	6020	1595
5_Dnaja1	Dnaja1	2828	414	1690	877	2398	1395	3476	3218	2748	3929	3240
1_Ep400	Ep400	1795	624	289	399	3139	2758	9957	3493	5271	7328	2082
2_Ep400	Ep400	2051	524	470	2851	1508	3778	3041	5085	5341	1286	2004
3_Ep400	Ep400	1093	763	951	75	311	889	595	7293	417	8313	1874
4_Ep400	Ep400	2346	229	1178	4210	4977	3582	7728	8172	7501	3486	7541
5_Ep400	Ep400	1328	630	1311	3488	1085	180	4066	6732	907	1919	949
1_Fbl	Fbl	1672	149	1328	358	1244	213	84	7134	572	154	2543
2_Fbl	Fbl	1364	1203	890	2041	1890	5110	3	3649	49	481	380
3_Fbl	Fbl	4308	816	1266	1114	4384	7735	1592	546	828	2083	1137
4_Fbl	Fbl	1358	948	271	1297	2689	2424	4151	265	812	170	899
5_Fbl	Fbl	1394	1339	484	103	819	1503	874	125	314	355	63
1_Gatad2B	Gatad2B	973	2786	430	488	645	106	419	570	649	2181	1278
2_Gatad2B	Gatad2B	2481	1427	2187	1880	2319	1163	6305	7257	19091	8618	5940
3_Gatad2B	Gatad2B	1602	1531	546	2820	2306	1719	1823	2126	3232	3415	1789
4_Gatad2B	Gatad2B	1568	313	830	840	1140	1271	2763	9717	5597	9961	6885
5_Gatad2B	Gatad2B	1971	873	915	3883	1174	3570	4340	3418	4844	2608	3217
1_Gtf3C1	Gtf3C1	3105	2171	1718	423	1631	7062	4648	4036	6729	19564	5188
2_Gtf3C1	Gtf3C1	2343	302	2075	969	2177	614	337	2466	5661	2601	2485
3_Gtf3C1	Gtf3C1	700	73	164	77	5204	3315	809	1122	947	336	694
4_Gtf3C1	Gtf3C1	1052	11	349	207	292	943	126	1803	5863	370	379
5_Gtf3C1	Gtf3C1	2546	530	403	3761	1741	2546	4220	1590	2090	547	2828
1_Hadha	Hadha	2395	932	2135	955	3994	4603	2675	7349	5984	1042	7508
2_Hadha	Hadha	1151	122	301	1591	2521	1473	6906	7542	2336	741	1723
3_Hadha	Hadha	1946	6110	507	2249	1194	2146	3662	5538	6850	2332	3459
4_Hadha	Hadha	2630	77	1358	2986	3815	1178	6631	8438	8892	8410	3885
5_Hadha	Hadha	894	113	1319	264	1677	492	3147	594	574	2502	1012
1_Hcfc1	Hcfc1	1178	784	228	146	1179	67	4	2420	1873	603	1465
2_Hcfc1	Hcfc1	2085	697	700	514	2132	4791	1735	1336	2308	1310	629
3_Hcfc1	Hcfc1	600	542	334	75	5462	101	106	3	430	21	75
4_Hcfc1	Hcfc1	1487	1485	688	707	1159	4041	577	938	1449	1245	1710
5_Hcfc1	Hcfc1	1611	560	662	250	1854	357	6213	1214	736	1673	2256
1_Hdac1	Hdac1	802	1683	1194	717	1520	308	1357	1068	206	1998	3023
2_Hdac1	Hdac1	930	78	193	517	391	578	2129	2446	2844	3943	853
3_Hdac1	Hdac1	2257	862	645	6005	5741	1327	5293	4793	2015	2388	2081
4_Hdac1	Hdac1	509	58	611	29	202	677	230	436	90	203	195
5_Hdac1	Hdac1	937	170	691	410	909	289	1044	1419	1630	1059	612
1_Heatr1	Heatr1	746	107	157	76	1835	581	30	5	1703	196	287
2_Heatr1	Heatr1	550	15	70	28	537	197	1	172	95	199	125
3_Heatr1	Heatr1	1038	1199	1500	14437	6122	368	36	1728	169	136	796
4_Heatr1	Heatr1	1975	939	503	708	2414	576	3624	147	197	291	1752
5_Heatr1	Heatr1	2509	794	1883	355	2212	3437	812	389	241	304	248
1_H2bc21	H2bc21	895	30	64	304	1171	1652	1595	2208	234	1832	693
2_H2bc21	H2bc21	1975	727	718	413	3877	201	6298	15146	3233	8444	3367
3_H2bc21	H2bc21	504	688	538	1446	1099	277	1027	3171	1535	4890	1968
4_H2bc21	H2bc21	632	19	336	417	192	827	918	581	2036	1325	310
5_H2bc21	H2bc21	1112	4296	290	213	1045	880	1158	728	2999	1441	1542
1_Huwe1	Huwe1	276	1	24	1425	682	157	385	5046	250	20	255
2_Huwe1	Huwe1	1604	3795	953	1244	2076	1278	2804	2007	28574	3529	4412
3_Huwe1	Huwe1	1190	279	1861	113	3533	1147	10844	2758	5419	2492	3432
4_Huwe1	Huwe1	1592	58	944	1984	789	1073	5109	3237	4934	999	2340
5_Huwe1	Huwe1	961	3617	171	79	1130	494	2045	4454	6640	996	4394
1_Elp1	Elp1	1390	106	1113	396	1339	2438	616	2069	1126	1854	869
2_Elp1	Elp1	1097	500	1280	673	1123	3212	133	3352	883	735	500
3_Elp1	Elp1	911	522	1023	856	77	362	1226	990	1772	626	270
4_Elp1	Elp1	1508	4478	1115	886	3395	3501	3274	1040	2007	2583	1099
5_Elp1	Elp1	1168	710	170	374	908	612	2267	5593	5286	1005	3020
1_Las1L	Las1L	1525	265	679	903	1691	568	4496	1491	3524	4328	1868
2_Las1L	Las1L	1414	3755	641	290	3444	280	1025	826	2656	513	418
3_Las1L	Las1L	1016	594	35	906	283	1018	256	2694	5453	448	344
4_Las1L	Las1L	1373	1621	899	476	2057	2136	119	4434	864	2585	190
5_Las1L	Las1L	1074	870	208	318	471	772	2001	967	692	959	1639
1_Leo1	Leo1	854	88	149	90	632	5206	616	1564	640	320	925
2_Leo1	Leo1	1471	6	612	545	2728	287	802	3437	9260	1065	936
3_Leo1	Leo1	1559	4408	583	331	13079	2005	6586	1667	2360	2220	2102
4_Leo1	Leo1	1274	710	194	1522	689	140	550	881	949	862	383
5_Leo1	Leo1	2672	131	1004	1009	3468	1047	4753	5843	2746	4203	2199
1_Max	Max	555	2	789	53	392	47	712	287	181	124	11
2_Max	Max	1806	853	847	145	2077	1297	1256	4891	6962	2220	730
3_Max	Max	1079	435	339	219	1217	95	517	3080	1431	708	315
4_Max	Max	1048	1345	218	299	3935	373	1860	1042	2845	826	749
5_Max	Max	1286	651	472	1210	256	5206	1757	1133	680	1575	1095
1_Msh6	Msh6	1806	201	1207	6947	940	893	3730	3056	3155	1703	1473
2_Msh6	Msh6	1496	292	1272	5438	3893	500	956	4433	3007	4080	897
3_Msh6	Msh6	1275	1656	561	861	523	1451	733	2245	1329	1126	2294
4_Msh6	Msh6	789	19	139	50	4335	70	1314	4783	1698	1835	1677
5_Msh6	Msh6	500	224	173	27	135	251	1444	7925	761	884	622
1_Mta2	Mta2	1058	43	699	128	707	1246	476	313	476	856	737
2_Mta2	Mta2	1018	231	185	833	3941	224	1884	7095	3420	502	1344
3_Mta2	Mta2	577	200	27	1275	42	877	1547	588	336	486	1327
4_Mta2	Mta2	2943	1892	558	1226	6706	1882	5383	11717	3568	9762	15467
5_Mta2	Mta2	1612	1705	612	839	701	770	783	3511	1562	2635	2727
1_Myc	Myc	1897	405	949	363	2557	849	220	1120	474	1014	146
2_Myc	Myc	1114	103	690	773	2162	454	374	2843	1730	266	912
3_Myc	Myc	607	96	NA	1057	385	57	37	19	NA	18	3
4_Myc	Myc	647	219	1292	724	1304	1688	958	13	63	21	548
5_Myc	Myc	1100	872	532	269	990	274	650	803	3682	608	285
1_Mycn	Mycn	1184	1876	548	1553	690	201	265	2200	1780	1797	3927
2_Mycn	Mycn	1287	647	268	1232	1544	429	526	1307	1421	1433	351
3_Mycn	Mycn	571	256	387	93	2309	2714	2010	1333	696	1026	1358
4_Mycn	Mycn	1433	567	568	1000	4151	5726	2738	4501	3938	3459	635
5_Mycn	Mycn	1001	187	973	1242	787	55	1106	407	1230	583	504
1_Nap1L1	Nap1L1	987	247	475	3237	840	1233	146	3139	896	3994	1937
2_Nap1L1	Nap1L1	1000	376	654	1313	531	581	349	1209	3577	823	453
3_Nap1L1	Nap1L1	1977	63	1527	366	3926	1196	1890	4208	828	3964	2173
4_Nap1L1	Nap1L1	421	42	265	275	192	5505	680	227	1612	568	737
5_Nap1L1	Nap1L1	1135	4434	484	576	546	739	2008	2653	15956	2665	2180
1_Noc2L	Noc2L	1161	188	20	103	1874	2381	39	441	54	73	111
2_Noc2L	Noc2L	919	61	387	417	480	581	418	79	25	813	499
3_Noc2L	Noc2L	1553	2931	952	757	1986	443	545	226	1288	103	90
4_Noc2L	Noc2L	644	825	139	111	511	880	362	216	129	317	32
5_Noc2L	Noc2L	1157	177	28	312	1269	3173	1667	412	762	504	22
1_Nol11	Nol11	1182	339	398	123	1796	668	1637	1272	161	844	384
2_Nol11	Nol11	1060	32	100	1681	2329	304	140	181	808	834	405
3_Nol11	Nol11	1787	507	348	539	4579	845	568	2039	3495	854	231
4_Nol11	Nol11	2254	323	2653	1939	1716	2904	412	475	431	243	917
5_Nol11	Nol11	595	503	1748	19	1365	384	5094	127	852	280	171
1_Nol9	Nol9	986	288	348	261	719	89	1	229	402	51	363
2_Nol9	Nol9	1775	300	504	2860	1680	2799	3389	815	617	1539	3564
3_Nol9	Nol9	2506	12899	910	636	3523	4687	11668	3291	2687	4369	3060
4_Nol9	Nol9	1573	1626	210	221	564	615	253	485	818	381	614
5_Nol9	Nol9	867	267	248	138	1306	184	281	195	84	665	273
1_Nop56	Nop56	831	2344	251	59	557	254	38	5	137	315	862
2_Nop56	Nop56	2037	83	447	1123	1910	2036	2724	472	610	1915	2004
3_Nop56	Nop56	762	328	435	808	1409	999	1263	714	454	115	60
4_Nop56	Nop56	1296	53	916	1529	1640	266	1529	283	354	726	594
5_Nop56	Nop56	1627	421	986	1248	1158	2430	1604	93	615	683	1134
1_Nop58	Nop58	485	3392	81	352	582	2018	1103	273	718	5489	62
2_Nop58	Nop58	1215	701	182	3161	307	197	207	45	266	213	174
3_Nop58	Nop58	1099	39	788	183	662	1893	1533	120	142	620	743
4_Nop58	Nop58	1142	83	434	434	2380	1656	148	165	442	160	260
5_Nop58	Nop58	1379	314	87	2065	1391	805	540	533	408	780	1699
1_Npm1	Npm1	1195	80	115	4936	4219	1622	3012	2413	1019	3863	712
2_Npm1	Npm1	2836	2599	2480	608	10387	2074	1606	13437	7290	6767	2041
3_Npm1	Npm1	1308	11	804	540	1335	333	760	2413	237	809	1078
4_Npm1	Npm1	876	2921	430	1391	262	2929	1400	1677	1728	530	433
5_Npm1	Npm1	1242	105	356	727	1173	1712	790	688	1254	990	1962
2_Luci	NTC1	2562	2203	920	996	7473	1438	3514	2713	5269	4485	5472
4_GFP	NTC1	1110	542	81	1181	201	62	1188	242	277	2440	265
5_GFP	NTC1	1003	2015	1489	1127	2328	382	1689	2110	2508	2291	714
8_GFP	NTC1	1496	2031	1033	3402	9415	2559	4809	5427	1825	2183	884
9_GFP	NTC1	623	120	563	63	602	199	386	339	1582	486	920
1_Luci	NTC2	766	5	31	135	468	2151	280	1979	271	345	915
10_GFP	NTC2	1415	1487	217	7922	5797	752	1899	8068	1208	2465	1876
3_Luci	NTC2	1977	62	687	560	937	21044	1314	1788	850	2655	851
5_Luci	NTC2	359	345	54	726	181	220	1375	1461	1419	385	739
7_GFP	NTC2	812	196	407	3690	824	1694	818	1752	1226	4886	4931
1_GFP	NTC3	1400	6039	241	2011	1796	5413	5177	3203	2918	13756	3975
2_GFP	NTC3	1221	178	447	1130	2277	237	59	454	199	2357	1399
3_GFP	NTC3	1152	341	903	76	568	2405	6094	3445	821	1420	3455
6_GFP	NTC3	822	16938	1727	32	749	370	8916	5465	10180	788	1970
4_Luci	NTC4	1781	26	1726	438	5903	458	2713	3966	2591	3108	6081
6_Luci	NTC4	1116	112	564	256	180	259	772	634	304	968	1312
7_Luci	NTC4	251	12	62	1260	79	7	74	372	761	925	752
8_Luci	NTC4	4220	1970	4632	2591	9275	3599	6380	15595	12963	7926	4357
1_Nuak1	Nuak1	2334	422	1920	1988	2046	2042	3720	3061	10763	5937	4859
2_Nuak1	Nuak1	854	265	438	1173	730	361	813	2612	2106	882	1624
3_Nuak1	Nuak1	667	537	117	1038	238	1964	498	4996	12	122	75
4_Nuak1	Nuak1	1018	6577	684	2107	679	486	5206	745	1201	1970	2511
5_Nuak1	Nuak1	641	579	137	1395	292	426	482	398	130	622	1005
1_Nup133	Nup133	935	1083	324	2812	642	8910	776	800	2664	6867	6100
2_Nup133	Nup133	1088	1285	116	1675	1570	3648	639	1951	3614	3299	527
3_Nup133	Nup133	1324	244	729	703	859	545	3341	2993	2017	6360	1060
4_Nup133	Nup133	1048	376	666	87	2226	1330	41	708	6456	399	4919
5_Nup133	Nup133	2565	268	2517	2215	6450	7508	4711	2172	553	1778	471
1_Paf1	Paf1	1105	310	878	373	3023	3707	638	1260	3285	4717	173
2_Paf1	Paf1	1090	1463	289	1852	2078	1114	1260	1548	182	247	147
3_Paf1	Paf1	2543	12470	1512	1391	4067	5871	5054	2770	1021	5211	1163
4_Paf1	Paf1	1366	690	407	405	5937	473	1295	1248	1134	1779	1241
5_Paf1	Paf1	523	77	320	103	117	86	759	26	251	2	115
1_Parp1	Parp1	1227	134	100	484	602	1077	3994	2480	1320	1316	4502
2_Parp1	Parp1	865	49	121	67	1376	771	1899	643	276	2397	333
3_Parp1	Parp1	2097	218	1710	2579	3712	1823	2234	1005	4856	3452	2081
4_Parp1	Parp1	1036	1765	1628	534	714	1601	1154	2054	4288	2850	1571
5_Parp1	Parp1	1023	9527	480	89	4149	1042	2178	2270	1655	1889	1960
1_Pbrm1	Pbrm1	1531	520	1859	529	1554	1652	1626	523	957	2691	1073
2_Pbrm1	Pbrm1	614	7	960	1541	654	476	673	1162	356	1784	1679
3_Pbrm1	Pbrm1	964	1013	197	820	1154	501	2099	668	2525	257	563
4_Pbrm1	Pbrm1	522	175	143	425	2178	4150	55	106	111	357	493
5_Pbrm1	Pbrm1	762	10	102	373	506	97	151	4	383	695	743
1_Pdcd11	Pdcd11	2671	1783	602	847	5097	4369	3936	2208	1440	2790	1180
2_Pdcd11	Pdcd11	1047	107	441	47	315	149	72	151	45	372	155
3_Pdcd11	Pdcd11	2019	1946	2178	788	3011	2654	170	838	499	1612	1136
4_Pdcd11	Pdcd11	1310	866	493	1656	1027	1089	2519	2057	1987	4849	761
5_Pdcd11	Pdcd11	1407	2204	250	2850	1207	2443	497	134	3487	533	183
1_Pds5B	Pds5B	809	371	498	132	5015	1581	371	13327	192	2252	4704
2_Pds5B	Pds5B	755	23	235	285	197	2021	43	1647	470	431	951
3_Pds5B	Pds5B	1262	1704	512	494	1000	4059	3650	1602	1383	1145	2929
4_Pds5B	Pds5B	957	1029	188	112	3421	406	2753	1006	605	781	1406
5_Pds5B	Pds5B	850	701	318	2908	1251	215	556	1998	979	695	964
1_Pgam5	Pgam5	1079	2653	1143	624	828	462	2869	1428	1644	565	1966
2_Pgam5	Pgam5	1251	131	1093	173	394	2915	929	2248	9651	1402	1215
3_Pgam5	Pgam5	814	233	464	511	457	2079	331	2711	1328	1106	3407
4_Pgam5	Pgam5	1613	610	485	1084	2474	4454	2157	999	3850	2715	7100
5_Pgam5	Pgam5	489	1	60	4863	493	158	1810	1783	1333	1260	1240
1_Plk1	Plk1	1546	2239	970	1233	2653	2570	94	2769	134	84	303
2_Plk1	Plk1	809	705	334	1015	946	457	62	243	769	16	421
3_Plk1	Plk1	1239	97	651	369	914	1539	1872	187	289	505	241
4_Plk1	Plk1	942	250	204	1669	518	441	346	112	93	535	1073
5_Plk1	Plk1	1557	216	1097	876	3902	221	2621	1	320	1209	313
1_Polr2B	Polr2B	757	634	28	290	2070	1501	3890	1657	5993	2491	2661
2_Polr2B	Polr2B	442	8	150	176	179	1298	284	42	1087	1155	1
3_Polr2B	Polr2B	1120	1871	766	1166	1705	2263	433	62	115	538	1451
4_Polr2B	Polr2B	831	60	557	3114	454	10874	2405	6439	393	33	184
5_Polr2B	Polr2B	707	53	203	229	378	70	1	344	40	75	346
1_Polrmt	Polrmt	1516	311	422	2176	1290	1770	4435	3249	1349	9365	2347
2_Polrmt	Polrmt	1453	127	2146	273	1516	268	4034	6542	1750	696	681
3_Polrmt	Polrmt	1093	65	313	196	3321	1143	3576	932	673	2536	3882
4_Polrmt	Polrmt	1126	2036	845	1922	896	89	997	1718	1766	2755	6628
5_Polrmt	Polrmt	530	38	1019	2711	77	6700	3	322	175	1049	2710
1_Psmc4	Psmc4	2256	1274	933	3354	2129	958	257	92	342	47	339
2_Psmc4	Psmc4	1765	1741	931	1583	814	2193	791	376	139	406	176
3_Psmc4	Psmc4	894	156	304	1000	1065	328	19	8	58	837	4468
4_Psmc4	Psmc4	1403	1645	1422	406	3666	2948	771	792	810	1758	950
5_Psmc4	Psmc4	1603	998	3694	442	2955	1748	158	254	1322	536	699
1_Psmd11	Psmd11	1610	479	963	1232	4024	482	119	467	3235	1277	298
2_Psmd11	Psmd11	2868	537	2572	950	3414	6723	30737	1257	2193	2405	2710
3_Psmd11	Psmd11	1662	5822	1312	1248	6212	1968	58	101	88	686	363
4_Psmd11	Psmd11	1008	1911	166	3346	2455	557	111	8	1710	1675	1187
5_Psmd11	Psmd11	701	2599	249	158	377	1526	349	648	1387	1363	605
1_Psmd2	Psmd2	1448	36	428	178	4027	2011	3	734	47	25	179
2_Psmd2	Psmd2	2559	2974	1840	1107	3989	1342	1095	836	462	2422	1343
3_Psmd2	Psmd2	2011	2736	946	464	1471	1881	202	1523	122	2018	336
4_Psmd2	Psmd2	2905	507	1558	3633	3655	1896	34	169	502	297	1868
5_Psmd2	Psmd2	2106	321	393	1437	1090	1822	443	259	1939	462	307
1_Psmd3	Psmd3	1710	891	712	213	1485	329	176	300	930	202	973
2_Psmd3	Psmd3	3812	366	727	445	2544	7215	4559	800	810	5087	569
3_Psmd3	Psmd3	2923	454	422	1513	7541	1358	4702	1148	765	3021	2955
4_Psmd3	Psmd3	1028	687	842	882	1643	924	342	203	106	726	6
5_Psmd3	Psmd3	1612	607	985	2356	1340	476	6173	3030	3230	6983	1442
1_Pum3	Pum3	1332	121	418	762	437	385	577	3745	9763	2183	664
2_Pum3	Pum3	1924	578	1758	540	1781	1140	9256	255	3673	715	797
3_Pum3	Pum3	708	24	82	320	341	259	145	1425	381	481	319
4_Pum3	Pum3	4661	4124	4209	4708	6502	5133	4235	4253	17495	9608	6811
5_Pum3	Pum3	1830	6703	454	4633	3560	2726	5307	4345	1389	1480	5112
1_Rad21	Rad21	1592	1224	709	869	6703	215	3718	1100	6817	1489	2112
2_Rad21	Rad21	887	70	52	448	977	416	384	4007	1464	851	438
3_Rad21	Rad21	726	321	188	618	1057	2335	308	343	219	13771	1215
4_Rad21	Rad21	1656	1544	779	199	1304	2172	1212	3206	5905	3550	645
5_Rad21	Rad21	1057	59	374	192	292	2321	199	175	1072	920	322
1_Rai14	Rai14	813	108	414	1219	623	1661	469	4542	1717	1152	2360
2_Rai14	Rai14	1420	867	526	338	1682	687	2098	2848	3412	2016	2203
3_Rai14	Rai14	1285	143	2347	179	1881	4234	3578	863	1812	1263	3045
4_Rai14	Rai14	900	2614	2065	1249	937	586	2597	708	1953	2433	2737
5_Rai14	Rai14	948	111	736	561	761	626	698	754	541	3069	2764
1_Ranbp2	Ranbp2	888	38	78	29	539	45	40	335	262	899	78
2_Ranbp2	Ranbp2	1408	473	838	1546	2328	9462	384	876	2259	1660	431
3_Ranbp2	Ranbp2	629	27	109	250	1301	553	154	399	1191	3384	791
4_Ranbp2	Ranbp2	1279	815	475	476	434	1583	535	676	4066	337	323
5_Ranbp2	Ranbp2	1355	3033	245	969	1387	433	1815	1400	157	1825	261
1_Rbbp4	Rbbp4	1192	138	488	14	506	605	1046	256	1872	1015	1323
2_Rbbp4	Rbbp4	665	171	80	745	923	138	192	594	3455	1478	435
3_Rbbp4	Rbbp4	930	1	107	1929	83	1472	1160	1165	671	788	96
4_Rbbp4	Rbbp4	827	219	181	34	765	2392	730	1031	994	293	509
5_Rbbp4	Rbbp4	1931	40	761	1243	3333	1298	5318	1285	6345	2791	1738
1_Rfc3	Rfc3	394	166	258	NA	269	1015	1183	1241	1	288	119
2_Rfc3	Rfc3	1228	995	1116	665	621	1406	1800	3232	1330	1087	3151
3_Rfc3	Rfc3	1308	79	743	667	1620	729	544	1240	435	77	2604
4_Rfc3	Rfc3	1783	371	485	1648	594	869	645	637	1243	284	331
5_Rfc3	Rfc3	522	110	636	70	876	12	620	1544	230	56	416
1_Rfc4	Rfc4	1412	270	336	122	2587	305	1350	2957	796	1575	247
2_Rfc4	Rfc4	1785	1086	602	467	965	420	265	4365	2644	1560	2700
3_Rfc4	Rfc4	1042	309	1376	1706	856	79	989	130	360	1161	425
4_Rfc4	Rfc4	1225	111	543	144	1723	1773	46	713	911	754	719
5_Rfc4	Rfc4	1676	5545	642	250	2511	3571	697	2725	494	275	1928
1_Runx2	Runx2	1887	2255	518	536	2606	3985	1664	797	1805	2148	1223
2_Runx2	Runx2	1385	499	2841	753	3317	6681	2035	1936	1071	1695	955
3_Runx2	Runx2	3250	1374	3431	5951	11935	9758	9603	9734	6410	6481	4148
4_Runx2	Runx2	920	141	587	68	349	418	302	831	357	2137	356
5_Runx2	Runx2	1793	219	2065	947	1320	227	678	2389	2544	1331	417
1_Ruvbl1	Ruvbl1	874	2077	417	2470	216	898	221	127	402	38	42
2_Ruvbl1	Ruvbl1	2246	2816	2128	4492	6836	3464	357	619	558	374	519
3_Ruvbl1	Ruvbl1	1754	68	136	3120	1186	701	129	275	740	203	130
4_Ruvbl1	Ruvbl1	429	2	156	268	56	2	NA	1	2	84	453
5_Ruvbl1	Ruvbl1	1184	29	359	470	804	241	262	168	426	274	289
1_Ruvbl2	Ruvbl2	597	166	139	1899	438	6947	1641	4040	1356	969	1357
2_Ruvbl2	Ruvbl2	957	403	218	168	569	296	NA	320	28	19	83
3_Ruvbl2	Ruvbl2	1628	3625	869	1225	2081	2641	544	288	1528	699	391
4_Ruvbl2	Ruvbl2	1044	6457	1384	597	1451	397	421	723	121	423	116
5_Ruvbl2	Ruvbl2	1481	389	368	435	1532	556	261	124	404	389	112
1_Slc25A13	Slc25A13	933	633	901	1891	1769	1562	2557	5464	1688	3198	6835
2_Slc25A13	Slc25A13	494	136	35	385	360	145	5218	1615	332	204	403
3_Slc25A13	Slc25A13	1039	742	433	933	199	657	1481	1415	2970	1407	1345
4_Slc25A13	Slc25A13	1110	400	147	111	1402	423	1884	2606	4094	2407	2272
5_Slc25A13	Slc25A13	782	59	307	360	4376	130	439	2000	706	1932	1730
1_Smarca4	Smarca4	1108	226	304	590	2216	1169	232	448	149	267	136
2_Smarca4	Smarca4	851	94	977	43	385	1055	5802	301	2729	236	2193
3_Smarca4	Smarca4	1616	1824	427	203	347	1105	1006	1729	1990	1394	969
4_Smarca4	Smarca4	1142	1110	165	179	1786	478	559	567	5811	967	5965
5_Smarca4	Smarca4	768	9	414	310	588	1286	1356	2474	691	1469	376
1_Smarcc1	Smarcc1	1151	242	2502	105	6080	447	1061	2384	6548	1768	407
2_Smarcc1	Smarcc1	521	329	820	NA	307	416	134	1459	275	2172	294
3_Smarcc1	Smarcc1	924	1764	493	117	1084	1843	420	270	1425	1079	1756
4_Smarcc1	Smarcc1	921	1366	847	1173	1452	376	1005	4445	14367	3380	6194
5_Smarcc1	Smarcc1	659	602	79	559	179	1087	1791	799	3935	361	232
1_Smarcd2	Smarcd2	1017	125	775	11329	2529	229	1481	1207	2402	4265	624
2_Smarcd2	Smarcd2	3168	961	586	1438	5071	2591	11194	7786	4152	4512	6198
3_Smarcd2	Smarcd2	1970	1850	974	210	2056	1779	1192	3275	1507	5325	1826
4_Smarcd2	Smarcd2	1018	103	709	1974	231	1258	3690	806	539	4444	1944
5_Smarcd2	Smarcd2	1385	795	245	174	1132	1522	1687	2674	1500	1736	747
1_Snrnp200	Snrnp200	646	18	96	1236	1071	620	24	37	257	166	56
2_Snrnp200	Snrnp200	1680	133	1410	1025	6523	174	474	426	1635	805	826
3_Snrnp200	Snrnp200	947	837	411	8417	3148	7382	4	887	427	1193	1227
4_Snrnp200	Snrnp200	1398	89	347	226	1493	4695	91	197	1040	562	488
5_Snrnp200	Snrnp200	1634	302	549	2170	1954	761	54	105	136	1079	292
1_Sqstm1	Sqstm1	616	2	19	505	262	2751	860	1090	225	463	1703
2_Sqstm1	Sqstm1	1145	1929	475	141	988	57	1454	1539	614	2080	328
3_Sqstm1	Sqstm1	1259	2646	347	949	1069	3116	3605	5851	3350	2591	5162
4_Sqstm1	Sqstm1	1396	85	544	1075	309	134	2165	1619	998	1150	1031
5_Sqstm1	Sqstm1	3505	1845	2311	5494	3855	5158	5752	10900	3404	2234	4594
1_Ssrp1	Ssrp1	1640	439	899	265	512	3549	2522	363	1724	1928	396
2_Ssrp1	Ssrp1	475	189	NA	19	49	89	42	224	22	642	61
3_Ssrp1	Ssrp1	2248	531	3496	2267	1223	634	245	456	6262	922	333
4_Ssrp1	Ssrp1	2991	110	735	739	1509	769	2063	8418	313	669	728
5_Ssrp1	Ssrp1	2459	1355	1062	672	2724	832	565	127	354	3614	718
1_Supt16	Supt16	612	1536	244	128	718	2474	1	77	6	155	58
2_Supt16	Supt16	971	424	1065	1500	1216	815	68	46062	21	179	88
3_Supt16	Supt16	807	877	511	359	960	447	624	196	150	609	122
4_Supt16	Supt16	1398	1269	1226	476	3032	2167	634	1049	1607	2912	767
5_Supt16	Supt16	861	5226	353	144	1479	1912	190	640	513	61	223
1_Supt5	Supt5	1108	1078	31	165	2253	1502	42	1042	587	271	19
2_Supt5	Supt5	737	9496	503	395	463	1848	1300	13	1045	225	439
3_Supt5	Supt5	774	270	184	746	1096	276	333	643	444	2212	201
4_Supt5	Supt5	363	72	NA	39	87	198	2252	1308	18	28	151
5_Supt5	Supt5	1099	275	222	613	3253	1624	425	2450	872	1755	2010
1_Supt6	Supt6	1338	683	453	144	1255	1761	596	873	50	60	263
2_Supt6	Supt6	1195	8163	138	113	7237	315	585	561	534	657	987
3_Supt6	Supt6	1794	140	1280	248	2520	6021	62	711	702	720	449
4_Supt6	Supt6	430	61	72	136	1	19	488	938	27	65	2
5_Supt6	Supt6	1338	502	1116	492	581	2176	10	586	544	361	192
1_Sympk	Sympk	2013	111	1277	3126	1379	293	969	296	814	1552	962
2_Sympk	Sympk	2043	828	547	1322	2221	1189	2200	1136	943	1043	260
3_Sympk	Sympk	1528	148	627	624	3719	1825	285	672	4131	915	1057
4_Sympk	Sympk	1665	505	363	769	1730	4045	1446	723	401	605	1319
5_Sympk	Sympk	1106	19	318	96	456	2811	595	376	905	246	57
1_Top2a	Top2A	771	301	437	10520	718	193	406	552	1495	625	1370
2_Top2a	Top2a	812	365	127	158	473	1098	579	373	180	449	149
3_Top2a	Top2a	1109	238	234	924	426	653	59	1245	287	509	634
4_Top2a	Top2a	1276	3105	755	444	3192	868	576	378	2054	519	2119
5_Top2a	Top2a	1156	312	311	2008	2382	180	1146	4171	580	360	1548
1_Top2b	Top2b	1657	51	697	9635	6341	361	2946	1624	3876	4291	1784
2_Top2b	Top2b	776	827	92	583	624	53	564	896	2008	260	1144
3_Top2b	Top2b	1298	87	1532	1824	9089	2401	1753	906	2835	4610	1396
4_Top2b	Top2b	597	623	186	73	142	1434	154	691	208	2369	1291
5_Top2b	Top2b	1089	3719	354	1481	1879	169	1479	338	1358	586	1476
1_Trrap	Trrap	2648	1863	1265	5946	8458	1725	970	239	532	434	514
2_Trrap	Trrap	2146	2352	4456	1246	2657	1175	1178	597	2213	792	2067
3_Trrap	Trrap	1615	687	1366	2735	922	939	2978	10616	3297	3275	5017
4_Trrap	Trrap	1451	7392	3557	3810	2764	5635	2178	1107	3057	1103	1226
5_Trrap	Trrap	808	963	118	1131	597	215	122	693	587	1646	205
1_Ubr5	Ubr5	719	50	234	66	467	249	553	564	2349	3713	1816
2_Ubr5	Ubr5	2290	2846	998	288	3105	2241	5354	4089	3301	5763	5087
3_Ubr5	Ubr5	1449	1894	301	2523	2270	605	4863	7649	5323	3464	2408
4_Ubr5	Ubr5	758	888	290	3150	4253	177	2522	2515	5778	2917	1683
5_Ubr5	Ubr5	742	3273	252	27	460	445	939	119	737	343	320
1_Usp7	Usp7	930	85	681	693	334	716	1439	1726	2046	3027	1712
2_Usp7	Usp7	977	3541	379	223	993	2000	4784	5152	2204	13561	1820
3_Usp7	Usp7	1257	153	701	6346	829	472	1555	4091	2465	1404	3791
4_Usp7	Usp7	752	248	5353	479	3016	525	611	10161	3070	4323	11577
5_Usp7	Usp7	1583	2564	5038	2941	2047	8289	9871	12819	8472	2265	8106
1_Utp15	Utp15	1027	288	147	395	360	502	898	4	279	771	426
2_Utp15	Utp15	632	46	302	565	2695	92	1115	2329	473	1086	145
3_Utp15	Utp15	1313	550	2171	389	851	3168	528	996	376	259	20
4_Utp15	Utp15	1458	640	926	1509	6195	2375	1325	2773	3290	626	3491
5_Utp15	Utp15	1006	683	194	130	1412	283	26	2083	1381	159	390
1_Utp18	Utp18	1444	191	101	1320	1051	1955	379	799	108	419	298
2_Utp18	Utp18	1088	147	3078	461	2968	3467	7295	8008	1896	3855	6148
3_Utp18	Utp18	1287	219	191	849	998	975	742	125	16	235	297
4_Utp18	Utp18	374	37	81	5	3775	305	64	12	1559	6	2467
5_Utp18	Utp18	1644	3157	195	353	1226	537	1995	470	773	401	469
1_Wdr43	Wdr43	1007	704	632	2638	1373	265	35	2198	109	619	1852
2_Wdr43	Wdr43	830	94	5700	3415	56	172	1059	430	681	795	3837
3_Wdr43	Wdr43	1441	632	663	425	4049	1972	2421	5952	2044	3391	1758
4_Wdr43	Wdr43	1850	3352	435	473	1506	485	1029	235	1537	1255	708
5_Wdr43	Wdr43	276	172	153	6	454	717	60	671	72	60	105
1_Wdr5	Wdr5	1821	366	984	1153	894	12210	687	1052	512	559	1085
2_Wdr5	Wdr5	1390	395	466	407	4125	1509	128	857	803	886	209
3_Wdr5	Wdr5	1643	1769	1710	252	2045	2518	1162	4483	208	2099	2775
4_Wdr5	Wdr5	1343	58	67	551	1582	8423	314	530	2245	1064	257
5_Wdr5	Wdr5	1769	479	664	1593	608	2327	785	500	1196	984	1662
1_Nsd2	Nsd2	1918	1460	823	124	1453	832	1608	3667	3638	4495	1570
2_Nsd2	Nsd2	767	27	410	185	278	1170	3989	2531	1648	607	592
3_Nsd2	Nsd2	1131	209	651	4053	290	892	367	4590	608	884	536
4_Nsd2	Nsd2	1613	232	1664	973	3682	2330	3316	982	1900	3062	7716
5_Nsd2	Nsd2	820	1	180	171	500	132	3233	804	198	1351	574
1_Yy1	Yy1	1555	107	1042	268	3191	624	11560	7510	3361	3978	1736
2_Yy1	Yy1	1169	442	353	242	1033	221	2994	2822	8407	1370	778
3_Yy1	Yy1	305	6	66	80	106	2510	1636	1326	1080	2734	196
4_Yy1	Yy1	1243	964	642	302	3825	707	4558	3810	4268	3759	1798
5_Yy1	Yy1	1692	239	855	658	676	367	1318	9065	3515	8341	3681
1_Zbtb17	Zbtb17	1728	4639	607	401	1510	753	2754	6568	5557	3492	2730
2_Zbtb17	Zbtb17	629	13	81	305	1868	1248	1650	1120	1260	312	820
3_Zbtb17	Zbtb17	2407	688	1908	2510	7375	1869	6075	7287	5433	14469	7951
4_Zbtb17	Zbtb17	948	1	831	643	144	1114	367	737	1105	1057	991
5_Zbtb17	Zbtb17	1156	600	356	176	589	1393	3462	1234	1130	1967	777
1_Zfp281	Zfp281	1836	3876	1669	381	3290	2596	1324	2609	4576	2207	874
2_Zfp281	Zfp281	1203	79	330	1004	532	1189	6108	7163	3578	5180	5152
3_Zfp281	Zfp281	948	178	459	54	213	1453	579	755	613	780	918
4_Zfp281	Zfp281	845	38	21	349	9389	3124	1748	2795	7070	2411	17031
5_Zfp281	Zfp281	1121	250	1036	1849	1755	1305	1975	1724	3383	2714	1623

## Sheet: DE_KPC
Online supplemental table 2. Essentiality pf MYC binding partners. The file contains count tables (TOC) for all shRNAs in the plasmid library, the KPC culture in vitro screen and the KPC allograft screen, dropout statistics obtained from DESeq2 for cultured KPC screen and screen in the allograft, the median normalized differential dropout between KPC and NIH3T3 cells, and the median dropout per g…
DESeq2 Dropout statistics for the KPC culture in vitro screen
ID	Gen	log2FC	SEM	pvalue	padj
1_Actl6A	Actl6A	-3.07275	0.577386	0.0823982	0.094984
2_Actl6A	Actl6A	-3.50879	0.450472	0.00140184	0.00196258
3_Actl6A	Actl6A	-0.687466	0.272479	3.90744e-07	8.46319e-07
4_Actl6A	Actl6A	-3.93158	0.533711	0.000486199	0.000718147
5_Actl6A	Actl6A	-3.3914	0.364599	0.000289366	0.000443694
1_Ecpas	Ecpas	-0.0146423	0.198274	3.55739e-25	3.65578e-24
2_Ecpas	Ecpas	-0.0268873	0.212072	5.77928e-22	3.98771e-21
3_Ecpas	Ecpas	0.761605	0.147499	3.95908e-82	9.56119e-80
4_Ecpas	Ecpas	0.0298093	0.219968	1.35657e-21	8.85437e-21
5_Ecpas	Ecpas	-0.293181	0.216892	2.57924e-16	1.13252e-15
1_Atad3A	Atad3A	-4.13383	0.615893	0.000804692	0.00116717
2_Atad3A	Atad3A	-4.36308	0.455453	4.7778e-07	1.03021e-06
3_Atad3A	Atad3A	-4.49341	0.281779	7.91033e-18	3.82069e-17
4_Atad3A	Atad3A	-4.87708	0.342623	2.54154e-16	1.1262e-15
5_Atad3A	Atad3A	-3.3162	0.40126	0.001896	0.00257963
1_Aurka	Aurka	-4.02996	0.261529	6.6425e-14	2.41228e-13
2_Aurka	Aurka	-1.50478	0.19248	0.00332679	0.00435459
3_Aurka	Aurka	-1.90722	0.223569	0.466941	0.494588
4_Aurka	Aurka	-2.90389	0.385582	0.0305393	0.0367842
5_Aurka	Aurka	-0.395209	0.29912	2.16079e-08	5.16663e-08
1_Bag2	Bag2	-0.270466	0.243609	1.50835e-13	5.27922e-13
2_Bag2	Bag2	0.468663	0.244608	3.12438e-25	3.2806e-24
3_Bag2	Bag2	0.0595181	0.20084	2.90575e-26	3.26391e-25
4_Bag2	Bag2	0.445123	0.22503	5.33012e-29	7.5719e-28
5_Bag2	Bag2	-0.429687	0.231973	1.54316e-12	5.10512e-12
1_Cad	Cad	-2.06567	0.207738	0.983916	0.985958
2_Cad	Cad	-2.83988	0.20513	0.000174178	0.000276737
3_Cad	Cad	-2.82375	0.365019	0.0388919	0.0464971
4_Cad	Cad	-2.04393	0.323556	0.936131	0.940024
5_Cad	Cad	-2.96383	0.232124	0.000117518	0.000189204
1_Cbx3	Cbx3	-0.328479	0.281037	5.78146e-10	1.56879e-09
2_Cbx3	Cbx3	-0.481545	0.25301	3.43647e-10	9.59431e-10
3_Cbx3	Cbx3	-1.06793	0.22345	7.32898e-06	1.37739e-05
4_Cbx3	Cbx3	0.0587306	0.200814	2.98582e-26	3.27762e-25
5_Cbx3	Cbx3	-0.409123	0.255553	8.1062e-11	2.38738e-10
1_Cdc73	Cdc73	-4.13109	0.253465	4.21592e-16	1.81812e-15
2_Cdc73	Cdc73	-3.79022	0.372435	3.85228e-06	7.50263e-06
3_Cdc73	Cdc73	-2.88468	0.240631	0.000708697	0.00103727
4_Cdc73	Cdc73	-1.19487	0.350294	0.0124941	0.0154735
5_Cdc73	Cdc73	-0.386422	0.16941	2.87138e-23	2.33107e-22
1_Chd4	Chd4	-3.22515	0.407894	0.00462097	0.00598372
2_Chd4	Chd4	-1.75232	0.228975	0.165499	0.185466
3_Chd4	Chd4	-3.24705	0.325107	0.000293553	0.000447274
4_Chd4	Chd4	-2.03726	0.375345	0.930783	0.938555
5_Chd4	Chd4	-3.96155	0.385614	9.31272e-07	1.93049e-06
1_Csnk2A1	Csnk2A1	-0.188666	0.189807	3.7257e-23	2.95002e-22
2_Csnk2A1	Csnk2A1	0.352474	0.186812	1.88942e-38	8.29627e-37
3_Csnk2A1	Csnk2A1	-0.163799	0.201145	2.64086e-21	1.70071e-20
4_Csnk2A1	Csnk2A1	-0.0526024	0.170007	1.78319e-32	4.3064e-31
5_Csnk2A1	Csnk2A1	-0.15457	0.165288	4.76273e-31	1.00017e-29
1_Csnk2B	Csnk2B	-3.31872	0.534321	0.0194249	0.0236328
2_Csnk2B	Csnk2B	-2.31792	0.230269	0.281363	0.306768
3_Csnk2B	Csnk2B	-0.813479	0.212019	3.10748e-09	8.20172e-09
4_Csnk2B	Csnk2B	-3.34746	0.191938	2.80844e-11	8.69537e-11
5_Csnk2B	Csnk2B	-1.88883	0.371129	0.625692	0.648518
1_Ctr9	Ctr9	-3.41655	0.292165	4.0394e-06	7.77303e-06
2_Ctr9	Ctr9	-4.61446	0.31345	4.73804e-16	2.0252e-15
3_Ctr9	Ctr9	-3.52696	0.540839	0.00705699	0.00892284
4_Ctr9	Ctr9	-3.50178	0.386692	0.000213077	0.000332134
5_Ctr9	Ctr9	-4.45883	0.436333	4.37269e-08	1.03025e-07
1_Dcaf13	Dcaf13	-3.36109	0.30113	1.80326e-05	3.27435e-05
2_Dcaf13	Dcaf13	-3.58152	0.382852	7.86699e-05	0.000131479
3_Dcaf13	Dcaf13	-3.49734	0.409362	0.000488355	0.000719133
4_Dcaf13	Dcaf13	-3.3629	0.312307	3.4689e-05	6.07058e-05
5_Dcaf13	Dcaf13	-3.59582	0.248337	8.01167e-10	2.16181e-09
1_Ddx10	Ddx10	-3.67961	0.374979	1.76361e-05	3.21443e-05
2_Ddx10	Ddx10	-2.31718	0.19609	0.207228	0.229567
3_Ddx10	Ddx10	-3.32703	0.242689	2.21711e-07	4.91223e-07
4_Ddx10	Ddx10	-3.72828	0.282179	4.17328e-09	1.07218e-08
5_Ddx10	Ddx10	-3.7405	0.329112	3.85084e-07	8.37818e-07
1_Dhx33	Dhx33	-0.394589	0.167215	1.26151e-23	1.10784e-22
2_Dhx33	Dhx33	-0.0252712	0.205771	2.89574e-23	2.33107e-22
3_Dhx33	Dhx33	-0.698865	0.202043	1.15556e-11	3.60086e-11
4_Dhx33	Dhx33	0.304197	0.1406	5.77909e-64	4.65216e-62
5_Dhx33	Dhx33	0.569255	0.169842	1.89848e-54	1.30995e-52
1_Dkc1	Dkc1	-2.94257	0.238858	0.000258534	0.000398951
2_Dkc1	Dkc1	-3.36662	0.300387	1.582e-05	2.89433e-05
3_Dkc1	Dkc1	-3.30163	0.271915	5.89905e-06	1.11298e-05
4_Dkc1	Dkc1	-3.85395	0.417824	1.9552e-05	3.52374e-05
5_Dkc1	Dkc1	-3.38599	0.337629	9.69276e-05	0.000158162
1_Dmap1	Dmap1	-3.33876	0.241918	1.56143e-07	3.52416e-07
2_Dmap1	Dmap1	-3.82123	0.237033	1.4827e-13	5.22734e-13
3_Dmap1	Dmap1	-1.56183	0.213603	0.0173883	0.0213704
4_Dmap1	Dmap1	-3.04051	0.222278	1.26072e-05	2.34202e-05
5_Dmap1	Dmap1	-3.26981	0.213295	1.84714e-08	4.50591e-08
1_Dnaja1	Dnaja1	-3.49758	0.242797	4.09485e-09	1.05765e-08
2_Dnaja1	Dnaja1	0.574604	0.229836	1.23191e-30	2.38005e-29
3_Dnaja1	Dnaja1	-0.359043	0.172946	4.49908e-23	3.44929e-22
4_Dnaja1	Dnaja1	-1.03358	0.233646	9.19513e-06	1.72141e-05
5_Dnaja1	Dnaja1	-0.445277	0.179825	1.65149e-19	9.84776e-19
1_Ep400	Ep400	-0.249784	0.238773	2.48582e-14	9.30739e-14
2_Ep400	Ep400	-4.50959	0.282295	5.50003e-18	2.7672e-17
3_Ep400	Ep400	-1.55732	0.24939	0.0398609	0.0471882
4_Ep400	Ep400	-3.36037	0.333082	0.000106865	0.000173207
5_Ep400	Ep400	-2.88564	0.369615	0.0273064	0.0329997
1_Fbl	Fbl	-3.62436	0.435707	0.000360036	0.000540055
2_Fbl	Fbl	-2.90302	0.45119	0.0648095	0.0752476
3_Fbl	Fbl	-4.20294	0.268275	1.84889e-15	7.63259e-15
4_Fbl	Fbl	-4.69041	0.361836	4.40907e-13	1.48922e-12
5_Fbl	Fbl	-4.19173	0.573004	0.000213019	0.000332134
1_Gatad2B	Gatad2B	0.904558	0.246767	1.85731e-33	5.15961e-32
2_Gatad2B	Gatad2B	-0.498438	0.198124	2.16456e-15	8.78559e-15
3_Gatad2B	Gatad2B	-0.260111	0.217284	8.154e-17	3.75084e-16
4_Gatad2B	Gatad2B	0.0177524	0.245752	1.98289e-17	9.48254e-17
5_Gatad2B	Gatad2B	0.161896	0.197098	1.00867e-29	1.57158e-28
1_Gtf3C1	Gtf3C1	-0.366748	0.1661	1.1407e-24	1.10191e-23
2_Gtf3C1	Gtf3C1	-0.0428164	0.165403	1.57503e-34	5.0716e-33
3_Gtf3C1	Gtf3C1	-1.64995	0.400824	0.294807	0.319982
4_Gtf3C1	Gtf3C1	-2.55165	0.398703	0.2269	0.250212
5_Gtf3C1	Gtf3C1	-0.156819	0.155358	7.63309e-35	2.83599e-33
1_Hadha	Hadha	-2.24988	0.239154	0.451624	0.480472
2_Hadha	Hadha	-0.173619	0.213793	7.34575e-19	4.03181e-18
3_Hadha	Hadha	-0.278136	0.207261	5.39039e-18	2.74059e-17
4_Hadha	Hadha	0.0128423	0.172828	1.92284e-33	5.15961e-32
5_Hadha	Hadha	-0.0327279	0.235487	5.11697e-18	2.62925e-17
1_Hcfc1	Hcfc1	-3.71835	0.316305	1.87128e-07	4.18439e-07
2_Hcfc1	Hcfc1	-3.34297	0.399674	0.00144572	0.00201235
3_Hcfc1	Hcfc1	-3.66453	0.763797	0.0368141	0.0441221
4_Hcfc1	Hcfc1	-1.81429	0.263742	0.332537	0.356923
5_Hcfc1	Hcfc1	-3.87023	0.424576	2.23141e-05	3.97701e-05
1_Hdac1	Hdac1	-0.332816	0.295085	3.94235e-09	1.02374e-08
2_Hdac1	Hdac1	-0.432952	0.259797	2.96232e-10	8.31862e-10
3_Hdac1	Hdac1	0.677028	0.1479	5.35196e-77	6.46249e-75
4_Hdac1	Hdac1	-0.650951	0.37433	0.000150319	0.000239617
5_Hdac1	Hdac1	-0.447922	0.288755	1.9429e-08	4.71568e-08
1_Heatr1	Heatr1	-4.31085	0.45539	8.60931e-07	1.80013e-06
2_Heatr1	Heatr1	-3.49653	0.560109	0.0108614	0.0135207
3_Heatr1	Heatr1	-4.04292	0.405438	1.13598e-06	2.30538e-06
4_Heatr1	Heatr1	-3.45827	0.300848	3.9316e-06	7.59586e-06
5_Heatr1	Heatr1	-4.50028	0.311271	5.80803e-15	2.29941e-14
1_H2bc21	H2bc21	0.0840665	0.239413	2.32595e-19	1.37004e-18
2_H2bc21	H2bc21	0.122398	0.221354	4.00517e-23	3.12016e-22
3_H2bc21	H2bc21	0.49496	0.286145	3.14928e-19	1.81084e-18
4_H2bc21	H2bc21	0.20114	0.311764	3.2321e-13	1.09937e-12
5_H2bc21	H2bc21	0.0678722	0.220432	3.0772e-22	2.15404e-21
1_Huwe1	Huwe1	-0.958242	0.558071	0.046382	0.054375
2_Huwe1	Huwe1	-3.95133	0.330427	1.24062e-08	3.05725e-08
3_Huwe1	Huwe1	-3.65982	0.350154	5.60551e-06	1.06175e-05
4_Huwe1	Huwe1	-3.90045	0.375619	1.09623e-06	2.2531e-06
5_Huwe1	Huwe1	-3.75382	0.405047	3.2185e-05	5.65286e-05
1_Elp1	Elp1	-2.19802	0.291348	0.660033	0.679736
2_Elp1	Elp1	-1.57405	0.259001	0.0555769	0.0646835
3_Elp1	Elp1	-1.82432	0.359344	0.494409	0.52164
4_Elp1	Elp1	0.217689	0.197857	6.44748e-31	1.29755e-29
5_Elp1	Elp1	-0.159445	0.259311	1.74131e-13	6.0075e-13
1_Las1L	Las1L	-3.0942	0.396128	0.00971347	0.012186
2_Las1L	Las1L	-4.52997	0.260425	3.50323e-21	2.2264e-20
3_Las1L	Las1L	-3.59698	0.465065	0.00102463	0.00146419
4_Las1L	Las1L	-4.02394	0.447821	1.2798e-05	2.36837e-05
5_Las1L	Las1L	-3.71891	0.417402	7.7906e-05	0.000130655
1_Leo1	Leo1	-2.73905	0.430424	0.120013	0.136392
2_Leo1	Leo1	-3.54562	0.293181	4.81312e-07	1.03322e-06
3_Leo1	Leo1	-2.04924	0.2459	0.93316	0.938992
4_Leo1	Leo1	-3.90521	0.447268	4.06995e-05	7.04583e-05
5_Leo1	Leo1	-3.01496	0.323655	0.00349932	0.00456803
1_Max	Max	-2.65421	0.539427	0.278684	0.304535
2_Max	Max	-3.88181	0.447732	5.18909e-05	8.82511e-05
3_Max	Max	-2.82309	0.480845	0.117239	0.133553
4_Max	Max	-0.537557	0.31262	9.51103e-07	1.96317e-06
5_Max	Max	-4.54182	0.491708	4.97496e-07	1.06323e-06
1_Msh6	Msh6	-0.332098	0.176194	6.03353e-23	4.55343e-22
2_Msh6	Msh6	-0.347724	0.191451	2.3578e-19	1.37207e-18
3_Msh6	Msh6	-0.802443	0.236275	8.13218e-08	1.8704e-07
4_Msh6	Msh6	-0.354722	0.239703	8.34988e-13	2.78137e-12
5_Msh6	Msh6	-0.292549	0.275418	1.09546e-10	3.1874e-10
1_Mta2	Mta2	-1.89243	0.34363	0.605617	0.62906
2_Mta2	Mta2	-0.048698	0.222194	9.33807e-20	5.63786e-19
3_Mta2	Mta2	-1.10748	0.305886	0.00165404	0.00225678
4_Mta2	Mta2	0.0635997	0.173379	8.49038e-35	2.92918e-33
5_Mta2	Mta2	-0.648882	0.20736	7.24637e-12	2.31788e-11
1_Myc	Myc	-3.2151	0.292081	8.81919e-05	0.000145879
2_Myc	Myc	-4.09223	0.568257	0.000372414	0.000556892
3_Myc	Myc	-4.11847	0.719706	0.00442099	0.00575563
4_Myc	Myc	-3.58103	0.459214	0.000999145	0.00143201
5_Myc	Myc	-1.85193	0.328285	0.506793	0.533292
1_Mycn	Mycn	0.0370049	0.248491	2.27837e-17	1.0684e-16
2_Mycn	Mycn	-1.12925	0.239521	8.59899e-05	0.000143218
3_Mycn	Mycn	0.544517	0.272221	7.69785e-22	5.23671e-21
4_Mycn	Mycn	1.23111	0.169399	1.43361e-84	6.92432e-82
5_Mycn	Mycn	-0.581556	0.258908	9.00955e-09	2.2431e-08
1_Nap1L1	Nap1L1	-0.348142	0.263158	6.0489e-11	1.82601e-10
2_Nap1L1	Nap1L1	0.643604	0.253405	9.33123e-27	1.12675e-25
3_Nap1L1	Nap1L1	-0.0372838	0.176886	1.4657e-30	2.72283e-29
4_Nap1L1	Nap1L1	0.0619478	0.356173	2.15955e-09	5.7311e-09
5_Nap1L1	Nap1L1	0.327174	0.275498	3.29756e-18	1.73122e-17
1_Noc2L	Noc2L	-4.71051	0.413706	1.73772e-10	4.99593e-10
2_Noc2L	Noc2L	-3.41887	0.453252	0.00291759	0.00390359
3_Noc2L	Noc2L	-3.42226	0.376657	0.000330024	0.000496578
4_Noc2L	Noc2L	-3.83143	0.488212	0.000308334	0.000466851
5_Noc2L	Noc2L	-4.43336	0.419177	1.71606e-08	4.2074e-08
1_Nol11	Nol11	-3.90757	0.378179	1.17772e-06	2.38009e-06
2_Nol11	Nol11	-3.847	0.542974	0.00106424	0.00151631
3_Nol11	Nol11	-3.53287	0.486003	0.00260995	0.00352124
4_Nol11	Nol11	-4.29889	0.39777	2.09699e-08	5.06424e-08
5_Nol11	Nol11	-2.18803	0.376572	0.753681	0.767992
1_Nol9	Nol9	-3.70223	0.451243	0.00029748	0.000451833
2_Nol9	Nol9	-3.47331	0.280969	5.88249e-07	1.24616e-06
3_Nol9	Nol9	0.142141	0.182631	9.13976e-34	2.75907e-32
4_Nol9	Nol9	-3.70137	0.536594	0.00236189	0.0031955
5_Nol9	Nol9	-3.4059	0.470302	0.00449979	0.00584247
1_Nop56	Nop56	-3.45031	0.506961	0.00646955	0.00822314
2_Nop56	Nop56	-3.1746	0.28741	0.000121158	0.000194416
3_Nop56	Nop56	-3.65727	0.471261	0.000755989	0.00110315
4_Nop56	Nop56	-3.58327	0.325517	3.33174e-06	6.5683e-06
5_Nop56	Nop56	-2.83056	0.35911	0.0341502	0.0410312
1_Nop58	Nop58	-2.44659	0.551619	0.49464	0.52164
2_Nop58	Nop58	-3.47129	0.44356	0.00158034	0.00216234
3_Nop58	Nop58	-4.00591	0.534595	0.000292886	0.000447274
4_Nop58	Nop58	-4.87553	0.474096	3.25989e-09	8.51097e-09
5_Nop58	Nop58	-4.01192	0.420571	3.88097e-06	7.52815e-06
1_Npm1	Npm1	-1.21659	0.308256	0.00563929	0.00720575
2_Npm1	Npm1	-0.295808	0.177995	2.12864e-23	1.80374e-22
3_Npm1	Npm1	-1.66354	0.287512	0.157587	0.177838
4_Npm1	Npm1	-1.41157	0.321763	0.0407658	0.0481415
5_Npm1	Npm1	-1.93784	0.325295	0.684855	0.700815
2_Luci	NTC1	-1.70735	0.253458	0.152642	0.172661
4_GFP	NTC1	0.334167	0.205489	1.2886e-31	2.96377e-30
5_GFP	NTC1	-0.248401	0.236183	1.2379e-14	4.78326e-14
8_GFP	NTC1	0.332472	0.240836	1.96166e-23	1.69193e-22
9_GFP	NTC1	0.223067	0.284488	7.63839e-16	3.23627e-15
1_Luci	NTC2	0.269715	0.233343	1.16757e-23	1.04433e-22
10_GFP	NTC2	0.0182552	0.233376	3.63789e-19	2.06718e-18
3_Luci	NTC2	-0.18697	0.166458	1.15108e-29	1.73741e-28
5_Luci	NTC2	0.657781	0.268624	3.17635e-24	3.00819e-23
7_GFP	NTC2	-0.0182552	0.322111	1.89944e-10	5.42857e-10
1_GFP	NTC3	0.569824	0.209393	1.94741e-36	7.83834e-35
2_GFP	NTC3	0.224328	0.22802	8.18675e-24	7.46076e-23
3_GFP	NTC3	-1.90682	0.251722	0.517162	0.54302
6_GFP	NTC3	0.576582	0.260881	3.51403e-24	3.264e-23
4_Luci	NTC4	-0.0420884	0.174638	3.61225e-31	7.93053e-30
6_Luci	NTC4	-1.4487	0.208787	0.0029288	0.00390777
7_Luci	NTC4	-0.665708	0.612323	0.0218388	0.0265029
8_Luci	NTC4	-1.68944	0.386689	0.325221	0.349848
1_Nuak1	Nuak1	0.271781	0.170004	3.65021e-43	2.20381e-41
2_Nuak1	Nuak1	0.010165	0.268399	9.20655e-15	3.5861e-14
3_Nuak1	Nuak1	-0.131936	0.393039	8.19711e-07	1.72139e-06
4_Nuak1	Nuak1	0.0296343	0.279273	5.57388e-14	2.0551e-13
5_Nuak1	Nuak1	0.665365	0.280416	1.77058e-22	1.29574e-21
1_Nup133	Nup133	0.288066	0.241961	1.93628e-22	1.39586e-21
2_Nup133	Nup133	-2.12382	0.294511	0.854622	0.869016
3_Nup133	Nup133	0.254262	0.178908	1.38304e-38	6.68009e-37
4_Nup133	Nup133	-3.61197	0.497582	0.00194042	0.00263264
5_Nup133	Nup133	-3.24239	0.224792	1.82765e-07	4.10584e-07
1_Paf1	Paf1	-1.89739	0.395058	0.66242	0.680742
2_Paf1	Paf1	-4.01166	0.418019	3.39686e-06	6.66944e-06
3_Paf1	Paf1	-2.94877	0.362143	0.015226	0.0188086
4_Paf1	Paf1	-3.74578	0.316324	1.17017e-07	2.65348e-07
5_Paf1	Paf1	-4.09584	0.639608	0.0015374	0.00212161
1_Parp1	Parp1	-0.0634983	0.232304	5.78137e-18	2.87876e-17
2_Parp1	Parp1	0.0920163	0.265233	3.61289e-16	1.5721e-15
3_Parp1	Parp1	-1.12091	0.227755	3.09241e-05	5.45121e-05
4_Parp1	Parp1	-0.455415	0.244725	4.19627e-11	1.29096e-10
5_Parp1	Parp1	-0.271379	0.235614	2.29029e-14	8.64228e-14
1_Pbrm1	Pbrm1	0.0770504	0.201441	1.60416e-26	1.84479e-25
2_Pbrm1	Pbrm1	-0.605504	0.311651	2.6181e-06	5.22537e-06
3_Pbrm1	Pbrm1	-1.1653	0.251163	0.000316394	0.000477557
4_Pbrm1	Pbrm1	-0.978133	0.389637	0.00508007	0.00650842
5_Pbrm1	Pbrm1	-0.589654	0.264216	2.11554e-08	5.0836e-08
1_Pdcd11	Pdcd11	-3.36938	0.308192	2.48039e-05	4.40451e-05
2_Pdcd11	Pdcd11	-4.59301	0.589784	1.885e-05	3.40994e-05
3_Pdcd11	Pdcd11	-3.854	0.30496	4.90363e-09	1.24655e-08
4_Pdcd11	Pdcd11	-2.53233	0.289872	0.110618	0.126308
5_Pdcd11	Pdcd11	-3.87372	0.424591	2.15247e-05	3.85052e-05
1_Pds5B	Pds5B	-0.265486	0.256254	1.9038e-12	6.25536e-12
2_Pds5B	Pds5B	-0.0794729	0.266479	8.06648e-14	2.88601e-13
3_Pds5B	Pds5B	0.180804	0.205075	5.04769e-28	6.41588e-27
4_Pds5B	Pds5B	-0.345012	0.278197	5.64271e-10	1.53979e-09
5_Pds5B	Pds5B	-0.0843402	0.2376	6.45685e-17	2.99871e-16
1_Pgam5	Pgam5	-1.92161	0.311342	0.63396	0.65568
2_Pgam5	Pgam5	-0.464318	0.234451	7.48335e-12	2.37793e-11
3_Pgam5	Pgam5	0.464172	0.220994	1.94328e-30	3.47631e-29
4_Pgam5	Pgam5	-0.202891	0.187482	2.32401e-23	1.93534e-22
5_Pgam5	Pgam5	0.415855	0.268347	1.98651e-20	1.23011e-19
1_Plk1	Plk1	-4.26021	0.346475	2.58539e-10	7.30258e-10
2_Plk1	Plk1	-4.39319	0.537831	1.56168e-05	2.86803e-05
3_Plk1	Plk1	-4.11412	0.397366	2.68211e-07	5.88273e-07
4_Plk1	Plk1	-3.99954	0.601457	0.00133505	0.00187451
5_Plk1	Plk1	-4.4422	0.430532	3.58332e-08	8.48404e-08
1_Polr2B	Polr2B	-3.89792	0.569144	0.00131842	0.00185656
2_Polr2B	Polr2B	-3.76127	0.603541	0.00507115	0.00650842
3_Polr2B	Polr2B	-3.70248	0.486466	0.000790586	0.00115016
4_Polr2B	Polr2B	-5.07804	0.456916	4.59063e-11	1.39451e-10
5_Polr2B	Polr2B	-3.41607	0.531459	0.011308	0.0140406
1_Polrmt	Polrmt	1.0719	0.164182	1.26996e-81	2.04464e-79
2_Polrmt	Polrmt	-2.33828	0.270087	0.320314	0.345339
3_Polrmt	Polrmt	-1.16435	0.280659	0.0012537	0.00177058
4_Polrmt	Polrmt	0.610968	0.243323	3.1448e-28	4.10523e-27
5_Polrmt	Polrmt	0.193307	0.29532	1.80991e-14	6.93798e-14
1_Psmc4	Psmc4	-4.28805	0.368307	1.71572e-09	4.57841e-09
2_Psmc4	Psmc4	-3.50992	0.314747	4.75523e-06	9.07818e-06
3_Psmc4	Psmc4	-4.22427	0.575385	0.000180912	0.000286494
4_Psmc4	Psmc4	-2.72792	0.319658	0.0395285	0.0469098
5_Psmc4	Psmc4	-3.74648	0.393737	2.0607e-05	3.70006e-05
1_Psmd11	Psmd11	-4.1941	0.410562	2.2917e-07	5.05429e-07
2_Psmd11	Psmd11	-4.08411	0.242842	1.09054e-16	4.96914e-16
3_Psmd11	Psmd11	-3.18234	0.337694	0.000986506	0.0014181
4_Psmd11	Psmd11	-4.36793	0.555578	3.52882e-05	6.15314e-05
5_Psmd11	Psmd11	-2.29314	0.501844	0.656388	0.677426
1_Psmd2	Psmd2	-4.91366	0.289836	1.00218e-22	7.44693e-22
2_Psmd2	Psmd2	-4.27878	0.30831	7.80212e-13	2.61696e-12
3_Psmd2	Psmd2	-3.17982	0.325488	0.000649295	0.000953221
4_Psmd2	Psmd2	-3.93562	0.293337	2.01138e-10	5.71468e-10
5_Psmd2	Psmd2	-4.16959	0.26859	5.38338e-15	2.1489e-14
1_Psmd3	Psmd3	-4.5835	0.314036	1.2015e-15	5.04631e-15
2_Psmd3	Psmd3	-4.27005	0.251695	2.30047e-18	1.22102e-17
3_Psmd3	Psmd3	-3.783	0.292966	4.98849e-09	1.26149e-08
4_Psmd3	Psmd3	-4.41029	0.540125	1.4701e-05	2.71015e-05
5_Psmd3	Psmd3	-0.678117	0.204836	1.08742e-11	3.41054e-11
1_Pum3	Pum3	-0.588635	0.229082	1.0069e-10	2.94746e-10
2_Pum3	Pum3	-1.88631	0.251749	0.465939	0.494588
3_Pum3	Pum3	-2.06961	0.400416	0.999503	0.999503
4_Pum3	Pum3	-0.897625	0.167582	2.65255e-12	8.65665e-12
5_Pum3	Pum3	-0.993554	0.262051	4.00407e-05	6.95672e-05
1_Rad21	Rad21	-2.10854	0.312858	0.901613	0.911045
2_Rad21	Rad21	-1.41154	0.31927	0.0392108	0.0466473
3_Rad21	Rad21	-3.59122	0.6894	0.027329	0.0329997
4_Rad21	Rad21	-1.93503	0.312637	0.666278	0.683253
5_Rad21	Rad21	-2.33643	0.314323	0.396403	0.424529
1_Rai14	Rai14	0.663558	0.281066	2.35446e-22	1.67236e-21
2_Rai14	Rai14	0.237942	0.262797	1.61032e-18	8.64203e-18
3_Rai14	Rai14	-0.985241	0.278057	9.59099e-05	0.000157566
4_Rai14	Rai14	-0.190141	0.249247	4.64212e-14	1.72473e-13
5_Rai14	Rai14	0.557233	0.220958	1.34085e-32	3.40858e-31
1_Ranbp2	Ranbp2	-3.77669	0.539245	0.0015497	0.0021311
2_Ranbp2	Ranbp2	-3.18533	0.351174	0.00149116	0.00206369
3_Ranbp2	Ranbp2	-3.94329	0.401862	3.1336e-06	6.22851e-06
4_Ranbp2	Ranbp2	-4.34896	0.492501	3.69943e-06	7.2341e-06
5_Ranbp2	Ranbp2	-3.2663	0.376601	0.00148842	0.00206369
1_Rbbp4	Rbbp4	-1.26002	0.270427	0.00274737	0.00368606
2_Rbbp4	Rbbp4	-1.83313	0.442766	0.592874	0.617151
3_Rbbp4	Rbbp4	-1.921	0.38378	0.698109	0.712868
4_Rbbp4	Rbbp4	-2.57028	0.366687	0.172348	0.19225
5_Rbbp4	Rbbp4	-2.6467	0.352402	0.101659	0.11663
1_Rfc3	Rfc3	-3.02532	0.940037	0.309439	0.33436
2_Rfc3	Rfc3	-1.53725	0.269179	0.0478528	0.0559635
3_Rfc3	Rfc3	-4.83594	0.51055	6.03246e-08	1.40757e-07
4_Rfc3	Rfc3	-3.8791	0.291657	5.52822e-10	1.51712e-09
5_Rfc3	Rfc3	-0.693313	0.423571	0.00115458	0.00163537
1_Rfc4	Rfc4	-3.97532	0.3588	1.09235e-07	2.48871e-07
2_Rfc4	Rfc4	-2.93727	0.232344	0.000189	0.000297351
3_Rfc4	Rfc4	-4.00291	0.500281	0.000111585	0.000180252
4_Rfc4	Rfc4	-3.90802	0.453238	5.00031e-05	8.53409e-05
5_Rfc4	Rfc4	-4.35426	0.385587	3.13333e-09	8.22499e-09
1_Runx2	Runx2	-1.39661	0.238208	0.00470856	0.00608084
2_Runx2	Runx2	-1.39668	0.244274	0.00585389	0.00746023
3_Runx2	Runx2	-0.66151	0.15768	4.19432e-19	2.35565e-18
4_Runx2	Runx2	-0.919478	0.429264	0.00736437	0.00928718
5_Runx2	Runx2	-0.237146	0.210797	3.49244e-18	1.81382e-17
1_Ruvbl1	Ruvbl1	-3.47143	0.594293	0.0183547	0.0224439
2_Ruvbl1	Ruvbl1	-4.20747	0.293195	3.08268e-13	1.05598e-12
3_Ruvbl1	Ruvbl1	-4.06282	0.455154	1.19423e-05	2.22708e-05
4_Ruvbl1	Ruvbl1	-5.32017	0.820649	7.47436e-05	0.000126228
5_Ruvbl1	Ruvbl1	-3.61605	0.379628	4.64311e-05	7.98086e-05
1_Ruvbl2	Ruvbl2	-0.332356	0.345857	5.06675e-07	1.07808e-06
2_Ruvbl2	Ruvbl2	-5.14316	0.493236	4.63822e-10	1.28015e-09
3_Ruvbl2	Ruvbl2	-3.67714	0.383534	2.78093e-05	4.9201e-05
4_Ruvbl2	Ruvbl2	-3.50473	0.387501	0.000213171	0.000332134
5_Ruvbl2	Ruvbl2	-4.40602	0.397584	4.20591e-09	1.07484e-08
1_Slc25A13	Slc25A13	-0.234996	0.278502	4.44782e-11	1.35968e-10
2_Slc25A13	Slc25A13	0.116031	0.27359	1.35315e-15	5.63425e-15
3_Slc25A13	Slc25A13	-0.357535	0.229144	7.85516e-14	2.83138e-13
4_Slc25A13	Slc25A13	-0.25849	0.189669	1.29491e-21	8.67894e-21
5_Slc25A13	Slc25A13	0.0556235	0.257241	1.42502e-16	6.43259e-16
1_Smarca4	Smarca4	-4.47922	0.414168	5.97948e-09	1.50421e-08
2_Smarca4	Smarca4	-3.66673	0.449498	0.000381505	0.000568726
3_Smarca4	Smarca4	-3.85507	0.383788	3.29476e-06	6.522e-06
4_Smarca4	Smarca4	-4.50959	0.330868	1.65915e-13	5.76523e-13
5_Smarca4	Smarca4	0.838351	0.255037	4.03479e-30	6.72002e-29
1_Smarcc1	Smarcc1	-3.4041	0.452931	0.00322148	0.0042513
2_Smarcc1	Smarcc1	-1.49779	0.493168	0.246053	0.269487
3_Smarcc1	Smarcc1	-1.885	0.306697	0.546677	0.571526
4_Smarcc1	Smarcc1	-1.41782	0.396589	0.100148	0.11517
5_Smarcc1	Smarcc1	-3.39541	0.515741	0.0101647	0.0126862
1_Smarcd2	Smarcd2	-0.975459	0.23777	4.16901e-06	7.99061e-06
2_Smarcd2	Smarcd2	-0.98677	0.166581	7.93084e-11	2.35006e-10
3_Smarcd2	Smarcd2	0.0978455	0.209734	4.869e-25	4.89943e-24
4_Smarcd2	Smarcd2	0.389898	0.27573	4.62558e-19	2.56799e-18
5_Smarcd2	Smarcd2	-0.482794	0.24363	7.30483e-11	2.17792e-10
1_Snrnp200	Snrnp200	-3.85481	0.439666	4.91195e-05	8.41302e-05
2_Snrnp200	Snrnp200	-4.17839	0.396132	1.02193e-07	2.33929e-07
3_Snrnp200	Snrnp200	-3.59973	0.592823	0.00986179	0.01234
4_Snrnp200	Snrnp200	-3.65628	0.322694	8.82586e-07	1.83745e-06
5_Snrnp200	Snrnp200	-3.69537	0.497642	0.00108917	0.00154727
1_Sqstm1	Sqstm1	0.299262	0.310248	2.23658e-14	8.50606e-14
2_Sqstm1	Sqstm1	0.256468	0.226686	1.04162e-24	1.02674e-23
3_Sqstm1	Sqstm1	-0.0268325	0.191553	1.47398e-26	1.73642e-25
4_Sqstm1	Sqstm1	-0.478142	0.262279	1.28863e-09	3.45784e-09
5_Sqstm1	Sqstm1	-0.521138	0.179888	7.34417e-18	3.58306e-17
1_Ssrp1	Ssrp1	-2.25337	0.292116	0.529875	0.555162
2_Ssrp1	Ssrp1	-4.75569	0.740519	0.000286779	0.000441129
3_Ssrp1	Ssrp1	-4.19432	0.340178	4.23442e-10	1.17542e-09
4_Ssrp1	Ssrp1	-3.88079	0.263567	6.3829e-12	2.05529e-11
5_Ssrp1	Ssrp1	-3.79602	0.30079	9.53851e-09	2.36262e-08
1_Supt16	Supt16	-5.03175	0.749054	7.68001e-05	0.000129249
2_Supt16	Supt16	-3.44459	0.458049	0.00268864	0.0036173
3_Supt16	Supt16	-2.80822	0.617502	0.23181	0.255044
4_Supt16	Supt16	-3.2032	0.403471	0.00497017	0.00640158
5_Supt16	Supt16	-3.34323	0.430483	0.00309653	0.00410886
1_Supt5	Supt5	-2.55048	0.344054	0.162438	0.182459
2_Supt5	Supt5	-3.7709	0.479669	0.000390718	0.000580667
3_Supt5	Supt5	-2.67292	0.430351	0.161121	0.181402
4_Supt5	Supt5	-3.69305	0.551762	0.00326274	0.00429402
5_Supt5	Supt5	-2.61535	0.278095	0.0498177	0.0581207
1_Supt6	Supt6	-2.57369	0.414077	0.2237	0.247248
2_Supt6	Supt6	-2.97285	0.382799	0.0183285	0.0224439
3_Supt6	Supt6	-3.64859	0.404598	9.54175e-05	0.000157292
4_Supt6	Supt6	-2.45932	0.506927	0.442326	0.471619
5_Supt6	Supt6	-3.89207	0.33373	4.75751e-08	1.11548e-07
1_Sympk	Sympk	-3.9373	0.323778	8.03884e-09	2.01179e-08
2_Sympk	Sympk	-3.34395	0.328582	0.000105523	0.000171608
3_Sympk	Sympk	-3.28353	0.331237	0.00024826	0.000384326
4_Sympk	Sympk	-3.84231	0.318707	2.67692e-08	6.36922e-08
5_Sympk	Sympk	-3.47412	0.600758	0.0194143	0.0236328
1_Top2a	Top2A	-4.09662	0.507291	6.46253e-05	0.000109523
2_Top2a	Top2a	-4.58413	0.522499	1.49424e-06	3.00716e-06
3_Top2a	Top2a	-3.10169	0.38127	0.00680417	0.00862576
4_Top2a	Top2a	-3.37011	0.389884	0.000853101	0.00123368
5_Top2a	Top2a	-2.65959	0.495319	0.233809	0.256658
1_Top2b	Top2b	0.430904	0.188004	2.26319e-40	1.21458e-38
2_Top2b	Top2b	-0.109036	0.222689	1.30586e-18	7.08684e-18
3_Top2b	Top2b	-0.267652	0.232537	9.17323e-15	3.5861e-14
4_Top2b	Top2b	0.323061	0.277365	6.27915e-18	3.09472e-17
5_Top2b	Top2b	-0.471513	0.229689	3.43312e-12	1.11288e-11
1_Trrap	Trrap	-3.42629	0.296632	4.81358e-06	9.15338e-06
2_Trrap	Trrap	-3.26494	0.404932	0.00316442	0.00418744
3_Trrap	Trrap	-2.1171	0.271539	0.861882	0.874556
4_Trrap	Trrap	-3.3698	0.5411	0.0162884	0.0200697
5_Trrap	Trrap	-3.36557	0.353506	0.000247048	0.000383679
1_Ubr5	Ubr5	-1.50954	0.311395	0.0719572	0.0833462
2_Ubr5	Ubr5	-1.4769	0.222354	0.00765889	0.00963345
3_Ubr5	Ubr5	0.703284	0.243454	4.64416e-30	7.4771e-29
4_Ubr5	Ubr5	-0.108856	0.246705	1.88329e-15	7.70871e-15
5_Ubr5	Ubr5	-1.64995	0.312449	0.178971	0.199177
1_Usp7	Usp7	-0.214824	0.225025	1.66987e-16	7.46802e-16
2_Usp7	Usp7	-0.5212	0.298696	2.16318e-07	4.81481e-07
3_Usp7	Usp7	-1.65107	0.329716	0.204033	0.226547
4_Usp7	Usp7	-1.17253	0.281198	0.00141733	0.00197852
5_Usp7	Usp7	-0.73456	0.247332	6.70799e-08	1.55767e-07
1_Utp15	Utp15	-3.40582	0.422161	0.0015531	0.0021311
2_Utp15	Utp15	-0.430571	0.330315	6.948e-07	1.46545e-06
3_Utp15	Utp15	-4.11833	0.427964	1.69679e-06	3.40061e-06
4_Utp15	Utp15	-2.82247	0.364833	0.039124	0.0466473
5_Utp15	Utp15	-4.17724	0.515824	4.39909e-05	7.58843e-05
1_Utp18	Utp18	-3.6144	0.393714	8.74548e-05	0.000145157
2_Utp18	Utp18	0.0107956	0.227462	5.83889e-20	3.56985e-19
3_Utp18	Utp18	-3.30781	0.608878	0.0420365	0.0495211
4_Utp18	Utp18	-4.13243	0.696644	0.00306916	0.00408376
5_Utp18	Utp18	-4.00125	0.516084	0.000182281	0.000287717
1_Wdr43	Wdr43	-5.66127	0.458086	4.50405e-15	1.81288e-14
2_Wdr43	Wdr43	-2.77842	0.437763	0.105534	0.120789
3_Wdr43	Wdr43	-1.89081	0.306885	0.559585	0.583758
4_Wdr43	Wdr43	-4.09428	0.375163	6.81072e-08	1.57396e-07
5_Wdr43	Wdr43	-0.453201	0.48543	0.0008673	0.00125047
1_Wdr5	Wdr5	-1.78723	0.26892	0.293261	0.31902
2_Wdr5	Wdr5	-1.63555	0.245329	0.0766734	0.0885963
3_Wdr5	Wdr5	-2.67969	0.305043	0.0455909	0.0535777
4_Wdr5	Wdr5	-1.22751	0.239446	0.000434946	0.000644414
5_Wdr5	Wdr5	-2.91907	0.289012	0.0033001	0.00433138
1_Nsd2	Nsd2	-0.362777	0.227238	5.808e-14	2.1252e-13
2_Nsd2	Nsd2	-0.952347	0.291977	0.0001295	0.000207114
3_Nsd2	Nsd2	-0.854868	0.249376	1.10402e-06	2.2595e-06
4_Nsd2	Nsd2	-0.463974	0.25035	1.41216e-10	4.08427e-10
5_Nsd2	Nsd2	0.396856	0.258327	1.31172e-21	8.67894e-21
1_Yy1	Yy1	-0.0794447	0.234596	2.16738e-17	1.02632e-16
2_Yy1	Yy1	-1.48428	0.428598	0.171851	0.192139
3_Yy1	Yy1	-2.16225	0.540568	0.864303	0.875175
4_Yy1	Yy1	-1.67688	0.383515	0.305508	0.330853
5_Yy1	Yy1	-0.922922	0.235514	1.1163e-06	2.275e-06
1_Zbtb17	Zbtb17	-0.884529	0.230437	2.69169e-07	5.88273e-07
2_Zbtb17	Zbtb17	-1.48979	0.383919	0.13081	0.148313
3_Zbtb17	Zbtb17	-0.867819	0.176515	9.76805e-12	3.08364e-11
4_Zbtb17	Zbtb17	-2.38886	0.406272	0.432342	0.461994
5_Zbtb17	Zbtb17	-0.0951836	0.186363	3.1142e-26	3.34258e-25
1_Zfp281	Zfp281	0.390833	0.21527	2.93567e-30	5.06403e-29
2_Zfp281	Zfp281	0.462564	0.269613	5.84176e-21	3.66438e-20
3_Zfp281	Zfp281	0.274531	0.211962	1.95137e-28	2.61809e-27
4_Zfp281	Zfp281	-0.418972	0.423405	9.65595e-05	0.000158096
5_Zfp281	Zfp281	-0.457	0.21726	1.13927e-13	4.04609e-13

## Sheet: DE_KPC_Allograft
Online supplemental table 2. Essentiality pf MYC binding partners. The file contains count tables (TOC) for all shRNAs in the plasmid library, the KPC culture in vitro screen and the KPC allograft screen, dropout statistics obtained from DESeq2 for cultured KPC screen and screen in the allograft, the median normalized differential dropout between KPC and NIH3T3 cells, and the median dropout per g…
DESeq2 Dropout statistics for the KPC allograft screen
ID	Gen	log2FC	SEM	pvalue	padj
1_Actl6A	Actl6A	-2.05535	0.847773	0.0314329	0.168161
2_Actl6A	Actl6A	-1.13052	0.651525	0.167543	0.422104
3_Actl6A	Actl6A	-0.11679	0.67995	0.86623	0.959485
4_Actl6A	Actl6A	-1.44995	0.739871	0.0995429	0.315674
5_Actl6A	Actl6A	-1.93052	0.856964
1_Ecpas	Ecpas	0.033202	0.642385	0.680493	0.852871
2_Ecpas	Ecpas	0.619337	0.703447	0.226556	0.493388
3_Ecpas	Ecpas	1.39044	0.686114	0.0180938	0.114759
4_Ecpas	Ecpas	0.874799	0.789406	0.161151	0.418554
5_Ecpas	Ecpas	0.495576	0.856741	0.396187	0.618114
1_Atad3A	Atad3A	-1.80557	0.81978	0.0548167	0.222633
2_Atad3A	Atad3A	-0.717478	0.709868	0.49344	0.713946
3_Atad3A	Atad3A	-0.721184	0.586579	0.403656	0.622976
4_Atad3A	Atad3A	-1.62883	0.805437	0.0827254	0.283717
5_Atad3A	Atad3A	-1.63196	0.658433	0.0334011	0.168161
1_Aurka	Aurka	-1.04608	0.677469	0.229111	0.493388
2_Aurka	Aurka	-0.748503	0.612762	0.398665	0.619402
3_Aurka	Aurka	-0.271345	0.603219	0.947106	0.978964
4_Aurka	Aurka	1.64985	0.833158	0.0239524	0.136913
5_Aurka	Aurka	-1.92632	0.724537	0.019314	0.120843
1_Bag2	Bag2	0.228874	0.702141	0.512195	0.736479
2_Bag2	Bag2	1.10912	0.63464	0.0346742	0.168161
3_Bag2	Bag2	1.23126	0.689164	0.0338158	0.168161
4_Bag2	Bag2	2.09075	0.727725	0.00141845	0.0200936
5_Bag2	Bag2	-1.04496	0.832039	0.328136	0.569014
1_Cad	Cad	-2.08379	0.807557	0.0217958	0.131058
2_Cad	Cad	-0.330789	0.655087	0.87932	0.963762
3_Cad	Cad	-0.480977	0.807025	0.757057	0.91519
4_Cad	Cad	0.629968	0.972328	0.375722	0.604025
5_Cad	Cad	-0.432005	0.716712	0.779478	0.933788
1_Cbx3	Cbx3	1.91182	0.869269	0.0136837	0.0931699
2_Cbx3	Cbx3	0.718471	0.705179	0.178016	0.427054
3_Cbx3	Cbx3	-0.925602	0.61782	0.261119	0.532117
4_Cbx3	Cbx3	-0.100448	0.775043	0.865902	0.959485
5_Cbx3	Cbx3	-2.28032	0.752974	0.00650446	0.053778
1_Cdc73	Cdc73	-1.98358	0.866091	0.0430557	0.188064
2_Cdc73	Cdc73	0.578657	0.879175	0.356894	0.591441
3_Cdc73	Cdc73	-0.807528	0.733598	0.432192	0.653462
4_Cdc73	Cdc73	1.22426	0.763011	0.0564318	0.225241
5_Cdc73	Cdc73	0.389634	0.628635	0.323255	0.568672
1_Chd4	Chd4	-2.66025	0.817831	0.00297837	0.0320694
2_Chd4	Chd4	0.384284	0.578453	0.287222	0.549808
3_Chd4	Chd4	0.554541	0.699805	0.261446	0.532117
4_Chd4	Chd4	-1.16139	1.02469	0.364062	0.591441
5_Chd4	Chd4	-2.2815	0.856041	0.0166226	0.106893
1_Csnk2A1	Csnk2A1	-0.187996	0.553989	0.937657	0.978964
2_Csnk2A1	Csnk2A1	-1.17488	0.845145	0.264232	0.532117
3_Csnk2A1	Csnk2A1	-0.36598	0.730551	0.853764	0.950222
4_Csnk2A1	Csnk2A1	0.229947	0.543344	0.395908	0.618114
5_Csnk2A1	Csnk2A1	0.122948	0.684512	0.604767	0.806937
1_Csnk2B	Csnk2B	-1.8596	0.840161	0.052617	0.21559
2_Csnk2B	Csnk2B	-0.099423	0.52889	0.803054	0.945347
3_Csnk2B	Csnk2B	-0.468362	0.663545	0.720923	0.885377
4_Csnk2B	Csnk2B	-1.22161	0.586102	0.0911028	0.303164
5_Csnk2B	Csnk2B	-1.45179	0.998735	0.221704	0.492938
1_Ctr9	Ctr9	-0.222145	0.647598	0.988688	0.995795
2_Ctr9	Ctr9	-0.761914	0.528418	0.315327	0.561525
3_Ctr9	Ctr9	-1.91845	0.906555	0.0627409	0.23854
4_Ctr9	Ctr9	0.36581	0.650891	0.358926	0.591441
5_Ctr9	Ctr9	-3.96799	0.829706	6.681e-06	0.000441901
1_Dcaf13	Dcaf13	-2.03687	0.650973	0.0055438	0.050329
2_Dcaf13	Dcaf13	0.500589	0.705136	0.299281	0.549808
3_Dcaf13	Dcaf13	-1.76639	0.851567	0.0714453	0.266767
4_Dcaf13	Dcaf13	0.106322	0.699959	0.629534	0.818279
5_Dcaf13	Dcaf13	0.0444811	0.585298	0.63748	0.818795
1_Ddx10	Ddx10	-1.45581	0.768183	0.110938	0.344726
2_Ddx10	Ddx10	0.945857	0.559046	0.0352303	0.168161
3_Ddx10	Ddx10	-2.29735	0.543612	0.000144376	0.00417787
4_Ddx10	Ddx10	-1.22078	0.588681	0.092802	0.303939
5_Ddx10	Ddx10	-0.983519	0.640113	0.239957	0.511982
1_Dhx33	Dhx33	-0.69857	0.484068	0.334422	0.572958
2_Dhx33	Dhx33	-0.276709	0.679855	0.946777	0.978964
3_Dhx33	Dhx33	0.770174	0.731354	0.170881	0.422397
4_Dhx33	Dhx33	-0.19384	0.676508	0.95581	0.978964
5_Dhx33	Dhx33	0.726992	0.637351	0.132685	0.372323
1_Dkc1	Dkc1	-0.0828419	0.620927	0.811002	0.945347
2_Dkc1	Dkc1	-2.59057	0.887197
3_Dkc1	Dkc1	-1.16127	0.61376	0.129731	0.372323
4_Dkc1	Dkc1	-1.52309	0.756761	0.0878286	0.299005
5_Dkc1	Dkc1	-0.341591	0.674493	0.870143	0.961518
1_Dmap1	Dmap1	-0.203191	0.520555	0.956896	0.978964
2_Dmap1	Dmap1	-1.39536	0.540931	0.0314044	0.168161
3_Dmap1	Dmap1	2.03276	0.711621	0.00146469	0.0200936
4_Dmap1	Dmap1	0.53083	0.552496	0.167748	0.422104
5_Dmap1	Dmap1	0.502576	0.592751	0.215668	0.48813
1_Dnaja1	Dnaja1	-0.918628	0.63243	0.277141	0.541419
2_Dnaja1	Dnaja1	1.1924	0.635881	0.0251566	0.142043
3_Dnaja1	Dnaja1	-0.238652	0.603906	0.990321	0.995795
4_Dnaja1	Dnaja1	0.151213	0.647267	0.554515	0.778002
5_Dnaja1	Dnaja1	0.574582	0.529083	0.127705	0.371087
1_Ep400	Ep400	1.48958	0.650725	0.00817862	0.0638851
2_Ep400	Ep400	0.116269	0.659963	0.598409	0.804031
3_Ep400	Ep400	1.54826	0.870243	0.0408615	0.185479
4_Ep400	Ep400	0.667746	0.642773	0.161891	0.418554
5_Ep400	Ep400	0.0754552	0.806227	0.703563	0.870989
1_Fbl	Fbl	0.801436	0.973579	0.288785	0.549808
2_Fbl	Fbl	-2.12494	1.01708	0.0626292	0.23854
3_Fbl	Fbl	-1.82627	0.640828	0.012815	0.0890486
4_Fbl	Fbl	-0.838958	0.821183	0.459332	0.681638
5_Fbl	Fbl	-2.18167	0.845155	0.021017	0.128038
1_Gatad2B	Gatad2B	-1.04308	0.878877	0.355683	0.591441
2_Gatad2B	Gatad2B	1.44638	0.557993	0.0026411	0.0303793
3_Gatad2B	Gatad2B	-0.388812	0.570578	0.78254	0.933788
4_Gatad2B	Gatad2B	2.21566	0.539815	5.81492e-06	0.000441901
5_Gatad2B	Gatad2B	-0.016354	0.608903	0.724052	0.886868
1_Gtf3C1	Gtf3C1	0.839443	0.702924	0.127681	0.371087
2_Gtf3C1	Gtf3C1	0.299439	0.72497	0.464095	0.683991
3_Gtf3C1	Gtf3C1	-1.39795	0.888669	0.189259	0.44256
4_Gtf3C1	Gtf3C1	1.48728	0.9662	0.0752848	0.272319
5_Gtf3C1	Gtf3C1	-0.395759	0.724536	0.820464	0.945347
1_Hadha	Hadha	0.32706	0.636392	0.380256	0.607098
2_Hadha	Hadha	1.11475	0.751949	0.0734344	0.269842
3_Hadha	Hadha	-0.330289	0.732189	0.892486	0.963808
4_Hadha	Hadha	1.24911	0.690644	0.0320683	0.168161
5_Hadha	Hadha	0.345919	0.773345	0.45541	0.67799
1_Hcfc1	Hcfc1	0.540526	1.00493	0.442448	0.665109
2_Hcfc1	Hcfc1	-0.879064	0.635644	0.308191	0.555374
3_Hcfc1	Hcfc1	-3.658	1.07909	0.00149564	0.0200936
4_Hcfc1	Hcfc1	-1.20699	0.639226	0.12693	0.371087
5_Hcfc1	Hcfc1	1.09025	0.716634	0.0651627	0.245287
1_Hdac1	Hdac1	-0.44248	0.772317	0.784544	0.933788
2_Hdac1	Hdac1	2.02865	0.629141	0.000327952	0.00697937
3_Hdac1	Hdac1	-0.5231	0.678904	0.667362	0.842662
4_Hdac1	Hdac1	-1.28853	0.918402	0.249678	0.523082
5_Hdac1	Hdac1	0.407356	0.617095	0.300677	0.549808
1_Heatr1	Heatr1	-0.659983	1.0935	0.695055	0.862763
2_Heatr1	Heatr1	-0.855367	1.17212	0.594447	0.804031
3_Heatr1	Heatr1	-3.9495	0.958888	0.000105497	0.00375733
4_Heatr1	Heatr1	-0.369566	0.863341	0.872785	0.962142
5_Heatr1	Heatr1	-2.81671	0.666379	0.000104566	0.00375733
1_H2bc21	H2bc21	0.614032	0.857575	0.324254	0.568672
2_H2bc21	H2bc21	2.03759	0.690909	0.0010236	0.0175529
3_H2bc21	H2bc21	0.691593	0.665105	0.165249	0.420387
4_H2bc21	H2bc21	0.731107	0.815503	0.237932	0.510011
5_H2bc21	H2bc21	-0.967078	0.844491
1_Huwe1	Huwe1	0.495597	1.23065
2_Huwe1	Huwe1	1.0521	0.785384	0.10223	0.321991
3_Huwe1	Huwe1	1.29022	0.747624	0.0418332	0.188046
4_Huwe1	Huwe1	0.924585	0.751862	0.124196	0.371052
5_Huwe1	Huwe1	0.565773	0.905553	0.378732	0.606758
1_Elp1	Elp1	-0.395926	0.695946	0.813035	0.945347
2_Elp1	Elp1	-1.09984	0.761203	0.253882	0.529493
3_Elp1	Elp1	-0.394726	0.806851	0.839514	0.948603
4_Elp1	Elp1	-1.31704	0.652298	0.0960229	0.306611
5_Elp1	Elp1	1.78966	0.637327	0.00151895	0.0200936
1_Las1L	Las1L	1.24524	0.58161	0.0111247	0.0804804
2_Las1L	Las1L	-1.62989	0.835619	0.0941917	0.30497
3_Las1L	Las1L	0.701448	0.917	0.309057	0.555374
4_Las1L	Las1L	-0.719873	0.824975	0.55372	0.778002
5_Las1L	Las1L	0.348779	0.683726	0.396189	0.618114
1_Leo1	Leo1	-1.05853	0.927625
2_Leo1	Leo1	1.38071	0.917563	0.0789397	0.278248
3_Leo1	Leo1	-0.957515	0.778821	0.351119	0.589016
4_Leo1	Leo1	-0.873137	0.756952	0.396501	0.618114
5_Leo1	Leo1	1.01724	0.621891	0.0446759	0.18977
1_Max	Max	-0.892573	1.18705	0.577494	0.793412
2_Max	Max	0.842411	0.7059	0.128237	0.371087
3_Max	Max	0.5898	0.770205	0.286372	0.549808
4_Max	Max	-0.347636	0.753999	0.877407	0.963762
5_Max	Max	-1.01324	0.748066	0.295906	0.549808
1_Msh6	Msh6	-0.622905	0.799462	0.624273	0.816493
2_Msh6	Msh6	-0.619916	0.76841	0.613063	0.808684
3_Msh6	Msh6	-0.392561	0.667904	0.809243	0.945347
4_Msh6	Msh6	1.20999	0.974302
5_Msh6	Msh6	2.80577	0.827432	0.000242075	0.00589898
1_Mta2	Mta2	-0.601689	0.78814	0.638412	0.818795
2_Mta2	Mta2	0.97647	0.800091	0.131152	0.372323
3_Mta2	Mta2	0.00114227	0.947979	0.806282	0.945347
4_Mta2	Mta2	1.37194	0.624992	0.0103097	0.0757684
5_Mta2	Mta2	0.202173	0.668166	0.516474	0.738048
1_Myc	Myc	-1.45893	0.699193	0.0791332	0.278248
2_Myc	Myc	-0.0860353	0.764073	0.849189	0.948603
3_Myc	Myc	-5.23833	1.38469	0.000299206	0.00692663
4_Myc	Myc	-2.31933	0.986045	0.0342132	0.168161
5_Myc	Myc	0.0387893	0.774394	0.727233	0.888414
1_Mycn	Mycn	-0.069527	0.81429	0.842497	0.948603
2_Mycn	Mycn	-0.549207	0.660302	0.63022	0.818279
3_Mycn	Mycn	-0.235232	0.741114	0.995795	0.995795
4_Mycn	Mycn	-0.190233	0.662492	0.950541	0.978964
5_Mycn	Mycn	-0.709055	0.812671	0.556633	0.778613
1_Nap1L1	Nap1L1	-0.15655	0.826962	0.927952	0.978682
2_Nap1L1	Nap1L1	-0.124397	0.738502	0.884875	0.963808
3_Nap1L1	Nap1L1	0.371064	0.756068	0.425602	0.648203
4_Nap1L1	Nap1L1	-1.22195	0.958644
5_Nap1L1	Nap1L1	0.584335	0.866337
1_Noc2L	Noc2L	-3.07691	0.98573	0.00389216	0.0383419
2_Noc2L	Noc2L	-0.754366	0.903644	0.562716	0.780053
3_Noc2L	Noc2L	-2.73839	0.835431	0.00269164	0.0303793
4_Noc2L	Noc2L	-2.12808	0.852294	0.0260499	0.145314
5_Noc2L	Noc2L	-0.997349	0.977599	0.433289	0.653462
1_Nol11	Nol11	-0.156024	0.749546	0.919976	0.978082
2_Nol11	Nol11	-1.47186	0.915523	0.175419	0.425229
3_Nol11	Nol11	-0.397499	0.750993	0.824882	0.945347
4_Nol11	Nol11	-2.71312	0.670784	0.000215732	0.00554912
5_Nol11	Nol11	-0.133359	1.038	0.924806	0.978082
1_Nol9	Nol9	-1.50707	1.0371	0.218656	0.491445
2_Nol9	Nol9	-0.342707	0.74088	0.880499	0.963762
3_Nol9	Nol9	-0.943461	0.822821	0.386776	0.613278
4_Nol9	Nol9	-1.43432	0.780869	0.123419	0.371052
5_Nol9	Nol9	-1.05277	0.795232	0.301623	0.549808
1_Nop56	Nop56	-2.46167	1.11659
2_Nop56	Nop56	-0.0265477	0.746618	0.783873	0.933788
3_Nop56	Nop56	-1.29303	0.78149	0.174285	0.424704
4_Nop56	Nop56	-1.04969	0.822446	0.319718	0.565674
5_Nop56	Nop56	-1.27693	0.731313	0.152786	0.404227
1_Nop58	Nop58	-0.884107	1.01934	0.521915	0.743528
2_Nop58	Nop58	-3.38131	0.894082	0.000426451	0.00858464
3_Nop58	Nop58	-0.738267	0.906829	0.576144	0.793412
4_Nop58	Nop58	-2.51283	0.732117	0.00183129	0.0229159
5_Nop58	Nop58	-0.906066	0.784777	0.389907	0.616133
1_Npm1	Npm1	-0.647899	0.867133	0.630941	0.818279
2_Npm1	Npm1	0.110288	0.688915	0.619984	0.813181
3_Npm1	Npm1	0.121369	0.859529	0.68156	0.852871
4_Npm1	Npm1	-1.53788	0.778329	0.0932166	0.303939
5_Npm1	Npm1	-0.0556625	0.674615	0.794562	0.940875
2_Luci	NTC1	0.154228	0.590482	0.513789	0.736484
4_GFP	NTC1	-0.0178248	0.95899	0.823822	0.945347
5_GFP	NTC1	-0.659478	0.648099	0.508851	0.73395
8_GFP	NTC1	-0.904501	0.6236	0.280366	0.543136
9_GFP	NTC1	0.485655	0.788928	0.363454	0.591441
1_Luci	NTC2	0.00228894	1.0403	0.822317	0.945347
10_GFP	NTC2	-0.893134	0.811081	0.414524	0.633414
3_Luci	NTC2	-2.13685	0.956155
5_Luci	NTC2	0.792311	0.784679	0.192053	0.446837
7_GFP	NTC2	0.192614	0.801	0.596623	0.804031
1_GFP	NTC3	-0.0848628	0.775815	0.85026	0.948603
2_GFP	NTC3	-0.497778	0.891388	0.765003	0.922386
3_GFP	NTC3	1.15692	0.78605	0.0773789	0.277724
6_GFP	NTC3	-0.973851	1.3505	0.582446	0.795494
4_Luci	NTC4	0.732495	0.829677	0.245365	0.519124
6_Luci	NTC4	0.606522	0.749009	0.263307	0.532117
7_Luci	NTC4	-0.00228894	1.14312	0.841197	0.948603
8_Luci	NTC4	0.348387	0.526428	0.270801	0.536408
1_Nuak1	Nuak1	0.93991	0.583049	0.0445568	0.18977
2_Nuak1	Nuak1	0.545608	0.646006	0.229102	0.493388
3_Nuak1	Nuak1	-0.38277	1.09798	0.890296	0.963808
4_Nuak1	Nuak1	-1.08273	0.86981	0.327662	0.569014
5_Nuak1	Nuak1	-1.04646	0.819851	0.320101	0.565674
1_Nup133	Nup133	-0.330007	0.844182	0.906944	0.96978
2_Nup133	Nup133	-0.527684	0.753102	0.693939	0.862763
3_Nup133	Nup133	1.50408	0.609889	0.00443493	0.0410675
4_Nup133	Nup133	0.921267	0.952534	0.226268	0.493388
5_Nup133	Nup133	-1.50837	0.751376	0.0892056	0.301476
1_Paf1	Paf1	-0.28129	0.7962	0.949964	0.978964
2_Paf1	Paf1	-1.87498	0.784308	0.0361111	0.170378
3_Paf1	Paf1	-1.81092	0.766572	0.0393417	0.180348
4_Paf1	Paf1	-0.588844	0.683982	0.601183	0.804473
5_Paf1	Paf1	-0.24481	1.16157	0.990738	0.995795
1_Parp1	Parp1	1.96142	0.68361	0.00133848	0.0200936
2_Parp1	Parp1	0.920259	0.859835	0.18047	0.430124
3_Parp1	Parp1	-0.250312	0.653309	0.976816	0.995795
4_Parp1	Parp1	-0.138266	0.65442	0.88692	0.963808
5_Parp1	Parp1	-1.74019	0.894588	0.0916696	0.303164
1_Pbrm1	Pbrm1	-0.630918	0.647952	0.537432	0.758632
2_Pbrm1	Pbrm1	-0.236988	0.895084	0.994954	0.995795
3_Pbrm1	Pbrm1	-0.160239	0.754664	0.924952	0.978082
4_Pbrm1	Pbrm1	-3.00071	0.872412	0.0015015	0.0200936
5_Pbrm1	Pbrm1	0.302875	1.07648	0.61972	0.813181
1_Pdcd11	Pdcd11	-0.714728	0.613154	0.430472	0.653462
2_Pdcd11	Pdcd11	-1.30349	0.927621	0.247755	0.521412
3_Pdcd11	Pdcd11	-2.13583	0.661531	0.0039903	0.0384897
4_Pdcd11	Pdcd11	0.326028	0.62444	0.372089	0.602368
5_Pdcd11	Pdcd11	-1.89598	0.869235	0.0554823	0.223376
1_Pds5B	Pds5B	1.09503	0.922557	0.15052	0.400861
2_Pds5B	Pds5B	-0.246712	0.964191	0.987269	0.995795
3_Pds5B	Pds5B	-0.273741	0.697662	0.951522	0.978964
4_Pds5B	Pds5B	-0.12362	0.800972	0.893032	0.963808
5_Pds5B	Pds5B	-1.01295	0.760414	0.304002	0.551972
1_Pgam5	Pgam5	-0.565093	0.75058	0.656552	0.83742
2_Pgam5	Pgam5	0.944328	0.843983	0.163625	0.418554
3_Pgam5	Pgam5	0.578271	0.735642	0.271101	0.536408
4_Pgam5	Pgam5	0.387453	0.679857	0.362738	0.591441
5_Pgam5	Pgam5	-0.5615	1.1098
1_Plk1	Plk1	-2.44852	0.870037
2_Plk1	Plk1	-2.09057	0.871457	0.0328851	0.168161
3_Plk1	Plk1	-0.79643	0.814601	0.487859	0.708083
4_Plk1	Plk1	-1.30875	0.871076	0.216126	0.48813
5_Plk1	Plk1	-0.979135	1.04862	0.475763	0.694884
1_Polr2B	Polr2B	1.36961	0.750429	0.0328954	0.168161
2_Polr2B	Polr2B	-0.119944	1.18747	0.925269	0.978082
3_Polr2B	Polr2B	-2.32282	0.803889	0.00927588	0.0692699
4_Polr2B	Polr2B	-1.36622	1.09362	0.299392	0.549808
5_Polr2B	Polr2B	-0.929453	1.13113	0.537106	0.758632
1_Polrmt	Polrmt	1.03888	0.679413	0.0615449	0.23854
2_Polrmt	Polrmt	0.751517	0.846378	0.245547	0.519124
3_Polrmt	Polrmt	1.01139	0.797991	0.119399	0.366105
4_Polrmt	Polrmt	0.204319	0.828739	0.599116	0.804031
5_Polrmt	Polrmt	-1.90171	1.15641	0.148611	0.40004
1_Psmc4	Psmc4	-3.85387	0.721592	5.16153e-07	5.97447e-05
2_Psmc4	Psmc4	-2.89189	0.684351	0.000101194	0.00375733
3_Psmc4	Psmc4	0.374585	1.15226	0.598995	0.804031
4_Psmc4	Psmc4	-1.68609	0.597916	0.0149721	0.0990299
5_Psmc4	Psmc4	-2.58685	0.732792	0.00130694	0.0200936
1_Psmd11	Psmd11	-1.06672	0.804794	0.299259	0.549808
2_Psmd11	Psmd11	0.912879	0.856093	0.181372	0.430124
3_Psmd11	Psmd11	-4.54148	0.787407	4.40352e-08	1.01941e-05
4_Psmd11	Psmd11	-1.74929	0.98742	0.124218	0.371052
5_Psmd11	Psmd11	-1.31946	0.841739	0.196108	0.451731
1_Psmd2	Psmd2	-3.10426	1.085	0.00809988	0.0638851
2_Psmd2	Psmd2	-1.72829	0.641811	0.0196795	0.121488
3_Psmd2	Psmd2	-1.88231	0.815115	0.0428197	0.188064
4_Psmd2	Psmd2	-2.58846	0.854577	0.00581136	0.0505459
5_Psmd2	Psmd2	-1.33442	0.721822	0.12646	0.371087
1_Psmd3	Psmd3	-1.2964	0.775027	0.169368	0.422397
2_Psmd3	Psmd3	-0.418286	0.819938	0.819633	0.945347
3_Psmd3	Psmd3	-0.146887	0.71907	0.90652	0.96978
4_Psmd3	Psmd3	-2.67252	0.840928	0.00369633	0.0372043
5_Psmd3	Psmd3	0.925302	0.659198	0.0793277	0.278248
1_Pum3	Pum3	2.04129	0.770385	0.00317792	0.0326973
2_Pum3	Pum3	0.567929	0.832619	0.337091	0.573798
3_Pum3	Pum3	0.705995	0.830175	0.258871	0.532117
4_Pum3	Pum3	-0.0951766	0.550407	0.804628	0.945347
5_Pum3	Pum3	-1.00451	0.741928	0.297352	0.549808
1_Rad21	Rad21	0.151076	0.754022	0.61205	0.808684
2_Rad21	Rad21	1.28103	0.797644	0.0579559	0.228557
3_Rad21	Rad21	1.18601	0.970191
4_Rad21	Rad21	0.356791	0.715005	0.410772	0.62976
5_Rad21	Rad21	-0.89338	0.876609	0.450102	0.674425
1_Rai14	Rai14	0.589273	0.738713	0.266633	0.532117
2_Rai14	Rai14	0.847101	0.547021	0.0486718	0.201206
3_Rai14	Rai14	-0.333037	0.799792	0.898805	0.967783
4_Rai14	Rai14	-0.622539	0.711504	0.582429	0.795494
5_Rai14	Rai14	0.750188	0.727581	0.177334	0.427054
1_Ranbp2	Ranbp2	0.722942	1.01154	0.345486	0.583795
2_Ranbp2	Ranbp2	-1.99968	0.73653	0.0163535	0.106643
3_Ranbp2	Ranbp2	1.02241	0.867213	0.148261	0.40004
4_Ranbp2	Ranbp2	-0.301036	0.794669	0.930098	0.978717
5_Ranbp2	Ranbp2	-1.27064	0.858065	0.225809	0.493388
1_Rbbp4	Rbbp4	0.957098	0.826875	0.150648	0.400861
2_Rbbp4	Rbbp4	0.8333	0.844202	0.207271	0.475082
3_Rbbp4	Rbbp4	-0.748891	1.08929	0.634688	0.818795
4_Rbbp4	Rbbp4	-0.536664	0.837628	0.715465	0.881011
5_Rbbp4	Rbbp4	0.878253	0.74691	0.137396	0.383218
1_Rfc3	Rfc3	0.0426927	1.26048	0.827903	0.946467
2_Rfc3	Rfc3	0.208252	0.624066	0.481198	0.700612
3_Rfc3	Rfc3	-0.184837	0.845828	0.956168	0.978964
4_Rfc3	Rfc3	-1.26299	0.685561	0.132363	0.372323
5_Rfc3	Rfc3	-0.0166268	1.00941	0.831562	0.948309
1_Rfc4	Rfc4	0.492994	0.767176	0.345099	0.583795
2_Rfc4	Rfc4	0.703338	0.718614	0.193378	0.447671
3_Rfc4	Rfc4	-1.47124	0.854728	0.146878	0.40004
4_Rfc4	Rfc4	-0.94328	0.819721	0.385103	0.612724
5_Rfc4	Rfc4	-2.00865	0.8431	0.0350241	0.168161
1_Runx2	Runx2	-1.11234	0.644066	0.171347	0.422397
2_Runx2	Runx2	-1.52273	0.641412	0.0440757	0.18977
3_Runx2	Runx2	-0.447491	0.526578	0.681433	0.852871
4_Runx2	Runx2	0.445356	0.806969	0.401723	0.622066
5_Runx2	Runx2	-0.379965	0.76666	0.846271	0.948603
1_Ruvbl1	Ruvbl1	-4.04871	0.870029	1.14582e-05	0.000663143
2_Ruvbl1	Ruvbl1	-3.79432	0.493746	5.34395e-13	2.47425e-10
3_Ruvbl1	Ruvbl1	-2.68169	0.889891	0.0058952	0.0505459
4_Ruvbl1	Ruvbl1	-0.69629	1.68317	0.782361	0.933788
5_Ruvbl1	Ruvbl1	-1.08106	0.784286	0.278607	0.541996
1_Ruvbl2	Ruvbl2	-0.668399	0.860348	0.61144	0.808684
2_Ruvbl2	Ruvbl2	-2.78028	1.12174	0.0230673	0.133502
3_Ruvbl2	Ruvbl2	-2.58766	0.673593	0.000468494	0.00903803
4_Ruvbl2	Ruvbl2	-3.80976	0.859648	3.14541e-05	0.00161814
5_Ruvbl2	Ruvbl2	-2.00664	0.654872	0.00670942	0.0544993
1_Slc25A13	Slc25A13	0.795453	0.587048	0.0802817	0.279477
2_Slc25A13	Slc25A13	2.14337	0.901256	0.00841683	0.0638851
3_Slc25A13	Slc25A13	0.475798	0.667285	0.289279	0.549808
4_Slc25A13	Slc25A13	1.8562	0.623531	0.000814233	0.0150796
5_Slc25A13	Slc25A13	0.172132	0.856572	0.637629	0.818795
1_Smarca4	Smarca4	-2.38785	0.652573	0.000950982	0.0169348
2_Smarca4	Smarca4	1.39309	0.932097	0.0813763	0.281173
3_Smarca4	Smarca4	-0.270571	0.742012	0.95782	0.978964
4_Smarca4	Smarca4	1.20732	0.8491	0.090205	0.302644
5_Smarca4	Smarca4	0.635941	0.83122	0.296779	0.549808
1_Smarcc1	Smarcc1	-0.210505	0.879099	0.981104	0.995795
2_Smarcc1	Smarcc1	0.145718	1.09342	0.730221	0.889716
3_Smarcc1	Smarcc1	-0.955208	0.793816	0.361821	0.591441
4_Smarcc1	Smarcc1	1.5021	0.708978	0.0144865	0.0972064
5_Smarcc1	Smarcc1	0.560041	0.859182	0.357014	0.591441
1_Smarcd2	Smarcd2	-1.55464	0.939819
2_Smarcd2	Smarcd2	1.15208	0.555198	0.0127122	0.0890486
3_Smarcd2	Smarcd2	0.0609837	0.678991	0.666827	0.842662
4_Smarcd2	Smarcd2	0.545147	0.828258	0.348513	0.586769
5_Smarcd2	Smarcd2	0.364395	0.650809	0.360005	0.591441
1_Snrnp200	Snrnp200	-3.17618	0.965535	0.00228867	0.0271706
2_Snrnp200	Snrnp200	-1.57971	0.809858	0.0959208	0.306611
3_Snrnp200	Snrnp200	-3.1634	0.937486	0.00176246	0.0226672
4_Snrnp200	Snrnp200	-1.98836	0.879235	0.0456769	0.192258
5_Snrnp200	Snrnp200	-2.53354	0.832673	0.00569492	0.0505459
1_Sqstm1	Sqstm1	-0.158334	1.07889	0.94606	0.978964
2_Sqstm1	Sqstm1	-0.417875	0.888616	0.833721	0.948435
3_Sqstm1	Sqstm1	0.424322	0.667668	0.326101	0.569014
4_Sqstm1	Sqstm1	0.717471	0.766562	0.215816	0.48813
5_Sqstm1	Sqstm1	-0.302638	0.578787	0.901942	0.968907
1_Ssrp1	Ssrp1	-0.411521	0.782477	0.817868	0.945347
2_Ssrp1	Ssrp1	0.37609	1.34568	0.651715	0.833547
3_Ssrp1	Ssrp1	-1.0984	0.889383	0.329603	0.569427
4_Ssrp1	Ssrp1	0.92154	0.817257	0.158347	0.41656
5_Ssrp1	Ssrp1	-1.10014	0.797029	0.275683	0.540853
1_Supt16	Supt16	-4.97232	1.01187	2.79461e-06	0.000258781
2_Supt16	Supt16	2.19282	1.60637
3_Supt16	Supt16	-1.80125	0.7377	0.0333257	0.168161
4_Supt16	Supt16	-0.969409	0.611213	0.227212	0.493388
5_Supt16	Supt16	-3.65279	0.891074	0.000123179	0.00380213
1_Supt5	Supt5	-2.07711	0.992242	0.062855	0.23854
2_Supt5	Supt5	-3.34971	1.03557
3_Supt5	Supt5	-0.17349	0.766957	0.939889	0.978964
4_Supt5	Supt5	2.58209	1.23013	0.0221911	0.131724
5_Supt5	Supt5	-0.0749722	0.69018	0.820781	0.945347
1_Supt6	Supt6	-1.90967	0.849651	0.04823	0.201175
2_Supt6	Supt6	-3.17647	0.963481	0.00223734	0.0271706
3_Supt6	Supt6	-2.49669	0.828904	0.0062768	0.0528393
4_Supt6	Supt6	1.15524	1.33875	0.300332	0.549808
5_Supt6	Supt6	-2.41382	0.827591	0.00836007	0.0638851
1_Sympk	Sympk	-1.31275	0.810439	0.182083	0.430124
2_Sympk	Sympk	-0.867841	0.626523	0.309655	0.555374
3_Sympk	Sympk	-0.432687	0.764134	0.792154	0.940429
4_Sympk	Sympk	-1.23199	0.687816	0.145714	0.40004
5_Sympk	Sympk	-1.311	0.971927	0.266629	0.532117
1_Top2a	Top2A	-2.45362	0.959779
2_Top2a	Top2a	-1.05856	0.753968	0.272567	0.537014
3_Top2a	Top2a	-0.729986	0.794175	0.530072	0.752833
4_Top2a	Top2a	-1.42464	0.770895	0.121634	0.370503
5_Top2a	Top2a	-0.120972	0.814982	0.89229	0.963808
1_Top2b	Top2b	-0.982708	0.906094	0.406961	0.62599
2_Top2b	Top2b	0.135926	0.856117	0.667941	0.842662
3_Top2b	Top2b	-0.791725	0.746417	0.452782	0.676252
4_Top2b	Top2b	0.109682	0.917266	0.710067	0.876696
5_Top2b	Top2b	-1.59332	0.837121	0.103738	0.32453
1_Trrap	Trrap	-3.49363	0.639102	3.3165e-07	5.11846e-05
2_Trrap	Trrap	-1.77203	0.677403	0.0229399	0.133502
3_Trrap	Trrap	0.926083	0.643987	0.072295	0.267781
4_Trrap	Trrap	-2.45532	0.619628	0.000331633	0.00697937
5_Trrap	Trrap	-0.991535	0.855286	0.374091	0.603499
1_Ubr5	Ubr5	2.46518	0.72636	0.00020534	0.00554912
2_Ubr5	Ubr5	0.495791	0.64121	0.256804	0.532117
3_Ubr5	Ubr5	0.696403	0.665275	0.163165	0.418554
4_Ubr5	Ubr5	0.099962	0.751856	0.659483	0.838847
5_Ubr5	Ubr5	-2.12297	0.993497
1_Usp7	Usp7	1.10512	0.658297	0.0423407	0.188064
2_Usp7	Usp7	0.849192	0.811689	0.183124	0.430388
3_Usp7	Usp7	-0.322363	0.851899	0.914897	0.976031
4_Usp7	Usp7	0.743263	0.874177	0.264908	0.532117
5_Usp7	Usp7	0.109438	0.623704	0.584821	0.796389
1_Utp15	Utp15	-0.289545	0.935148	0.950359	0.978964
2_Utp15	Utp15	0.0558813	0.883244	0.74505	0.903243
3_Utp15	Utp15	-2.60428	0.829541	0.00422892	0.0399589
4_Utp15	Utp15	-0.486784	0.628669	0.684487	0.854226
5_Utp15	Utp15	-0.211213	0.931212	0.982768	0.995795
1_Utp18	Utp18	-1.8628	0.782226	0.0370082	0.171348
2_Utp18	Utp18	0.763486	0.731442	0.173808	0.424704
3_Utp18	Utp18	-1.77845	0.866554	0.0741999	0.270508
4_Utp18	Utp18	0.0226364	1.30855	0.846114	0.948603
5_Utp18	Utp18	-1.5083	0.85194
1_Wdr43	Wdr43	-1.12869	0.931482	0.33536	0.572958
2_Wdr43	Wdr43	-1.52601	1.05928	0.221621	0.492938
3_Wdr43	Wdr43	0.487288	0.589091	0.222514	0.492938
4_Wdr43	Wdr43	-1.50348	0.799731
5_Wdr43	Wdr43	-1.309	1.03599	0.298233	0.549808
1_Wdr5	Wdr5	-2.54612	0.783802	0.00314409	0.0326973
2_Wdr5	Wdr5	-1.72376	0.713369	0.0364308	0.170378
3_Wdr5	Wdr5	-0.478543	0.7608	0.745224	0.903243
4_Wdr5	Wdr5	-1.76773	0.968904	0.112804	0.348189
5_Wdr5	Wdr5	-0.916396	0.655156	0.295718	0.549808
1_Nsd2	Nsd2	0.718259	0.681625	0.163583	0.418554
2_Nsd2	Nsd2	1.50413	0.813609	0.0329216	0.168161
3_Nsd2	Nsd2	-0.880653	0.892885	0.467089	0.684375
4_Nsd2	Nsd2	0.443475	0.697547	0.333348	0.572958
5_Nsd2	Nsd2	2.12461	0.947338	0.0128861	0.0890486
1_Yy1	Yy1	1.94878	0.728223	0.00275579	0.0303793
2_Yy1	Yy1	2.02257	0.688638	0.00106422	0.0175976
3_Yy1	Yy1	0.825639	1.04257	0.310673	0.555374
4_Yy1	Yy1	0.918717	0.607263	0.0582499	0.228557
5_Yy1	Yy1	2.26406	0.647049	0.000114989	0.00380213
1_Zbtb17	Zbtb17	0.210579	0.763198	0.562577	0.780053
2_Zbtb17	Zbtb17	0.256382	0.864912	0.572834	0.791708
3_Zbtb17	Zbtb17	0.951384	0.559583	0.0345531	0.168161
4_Zbtb17	Zbtb17	-0.225721	0.967823	0.995379	0.995795
5_Zbtb17	Zbtb17	0.693656	0.676475	0.171513	0.422397
1_Zfp281	Zfp281	-1.00161	0.684313	0.260322	0.532117
2_Zfp281	Zfp281	2.3852	0.637864	4.09576e-05	0.00189634
3_Zfp281	Zfp281	-0.0720978	0.782761	0.838807	0.948603
4_Zfp281	Zfp281	1.23196	1.01133	0.147925	0.40004
5_Zfp281	Zfp281	0.108431	0.582932	0.56	0.780053

## Sheet: Diff_DE_NIH3T3
Online supplemental table 2. Essentiality pf MYC binding partners. The file contains count tables (TOC) for all shRNAs in the plasmid library, the KPC culture in vitro screen and the KPC allograft screen, dropout statistics obtained from DESeq2 for cultured KPC screen and screen in the allograft, the median normalized differential dropout between KPC and NIH3T3 cells, and the median dropout per g…
Median normalized differential dropout between KPC and NIH3T3 cells
Gene	norm_differential_enrichment_KPC_Allograft_NIH3T3
Actl6A	0.277246
Ecpas	-0.521806
Atad3A	1.02878
Aurka	-1.16333
Bag2	-0.206871
Cad	-1.51834
Cbx3	-1.47522
Cdc73	0.849006
Chd4	1.39793
Csnk2A1	-1.80113
Csnk2B	-2.13168
Ctr9	0.734941
Dcaf13	1.74553
Ddx10	0.479077
Dhx33	-1.08936
Dkc1	1.41998
Dmap1	-0.130646
Dnaja1	-1.16785
Ep400	0.629417
Fbl	1.76428
Gatad2B	-1.23186
GFP	-1.16858
Gtf3C1	0.0878795
Hadha	-0.59616
Hcfc1	1.40777
Hdac1	-2.09411
Heatr1	1.67292
H2bc21	-0.890275
Huwe1	0.325834
Elp1	-1.18266
Las1L	2.11916
Leo1	0.121295
Luci	-0.956364
Max	2.2744
Msh6	-1.72004
Mta2	-1.16076
Myc	0.570377
Mycn	-1.14131
Nap1L1	-1.90393
Noc2L	-0.113541
Nol11	2.37094
Nol9	0.227788
Nop56	0.849091
Nop58	1.84156
Npm1	0.237923
Nuak1	-1.52268
Nup133	-0.426167
Paf1	0.163387
Parp1	-1.21328
Pbrm1	-1.09316
Pdcd11	1.67181
Pds5B	-0.963972
Pgam5	-0.820852
Plk1	1.46983
Polr2B	1.50048
Polrmt	-0.305728
Psmc4	-0.194402
Psmd11	0.552313
Psmd2	0.245284
Psmd3	1.9706
Pum3	0.256308
Rad21	0.258971
Rai14	-0.665206
Ranbp2	2.04331
Rbbp4	0.246737
Rfc3	-0.558087
Rfc4	0.149565
Runx2	-1.92057
Ruvbl1	-0.00520888
Ruvbl2	-0.0235823
Slc25A13	-0.887591
Smarca4	0
Smarcc1	-1.27999
Smarcd2	-0.942553
Snrnp200	1.45602
Sqstm1	-1.22121
Ssrp1	1.15746
Supt16	1.68731
Supt5	1.96543
Supt6	-0.168804
Sympk	0.525587
Top2a	1.4618
Top2b	-2.00598
Trrap	-1.38797
Ubr5	0.565428
Usp7	2.58416
Utp15	2.57558
Utp18	0.656516
Wdr43	0.605408
Wdr5	-0.995303
Nsd2	-0.955811
Yy1	2.20149
Zbtb17	-0.87183
Zfp281	-0.669141

## Sheet: Comparison_genewise
Online supplemental table 2. Essentiality pf MYC binding partners. The file contains count tables (TOC) for all shRNAs in the plasmid library, the KPC culture in vitro screen and the KPC allograft screen, dropout statistics obtained from DESeq2 for cultured KPC screen and screen in the allograft, the median normalized differential dropout between KPC and NIH3T3 cells, and the median dropout per g…
Median dropout per gene in KPC in vitro and in vivo.
Gene	median_log2FC_KPC	SEM_log2FC_KPC	median_log2FC_KPC_Allograft	SEM_log2FC_KPC_Allograft
Actl6A	-3.3914	0.574444	-1.44995	0.347318
Ecpas	-0.0146423	0.176933	0.619337	0.223458
Atad3A	-4.36308	0.259795	-1.62883	0.239613
Aurka	-1.90722	0.618753	-0.748503	0.594287
Bag2	0.0595181	0.182234	1.10912	0.531413
Cad	-2.82375	0.202591	-0.432005	0.436522
Cbx3	-0.409123	0.181382	-0.100448	0.712269
Cdc73	-2.88468	0.729422	0.389634	0.570109
Chd4	-3.22515	0.412264	-1.16139	0.66152
Csnk2A1	-0.15457	0.101178	-0.187996	0.248895
Csnk2B	-2.31792	0.474717	-1.22161	0.322784
Ctr9	-3.52696	0.260205	-0.761914	0.765731
Dcaf13	-3.49734	0.0509275	0.0444811	0.526593
Ddx10	-3.67961	0.271212	-1.22078	0.535081
Dhx33	-0.0252712	0.229053	-0.19384	0.291745
Dkc1	-3.36662	0.145232	-1.16127	0.447572
Dmap1	-3.26981	0.382867	0.502576	0.557854
Dnaja1	-0.445277	0.686496	0.151213	0.357762
Ep400	-2.88564	0.737521	0.667746	0.319629
Fbl	-4.19173	0.3057	-1.82627	0.563103
Gatad2B	0.0177524	0.238709	-0.016354	0.602513
Gtf3C1	-0.366748	0.492313	0.299439	0.498929
Hadha	-0.173619	0.429497	0.345919	0.289273
Hcfc1	-3.66453	0.37687	-0.879064	0.827875
Hdac1	-0.432952	0.2344	-0.44248	0.565883
Heatr1	-4.04292	0.21076	-0.855367	0.702417
H2bc21	0.122398	0.0786602	0.691593	0.476753
Huwe1	-3.75382	0.573967	0.924585	0.149225
Elp1	-1.57405	0.478312	-0.395926	0.550347
Las1L	-3.71891	0.23756	0.348779	0.516647
Leo1	-3.01496	0.322217	-0.873137	0.533506
Max	-2.82309	0.682137	-0.347636	0.378605
Msh6	-0.347724	0.094748	-0.392561	0.675632
Mta2	-0.648882	0.360156	0.202173	0.352001
Myc	-3.58103	0.415624	-1.45893	0.962449
Mycn	0.0370049	0.413814	-0.235232	0.119575
Nap1L1	0.0619478	0.167914	-0.124397	0.312436
Noc2L	-3.83143	0.26323	-2.12808	0.461501
Nol11	-3.847	0.36277	-0.397499	0.499025
Nol9	-3.47331	0.744956	-1.05277	0.208333
Nop56	-3.45031	0.151474	-1.27693	0.387533
Nop58	-4.00591	0.398542	-0.906066	0.534193
Npm1	-1.41157	0.279882	-0.0556625	0.316781
NTC1	0.223067	0.388679	-0.0178248	0.258414
NTC2	0.0182552	0.146862	0.00228894	0.509612
NTC3	0.397076	0.596627	-0.29132	0.45661
NTC4	-1.0572	0.376395	0.477454	0.162248
Nuak1	0.0296343	0.140028	-0.38277	0.411358
Nup133	-2.12382	0.83621	-0.330007	0.537253
Paf1	-3.74578	0.413598	-0.588844	0.365456
Parp1	-0.271379	0.210725	-0.138266	0.620109
Pbrm1	-0.605504	0.213003	-0.236988	0.583065
Pdcd11	-3.854	0.339759	-1.30349	0.442712
Pds5B	-0.0843402	0.0908806	-0.246712	0.340079
Pgam5	-0.202891	0.433229	0.387453	0.307256
Plk1	-4.26021	0.083189	-1.30875	0.320024
Polr2B	-3.76127	0.287655	-0.929453	0.622347
Polrmt	0.193307	0.626651	0.751517	0.55142
Psmc4	-3.74648	0.283185	-2.58685	0.715224
Psmd11	-4.08411	0.390922	-1.31946	0.875816
Psmd2	-4.16959	0.280401	-1.88231	0.317411
Psmd3	-4.27005	0.728991	-0.418286	0.602954
Pum3	-0.993554	0.291298	0.567929	0.501211
Rad21	-2.10854	0.362288	0.356791	0.39556
Rai14	0.237942	0.299853	0.589273	0.301911
Ranbp2	-3.77669	0.216692	-0.301036	0.574672
Rbbp4	-1.921	0.25636	0.8333	0.37736
Rfc3	-3.02532	0.754745	-0.0166268	0.262703
Rfc4	-3.97532	0.237567	-0.94328	0.535921
Runx2	-0.919478	0.2222	-0.447491	0.337513
Ruvbl1	-4.06282	0.325938	-2.68169	0.684313
Ruvbl2	-3.67714	0.823046	-2.58766	0.515563
Slc25A13	-0.234996	0.0933061	0.795453	0.3875
Smarca4	-3.85507	1.0071	0.635941	0.6896
Smarcc1	-1.885	0.447825	0.145718	0.408088
Smarcd2	-0.482794	0.278723	0.364395	0.453507
Snrnp200	-3.69537	0.104366	-2.53354	0.316738
Sqstm1	-0.0268325	0.174929	-0.158334	0.220484
Ssrp1	-3.88079	0.416208	-0.411521	0.402015
Supt16	-3.34323	0.382012	-1.80125	1.22721
Supt5	-2.67292	0.275072	-0.17349	1.00807
Supt6	-2.97285	0.285616	-2.41382	0.758198
Sympk	-3.47412	0.132517	-1.23199	0.170701
Top2a	-3.37011	0.345949	-1.05856	0.388473
Top2b	-0.109036	0.172355	-0.791725	0.332578
Trrap	-3.36557	0.249267	-1.77203	0.744621
Ubr5	-1.4769	0.470173	0.495791	0.73453
Usp7	-0.73456	0.252016	0.743263	0.262303
Utp15	-3.40582	0.686815	-0.289545	0.482194
Utp18	-3.6144	0.768818	-1.5083	0.533076
Wdr43	-2.77842	0.895612	-1.309	0.377767
Wdr5	-1.78723	0.321644	-1.72376	0.360497
Nsd2	-0.463974	0.238873	0.718259	0.510253
Yy1	-1.48428	0.356745	1.94878	0.300407
Zbtb17	-0.884529	0.381632	0.256382	0.204414
Zfp281	0.274531	0.201714	0.108431	0.583977
