# Supplementary material for: Targeting MYC effector functions in pancreatic cancer by inhibiting the ATPase RUVBL1/2
Source: Gut. 2024 May 31;73(9):1509–28. doi: 10.1136/gutjnl-2023-331519 (PMC11347226; doi:10.1136/gutjnl-2023-331519)
Supplement: Supplementary data [file gutjnl-2023-331519supp004.xlsx]

## Sheet: MYC_interactors_MYC_correlation
Online supplemental table 3. Correlation of MYC binding partners with MYC activity and overexpression in PDAC. The table shows Pearson's correlation coefficients and p-values (unpaired t-test) for the correlation of all MYC binding partners included in the shRNA library with MYC activity (mean RNA expression of all HALLMARK MYC TARGET V1 genes after scaling expression (FPKM) across all TCGA patie…
Pearson's correlation coefficients and p-values (unpaired t-test) for the correlation of all MYC binding partners included in the shRNA library with MYC activity (mean RNA expression of all HALLMARK MYC TARGET V1 genes after scaling expression (FPKM) across all TCGA patients) in TCGA PDAC patients
gene_symbol	pearson_correlation_coefficient	p_value
DKC1	0.723275	4.13563e-30
CBX3	0.704559	5.14634e-28
DDX10	0.697538	2.85478e-27
SSRP1	0.675113	4.95014e-25
AURKA	0.657172	2.23244e-23
DCAF13	0.656287	2.67591e-23
RFC4	0.654647	3.73736e-23
NOP58	0.649335	1.08767e-22
PLK1	0.64188	4.70215e-22
PUM3	0.63018	4.31884e-21
RUVBL1	0.629179	5.19786e-21
NPM1	0.625799	9.67181e-21
TOP2A	0.608598	2.03433e-19
WDR43	0.596789	1.48273e-18
PDCD11	0.589592	4.78291e-18
SUPT16H	0.572402	6.99449e-17
NOP56	0.567824	1.39214e-16
PSMD2	0.553807	1.07356e-15
RFC3	0.549903	1.86439e-15
ACTL6A	0.547247	2.70349e-15
MTA2	0.543182	4.74346e-15
NOL11	0.542803	4.99661e-15
RUVBL2	0.537577	1.01732e-14
PGAM5	0.507598	4.78118e-13
LAS1L	0.507067	5.10177e-13
CAD	0.491869	3.11576e-12
PARP1	0.480314	1.16304e-11
UTP18	0.473789	2.39498e-11
NOC2L	0.46445	6.56044e-11
PSMD3	0.460762	9.68612e-11
YY1	0.460003	1.04887e-10
RAD21	0.446195	4.31592e-10
NUP133	0.442096	6.49006e-10
LEO1	0.434913	1.30937e-09
UTP15	0.430262	2.04488e-09
CSNK2A1	0.426365	2.95555e-09
HADHA	0.414756	8.61728e-09
CSNK2B	0.414168	9.08751e-09
ATAD3A	0.412888	1.01977e-08
SNRNP200	0.409759	1.34903e-08
FBL	0.408246	1.54294e-08
SMARCC1	0.402798	2.48835e-08
HDAC1	0.38757	9.05212e-08
PSMD11	0.378986	1.82228e-07
USP7	0.372665	3.01212e-07
HEATR1	0.365333	5.32488e-07
SMARCA4	0.353744	1.27366e-06
CDC73	0.343044	2.76482e-06
SLC25A13	0.338585	3.78716e-06
MAX	0.338216	3.88626e-06
MSH6	0.334868	4.90448e-06
SMARCD2	0.332078	5.94237e-06
NSD2	0.329531	7.06829e-06
DHX33	0.315036	1.8433e-05
PSMC4	0.302553	4.04761e-05
WDR5	0.301277	4.37781e-05
CHD4	0.29938	4.91594e-05
POLR2B	0.298081	5.31932e-05
GATAD2B	0.289308	8.97488e-05
CTR9	0.282053	0.000136582
RBBP4	0.281536	0.00014067
HCFC1	0.27804	0.000171449
DNAJA1	0.268249	0.000294319
UBR5	0.261188	0.000429175
ECPAS	0.252136	0.000685682
RANBP2	0.249829	0.000770609
SYMPK	0.246262	0.000921125
HUWE1	0.245086	0.000976369
NAP1L1	0.223539	0.00270497
SQSTM1	0.222794	0.00279745
TOP2B	0.216752	0.00365978
H2BC21	0.205345	0.00596486
SUPT6H	0.196308	0.00863357
POLRMT	0.183413	0.0142609
RAI14	0.162571	0.030149
NOL9	0.160791	0.0320271
SUPT5H	0.146467	0.0510713
TRRAP	0.138772	0.064695
PBRM1	0.133856	0.0748616
PDS5B	0.128815	0.086595
GTF3C1	0.121724	0.105536
ZNF281	0.104213	0.16625
RUNX2	0.101669	0.176894
ZBTB17	0.0972928	0.196368
PAF1	0.0543613	0.471098
EP400	0.0504789	0.503397
DMAP1	0.0343508	0.648964
ELP1	0.0120533	0.87313
BAG2	-0.0339036	0.653235
NUAK1	-0.131244	0.0807691

## Sheet: MYC_interactors_DGE_PDAC_normal
Online supplemental table 3. Correlation of MYC binding partners with MYC activity and overexpression in PDAC. The table shows Pearson's correlation coefficients and p-values (unpaired t-test) for the correlation of all MYC binding partners included in the shRNA library with MYC activity (mean RNA expression of all HALLMARK MYC TARGET V1 genes after scaling expression (FPKM) across all TCGA patie…
Results of differential gene expression analysis of all MYC binding partners included in the shRNA library in 178 PDAC samples compared to 4 healthy pancreas samples in the TCGA database.
gene_id	gene_symbol	baseMean	log2FoldChange	lfcSE	stat	pvalue	padj
ENSG00000184678.10	H2BC21	1452.43	2.21108	0.542433	4.07623	4.57714e-05	0.00907088
ENSG00000087586.18	AURKA	563.421	1.33474	0.473024	2.82173	0.00477661	0.0992447
ENSG00000166851.15	PLK1	789.274	1.33433	0.476656	2.79936	0.00512034	0.102077
ENSG00000131747.15	TOP2A	2426.02	1.19786	0.511294	2.34281	0.0191391	0.198153
ENSG00000183207.14	RUVBL2	3564.56	0.564721	0.292692	1.92941	0.0536805	0.314932
ENSG00000116478.12	HDAC1	7701.66	0.513561	0.262068	1.95965	0.0500372	0.306825
ENSG00000197785.14	ATAD3A	1084.9	0.466348	0.359569	1.29696	0.194644	0.552665
ENSG00000175792.12	RUVBL1	2116.78	0.460519	0.258696	1.78015	0.0750512	0.368481
ENSG00000105202.9	FBL	6318.83	0.453836	0.332831	1.36356	0.172705	0.526215
ENSG00000166477.13	LEO1	1024.35	0.438768	0.197888	2.21726	0.0266053	0.233195
ENSG00000013275.8	PSMC4	4569.11	0.40515	0.26821	1.51057	0.130897	0.472288
ENSG00000164934.14	DCAF13	1698.59	0.389093	0.241131	1.61361	0.106611	0.431033
ENSG00000055044.11	NOP58	1916.67	0.368312	0.21292	1.72981	0.0836634	0.386577
ENSG00000074590.13	NUAK1	1847.33	0.362831	0.456262	0.795226	0.426482	0.747566
ENSG00000006712.15	PAF1	3739.45	0.360816	0.302152	1.19415	0.232418	0.593712
ENSG00000178105.11	DDX10	1155.39	0.359227	0.182472	1.96867	0.0489915	0.304218
ENSG00000204435.15	CSNK2B	633.507	0.352392	0.354996	0.992663	0.320874	0.676848
ENSG00000247077.7	PGAM5	1685.24	0.336461	0.211301	1.59233	0.11131	0.438657
ENSG00000134371.14	CDC73	2002.75	0.334737	0.233104	1.436	0.151004	0.499416
ENSG00000164754.15	RAD21	7112.35	0.331206	0.254154	1.30317	0.192518	0.550437
ENSG00000086061.16	DNAJA1	7133.91	0.327384	0.285388	1.14715	0.251319	0.614887
ENSG00000108344.15	PSMD3	5244.55	0.324753	0.205479	1.58047	0.113999	0.444127
ENSG00000188976.11	NOC2L	3340.98	0.312162	0.219228	1.42391	0.154471	0.503788
ENSG00000101266.19	CSNK2A1	4427.1	0.30622	0.193888	1.57937	0.114252	0.444606
ENSG00000136518.17	ACTL6A	1434.68	0.300923	0.219235	1.37261	0.169875	0.524129
ENSG00000130826.18	DKC1	2686.4	0.299581	0.213239	1.40491	0.160049	0.511514
ENSG00000196235.14	SUPT5H	8298.18	0.297687	0.246976	1.20533	0.228077	0.588001
ENSG00000175166.17	PSMD2	8642.1	0.296855	0.223126	1.33044	0.183375	0.538709
ENSG00000161011.20	SQSTM1	10806.3	0.287111	0.252536	1.13691	0.255576	0.618892
ENSG00000133119.13	RFC3	439.838	0.278206	0.258522	1.07614	0.281864	0.645038
ENSG00000109685.19	NSD2	3013.13	0.270775	0.280433	0.96556	0.334264	0.685504
ENSG00000004864.14	SLC25A13	1427.73	0.26901	0.204107	1.31798	0.18751	0.542755
ENSG00000124813.23	RUNX2	1111.87	0.260873	0.484212	0.538759	0.590053	0.842579
ENSG00000099821.14	POLRMT	2305.9	0.257593	0.309264	0.832921	0.404889	0.73492
ENSG00000108671.11	PSMD11	3956.83	0.257363	0.190958	1.34775	0.177738	0.531416
ENSG00000163918.11	RFC4	589.537	0.252658	0.279336	0.904496	0.365733	0.709085
ENSG00000149136.9	SSRP1	5977.62	0.220181	0.164712	1.33676	0.181301	0.535455
ENSG00000181163.14	NPM1	18181.5	0.214047	0.192394	1.11255	0.265903	0.629559
ENSG00000196363.9	WDR5	2072.56	0.20914	0.218418	0.957525	0.338302	0.688803
ENSG00000119285.11	HEATR1	1639.43	0.197568	0.292437	0.675591	0.4993	0.795594
ENSG00000163811.12	WDR43	1804.9	0.186403	0.2312	0.806242	0.420103	0.743887
ENSG00000100811.14	YY1	5003.2	0.175413	0.137134	1.27914	0.200848	0.561185
ENSG00000101361.17	NOP56	3724.93	0.174578	0.233735	0.746904	0.455121	0.768671
ENSG00000011260.14	UTP18	1499.01	0.154191	0.194548	0.792559	0.428035	0.748246
ENSG00000069248.12	NUP133	2027.75	0.146598	0.16579	0.884238	0.376568	0.716297
ENSG00000122565.19	CBX3	6733.25	0.134975	0.210016	0.642691	0.520424	0.80648
ENSG00000130935.10	NOL11	1700.56	0.127997	0.189877	0.674102	0.500246	0.795892
ENSG00000092201.10	SUPT16H	5193.54	0.11426	0.178982	0.63839	0.52322	0.80837
ENSG00000109111.15	SUPT6H	6718.92	0.0886013	0.126745	0.699051	0.48452	0.787321
ENSG00000136813.14	ECPAS	5095.47	0.0847567	0.155978	0.543389	0.586862	0.8415
ENSG00000148843.15	PDCD11	2328.81	0.0847119	0.200564	0.422369	0.672756	0.881412
ENSG00000086758.16	HUWE1	11304.6	0.0804636	0.183849	0.437662	0.661632	0.877256
ENSG00000187555.16	USP7	5637.87	0.0692483	0.165918	0.417364	0.676412	0.882498
ENSG00000108604.16	SMARCD2	4621.67	0.054055	0.237949	0.227171	0.820291	0.937729
ENSG00000077235.18	GTF3C1	4899.49	0.0524891	0.152722	0.343691	0.731079	0.902917
ENSG00000111642.16	CHD4	1652.73	0.0468864	0.304981	0.153736	0.877818	0.958984
ENSG00000005100.13	DHX33	891.917	0.0451109	0.197941	0.227901	0.819723	0.937673
ENSG00000153201.16	RANBP2	5276.73	0.0392607	0.217241	0.180724	0.856584	0.950534
ENSG00000116062.17	MSH6	1741.17	0.0374407	0.210519	0.177849	0.858842	0.951296
ENSG00000127616.19	SMARCA4	6090.69	0.0359541	0.217416	0.16537	0.868653	0.954804
ENSG00000164338.10	UTP15	582.691	0.0302114	0.160071	0.188738	0.850298	0.947809
ENSG00000084754.12	HADHA	9583.95	0.0281593	0.16583	0.169808	0.865161	0.953251
ENSG00000125755.19	SYMPK	5262.6	0.0246278	0.228085	0.107976	0.914014	0.972705
ENSG00000001497.18	LAS1L	1879.85	0.0154024	0.182126	0.0845698	0.932603	0.978374
ENSG00000149480.7	MTA2	4543.07	0.015172	0.149466	0.101508	0.919147	0.974222
ENSG00000070061.16	ELP1	1904.36	-0.0175137	0.211826	-0.0826794	0.934106	0.978838
ENSG00000198730.9	CTR9	2277.95	-0.0207512	0.206677	-0.100404	0.920024	0.974715
ENSG00000080608.10	PUM3	1199.66	-0.0222252	0.246866	-0.0900294	0.928264	0.976823
ENSG00000173473.11	SMARCC1	4623.96	-0.0310435	0.22174	-0.14	0.88866	0.962946
ENSG00000144028.15	SNRNP200	10467.4	-0.0359574	0.147385	-0.243969	0.807255	0.93286
ENSG00000104517.13	UBR5	3911.22	-0.0439404	0.26752	-0.164251	0.869534	0.955278
ENSG00000083642.19	PDS5B	1837.42	-0.0518787	0.196412	-0.264131	0.791679	0.925849
ENSG00000112208.11	BAG2	506.742	-0.0543171	0.502863	-0.108016	0.913983	0.972705
ENSG00000047315.17	POLR2B	3743	-0.0751934	0.222606	-0.337786	0.735524	0.904419
ENSG00000143614.10	GATAD2B	1844.63	-0.0768315	0.160295	-0.479312	0.631717	0.861533
ENSG00000196367.14	TRRAP	3549.38	-0.0884356	0.245312	-0.360503	0.718471	0.90025
ENSG00000125952.20	MAX	2814.02	-0.101934	0.146002	-0.698169	0.485071	0.787681
ENSG00000162521.19	RBBP4	3265.25	-0.118221	0.212027	-0.557572	0.577136	0.836981
ENSG00000084774.14	CAD	2319.96	-0.173409	0.219756	-0.789101	0.430053	0.750028
ENSG00000172534.14	HCFC1	4079.28	-0.177063	0.165631	-1.06902	0.285059	0.647911
ENSG00000178028.14	DMAP1	1746.37	-0.239518	0.271936	-0.88079	0.378432	0.716868
ENSG00000143799.14	PARP1	6024.98	-0.249689	0.208195	-1.1993	0.23041	0.591443
ENSG00000077097.15	TOP2B	5954.95	-0.262055	0.168859	-1.55192	0.120682	0.455107
ENSG00000183495.14	EP400	2385.01	-0.262837	0.210474	-1.24879	0.211742	0.571579
ENSG00000163939.18	PBRM1	2149.8	-0.265262	0.222806	-1.19055	0.23383	0.594876
ENSG00000039560.14	RAI14	3591.06	-0.284889	0.361403	-0.788287	0.430529	0.750207
ENSG00000162408.11	NOL9	945.832	-0.347049	0.201101	-1.72574	0.0843937	0.388035
ENSG00000116809.12	ZBTB17	1361.53	-0.352952	0.203283	-1.73626	0.0825175	0.384473
ENSG00000162702.8	ZNF281	1111.48	-0.369864	0.290558	-1.27294	0.203038	0.56283
ENSG00000187109.15	NAP1L1	15643	-0.392883	0.190465	-2.06276	0.0391356	0.272377
