# Supplementary material for: Targeting MYC effector functions in pancreatic cancer by inhibiting the ATPase RUVBL1/2
Source: Gut. 2024 May 31;73(9):1509–28. doi: 10.1136/gutjnl-2023-331519 (PMC11347226; doi:10.1136/gutjnl-2023-331519)
Supplement: Supplementary data [file gutjnl-2023-331519supp005.xlsx]

## Sheet: SLAMseq_AID_RUVBL1
Online supplemental table 4. RUVBL1 regulated genes. The table shows the SLAM-seq results of KPC-AID-Ruvbl1;TIR1 cells treated with auxin for 3 or 15 h or MZ-1 for 5 h considering 4sU labeled RNAs (newRNA) or total RNA (totalRNA).
SLAM-seq results of KPC-AID-Ruvbl1;TIR1 cells treated with auxin for 3 or 15 h
Gene	Symbol	Length	log2FC_15h_newRNA	q_value_15h_newRNA	log2FC_3h_newRNA	q_value_3h_newRNA	log2FC_15h_totalRNA	q_value_15h_totalRNA	log2FC_3h_totalRNA	q_value_3h_totalRNA
ENSMUSG00000099913	Gm28551	3142	0.00541293	0.974162	-0.0310707	0.923549	0.0413451	0.917503	-0.190588	0.295431
ENSMUSG00000026024	Als2	6342	1.02109	0.133492	-0.139484	0.820481	0.645967	0.00517315	0.0242218	0.953382
ENSMUSG00000026209	Dnpep	2833	0.0300798	0.998548	0.0761538	NA	0.214465	0.485793	0.204534	0.460622
ENSMUSG00000026640	Plxna2	11040	0.994594	5.45883e-05	0.822671	0.000242225	0.672185	2.61111e-05	0.748755	9.38996e-08
ENSMUSG00000033159	Cnppd1	3669	0.728572	0.173185	0.00737649	0.982163	0.172083	0.531127	-0.201581	0.341033
ENSMUSG00000026196	Bard1	5659	-0.142721	0.840255	-0.10625	0.863979	-0.250821	0.31877	-0.218918	0.325581
ENSMUSG00000026155	Smap1	2289	-0.548106	0.279965	-0.279915	0.560824	0.0662089	0.750129	-0.171041	0.293785
ENSMUSG00000026154	Sdhaf4	683	-0.534834	0.559362	-0.453964	0.556196	-0.434713	0.105252	-0.555162	0.0139287
ENSMUSG00000026028	Trak2	6189	0.163064	0.847134	-0.225895	0.748177	0.232345	0.375289	-0.0690061	0.805939
ENSMUSG00000038079	Tmem237	1869	0.100048	0.942649	0.0060345	0.98341	-0.114575	0.635426	0.128764	0.577352
ENSMUSG00000046994	Mars2	11294	-0.299085	0.650553	-0.0593817	0.914506	-0.409613	0.131483	-0.247448	0.314095
ENSMUSG00000026605	Cenpf	11130	0.376377	0.0583088	-0.219918	0.214284	0.0894002	0.512136	-0.389494	7.092e-05
ENSMUSG00000026603	Smyd2	1708	-0.00919848	0.992912	-0.265873	0.743924	-0.182104	0.349205	0.0408585	0.832463
ENSMUSG00000035437	Rabgap1	4967	0.769071	0.0542076	0.1465	0.797739	0.250848	0.291175	-0.136007	0.566288
ENSMUSG00000026796	Fam129b	3714	-0.00312063	0.977416	0.486674	0.1652	-0.0253147	0.88698	0.364875	0.00241797
ENSMUSG00000026600	Soat1	8371	-0.750631	0.0215766	0.198015	0.650947	-0.170266	0.159674	0.0377822	0.80731
ENSMUSG00000033557	Fam20b	4621	0.0393271	0.985677	0.165462	0.855116	0.304327	0.143398	-0.0560954	0.761479
ENSMUSG00000026594	Ralgps2	6863	-0.147225	0.79364	0.0132167	0.998319	0.141412	0.385157	0.0431029	0.81185
ENSMUSG00000026123	Plekhb2	5176	0.198196	0.732362	0.606151	0.0920061	0.756513	5.52763e-06	0.23816	0.170475
ENSMUSG00000026097	Ormdl1	3076	0.211476	0.775573	0.0680094	0.934748	0.609549	0.00290633	0.174348	0.435172
ENSMUSG00000026179	Pnkd	3599	-0.548178	0.516482	-0.17841	0.849582	-0.172166	0.506555	0.143269	0.55181
ENSMUSG00000026176	Ctdsp1	2957	-1.17402	0.168587	-0.656235	0.463821	-0.729674	0.00969631	-0.226821	0.401856
ENSMUSG00000026175	Vil1	3124	-0.10279	0.936716	0.289099	0.720117	0.0827303	0.780894	0.0165754	0.954607
ENSMUSG00000025931	Paqr8	5330	0.0141431	0.994847	1.13022	1.63603e-06	0.323975	0.104886	1.11993	1.80141e-14
ENSMUSG00000026072	Il1r1	5819	-0.431824	0.479312	1.08944	0.010341	-0.431749	0.0532073	1.18188	4.6709e-12
ENSMUSG00000061518	Cox5b	865	0.74641	0.244105	-0.244826	0.730631	0.267355	0.0822908	0.13115	0.407155
ENSMUSG00000026278	Bok	1468	-0.786267	0.188474	0.909291	0.0407314	0.159186	0.420779	0.415755	0.00680347
ENSMUSG00000026280	Atg4b	4186	0.0919303	0.910271	-0.059016	0.935366	0.237169	0.302603	0.186922	0.387595
ENSMUSG00000026283	Ing5	4538	-0.698475	0.0632007	-0.261408	0.481112	-0.704309	0.000510495	-0.331524	0.0715189
ENSMUSG00000038305	Spats2l	3929	-0.767319	0.218954	0.0507319	0.981108	-0.555858	0.0218801	0.338295	0.111493
ENSMUSG00000026039	Sgo2a	4939	0.047461	0.895859	0.0101779	0.995905	0.0735199	0.699076	-0.0747508	0.58449
ENSMUSG00000034220	Gpc1	4176	-0.117624	0.908002	0.646197	0.2884	0.377134	0.0346115	0.504476	0.000977297
ENSMUSG00000026269	Rnpepl1	4345	0.0383463	0.972277	-1.00065	0.0275724	-0.185158	0.505743	-0.481299	0.0285611
ENSMUSG00000033793	Atp6v1h	4829	0.467761	0.414979	-0.277946	0.59012	-0.162523	0.46019	-0.0831664	0.681299
ENSMUSG00000025907	Rb1cc1	7607	0.347537	0.311616	0.00117584	0.972585	0.55702	1.37692e-05	-0.19717	0.132725
ENSMUSG00000026159	Agfg1	8044	0.424536	0.248433	0.311533	0.365226	0.0300143	0.886444	0.060413	0.710014
ENSMUSG00000026553	Copa	4622	0.0919577	0.888801	0.424086	0.257108	0.181635	0.199378	0.0192503	0.960414
ENSMUSG00000003464	Pex19	2844	0.796542	0.660295	0.66655	0.69023	0.440658	0.0170423	0.129057	0.536825
ENSMUSG00000026554	Dcaf8	4656	0.367053	0.539414	0.50953	0.277834	0.0913028	0.714902	0.0868782	0.7012
ENSMUSG00000006304	Arpc2	1439	0.1653	0.441516	0.364337	0.00841172	0.419995	2.80822e-06	0.384566	2.0736e-06
ENSMUSG00000042111	Ccdc115	1903	-0.586213	0.142629	-1.1087	5.83253e-05	-0.892978	1.45249e-07	-1.15752	3.12884e-15
ENSMUSG00000032487	Ptgs2	4453	0.286851	0.297471	-0.303421	0.131953	0.141041	0.421973	-0.0465014	0.722251
ENSMUSG00000006005	Tpr	7480	0.107272	0.626064	0.0110171	0.995769	-0.0847566	0.465239	-0.190438	0.0366729
ENSMUSG00000026082	Rev1	4262	0.203515	0.745835	-0.226223	0.644308	-0.418404	0.134887	-0.352701	0.15422
ENSMUSG00000026305	Lrrfip1	3645	0.419268	0.0529808	0.592222	0.000410748	0.28913	0.0206373	0.521291	5.63659e-07
ENSMUSG00000034343	Ube2f	5654	0.292615	0.60647	0.659019	0.0732891	0.461539	0.00498387	0.354544	0.0207063
ENSMUSG00000026112	Coa5	3863	-0.542401	0.452538	-0.758305	0.157058	-0.42241	0.019499	-0.243726	0.136152
ENSMUSG00000025968	Ndufs1	2661	-0.277816	0.653735	-0.285458	0.544461	-0.0653882	0.705487	0.0808241	0.623603
ENSMUSG00000041570	Camsap2	7823	-0.181147	0.720738	0.201222	0.621335	-0.000756655	0.983648	0.136954	0.439311
ENSMUSG00000026260	Ndufa10	2020	0.126691	0.829688	-0.19474	0.708935	-0.0721931	0.645435	-0.0944492	0.464908
ENSMUSG00000026383	Epb41l5	6870	-0.259591	0.744459	-0.47684	0.428576	-0.219001	0.451423	-0.630297	0.00730463
ENSMUSG00000026384	Ptpn4	10874	0.270398	0.655368	-0.246777	0.61023	0.344617	0.191915	0.0890728	0.76988
ENSMUSG00000057329	Bcl2	7191	-0.257281	0.689115	-0.0369498	0.947337	-0.34896	0.160163	-0.103033	0.682849
ENSMUSG00000009907	Vps4b	4633	0.140223	0.766691	0.313274	0.319181	0.0654845	0.727242	0.135141	0.343431
ENSMUSG00000037470	Uggt1	9033	0.0895735	0.914227	-0.29837	0.518813	0.0641652	0.801217	-0.287618	0.0381606
ENSMUSG00000047180	Neurl3	2598	0.390983	0.358328	0.59836	0.0534258	-0.143958	0.417927	0.811578	1.45935e-10
ENSMUSG00000010453	Kansl3	4663	0.78145	0.000709584	0.264037	0.359954	0.936624	4.38729e-13	0.276878	0.0436027
ENSMUSG00000020423	Btg2	2743	1.15895	1.09199e-05	1.02208	1.65187e-05	1.17467	2.80267e-10	1.12415	2.76066e-11
ENSMUSG00000042429	Adora1	4968	-1.07966	0.0705017	0.120752	0.901443	-1.08632	3.78622e-05	0.675541	0.00181515
ENSMUSG00000026248	Mrpl44	1424	0.355605	0.647849	-0.171236	0.813959	-0.0896724	0.797037	-0.159309	0.561586
ENSMUSG00000026078	Pdcl3	3914	-0.348051	0.693708	-0.16727	0.833956	0.0218531	0.963588	-0.20625	0.298308
ENSMUSG00000025925	Terf1	2908	-0.0300802	0.958576	-0.564932	0.193483	-0.225812	0.387914	-0.273139	0.218627
ENSMUSG00000045216	Hs6st1	3719	0.284117	0.655368	0.59212	0.151004	0.276794	0.214105	0.485982	0.00698371
ENSMUSG00000026005	Rpe	2724	0.0872047	0.944024	0.154054	0.867043	-0.0291493	0.870862	-0.00843215	0.930567
ENSMUSG00000073725	Lmbrd1	5228	0.592053	0.374903	-0.680264	0.197727	0.293505	0.184493	-0.206718	0.299324
ENSMUSG00000060679	Mrps9	2421	-0.202482	0.843699	-0.397344	0.591014	0.221139	0.300398	0.136331	0.513725
ENSMUSG00000037408	Cnnm4	4547	0.131589	0.853859	0.732672	0.104008	0.362884	0.119737	0.826367	6.92904e-06
ENSMUSG00000037503	Fam168b	5058	-0.497779	0.313915	-0.118948	0.805286	-0.0584416	0.786655	-0.027221	0.880964
ENSMUSG00000004768	Rab23	4398	-0.240082	0.684993	0.140179	0.833977	-0.178682	0.531403	0.0428789	0.881448
ENSMUSG00000026131	Dst	23279	0.912503	1.45096e-05	0.74784	9.31017e-05	0.677444	7.57277e-08	0.592132	2.07793e-07
ENSMUSG00000026127	Imp4	5836	0.0765295	0.910309	-0.255887	0.605429	-0.387712	0.0179064	-0.209786	0.16655
ENSMUSG00000117310	Ptp4a1	4145	0.920158	0.0168914	0.172181	0.754853	0.705844	7.49238e-06	0.471715	0.00154629
ENSMUSG00000050229	Pigm	7554	-0.0255354	0.98276	0.112468	0.846557	-0.0975319	0.704885	-0.146044	0.48404
ENSMUSG00000037995	Igsf9	4205	0.143906	0.849265	0.700747	0.0701244	-0.444835	0.0250506	0.101934	0.675698
ENSMUSG00000026547	Tagln2	1586	-0.0510904	0.881006	0.813708	1.71831e-06	0.607445	3.57586e-16	0.335397	2.45439e-06
ENSMUSG00000025986	Slc39a10	5498	0.655516	0.279965	0.279711	0.678427	-0.19395	0.415156	-0.0472398	0.851222
ENSMUSG00000033845	Mrpl15	4600	0.0434527	0.947909	-0.354084	0.321952	0.0424065	0.829015	-0.188618	0.165157
ENSMUSG00000026153	Fam135a	5536	0.631041	0.115404	0.531071	0.153571	0.502169	0.0026344	0.231141	0.180393
ENSMUSG00000048495	Tyw5	1847	-0.624875	0.316346	-0.376315	0.492912	-0.212083	0.335453	-0.247892	0.185219
ENSMUSG00000027203	Dut	1950	-0.446097	0.226889	-0.486922	0.0880898	-0.42778	6.10302e-05	-0.243928	0.0117032
ENSMUSG00000091337	Eid1	1691	-0.803856	0.162909	-0.643116	0.185032	-0.696961	1.66943e-05	0.0337427	0.918041
ENSMUSG00000027207	Galk2	2910	1.15855	0.151953	0.303375	0.710811	0.451269	0.0833878	0.214859	0.409808
ENSMUSG00000058793	Cds2	8396	-0.189605	0.85665	-0.649633	0.31802	0.104506	0.755326	-0.279488	0.25227
ENSMUSG00000026827	Gpd2	5759	0.56515	0.00850815	0.464228	0.0194805	0.447581	6.58634e-05	0.290807	0.00692284
ENSMUSG00000037523	Mavs	3057	-0.639865	0.294597	0.367717	0.522616	-0.135372	0.651559	0.0915721	0.758064
ENSMUSG00000037514	Pank2	4266	-0.0578287	0.96637	0.0413317	0.986666	0.139175	0.648631	-0.0606142	0.800386
ENSMUSG00000002728	Naa20	1883	-0.198267	0.758804	0.0934363	0.907475	-0.508939	0.0203385	0.125172	0.602364
ENSMUSG00000023330	Dtwd1	1342	0.27341	0.734052	0.222614	0.788988	-0.167618	0.572695	0.187627	0.485833
ENSMUSG00000027363	Usp8	4154	-0.300294	0.654879	-1.12877	0.00216392	-0.0380822	0.848585	-0.492661	0.00136049
ENSMUSG00000027076	Timm10	690	-0.0918568	0.932486	-0.208723	0.79117	-0.187773	0.487391	0.0943629	0.705653
ENSMUSG00000027011	Ube2e3	2249	-0.344991	0.488907	-0.0867479	0.859447	-0.436022	0.00111534	-0.146544	0.255312
ENSMUSG00000069495	Epc2	4697	0.365156	0.15479	-0.269057	0.223393	-0.0300467	0.878338	-0.216355	0.133583
ENSMUSG00000026764	Kif5c	6856	-0.352645	0.533447	0.284092	0.620778	-0.362755	0.0774408	0.359659	0.0499746
ENSMUSG00000027180	Fbxo3	4740	-0.0662365	0.912417	-0.0728056	0.87665	-0.196484	0.271808	-0.388047	0.00835767
ENSMUSG00000040282	BC052040	2770	0.309864	0.718644	-0.576049	0.272632	0.00557836	0.981433	-0.457839	0.0334246
ENSMUSG00000042670	Immp1l	955	0.111762	0.921406	0.325592	0.728714	0.0770104	0.748781	0.0166788	0.937776
ENSMUSG00000027176	Cstf3	2817	-0.0643622	0.921626	-0.11407	0.802305	-0.260582	0.186009	-0.222505	0.201129
ENSMUSG00000052155	Acvr2a	5686	0.212321	0.729304	-0.0272761	0.950723	0.0764064	0.8045	0.0942955	0.735808
ENSMUSG00000026749	Nek6	10338	-0.0248827	0.958576	0.647126	0.000938685	0.319797	0.00746841	0.447123	1.21759e-05
ENSMUSG00000027227	Sord	2352	0.694619	0.400924	0.908077	0.197727	0.677301	0.00212522	0.319402	0.150582
ENSMUSG00000026309	Ilkap	2683	-0.957594	0.129032	-0.307576	0.650139	-0.33886	0.0634944	0.0647431	0.779488
ENSMUSG00000067071	Hes6	1573	0.15951	0.885564	0.0601953	0.972123	-0.19257	0.553957	-0.093547	0.774125
ENSMUSG00000026313	Hdac4	8100	0.165268	0.849265	0.418022	0.481112	-0.192445	0.531945	-0.0464449	0.857522
ENSMUSG00000026437	Cdk18	4355	0.268938	0.777128	0.8618	0.147024	-0.0315001	0.937778	0.89613	1.77958e-05
ENSMUSG00000056536	Pign	6759	0.937333	0.203245	0.0587627	0.971496	0.00695135	0.995087	0.0974942	0.766449
ENSMUSG00000073616	Cops9	653	-1.67042	0.00809729	-0.361528	0.601531	0.0183933	0.923407	0.0919293	0.540233
ENSMUSG00000073702	Rpl31	1049	-0.433709	0.184437	0.0551965	0.90322	0.195515	0.0377356	0.218494	0.00957233
ENSMUSG00000003135	Cnot11	3482	0.450681	0.385948	0.135221	0.840706	0.167868	0.456845	-0.0970741	0.661389
ENSMUSG00000026074	Map4k4	5782	-0.216399	0.604237	0.435997	0.157161	-0.0157871	0.928321	0.19701	0.116843
ENSMUSG00000005501	Usp40	5049	-0.163106	0.828536	-0.596781	0.263601	-0.516702	0.0164248	-0.278671	0.155142
ENSMUSG00000044783	Hjurp	4878	0.0259101	0.948888	-0.0673504	0.819875	0.00113565	0.994236	-0.168033	0.212526
ENSMUSG00000107722	2900060B14Rik	616	-0.147087	0.905301	0.1776	0.893351	0.147363	0.484923	0.423124	0.00559839
ENSMUSG00000004451	Ralb	2742	0.198709	0.840919	-0.416537	0.531734	0.00665571	0.991745	-0.208108	0.332006
ENSMUSG00000016528	Mapkapk2	2854	-0.189605	0.849265	0.114607	0.902139	0.242294	0.270901	-0.0960862	0.651366
ENSMUSG00000003721	Insig2	2697	-0.175847	0.843833	0.414386	0.450801	0.261358	0.208872	-0.0403962	0.851038
ENSMUSG00000062963	Ufc1	1677	-0.229037	0.79364	0.16851	0.844236	-0.145159	0.383786	-0.126861	0.384271
ENSMUSG00000013997	Nit1	3041	-0.457168	0.606848	0.0841221	0.953666	-0.502521	0.0638632	-0.241141	0.329155
ENSMUSG00000026705	Klhl20	4817	0.309373	0.668786	-0.210093	0.685503	-0.0571018	0.834957	-0.33556	0.155905
ENSMUSG00000026701	Prdx6	2558	-0.334836	0.492752	-0.0491346	0.909349	0.0633451	0.643949	0.273563	0.00465866
ENSMUSG00000056708	Ier5	3276	0.600535	4.25942e-05	0.524114	6.79249e-05	0.233661	0.0642635	0.504919	4.66031e-07
ENSMUSG00000003051	Elf3	2095	-0.35253	0.235949	0.349014	0.174412	-0.349217	0.0352973	0.431073	0.00207221
ENSMUSG00000041926	Rnpep	2288	0.422448	0.585868	0.331259	0.632927	0.164746	0.497519	0.0115453	0.992519
ENSMUSG00000062580	Timm17a	7280	-0.38041	0.433796	-0.109844	0.813959	-0.460292	0.000250275	-0.382979	0.000544789
ENSMUSG00000037262	Kin	1472	0.50152	0.19185	-0.140942	0.718677	0.542599	0.00469955	-0.135772	0.499512
ENSMUSG00000001305	Rrp15	3092	-0.433911	0.549668	-0.674975	0.193483	0.0147337	0.962708	0.0954013	0.705553
ENSMUSG00000026361	Cdc73	11586	0.127142	0.760094	-0.0672407	0.867043	0.0612791	0.750776	-0.138663	0.271684
ENSMUSG00000018199	Ro60	8738	-0.710205	0.103306	-0.634258	0.0712917	-0.356683	0.0443555	-0.425883	0.00517081
ENSMUSG00000057110	Cntrl	7615	0.297647	0.597987	0.26944	0.590666	0.345667	0.0476937	-0.0619428	0.750252
ENSMUSG00000017760	Ctsa	3646	0.429669	0.701411	-0.848085	0.185032	0.393011	0.0695349	0.38097	0.0485254
ENSMUSG00000045503	Sys1	4271	-0.0353928	0.991534	0.176988	0.80575	-0.151297	0.471236	-0.132544	0.462063
ENSMUSG00000055943	Emc7	5826	0.723964	0.218453	0.148171	0.85508	0.26447	0.141167	-0.224215	0.156809
ENSMUSG00000003604	Aven	4735	0.657465	0.486627	0.280264	0.788988	0.18868	0.335386	-0.0363959	0.842816
ENSMUSG00000044042	Fmn1	11817	0.791926	0.00897341	0.852387	0.000729772	0.651438	2.5383e-05	0.545432	0.000113916
ENSMUSG00000027540	Ptpn1	4292	0.057236	0.965184	0.287057	0.536281	0.0933034	0.696017	-0.0384275	0.791838
ENSMUSG00000001999	Blvra	1460	-0.0794787	0.939115	0.00643187	0.971655	0.4595	0.0427557	0.07362	0.83555
ENSMUSG00000003660	Snrnp200	6745	0.38918	0.548732	-0.567026	0.212104	0.273697	0.0629933	0.173713	0.229945
ENSMUSG00000034850	Tmem127	4811	0.707895	0.18781	0.394927	0.476099	0.219923	0.324467	-0.000573125	0.957955
ENSMUSG00000027367	Stard7	3116	0.0157003	0.990083	0.097517	0.88703	-0.332683	0.0152396	-0.139899	0.285624
ENSMUSG00000027502	Rtf2	2173	0.479799	0.553909	-0.286253	0.703263	-0.127959	0.589496	-0.359793	0.0527947
ENSMUSG00000048874	Phf3	7567	0.276876	0.156964	-0.122328	0.492812	0.0558917	0.687134	-0.180447	0.0724618
ENSMUSG00000026064	Ptp4a1.1	4236	0.914578	0.018738	0.184424	0.734205	0.706012	7.74258e-06	0.473247	0.00152439
ENSMUSG00000042305	Tmem183a	3149	0.187703	0.767087	0.317034	0.545986	-0.0256192	0.883285	0.0823703	0.616589
ENSMUSG00000026425	Srgap2	8026	-0.421076	0.506559	-0.138263	0.822648	-0.538585	0.0127267	-0.214397	0.29838
ENSMUSG00000059149	Mfsd4a	3288	-0.155797	0.885202	0.733527	0.255996	0.216934	0.458864	0.853811	2.66753e-05
ENSMUSG00000040297	Suco	6327	0.100822	0.868356	-0.169363	0.720117	0.562198	0.00148502	-0.182664	0.325817
ENSMUSG00000026694	Eef1aknmt	4541	0.515456	0.323304	0.00777789	0.991135	0.169396	0.525649	-0.17385	0.415567
ENSMUSG00000014980	Tsen15	2418	-0.406935	0.66203	-0.624386	0.33169	-0.529087	0.0514681	-0.66193	0.00405556
ENSMUSG00000026482	Rgl1	5092	0.672933	0.029395	0.164541	0.692979	0.273213	0.0807948	0.228084	0.112267
ENSMUSG00000052748	Swt1	5176	0.671438	0.0460918	0.0408512	0.975275	0.47591	0.0114808	0.088715	0.711686
ENSMUSG00000026484	Rnf2	3201	0.0369503	0.953861	0.203043	0.562391	0.120666	0.487009	0.182923	0.202038
ENSMUSG00000013698	Pea15a	2501	-0.829046	0.129562	0.267469	0.688104	0.339314	0.0686158	0.323299	0.0546271
ENSMUSG00000026526	Fh1	2636	-0.295211	0.745311	-0.568103	0.362731	-0.203757	0.629619	-0.489518	0.178916
ENSMUSG00000026622	Nek2	3227	-0.0221044	0.967736	-0.380974	0.427761	-0.0100603	0.922055	-0.536568	0.0103075
ENSMUSG00000037434	Slc30a1	5244	-0.135182	0.795336	-0.551567	0.0847296	-0.335152	0.117766	-0.476707	0.00872744
ENSMUSG00000040423	Rc3h1	11121	0.569462	0.126924	0.223411	0.612545	0.213539	0.273903	0.188597	0.293709
ENSMUSG00000026708	Cenpl	4883	0.459199	0.22103	0.416593	0.211147	0.26236	0.186487	0.376492	0.0268804
ENSMUSG00000025967	Eef1b2	1939	-0.464649	0.0659387	0.141373	0.626676	-0.0359576	0.759681	0.146476	0.0852295
ENSMUSG00000038235	F11r	2518	0.405214	0.0240728	0.0570785	0.875847	0.429888	6.86965e-05	0.119892	0.336747
ENSMUSG00000026087	Mrpl30	1757	-0.227928	0.806869	-0.499801	0.41701	0.0392495	0.840588	-0.15987	0.369995
ENSMUSG00000026083	Eif5b	7797	0.0571497	0.833867	-0.10303	0.611681	0.0432055	0.727242	-0.075166	0.466522
ENSMUSG00000026275	Ppp1r7	10315	0.153978	0.83863	-0.609752	0.16091	-0.323842	0.0272953	-0.424689	0.000659324
ENSMUSG00000026276	Septin2	3779	-0.269857	0.549825	-0.0679	0.873465	-0.344269	0.0036089	-0.217525	0.0420728
ENSMUSG00000116048	Septin2.1	3267	-0.264384	0.572186	-0.0709338	0.874458	-0.346821	0.0037624	-0.219468	0.0427714
ENSMUSG00000046062	Ppp1r15b	5594	-0.332245	0.203354	-0.339763	0.100975	-0.335789	0.0307369	-0.179335	0.202839
ENSMUSG00000041757	Plekha6	7388	0.932343	0.00589287	0.768699	0.013976	0.64698	8.85784e-05	0.658614	7.02055e-06
ENSMUSG00000039356	Exosc2	2076	0.032874	0.967736	-0.704027	0.181321	-0.622797	0.00143758	-1.05333	2.81237e-10
ENSMUSG00000026879	Gsn	2653	0.652866	0.331643	1.08574	0.0288799	0.550825	0.000662456	0.404829	0.00743269
ENSMUSG00000026883	Dab2ip	6649	0.322464	0.636755	0.842824	0.0435925	-0.202452	0.47589	0.450199	0.0435408
ENSMUSG00000039157	Fam102a	5935	1.19092	8.4483e-05	1.44314	8.51238e-09	1.16231	9.0514e-12	1.26187	9.29275e-17
ENSMUSG00000026810	Dpm2	1412	0.289496	0.735035	0.791204	0.140892	0.513003	0.0133402	0.398253	0.0377198
ENSMUSG00000041406	BC055324	3217	-0.108157	0.911886	0.178209	0.823541	0.0811024	0.794818	-0.162629	0.473665
ENSMUSG00000026576	Atp1b1	2580	0.00191532	0.992912	0.852093	2.7107e-07	0.179955	0.135294	0.707286	1.18133e-15
ENSMUSG00000026848	Tor1b	4775	0.286063	0.459533	-0.190343	0.57786	0.00669434	0.969315	-0.175611	0.298007
ENSMUSG00000000194	Gpr107	6134	0.827671	0.13508	0.213898	0.754689	0.62383	0.0022158	0.0938948	0.72282
ENSMUSG00000036617	Etl4	7413	-0.0337693	0.975166	0.434252	0.22194	-0.25784	0.185719	0.295402	0.0648396
ENSMUSG00000052533	Nup188	5710	-1.00444	0.183026	-0.105199	0.897973	-0.0857437	0.730336	-0.10397	0.625079
ENSMUSG00000039515	Ptpa	3738	-0.102103	0.929224	0.277677	0.706496	0.894569	1.00408e-11	0.373106	0.0054565
ENSMUSG00000026469	Xpr1	7492	0.548027	0.305546	-0.393693	0.417285	0.907276	2.02846e-08	0.305871	0.0754134
ENSMUSG00000033684	Qsox1	3395	0.318643	0.564334	1.03854	0.000729772	0.620643	3.03313e-06	0.494294	4.7244e-05
ENSMUSG00000060743	H3f3a	2841	-0.0935123	0.931318	0.207452	0.83741	0.00391733	0.991994	0.0245568	0.957955
ENSMUSG00000010609	Psen2	2020	-0.724617	0.343939	-0.434562	0.523417	-0.098219	0.745867	-0.181279	0.46466
ENSMUSG00000026355	Mcm6	4355	-0.285129	0.586931	-0.649481	0.0488329	-0.481356	0.000441933	-0.42779	0.000385794
ENSMUSG00000026356	Dars	2175	0.20583	0.778345	0.170641	0.791962	-0.257022	0.137484	0.080807	0.659646
ENSMUSG00000032997	Chpf	3333	-0.915222	0.179009	-1.11971	0.0260275	-0.102546	0.759681	-0.712451	0.00195519
ENSMUSG00000026235	Epha4	6328	0.691227	1.43483e-06	0.075762	0.772494	0.529891	3.82966e-06	0.135703	0.282406
ENSMUSG00000026566	Mpzl1	2285	0.217504	0.849265	-0.18533	0.810896	0.116455	0.745424	-0.212513	0.405202
ENSMUSG00000026565	Pou2f1	13050	0.289715	0.531627	-0.753547	0.00990869	0.00483207	0.996133	-0.659706	5.37922e-05
ENSMUSG00000026608	Kctd3	3934	0.532634	0.31783	-0.44974	0.346361	0.344326	0.0971565	0.0184462	0.951887
ENSMUSG00000026103	Gls	5596	0.58392	0.00618984	0.126436	0.696633	0.440048	0.00025719	0.251597	0.0317673
ENSMUSG00000002881	Nab1	3874	-0.651883	0.0432771	0.369851	0.240703	-0.329555	0.00606939	0.367544	0.000446889
ENSMUSG00000016181	Utp25	5570	0.136485	0.877135	0.152648	0.830422	-0.207677	0.44833	-0.0574473	0.815336
ENSMUSG00000026784	Pdss1	1950	-0.111098	0.904392	0.0322721	0.975275	-0.117933	0.638568	0.0887416	0.69505
ENSMUSG00000026781	Acbd5	4804	-0.338234	0.602735	-0.0123079	0.968954	0.27519	0.0844438	0.0364968	0.867226
ENSMUSG00000026775	Yme1l1	4707	0.35919	0.513983	0.0228518	0.984448	0.3849	0.00215795	0.0805254	0.58485
ENSMUSG00000044308	Ubr3	8081	0.316909	0.602182	-0.140347	0.776082	0.0370232	0.868143	-0.00332007	0.977226
ENSMUSG00000055612	Cdca7	2424	-1.11383	0.00130225	-0.944987	0.000589638	-1.26026	9.78983e-09	-0.711595	0.000146188
ENSMUSG00000008226	Scrn3	3309	0.23295	0.80657	0.933681	0.124395	0.481844	0.0825059	0.237205	0.397041
ENSMUSG00000002733	Plekha3	2534	-0.262593	0.621456	-0.0673724	0.884444	-0.077768	0.705487	-0.149023	0.36507
ENSMUSG00000027007	Itprid2	5168	0.238403	0.713711	0.223005	0.707663	0.208837	0.43954	0.281549	0.218108
ENSMUSG00000027006	Dnajc10	4042	0.204513	0.927324	0.190961	0.912294	0.174754	0.38785	0.339658	0.0346345
ENSMUSG00000026558	Uck2	4731	-0.160796	0.714401	0.0149467	0.978803	-0.109922	0.442914	0.146392	0.26285
ENSMUSG00000026688	Mgst3	1097	0.240082	0.817865	0.728428	0.296324	0.618217	0.0108915	0.39459	0.0986379
ENSMUSG00000052534	Pbx1	6876	0.422814	0.145549	0.308693	0.288014	0.325911	0.0150947	0.337746	0.00473928
ENSMUSG00000043535	Setx	10970	0.47109	0.406174	-0.304614	0.562468	0.445276	0.0201941	-0.181463	0.344492
ENSMUSG00000026799	Med27	1686	0.935209	0.253983	0.174301	0.880552	0.848965	0.00227721	0.366492	0.194233
ENSMUSG00000039844	Rapgef1	6402	0.0821056	0.889271	0.478309	0.190504	0.101448	0.590761	0.209397	0.152105
ENSMUSG00000058318	Phf21a	6332	-0.124713	0.85575	-0.708808	0.0853732	-0.332539	0.201902	-0.719209	0.000772636
ENSMUSG00000027018	Hat1	1899	-0.152884	0.84591	-0.316329	0.563461	-0.0860803	0.662541	-0.183422	0.244822
ENSMUSG00000027080	Med19	2059	0.403901	0.278394	-0.305003	0.365154	0.0192378	0.921582	-0.422953	0.000233848
ENSMUSG00000007476	Lrrc8a	4301	-0.0943431	0.904611	0.11947	0.891019	-0.0554499	0.852609	-0.067309	0.784686
ENSMUSG00000026718	Stam	5000	0.130526	0.811332	0.141999	0.79117	0.232237	0.231557	0.0249033	0.931196
ENSMUSG00000026712	Mrc1	5374	-0.688696	0.133492	-0.0610405	0.901733	-0.610851	8.25345e-05	0.250971	0.099668
ENSMUSG00000026491	Ahctf1	8506	0.610931	0.00910887	0.0455559	0.934576	0.270693	0.0543155	-0.0162919	0.914624
ENSMUSG00000043716	Rpl7	1597	-0.569476	0.029395	-0.0857097	0.763994	-0.0545532	0.636085	0.0968828	0.318147
ENSMUSG00000025939	Ube2w	2181	0.101503	0.939771	0.530873	0.377698	0.161412	0.554805	0.149224	0.547203
ENSMUSG00000079658	Eloc	2014	-0.0758296	0.900818	0.0604748	0.962075	-0.141794	0.423857	-0.0513266	0.71509
ENSMUSG00000014873	Surf2	3254	-0.199683	0.759679	0.173685	0.76986	-0.419212	0.0177525	-0.246532	0.124557
ENSMUSG00000015488	Cacfd1	2689	-0.680398	0.338164	-0.0233189	0.968638	-0.207439	0.505491	-0.0125748	0.923752
ENSMUSG00000026887	Mrrf	2623	0.219035	0.843906	0.480699	0.498451	0.194888	0.377179	0.0243713	0.933665
ENSMUSG00000030768	Disp1	4984	0.79582	0.151176	0.0893226	0.921324	0.126799	0.738347	0.0687092	0.871956
ENSMUSG00000056050	Mia3	3071	0.0473731	0.935893	-0.245599	0.449995	0.188914	0.193356	-0.245271	0.0493834
ENSMUSG00000019188	H13	5204	-0.280792	0.743463	-0.0895719	0.923767	0.382557	0.00205121	0.31961	0.00491601
ENSMUSG00000027475	Kif3b	5635	0.270488	0.663814	-0.876119	0.0108169	0.330902	0.103776	-0.747698	9.88433e-06
ENSMUSG00000042548	Asxl1	6981	0.032698	0.977147	0.0223311	0.991952	0.236571	0.359676	0.158208	0.52553
ENSMUSG00000027611	Procr	1608	-0.0823174	0.909183	-0.0881644	0.878938	0.193467	0.280895	-0.0367023	0.824767
ENSMUSG00000033059	Pygb	3909	0.125473	0.895859	1.01759	0.0148314	0.511738	0.00386487	0.501668	0.00146994
ENSMUSG00000027454	Gins1	1087	-1.07309	0.138982	-0.717923	0.273118	-0.181714	0.435446	-0.417271	0.026618
ENSMUSG00000068040	Tm9sf4	3896	-0.381744	0.596308	-0.592299	0.26403	-0.443418	0.0148345	-0.566321	0.000279111
ENSMUSG00000059005	Hnrnpa3	5150	-0.824409	0.0228117	-0.431702	0.18608	-0.988268	2.46513e-16	-0.0695498	0.55761
ENSMUSG00000042410	Agps	7359	0.439901	0.487824	0.0507319	0.96799	0.463839	0.00344971	0.142744	0.416074
ENSMUSG00000042369	Rbm45	1898	0.391166	0.647849	0.0767884	0.921324	0.477218	0.0137381	0.148952	0.479188
ENSMUSG00000027111	Itga6	4310	-0.429714	0.0507283	0.458849	0.00892081	-0.256266	0.027672	0.516401	1.15123e-07
ENSMUSG00000006494	Pdk1	5185	-1.55267	0.0123036	-0.100634	0.913053	-0.902572	0.000333211	0.455584	0.0352733
ENSMUSG00000027654	Fam83d	3328	-0.25921	0.606786	-0.291877	0.434371	-0.187675	0.455751	-0.237988	0.259222
ENSMUSG00000027306	Nusap1	3526	-0.0151885	0.965704	0.153422	0.714638	0.0965224	0.536132	0.0287761	0.876284
ENSMUSG00000027304	Rtf1	4664	0.13971	0.735035	-0.000147176	0.968954	0.263615	0.109141	-0.203569	0.159774
ENSMUSG00000033943	Mga	13931	-0.0748565	0.865737	-0.465716	0.0572411	-0.0499806	0.792724	-0.436525	0.0021244
ENSMUSG00000104340	Gm10522	1163	1.60343	0.00654154	1.26551	0.01888	1.389	7.75174e-08	1.09258	4.60817e-06
ENSMUSG00000058665	En1	2624	1.13968	1.0754e-17	0.968718	6.96542e-16	0.824597	2.61485e-13	0.726643	1.15775e-12
ENSMUSG00000038034	Igsf8	2866	-0.314361	0.766619	0.0311669	0.981972	-0.331197	0.223082	-0.121344	0.638997
ENSMUSG00000039748	Exo1	7796	-0.372395	0.459434	-0.4885	0.18244	-0.302592	0.198113	-0.483906	0.012685
ENSMUSG00000026568	Mpc2	4015	0.215844	0.841021	0.507679	0.50901	0.169635	0.380392	0.0507623	0.827089
ENSMUSG00000040713	Creg1	2317	-0.109347	0.937857	0.407612	0.571468	0.786975	2.71996e-06	0.959316	5.50563e-11
ENSMUSG00000041040	Fam117b	5532	-0.0621519	0.967736	0.428295	0.481112	-0.213017	0.439871	0.20343	0.403038
ENSMUSG00000073664	Nbeal1	15731	1.07971	1.79382e-06	0.805001	0.000165764	0.505236	0.00205563	0.521702	0.0003244
ENSMUSG00000049439	Cyp20a1	2223	-0.292401	0.778345	-0.628041	0.350099	-0.449545	0.0329129	-0.27929	0.141375
ENSMUSG00000026782	Abi2	5768	-0.298047	0.686691	-0.570545	0.26261	-0.209021	0.342661	-0.347337	0.0538872
ENSMUSG00000026456	Cyb5r1	2420	-0.630054	0.112959	-0.462111	0.183132	-0.485931	0.0016082	-0.212822	0.14357
ENSMUSG00000026743	Mllt10	5063	0.145089	0.773513	-0.116655	0.70768	0.0215854	0.930867	-0.146969	0.255846
ENSMUSG00000051154	Commd3	938	0.312906	0.723925	0.0919697	0.910947	-0.459766	0.0402218	0.150688	0.500802
ENSMUSG00000026739	Bmi1	3594	-1.53885	0.0119095	-0.445213	0.49148	-1.09493	3.27335e-08	-0.394142	0.0264667
ENSMUSG00000036646	Man1b1	3755	-0.0177215	0.986458	-0.306196	0.70348	0.149598	0.543487	-0.0410124	0.856866
ENSMUSG00000026955	Sapcd2	3121	-0.0249602	0.992912	0.536055	0.404276	-0.226915	0.519389	0.186858	0.497831
ENSMUSG00000026981	Il1rn	2554	-0.617331	0.373613	0.613922	0.268919	-0.652441	0.000819315	0.831094	7.5169e-08
ENSMUSG00000026974	Zmynd19	3903	0.364798	0.463618	0.105397	0.863979	-0.0975755	0.668826	0.071977	0.780551
ENSMUSG00000035772	Mrps2	2504	-0.510332	0.308932	-0.553137	0.183132	0.0166409	0.958985	-0.303554	0.0812749
ENSMUSG00000057335	Cep170	6967	-0.628961	0.0754656	-0.0157987	0.946371	-0.467583	0.0116506	-0.173978	0.31589
ENSMUSG00000026926	Pmpca	3135	-0.29631	0.742558	-0.488056	0.458323	-0.450612	0.0178241	-0.0508088	0.798815
ENSMUSG00000049339	Retreg2	2561	0.097107	0.959502	-0.0354467	0.933826	0.188288	0.547379	-0.187603	0.42875
ENSMUSG00000026201	Stk16	2876	-0.565712	0.390638	-0.0161656	0.977715	-0.060402	0.762869	-0.00733532	0.937318
ENSMUSG00000070871	Ccnyl1	3281	-0.106024	0.913817	-0.47688	0.484205	-0.00631733	0.962637	0.0175648	0.993998
ENSMUSG00000025949	Pikfyve	11237	0.421722	0.506838	0.542496	0.26403	0.462555	0.0875326	0.486834	0.0406634
ENSMUSG00000034292	Traf3ip1	3474	0.88739	0.110708	0.0525888	0.959853	0.752515	0.00552278	0.0972039	0.771735
ENSMUSG00000026333	Gin1	2494	-0.640696	0.308069	-0.174151	0.802633	-0.270527	0.330456	-0.186197	0.45777
ENSMUSG00000051285	Pcmtd1	5232	0.520195	0.539384	0.397329	0.614527	0.39327	0.151833	-0.0633101	0.821766
ENSMUSG00000061024	Rrs1	2048	-0.70411	0.00217527	-0.463456	0.0203177	-1.06296	1.2514e-15	-0.380872	0.00121131
ENSMUSG00000026192	Atic	2845	-0.602023	0.12059	-0.312459	0.384493	-0.085934	0.549839	-0.0707858	0.553748
ENSMUSG00000026166	Ccl20	1417	-1.34579	1.86793e-08	-0.58299	0.0072085	-1.42771	1.39068e-06	-0.378395	0.179546
ENSMUSG00000025962	Fastkd2	4486	-1.27221	0.507867	-0.902734	0.65441	-1.34124	5.02468e-08	-0.946654	5.2391e-06
ENSMUSG00000025958	Creb1	8364	0.0650106	0.890444	-0.0213511	0.949203	0.132112	0.440078	0.0136048	0.965933
ENSMUSG00000026427	Eif2d	3465	0.0809484	0.938577	-0.181075	NA	0.30483	0.275432	0.299613	0.232325
ENSMUSG00000018196	Glrx2	3905	-0.502595	0.583183	-0.67779	0.296112	0.215866	0.297386	0.0123609	0.957955
ENSMUSG00000018189	Uchl5	1845	-0.202712	0.743976	-0.228097	0.640537	0.142169	0.304282	-0.0543139	0.708431
ENSMUSG00000026342	Slc35f5	2733	0.119377	0.888801	0.141771	0.856139	0.460738	0.0454602	0.174123	0.486554
ENSMUSG00000026343	Gpr39	2691	0.267616	0.653735	0.266061	0.611033	0.253754	0.295187	0.239074	0.275008
ENSMUSG00000036155	Mgat5	8436	0.373493	0.567758	0.277502	0.636796	0.0139986	0.98121	0.0200761	0.959009
ENSMUSG00000026349	Ccnt2	7640	0.225732	0.540085	-0.0814222	0.823025	-0.134178	0.522329	-0.0109994	0.929655
ENSMUSG00000026634	Angel2	3714	0.0266188	0.971799	0.103284	0.877882	0.128725	0.568257	-0.165801	0.382373
ENSMUSG00000026604	Ptpn14	10746	0.760965	0.129562	0.514621	0.301375	0.296638	0.191515	0.231467	0.277375
ENSMUSG00000025921	Rdh10	3587	0.394222	0.0270763	0.419184	0.00471787	0.2878	0.00279203	0.645096	8.25535e-17
ENSMUSG00000025940	Tmem70	1710	-0.467589	0.440233	0.100744	0.92165	-0.0423713	0.852705	-0.063236	0.746272
ENSMUSG00000033701	Acbd6	5592	-0.0800505	0.952199	-0.412026	0.552335	-0.0329855	0.892431	-0.343467	0.0631927
ENSMUSG00000050565	Tor1aip2	6118	0.128797	0.749824	-0.110631	0.734003	0.153271	0.294345	-0.0125891	0.923752
ENSMUSG00000063659	Zbtb18	4944	0.0688109	0.919108	0.635554	0.0435686	0.00724863	0.991024	0.621753	9.217e-06
ENSMUSG00000026596	Abl2	10151	0.395916	0.117404	0.0459764	0.921147	0.336424	0.0169105	0.0996448	0.516241
ENSMUSG00000062098	Btbd3	4940	-0.281436	0.634478	-0.424086	0.30997	-0.315728	0.220828	-0.331254	0.136929
ENSMUSG00000027326	Knl1	7800	0.00145351	0.976909	0.214283	0.563382	-0.041271	0.8045	0.0434484	0.827089
ENSMUSG00000027357	Crls1	1924	-0.713315	0.221394	0.40556	0.504834	0.0754143	0.764694	0.345132	0.0327907
ENSMUSG00000027133	Nop10	1109	0.00565585	0.987996	0.0360221	0.962075	0.251528	0.0395237	0.465383	3.33271e-06
ENSMUSG00000027132	Katnbl1	2886	-0.306589	0.508595	-0.307576	0.389065	-0.511496	0.00390133	-0.270099	0.0983729
ENSMUSG00000027424	Mgme1	2840	-0.261776	0.647751	-0.0952844	0.848981	-0.269558	0.261863	-0.0439966	0.846774
ENSMUSG00000027425	Kat14	3801	-0.713315	0.279965	0.0261973	0.967046	-0.317937	0.223083	-0.110362	0.674501
ENSMUSG00000027427	Polr3f	4403	-0.411982	0.386313	-0.573639	0.0998129	-0.316093	0.160886	-0.735465	7.90254e-05
ENSMUSG00000027429	Sec23b	3118	0.0715975	0.926996	-0.241567	0.630886	0.210005	0.206786	-0.260092	0.0599852
ENSMUSG00000027430	Dtd1	1350	0.811561	0.290483	0.66464	NA	-0.986438	0.000274325	-0.243212	0.347142
ENSMUSG00000040225	Prrc2c	11502	0.288764	0.0408138	0.201155	0.15369	-0.0196432	0.868003	0.100271	0.268419
ENSMUSG00000027330	Cdc25b	3089	-1.00079	0.00262405	-0.185914	0.621725	-0.866122	2.82666e-08	-0.161306	0.2964
ENSMUSG00000036992	Nxt1	1116	-0.320821	0.559171	-0.0895719	0.855116	-0.297723	0.207551	-0.0676271	0.771695
ENSMUSG00000027439	Gzf1	4232	-0.721837	0.179068	-0.78113	0.0587532	-0.625082	0.0182507	-0.506307	0.0300882
ENSMUSG00000052062	Pard3b	8392	0.717682	0.345974	-0.361113	0.558721	0.840843	0.0003621	0.178577	0.519995
ENSMUSG00000025969	Nrp2	6723	0.295144	0.645579	0.404428	0.44922	0.34575	0.079182	0.361122	0.0387867
ENSMUSG00000026439	Rbbp5	3385	-0.197704	0.751447	-0.514071	0.214284	0.0677853	0.804974	-0.405108	0.0271047
ENSMUSG00000025903	Lypla1	4456	0.721583	0.21016	-0.277054	0.672152	0.319463	0.0514681	0.0910357	0.616504
ENSMUSG00000033813	Tcea1	2854	-0.812995	0.214745	-0.410298	0.523006	-0.606943	0.00200204	-0.295615	0.106475
ENSMUSG00000026377	Nifk	1889	0.0921855	0.859713	-0.0873935	0.809561	-0.214678	0.169736	-0.0585901	0.722251
ENSMUSG00000036206	Sh3bp4	4995	-0.162785	0.889271	0.0783526	0.904842	0.00286882	0.977102	0.148107	0.568012
ENSMUSG00000055013	Agap1	11921	0.238834	0.713711	0.136936	0.85508	0.200041	0.367127	0.169577	0.41525
ENSMUSG00000064302	Clasp1	10265	-0.307854	0.666702	-0.377362	0.51782	-0.142985	0.544797	-0.289021	0.136623
ENSMUSG00000026380	Tfcp2l1	9269	0.107149	0.909056	0.872211	0.0631235	0.18068	0.531939	1.01005	1.38593e-07
ENSMUSG00000066877	Nck2	2772	-0.663246	0.366447	0.156874	0.85508	-0.348049	0.249345	0.198602	0.475361
ENSMUSG00000041763	Tpp2	4994	0.59906	0.0501683	0.595656	0.0232	0.348296	0.00374643	0.162879	0.18621
ENSMUSG00000041782	Lad1	2993	0.439021	0.55724	0.824533	0.131953	-0.100736	0.680368	0.265755	0.13629
ENSMUSG00000026411	Tmem9	1806	-0.32106	0.775573	-0.468154	NA	-0.035945	0.932969	0.0476161	0.876284
ENSMUSG00000038866	Zcchc2	6368	0.303282	0.538144	0.804041	0.00627661	-0.0812344	0.757166	0.624714	0.000573797
ENSMUSG00000044340	Phlpp1	6226	0.609753	0.256505	0.503106	0.318371	0.0109712	0.982418	0.27542	0.267408
ENSMUSG00000048234	Rnf149	2492	0.0635358	0.911886	-0.0484329	0.914506	0.361751	0.00142936	0.179045	0.112497
ENSMUSG00000026496	Parp1	3873	-0.365336	0.727369	-0.555628	0.44256	-0.461827	0.00282567	-0.293464	0.0341726
ENSMUSG00000058729	Lin9	3160	-0.0024571	0.978518	-0.707587	0.0260012	-0.051127	0.813832	-0.607367	0.000819189
ENSMUSG00000026499	Acbd3	3569	0.136568	0.763353	0.299968	0.368559	-0.0562972	0.745692	0.169322	0.261904
ENSMUSG00000026434	Nucks1	5998	-0.269003	0.0711972	-0.198417	0.118786	-0.160037	0.0412784	0.0324715	0.775012
ENSMUSG00000026436	Elk4	4433	0.196885	0.834292	-0.210366	0.679153	-0.0912324	0.699959	-0.16996	0.429409
ENSMUSG00000037351	Actr1b	3248	0.0367571	0.959502	0.224634	0.761489	0.16095	0.39731	-0.0343499	0.829232
ENSMUSG00000026116	Tmem131	6698	-0.479701	0.611366	-0.269472	0.767361	-0.0582504	0.867331	-0.300248	0.216813
ENSMUSG00000026229	Psmd1	3112	-0.160175	0.581609	0.141025	0.677325	0.37373	2.06744e-06	0.394785	1.57291e-08
ENSMUSG00000049866	Arl4c	3997	0.413638	0.303222	0.132185	0.801567	0.18782	0.381226	0.192824	0.314095
ENSMUSG00000041498	Kif14	8943	0.122328	0.846285	-0.55723	0.115351	0.131583	0.545014	-0.466949	0.00457508
ENSMUSG00000041483	Zfp281	4937	0.16485	0.719817	0.0465111	0.957793	0.205476	0.373903	0.147411	0.516184
ENSMUSG00000026254	Eif4e2	3473	-0.359542	0.495149	0.135146	0.786593	-0.0718284	0.675908	0.144939	0.317566
ENSMUSG00000048000	Gigyf2	5724	-0.111561	0.817865	-0.153945	0.661723	0.227934	0.131521	0.0248083	0.909197
ENSMUSG00000046404	Yod1	6128	0.525012	0.149343	0.126436	0.809951	0.107409	0.706159	0.102508	0.690353
ENSMUSG00000042510	AA986860	3205	1.21436	4.90844e-10	1.20196	2.5131e-12	1.03583	1.09515e-13	1.19004	4.2386e-22
ENSMUSG00000026585	Kifap3	4012	-0.0853956	0.967736	-0.575832	0.548079	0.134761	0.647951	-0.316447	0.217926
ENSMUSG00000026696	Vamp4	2752	-1.30732	0.0914689	-0.121251	0.909695	-0.0894539	0.743326	0.275367	0.175046
ENSMUSG00000036707	Cab39	3805	-0.0131738	0.984604	0.210396	0.605429	0.130521	0.41942	0.0655724	0.712349
ENSMUSG00000026455	Klhl12	4990	0.780548	0.243032	-0.242452	0.689142	0.431599	0.113076	-0.210449	0.405219
ENSMUSG00000042229	Rabif	2861	-0.26816	0.744889	-0.45219	0.467455	0.0386157	0.912472	-0.199493	0.430901
ENSMUSG00000042207	Kdm5b	8714	0.344663	0.387305	-0.036511	0.923617	0.176293	0.430996	-0.0827148	0.679619
ENSMUSG00000078185	Chml	6905	0.203745	0.831547	-0.098518	0.916918	-0.0529782	0.887663	-0.0177104	0.961615
ENSMUSG00000078184	Rbm8a2	1338	0.125861	0.939771	-0.433688	0.5196	-0.168022	0.581737	-0.0704563	0.786338
ENSMUSG00000016481	Cr1l	3859	-0.583503	0.337079	-0.873057	0.0477314	-0.704586	0.000251479	-0.0751074	0.708516
ENSMUSG00000026662	Sephs1	5319	-0.51779	0.377989	-0.592573	0.193483	-0.237744	0.227423	-0.193338	0.266198
ENSMUSG00000058076	Sdhc	3171	-0.791792	0.358059	-0.712482	0.317178	-0.244578	0.240679	-0.148414	0.435172
ENSMUSG00000013593	Ndufs2	1845	-0.139805	0.900516	-0.460013	0.511348	-0.345311	0.0205828	-0.011819	0.946606
ENSMUSG00000026374	Tsn	7063	0.0666011	0.875681	0.0162045	0.995656	0.030124	0.839525	-0.00141864	0.94402
ENSMUSG00000066595	Flvcr1	4040	0.217686	0.754602	0.143997	0.85508	-0.0460918	0.830275	-0.262473	0.128057
ENSMUSG00000026202	Tuba4a	2840	0.218109	0.395939	0.254304	0.235034	0.10785	0.337701	0.0090904	0.950904
ENSMUSG00000056763	Cspp1	5009	0.548574	0.0663313	0.284832	0.381831	0.330942	0.0718964	0.0815056	0.685732
ENSMUSG00000026174	Cnot9	3268	-0.157149	0.825517	0.080774	0.958607	0.220113	0.342348	0.0123795	0.996296
ENSMUSG00000026172	Bcs1l	1890	-1.35357	0.0744701	-0.631685	0.434731	-0.645753	0.00509945	-0.753422	0.000127079
ENSMUSG00000033257	Ttll4	10019	-0.0255354	0.95501	-0.641331	0.117487	-0.358203	0.125422	-0.46056	0.0203146
ENSMUSG00000026289	Atg16l1	3751	-0.00923942	0.986458	-0.297397	0.518813	-0.475298	0.0869839	-0.314664	0.208696
ENSMUSG00000070738	Dgkd	5695	0.202856	0.722068	0.382016	0.366397	0.102121	0.639398	0.257198	0.140874
ENSMUSG00000026319	Relch	5414	0.643593	0.111897	0.483101	0.208832	0.23837	0.305787	0.350513	0.067208
ENSMUSG00000026142	Rhbdd1	3687	-0.63176	0.441532	0.0700747	0.936777	0.554343	0.0125636	0.0981217	0.71317
ENSMUSG00000026150	Mff	3918	0.218511	0.781832	-0.467439	0.332144	-0.134976	0.488443	-0.145941	0.373639
ENSMUSG00000026048	Ercc5	4239	0.862466	0.171338	-0.0350175	0.991017	0.77663	0.00128043	-0.0412541	0.887002
ENSMUSG00000025995	Wdr75	3226	-0.412148	0.270067	-0.150458	0.691571	-0.42385	0.00126133	-0.400876	0.000447212
ENSMUSG00000059316	Slc27a4	4054	0.440241	0.601325	0.690998	0.273202	0.366382	0.0913207	0.214907	0.305491
ENSMUSG00000069020	Urm1	2196	-0.784021	0.174271	-0.389333	0.469966	0.244076	0.182943	-0.196854	0.265666
ENSMUSG00000026790	Odf2	4291	-0.319469	0.660398	0.120258	0.882617	-0.25827	0.271453	-0.185081	0.387325
ENSMUSG00000015092	Edf1	910	0.219316	0.766198	0.360314	0.560478	0.57271	3.7517e-08	0.208278	0.058092
ENSMUSG00000027099	Mtx2	2950	-0.322614	0.670064	0.0201085	0.993864	0.0112684	0.963672	-0.00556454	0.959771
ENSMUSG00000039262	Prrc2b	10671	0.275407	0.735307	0.268391	0.704598	0.366406	0.11125	0.145232	0.570411
ENSMUSG00000002546	Golga2	4442	0.0728035	0.925691	-0.14314	0.766513	-0.0327311	0.87582	-0.387163	0.0145495
ENSMUSG00000039205	Ciz1	4711	0.472941	0.650762	-0.152184	0.896491	0.822363	0.000350485	-0.0200029	0.919801
ENSMUSG00000002103	Acp2	4656	-0.894672	0.346737	-0.680621	0.424763	-0.518147	0.0788296	-0.197997	0.48395
ENSMUSG00000062647	Rpl7a	1043	-0.560376	0.19009	-0.423024	0.242042	-0.358283	0.106461	-0.332196	0.0878806
ENSMUSG00000026755	Arpc5l	4167	-0.276112	0.588586	-0.0501151	0.916486	-0.194903	0.179667	-0.137881	0.294347
ENSMUSG00000027221	Chst1	2680	-0.780283	0.215723	0.77026	0.140415	-0.494158	0.0698531	0.637182	0.00378676
ENSMUSG00000010911	Apip	919	-0.667845	0.467884	0.097616	0.970046	0.31249	0.167778	0.0742093	0.78361
ENSMUSG00000026502	Desi2	8802	0.275339	0.774883	-0.355761	0.533738	-0.634942	0.0033967	-0.367014	0.0568296
ENSMUSG00000026500	Cox20	670	0.0290328	0.985677	-0.100001	0.866408	-0.670283	3.11076e-06	0.217381	0.134127
ENSMUSG00000025981	Coq10b	2119	-0.240684	0.693637	-0.0468571	0.923617	-0.0272086	0.920796	-0.103711	0.66269
ENSMUSG00000073676	Hspe1	964	-0.888794	0.0511621	-0.297055	0.569325	-0.701213	0.00188492	-0.26399	0.241517
ENSMUSG00000025979	Mob4	3555	-0.382853	0.175019	-0.402924	0.0631757	-0.160847	0.163563	-0.42017	6.36022e-06
ENSMUSG00000026473	Glul	2792	0.54896	0.0525807	0.458017	0.0846919	0.461567	9.78834e-05	0.341868	0.00199199
ENSMUSG00000036104	Rab3gap1	4243	0.750651	0.04092	-0.18543	0.681979	0.465603	0.00212522	-0.189344	0.214788
ENSMUSG00000056211	R3hdm1	8458	-0.137043	0.761066	-0.00941831	0.955241	-0.291017	0.0291216	-0.205665	0.0847859
ENSMUSG00000026353	Ubxn4	4113	0.0142051	0.970311	0.195196	0.614527	-0.0688754	0.693879	0.00114709	0.988381
ENSMUSG00000042901	Aida	4279	0.27391	0.725245	-0.179236	0.780195	0.104819	0.633539	-0.209867	0.252008
ENSMUSG00000013973	Dedd	3160	-0.287702	0.626778	0.0534692	0.967289	-0.0352702	0.867137	-0.235531	0.184286
ENSMUSG00000006412	Pfdn2	1735	-0.244598	0.591134	0.328036	0.360277	-0.106561	0.472733	-0.0308364	0.812557
ENSMUSG00000062169	Cnih4	3268	-0.233984	0.457655	0.295304	0.282225	0.16061	0.278567	0.225618	0.0736789
ENSMUSG00000038936	Sccpdh	3561	-0.383549	0.713711	-0.62282	0.386992	0.0632578	0.843042	-0.0253812	0.948412
ENSMUSG00000026490	Cdc42bpa	9161	-0.361261	0.359517	-0.0469104	0.901045	-0.128421	0.483555	0.227705	0.129992
ENSMUSG00000025937	Lactb2	4494	0.463637	0.534025	0.551413	0.37006	-0.262312	0.326137	0.0235614	0.993475
ENSMUSG00000040782	Cop1	6999	0.685419	0.0990115	0.583642	0.123918	0.300528	0.131601	0.159784	0.424699
ENSMUSG00000044337	Ackr3	3065	-0.0604529	0.942752	0.846818	0.01888	-0.147474	0.608823	0.849802	2.73611e-05
ENSMUSG00000034432	Cops8	2593	0.224478	0.653735	0.0680447	0.92603	0.467827	0.00126438	0.299562	0.030759
ENSMUSG00000026303	Mlph	4499	0.851628	0.000256666	0.909645	3.97769e-06	1.02828	8.89272e-23	1.00384	8.88477e-27
ENSMUSG00000026187	Xrcc5	2549	-0.342939	0.668786	-0.74262	0.157161	0.0160729	0.949431	0.163277	0.306326
ENSMUSG00000046330	Rpl37a	665	-1.78555	1.36045e-05	-0.529504	0.193483	-0.364439	0.00465991	-0.213219	0.074193
ENSMUSG00000040612	Ildr2	8251	-0.04099	0.985677	-0.32437	0.686622	-0.0299307	0.899074	-0.140999	0.424699
ENSMUSG00000026563	Tada1	2215	-0.302706	0.45086	-0.21789	0.506082	-0.54141	0.000973288	-0.244312	0.108025
ENSMUSG00000056268	Dennd1b	10770	0.30328	0.441516	0.442901	0.148042	0.106484	0.591731	0.34306	0.0200075
ENSMUSG00000033964	Zbtb41	8361	0.0102891	0.982931	-0.182004	0.698005	0.162673	0.411771	-0.268143	0.110476
ENSMUSG00000033952	Aspm	9867	-0.0255225	0.96509	-0.334303	0.193164	-0.239707	0.136468	-0.334214	0.0129634
ENSMUSG00000026511	Srp9	3719	-0.151405	0.881241	0.36167	0.575029	0.0176326	0.96857	0.0662943	0.829725
ENSMUSG00000026510	Trp53bp2	4361	0.402184	0.564751	0.0185244	0.984338	0.449801	0.0898122	-0.123468	0.644209
ENSMUSG00000032883	Acsl3	3950	0.410732	0.0882619	0.182858	0.525068	0.214661	0.117334	0.208401	0.0907612
ENSMUSG00000079470	Utp14b	7393	-0.354281	0.242129	0.145151	0.69299	-0.340496	0.0247968	0.286359	0.0351284
ENSMUSG00000027465	Tbc1d20	3496	0.318622	0.675851	0.413043	0.517589	0.0103165	0.976756	-0.110123	0.674679
ENSMUSG00000026516	Nvl	9392	-0.0865976	0.907631	-0.0948806	0.853994	-0.206032	0.269135	-0.278727	0.0731043
ENSMUSG00000038733	Wdr26	7068	0.604549	0.000321248	0.487967	0.00156434	0.583418	2.11253e-11	0.33898	4.79216e-05
ENSMUSG00000004880	Lbr	3510	-0.23795	0.568178	-0.0519746	0.871238	-0.217798	0.0598125	-0.0793413	0.455895
ENSMUSG00000027395	Polr1b	3998	-0.0699271	0.950764	-0.497531	0.422634	-0.852979	0.00105317	-0.742049	0.000951782
ENSMUSG00000027397	Slc20a1	3316	-0.472394	0.225483	-0.174558	0.631203	-0.845465	4.47894e-08	-0.452001	0.0011168
ENSMUSG00000041303	Gtf3c3	4582	-0.365336	0.65724	-0.682507	0.258885	0.0132699	0.995297	-0.438473	0.0522005
ENSMUSG00000073678	Pgap1	10583	0.0605489	0.821924	0.314294	0.0356237	0.128251	0.288405	0.553512	1.40976e-10
ENSMUSG00000025982	Sf3b1	6195	-0.0115505	0.959502	0.275626	0.183132	0.037366	0.777307	-0.184097	0.031544
ENSMUSG00000051329	Nup160	5684	-0.219593	0.789203	-0.710608	0.164609	-0.470229	0.0306341	-0.549921	0.00307037
ENSMUSG00000008200	Fnbp4	4691	-0.167104	0.719817	0.190228	0.605429	-0.38503	0.0230435	-0.065473	0.711686
ENSMUSG00000027282	Mtch2	3103	-0.203308	0.696577	-0.277298	0.465665	0.14976	0.274228	0.14361	0.263505
ENSMUSG00000027456	Sdcbp2	1399	0.828132	0.0460918	1.29979	2.42336e-05	1.21201	1.51547e-25	0.793987	2.59347e-13
ENSMUSG00000026999	Nup35	2688	0.148191	0.893851	0.437116	0.502996	-0.112922	0.641633	0.0402594	0.901175
ENSMUSG00000027091	Zc3h15	2111	0.117292	0.718224	-0.0689154	0.829302	-0.00737044	0.99781	-0.109337	0.440032
ENSMUSG00000027652	Ralgapb	8383	0.361013	0.589526	0.125228	0.883724	-0.0514934	0.817487	-0.162043	0.401856
ENSMUSG00000079283	2310009B15Rik	1017	0.904014	0.27399	0.173445	0.853431	0.467552	0.0431065	0.520504	0.0105726
ENSMUSG00000026277	Stk25	4249	-0.351118	0.671176	0.696426	0.352098	0.149925	0.669218	0.185578	0.534238
ENSMUSG00000026279	Thap4	5558	-0.491222	0.582834	-0.429771	0.545973	-0.256915	0.318846	-0.45145	0.0337305
ENSMUSG00000026281	Dtymk	1055	-0.78687	0.192403	-0.645994	0.192476	-0.651703	6.58634e-05	-0.372654	0.0107715
ENSMUSG00000005886	Ncoa2	8171	-0.282178	0.689103	-0.718977	0.116689	-0.55108	0.025272	-0.733942	0.000431603
ENSMUSG00000025935	Tram1	2938	0.417481	0.388877	0.205997	0.6976	0.316884	0.00718343	0.298752	0.00499603
ENSMUSG00000025917	Cops5	2204	-0.774951	0.0561087	-0.499121	0.157161	-0.332362	0.028194	-0.0387834	0.833203
ENSMUSG00000067851	Arfgef1	6978	0.367828	0.37782	0.00826041	0.981846	0.00663321	0.996884	0.0342696	0.869207
ENSMUSG00000041859	Mcm3	3431	-0.0056728	0.998387	-0.10933	0.732777	-0.0983501	0.407261	-0.260574	0.00644969
ENSMUSG00000057363	Uxs1	4620	0.110633	0.886978	0.353173	0.481112	0.0944226	0.691401	0.214443	0.2204
ENSMUSG00000091844	Gm8251	20036	2.56947	2.93067e-20	1.03657	0.00052834	2.09524	6.26262e-26	0.898945	5.12057e-06
ENSMUSG00000026049	Tex30	1360	0.0990922	0.863657	0.151349	0.761443	-0.105019	0.59253	0.0387712	0.899628
ENSMUSG00000026047	Poglut2	2359	-0.373567	0.717776	-1.00852	0.0962052	-0.371537	0.171829	-0.400129	0.0868347
ENSMUSG00000004364	Cul3	4709	0.0970012	0.844751	0.00494279	0.975275	0.0649621	0.683194	-0.0539634	0.65288
ENSMUSG00000038806	Sde2	3213	0.368445	0.202081	0.011165	0.982753	0.199007	0.291027	-0.0867735	0.592828
ENSMUSG00000026520	Pycr2	2717	-0.106966	0.827763	-0.0153321	0.955577	-0.126644	0.407801	-0.19981	0.119363
ENSMUSG00000026519	Tmem63a	3306	0.179215	0.796271	0.192075	0.734205	0.323027	0.016374	0.541664	1.04754e-06
ENSMUSG00000040865	Ino80d	13675	0.2624	0.413477	0.268175	0.330032	-0.00265131	0.961596	0.208348	0.208534
ENSMUSG00000044768	D1Ertd622e	40378	0.233471	0.655368	0.162707	0.753041	-0.183896	0.465973	0.254136	0.229154
ENSMUSG00000040648	Ppip5k2	6239	0.276472	0.346351	0.56932	0.00290558	-0.119851	0.287534	0.107302	0.35632
ENSMUSG00000026335	Pam	4102	-0.246256	0.731455	0.358597	0.552335	0.249691	0.139217	0.257601	0.0851418
ENSMUSG00000025980	Hspd1	2423	-0.783958	0.000158371	-0.172583	0.455905	-0.467368	6.85533e-06	-0.0888642	0.41525
ENSMUSG00000014226	Cacybp	2098	-0.456827	0.105676	-0.331712	0.169382	-0.462415	8.12796e-07	-0.141853	0.11512
ENSMUSG00000038696	Mapkap1	3111	-1.02446	0.0890922	-0.763989	0.148405	-0.118291	0.634059	-0.547716	0.00410884
ENSMUSG00000026812	Tsc1	7702	-0.421364	0.549825	-0.443465	0.406901	0.0443124	0.905837	-0.564761	0.00922303
ENSMUSG00000026806	Ddx31	3271	0.324682	0.644849	0.131361	0.869197	0.0347321	0.901132	-0.0882977	0.729819
ENSMUSG00000026803	Ttf1	5336	0.513115	0.263435	-0.0399704	0.934052	0.0474891	0.878947	-0.288659	0.152105
ENSMUSG00000017418	Arl5b	6981	0.0774257	0.921406	-0.0397035	0.946737	0.185549	0.520551	-0.0479866	0.862458
ENSMUSG00000026842	Abl1	6327	0.313535	0.582613	0.109227	0.884959	0.235387	0.343709	-0.0708177	0.768168
ENSMUSG00000001855	Nup214	6605	0.0144719	0.991036	0.00737649	0.980077	0.32772	0.10571	-0.134846	0.495302
ENSMUSG00000026843	Fubp3	3648	-0.263914	0.703397	-0.535942	0.238775	-0.332183	0.0729442	-0.403613	0.0102871
ENSMUSG00000045210	Vcpip1	9749	0.476325	0.130869	0.274643	0.412156	0.277727	0.1259	0.177412	0.3115
ENSMUSG00000098234	Snhg6	816	-1.16924	0.052111	-0.572351	0.33169	-0.204335	0.707162	0.0571269	0.957435
ENSMUSG00000052428	Tmco1	3966	-0.215687	0.894176	0.156833	0.92742	0.174555	0.222195	0.113137	0.409143
ENSMUSG00000026687	Aldh9a1	2835	-0.189478	0.806911	-0.436508	0.386994	-0.0354099	0.820778	0.161339	0.30993
ENSMUSG00000090165	Ugt1a10	2244	-0.5376	0.40653	0.860706	0.0491002	0.488541	0.00646073	0.79206	1.46515e-07
ENSMUSG00000090175	Ugt1a9	2190	-0.493912	0.496281	0.854752	0.078204	0.540578	0.00431063	0.79086	8.40279e-07
ENSMUSG00000089675	Ugt1a8	2227	-0.5376	0.40653	0.860706	0.0491002	0.488541	0.00646073	0.79206	1.46515e-07
ENSMUSG00000090124	Ugt1a7c	3302	-0.227133	0.759424	1.01175	0.0124969	0.495608	0.004425	0.816662	2.05891e-08
ENSMUSG00000090145	Ugt1a6b	2303	-0.5376	0.40642	0.839774	0.0565393	0.495969	0.00588488	0.798053	1.352e-07
ENSMUSG00000026020	Nop58	9507	-0.137418	0.466797	-0.187258	0.162673	-0.281242	0.00669449	-0.103088	0.307099
ENSMUSG00000067336	Bmpr2	12899	-0.329956	0.571454	0.338252	0.470164	0.170289	0.430996	0.149645	0.442953
ENSMUSG00000026238	Ptma	1216	-0.821016	3.98734e-08	-0.472048	0.000270787	-0.345319	0.000111231	0.0471409	0.711396
ENSMUSG00000026240	Cops7b	5383	-0.625051	0.283406	0.0168301	0.991135	-0.421879	0.0485607	-0.212872	0.289228
ENSMUSG00000026663	Atf6	7246	0.620222	0.088657	0.0544987	0.948173	0.584748	0.00045757	0.194132	0.288818
ENSMUSG00000037499	Nenf	742	-0.384211	0.50788	0.221998	NA	-0.48516	0.113415	0.181744	0.524526
ENSMUSG00000026626	Ppp2r5a	3541	0.856918	0.0691092	0.170809	0.788988	0.308933	0.0484666	-0.020769	0.916675
ENSMUSG00000039046	Usp6nl	7484	-0.582597	0.156212	0.174518	0.766726	-0.282963	0.124512	0.295948	0.0708979
ENSMUSG00000037474	Dtl	4693	0.276432	0.385783	-0.0357423	0.882595	0.205065	0.221998	-0.0568846	0.709912
ENSMUSG00000026683	Nuf2	3888	-0.389703	0.47479	-0.0536975	0.909156	0.0663258	0.785421	0.0546881	0.823871
ENSMUSG00000026675	Hsd17b7	4612	0.352504	0.295048	-0.361507	0.157161	0.132861	0.523181	-0.29235	0.0518727
ENSMUSG00000026670	Uap1	2311	0.472905	0.369217	1.12989	0.000636623	0.171635	0.369559	0.529025	0.000175859
ENSMUSG00000026917	Wdr5	2890	-0.0116831	0.971191	-0.289061	0.49148	-0.335866	0.0495266	-0.194081	0.213696
ENSMUSG00000015846	Rxra	4905	0.694735	0.511525	0.717405	0.433495	0.371649	0.214105	0.0753152	0.824767
ENSMUSG00000001674	Ddx18	2258	-0.623262	0.183523	-0.668138	0.0625752	-0.641017	0.000258996	-0.52157	0.000764433
ENSMUSG00000026341	Actr3	2565	-0.0211394	0.951859	0.4383	0.145083	0.153312	0.171829	0.206161	0.0317673
ENSMUSG00000015094	Npdc1	1510	0.0966667	0.845023	0.553054	NA	-0.0236787	0.956	0.187622	0.414305
ENSMUSG00000026944	Abca2	8033	-0.667845	0.468359	-0.128426	NA	0.153804	0.618967	0.104373	0.727401
ENSMUSG00000073481	Mtarc2	4248	1.01252	0.00336911	0.662071	0.0561464	0.831923	2.30985e-14	0.489015	2.71215e-06
ENSMUSG00000039349	C130074G19Rik	3035	-0.26479	0.753271	0.0738479	0.916918	-0.0145809	0.946396	0.440938	0.00644969
ENSMUSG00000027498	Cstf1	3451	-0.139433	0.811171	-0.161741	0.716564	-0.37042	0.119127	-0.13225	0.560074
ENSMUSG00000017897	Eya2	2460	-0.294891	0.694412	0.601186	0.296324	-0.0912887	0.751905	0.581819	0.00583666
ENSMUSG00000038467	Chmp4b	1616	-0.221726	0.67936	0.428527	0.341643	0.272375	0.0247661	0.406787	6.18259e-05
ENSMUSG00000061689	Dlgap4	4851	-0.0662106	0.942274	0.252603	0.700636	0.0936074	0.745635	0.178494	0.458039
ENSMUSG00000027637	Rab5if	2004	0.142351	0.83569	0.380414	0.384265	0.0598555	0.706159	0.105504	0.417871
ENSMUSG00000027642	Rpn2	2756	0.262626	0.713511	0.144523	0.844612	0.23842	0.0931893	0.0887069	0.545913
ENSMUSG00000027646	Src	3906	0.077959	0.921877	0.476412	0.379411	0.0971743	0.769923	0.270777	0.264531
ENSMUSG00000027649	Ctnnbl1	2442	0.0537096	0.96509	-0.256757	NA	-0.0870308	0.78812	-0.233123	0.362961
ENSMUSG00000044641	Pard6b	3399	1.22946	2.30019e-06	0.133498	0.779814	0.70483	0.000563308	0.110901	0.641036
ENSMUSG00000027509	Rae1	1742	-0.374108	0.487377	0.0780278	0.928483	-0.235079	0.171197	0.0094308	0.98562
ENSMUSG00000027510	Rbm38	2281	0.37956	0.586671	-0.12673	0.84646	0.46913	0.0894155	-0.0610669	0.821766
ENSMUSG00000027303	Ptpra	5325	0.471255	0.279965	0.275023	0.542393	0.278332	0.045364	0.0933029	0.533302
ENSMUSG00000037740	Mrps26	4278	0.087298	0.909831	0.487634	0.369733	-0.1043	0.635611	0.0351123	0.891963
ENSMUSG00000074797	Itpa	1390	-0.289491	0.662497	-0.17649	0.759852	-0.0404833	0.817487	-0.102275	0.479188
ENSMUSG00000027312	Atrn	8745	-0.35158	0.684993	0.354633	0.712793	-0.0165856	0.9252	-0.019653	0.89488
ENSMUSG00000027678	Ncoa3	7531	0.218194	0.726018	0.460616	0.269499	0.264949	0.247787	0.250119	0.225647
ENSMUSG00000027374	Mrps5	4481	-0.513453	0.486627	-1.22568	0.00676053	-1.00389	9.24637e-08	-0.66349	5.81464e-05
ENSMUSG00000064289	Tank	2698	-0.514226	0.471629	-0.4882	0.393538	0.0734998	0.829191	-0.205229	0.413746
ENSMUSG00000026914	Psmd14	1541	-0.546899	0.214538	-0.14976	0.729943	-0.207314	0.164935	0.0218458	0.922858
ENSMUSG00000040549	Ckap5	6665	0.258402	0.621269	0.381264	0.361161	-0.0832344	0.672942	-0.156105	0.32063
ENSMUSG00000027247	Arhgap1	3201	0.235283	0.781873	0.534217	0.377136	0.0577469	0.840415	0.164717	0.457704
ENSMUSG00000027323	Rad51	3368	-0.242608	0.733817	-0.26973	0.625749	-0.412876	0.0140106	-0.28927	0.0535362
ENSMUSG00000046814	Gchfr	645	0.759493	0.304607	0.000561914	NA	0.945361	0.000195063	0.441357	0.0787976
ENSMUSG00000037885	Stk35	5445	0.0289312	0.967736	-0.373905	0.418246	-0.00532601	0.995297	-0.213085	0.39589
ENSMUSG00000026385	Dbi	660	-0.23572	0.461555	0.0133468	0.991135	0.275214	0.00522609	0.413992	7.53868e-07
ENSMUSG00000027351	Spred1	6016	0.490846	0.112247	0.201241	0.575684	0.25706	0.121922	0.233764	0.121166
ENSMUSG00000027349	Fam98b	1979	0.239263	0.713711	-0.4115	0.393337	-0.118954	0.459485	-0.220241	0.0922677
ENSMUSG00000035168	Tanc1	7873	-0.170513	0.731013	0.293066	0.521269	-0.0203001	0.915217	0.285307	0.136343
ENSMUSG00000026977	Marchf7	4972	0.372021	0.105372	-0.124475	0.584555	0.253065	0.0648281	0.0427172	0.817291
ENSMUSG00000027263	Tubgcp4	4250	0.276284	0.699838	0.194884	0.806576	0.295945	0.0965927	0.0324175	0.886842
ENSMUSG00000026615	Eprs	5638	0.0343171	0.933716	0.0308722	0.948173	0.118341	0.315663	0.340078	0.000118235
ENSMUSG00000041879	Ipo9	6247	-0.194302	0.775474	-0.401291	0.38672	-0.143869	0.451977	-0.166313	0.304919
ENSMUSG00000009418	Nav1	13117	0.0941036	0.92036	0.461986	0.334869	0.283731	0.267073	0.409588	0.0535568
ENSMUSG00000026659	Dusp12	1875	0.0830767	0.925691	0.346941	0.517589	-0.0489938	0.809769	-0.0105721	0.917334
ENSMUSG00000033671	Cep350	13307	0.0117784	0.988347	-0.157789	0.705684	0.174908	0.389409	0.00982915	0.978596
ENSMUSG00000026466	Tor1aip1	4234	-0.265152	0.635408	0.132029	0.843554	-0.21806	0.30617	-0.162075	0.393918
ENSMUSG00000034088	Hdlbp	6231	0.3608	0.326547	0.372102	0.222213	0.377579	0.000199356	0.248573	0.0094612
ENSMUSG00000026021	Sumo1	1215	0.14173	0.88827	-0.531754	0.393538	0.27392	0.228632	0.0526608	0.845429
ENSMUSG00000026019	Wdr12	10012	-0.0340399	0.955999	-0.0626986	0.893092	-0.341151	0.013212	-0.178571	0.160424
ENSMUSG00000026014	Raph1	10024	0.686055	0.014884	0.279324	0.406205	0.610122	2.41285e-05	0.479085	0.000318727
ENSMUSG00000026219	Trip12	9632	0.265488	0.495257	-0.0462498	0.872772	0.209918	0.105162	-0.25628	0.0174132
ENSMUSG00000037461	Ints7	5347	0.203122	0.792205	-0.119606	0.85508	-0.0742316	0.751315	-0.109205	0.581832
ENSMUSG00000026623	Lpgat1	7233	-0.00639655	0.986458	0.315238	0.457324	-0.070485	0.696705	-0.0740765	0.626113
ENSMUSG00000055980	Irs1	9144	0.584617	0.0920284	0.293172	0.450265	0.397813	0.060196	0.373802	0.0501063
ENSMUSG00000026088	Mitd1	1231	-0.228311	0.74737	-0.596833	0.192476	-0.208562	0.438433	-0.637535	0.00202778
ENSMUSG00000058407	Txndc9	3472	0.300059	0.521411	-0.21094	0.539731	0.00745802	0.97858	-0.15951	0.234725
ENSMUSG00000008136	Fhl2	1563	-0.0174003	0.977374	-0.181246	0.601734	-0.202799	0.368656	-0.174702	0.378997
ENSMUSG00000026107	Nabp1	4790	-0.0700819	0.865488	0.029089	0.978041	0.278403	0.129165	0.379401	0.0142117
ENSMUSG00000018417	Myo1b	5052	-0.640858	0.374799	0.140562	0.893092	-0.700832	0.00587227	-0.0684428	0.771735
ENSMUSG00000026095	Asnsd1	2442	-0.294396	0.705832	-0.246981	0.689387	-0.111996	0.500573	-0.298304	0.026041
ENSMUSG00000117809	Gm50478	300	0.0770574	0.977147	0.0483513	0.993513	0.0874511	0.780912	-0.118017	0.54202
ENSMUSG00000026094	Stk17b	3293	0.211319	0.6994	0.0524818	0.931314	0.123113	0.659041	0.202135	0.397041
ENSMUSG00000026134	Prim2	2447	0.361967	0.656462	-0.012521	0.993513	0.32782	0.179667	-0.100489	0.718828
ENSMUSG00000042215	Bag2	1860	-1.16924	0.019958	-0.332681	0.539254	-0.773607	0.000280063	-0.301775	0.121166
ENSMUSG00000042197	Zfp451	11876	0.0371694	0.937843	0.0307841	0.964318	-0.0998904	0.567462	0.0116383	0.984685
ENSMUSG00000025950	Idh1	2302	-0.587054	0.145549	0.354507	0.377136	-0.150796	0.278876	0.496478	5.02251e-06
ENSMUSG00000026245	Farsb	2036	-0.536994	0.339179	-0.0753693	0.878938	-0.137918	0.334597	0.14823	0.268118
ENSMUSG00000026457	Adipor1	3446	0.709011	0.145122	-0.120265	0.814242	0.321344	0.042981	0.00874064	0.999762
ENSMUSG00000045954	Cavin2	3055	0.96351	8.48841e-10	0.580781	0.000141443	0.956512	1.21786e-29	0.57803	2.51985e-13
ENSMUSG00000051223	Bzw1	3876	-0.428637	0.0897655	-0.0038234	0.961014	0.0640952	0.650447	0.0484539	0.750219
ENSMUSG00000026483	Fam129a	6531	0.120839	0.86116	0.594714	0.124344	0.193329	0.25006	0.465961	0.000397621
ENSMUSG00000043019	Edem3	6327	-0.019043	0.979571	0.0513723	0.975275	0.645967	0.00527057	0.103779	0.730213
ENSMUSG00000008475	Arpc5	1914	0.244125	0.67936	0.454927	0.254853	0.214848	0.145926	0.189972	0.156809
ENSMUSG00000090394	4930523C07Rik	5652	-0.245854	0.676707	-0.0367715	0.946659	-0.282014	0.266247	0.0291911	0.942318
ENSMUSG00000058267	Mrps14	2999	-0.242185	0.778345	-0.465369	0.43548	-0.156775	0.385067	-0.0718288	0.663645
ENSMUSG00000054545	Ugt1a6a	3342	-0.569745	0.405739	0.846502	0.0769561	0.525952	0.00515779	0.792334	6.23109e-07
ENSMUSG00000089943	Ugt1a5	2203	-0.493912	0.496281	0.854752	0.078204	0.534934	0.00479316	0.790462	8.66654e-07
ENSMUSG00000090171	Ugt1a2	2211	-0.493912	0.496281	0.854752	0.078204	0.540578	0.00431063	0.79086	8.40279e-07
ENSMUSG00000089960	Ugt1a1	2224	-0.493912	0.496281	0.854752	0.078204	0.540578	0.00431063	0.79086	8.40279e-07
ENSMUSG00000026036	Nif3l1	3769	-0.135986	0.87859	-0.406718	0.507194	-0.299432	0.283603	-0.625321	0.00663377
ENSMUSG00000026032	Ndufb3	763	-0.530091	0.407738	-0.331003	0.554699	-0.596517	5.17631e-06	-0.364652	0.00176668
ENSMUSG00000026031	Cflar	6572	1.61528	2.28697e-12	0.683228	0.00698275	1.3448	1.22628e-16	0.513389	0.0021633
ENSMUSG00000026029	Casp8	2585	0.372896	0.290826	0.540484	0.048663	0.646722	6.61021e-06	0.456224	0.000753621
ENSMUSG00000023150	Ivns1abp	3511	-0.0823606	0.868462	0.111236	0.787394	-0.462033	0.000148895	-0.111657	0.349592
ENSMUSG00000038900	Rpl12	2863	-0.773653	5.3862e-05	-0.0725049	0.777533	-0.0729534	0.638568	-0.0236899	0.886297
ENSMUSG00000014959	Gorasp2	2417	-0.00186538	0.986458	0.292826	0.556821	0.111863	0.492888	0.14914	0.302333
ENSMUSG00000041966	Dcaf17	7739	0.563954	0.263016	0.289508	0.601546	-0.157778	0.523455	0.225679	0.330823
ENSMUSG00000027012	Dync1i2	4523	-0.171782	0.725743	-0.180343	0.611033	-0.137514	0.208613	-0.206061	0.0230632
ENSMUSG00000027067	Ssrp1	2739	0.131834	0.741466	0.176542	0.579444	-0.154373	0.160283	0.037903	0.753908
ENSMUSG00000033955	Tnks1bp1	5885	0.710993	0.0324894	0.725115	0.00960969	0.509531	0.000936622	0.682726	1.81255e-07
ENSMUSG00000047459	Dynlrb1	788	0.0508136	0.985356	-0.0585339	0.916486	0.197541	0.239655	0.0878023	0.616504
ENSMUSG00000017679	Ttpal	4522	0.631734	0.369858	0.0421347	0.966725	0.535102	0.0453686	0.224988	0.406035
ENSMUSG00000027651	Rprd1b	4504	0.141093	0.759077	0.0059621	0.96427	0.146033	0.399512	0.155488	0.317297
ENSMUSG00000014077	Chp1	3027	0.116813	0.841021	0.562695	0.0662816	0.282842	0.0107451	0.124832	0.297618
ENSMUSG00000085438	Oip5os1	8300	-0.674293	0.101459	-0.559532	0.0990672	-0.6986	0.000435823	-0.709627	3.33498e-05
ENSMUSG00000017858	Ift52	2248	0.0271155	0.965704	-0.379235	0.715428	0.0126663	0.982155	0.0798481	0.793777
ENSMUSG00000027248	Pdia3	2770	-0.343245	0.547672	0.779947	0.036998	0.14902	0.25342	0.342259	0.00086495
ENSMUSG00000074884	Serf2	3105	-1.02202	0.031335	-0.167208	0.767306	-0.088622	0.554436	0.00575325	0.987288
ENSMUSG00000027245	Hypk	4170	-0.308394	0.695866	-0.12115	0.861108	-0.0739684	0.615013	0.0585356	0.709851
ENSMUSG00000027242	Wdr76	4170	-0.428963	0.248433	-0.151437	0.672152	-0.449791	0.0155123	-0.286488	0.0884546
ENSMUSG00000026864	Hspa5	3672	0.0501283	0.851348	0.717797	2.87375e-15	-0.296354	0.000235478	0.447049	2.0391e-10
ENSMUSG00000026965	Anapc2	3004	-0.496228	0.576389	-0.722468	0.255462	-0.464123	0.0636313	-0.396343	0.0707119
ENSMUSG00000040848	Sft2d2	5535	-0.535192	0.387305	0.213054	0.777978	-0.118616	0.536132	0.014221	0.997898
ENSMUSG00000040843	Tiprl	4380	-1.01272	0.0193327	-0.134295	0.787392	-0.302727	0.088267	-0.209074	0.188265
ENSMUSG00000026571	Dcaf6	4110	0.638864	0.477773	0.558787	0.467455	0.559408	0.0237711	0.332297	0.162286
ENSMUSG00000037395	Rcor3	3791	-0.223981	0.725245	-0.34085	0.452089	-0.356149	0.169187	-0.353771	0.114503
ENSMUSG00000026655	Fam107b	3602	0.575294	0.176578	0.949712	0.00216392	0.363837	0.0274596	0.577412	2.66357e-05
ENSMUSG00000026657	Frmd4a	6761	0.253812	0.65904	0.212479	0.690549	-0.26127	0.31124	-0.111237	0.652204
ENSMUSG00000050530	Fam171a1	4149	0.062582	0.959502	-0.154865	0.88722	-0.521918	0.0271725	-0.464377	0.0243431
ENSMUSG00000026643	Nmt2	4461	0.182212	0.855119	-0.0874863	0.891909	0.186478	0.32451	0.0152419	0.94402
ENSMUSG00000025817	Nudt5	4764	0.378983	0.561502	-0.489382	0.295357	-0.208376	0.413164	-0.174229	0.42825
ENSMUSG00000043241	Upf2	5174	0.222294	0.662617	-0.0220192	0.976915	0.376749	0.0212405	-0.523313	0.000341972
ENSMUSG00000026618	Iars2	5471	0.301041	0.623214	-0.114561	0.869686	0.173985	0.259376	0.01066	0.965828
ENSMUSG00000026667	Uhmk1	7864	-0.0346231	0.955152	-0.33891	0.411819	-0.0634474	0.732863	-0.154463	0.340821
ENSMUSG00000054387	Mdm4	7105	0.194808	0.720738	-0.0277383	0.944588	0.238649	0.32406	-0.0548474	0.817291
ENSMUSG00000070643	Sox13	3693	-0.2765	0.627531	0.610489	0.10031	-0.335818	0.185068	0.504174	0.0149203
ENSMUSG00000025959	Klf7	7662	0.269892	0.39953	0.00150373	0.968203	-0.109905	0.569485	0.0506599	0.832463
ENSMUSG00000045005	Fzd5	6915	0.284102	0.227074	0.277919	0.186757	-0.069504	0.675213	0.263556	0.0633828
ENSMUSG00000026393	Nek7	5258	-0.0509247	0.932196	0.19935	0.659757	-0.0570003	0.739725	0.13304	0.370915
ENSMUSG00000041605	Inava	2988	0.334325	0.358328	0.450301	0.11415	0.342722	0.0886543	0.580256	0.000468745
ENSMUSG00000026034	Clk1	4865	0.254863	0.423308	-0.0512594	0.871118	-0.00799093	0.980488	-0.0657645	0.724791
ENSMUSG00000026037	Orc2	3561	0.13442	0.821759	-0.246748	0.613835	-0.0880842	0.651765	-0.298667	0.0331509
ENSMUSG00000038174	Fam126b	8685	0.587594	0.0128155	-0.269322	0.273538	0.111324	0.580118	-0.278367	0.0681865
ENSMUSG00000070565	Rasal2	10047	0.563954	0.278328	0.289508	0.611681	0.285879	0.296226	0.220819	0.383218
ENSMUSG00000056220	Pla2g4a	3453	-0.354619	0.663814	-0.339849	0.619315	-0.714894	0.0012858	-0.206718	0.329517
ENSMUSG00000006010	Odr4	3273	0.274887	0.719075	-0.380448	0.489452	0.0727499	0.759681	-0.169877	0.351613
ENSMUSG00000026003	Acadl	1916	0.171215	0.790349	0.117582	0.867671	0.19485	0.138946	0.386822	0.000265284
ENSMUSG00000006299	Aamp	2762	-0.370257	0.41891	-0.393724	0.268919	-0.487337	0.00016766	-0.133728	0.283907
ENSMUSG00000006301	Tmbim1	11011	0.383782	0.29997	0.393556	0.216566	0.71202	4.73391e-09	0.632078	1.05332e-08
ENSMUSG00000033364	Usp37	7111	-0.0973349	0.858415	-0.112835	0.785964	0.0911537	0.762483	-0.0140792	0.936192
ENSMUSG00000026617	Bpnt1	2200	-0.20736	0.822147	-0.524138	0.384629	-0.194661	0.300286	-0.21645	0.176503
ENSMUSG00000027087	Itgav	7054	0.475578	0.48521	0.0501103	0.948035	0.311349	0.11012	0.373077	0.0269341
ENSMUSG00000022995	Enah	11229	-0.0103331	0.975199	0.347682	0.289688	-0.111884	0.386205	0.160219	0.158642
ENSMUSG00000038633	Degs1	2048	-0.0444832	0.957851	0.261012	0.590227	0.380118	0.0121351	0.119981	0.464958
ENSMUSG00000047539	Fbxo28	4925	-0.243499	0.662429	-0.301718	0.472439	0.0871933	0.763076	-0.17612	0.409742
ENSMUSG00000026509	Capn2	3225	-0.0480245	0.948908	0.262685	0.586929	0.119796	0.51272	0.0952343	0.583286
ENSMUSG00000042772	Smg7	5792	0.196496	0.616248	0.0634921	0.893092	0.760676	7.39177e-09	0.235197	0.0872159
ENSMUSG00000026479	Lamc2	5164	0.68116	0.19009	1.10649	0.00328519	0.724824	3.44831e-05	0.592613	0.00021655
ENSMUSG00000026478	Lamc1	7622	-0.245441	0.627564	0.326584	0.402856	-0.0662116	0.72933	0.308175	0.030759
ENSMUSG00000042699	Dhx9	4616	0.263794	0.375536	0.147902	0.650699	0.10353	0.470374	-0.0947098	0.396424
ENSMUSG00000014353	Tmem87b	4807	0.149123	0.869452	0.016388	0.993474	-0.0563176	0.820146	-0.310189	0.106733
ENSMUSG00000005804	Bloc1s6	3484	0.111345	0.930638	-0.421468	0.542344	0.123239	0.720552	-0.253995	0.320991
ENSMUSG00000005803	Sqor	1985	1.1695	0.106337	1.14277	0.0863542	0.868361	0.000103799	0.181469	0.492524
ENSMUSG00000074918	Inafm2	3053	0.0902619	0.914227	-0.300941	0.606603	-0.457492	0.106136	-0.257362	0.320011
ENSMUSG00000027331	Knstrn	4602	0.368154	0.590058	0.86489	0.0421415	0.0507461	0.829191	0.290139	0.0470986
ENSMUSG00000027332	Ivd	3665	-0.872488	0.439742	-0.874999	0.332144	-0.280623	0.276191	0.0253127	0.943374
ENSMUSG00000005102	Eif2ak4	5298	-0.551363	0.446545	-0.284485	0.675926	-0.421381	0.124739	-0.0565513	0.843407
ENSMUSG00000040084	Bub1b	3668	0.191584	0.845107	-0.34102	0.609388	-0.407881	0.0896754	-0.214449	0.325817
ENSMUSG00000027287	Snap23	2730	-0.180987	0.824211	-0.0383099	0.937709	0.373261	0.0656727	-0.159099	0.388939
ENSMUSG00000027285	Haus2	3154	-0.0783828	0.937658	-0.245659	0.7321	0.042927	0.883734	-0.211067	0.312939
ENSMUSG00000027381	Bcl2l11	5036	0.742517	0.0141976	0.306132	0.388695	0.661882	0.000428515	0.335046	0.0709314
ENSMUSG00000090553	Snrpe	669	-1.05002	0.0496044	-0.535583	0.300375	-0.420643	0.00112872	-0.225947	0.0580496
ENSMUSG00000102976	Zc3h11a	4396	0.401302	0.0636673	0.288169	0.176782	0.203148	0.184942	0.300055	0.0185557
ENSMUSG00000116275	Zc3h11a.1	4395	0.371648	0.101924	0.289096	0.182973	0.202215	0.187734	0.300951	0.0182924
ENSMUSG00000094410	Gm38394	10156	0.410179	0.0202929	0.303057	0.0722791	0.236345	0.0674225	0.2978	0.0070814
ENSMUSG00000026788	Zbtb43	4998	0.386731	0.394114	0.254848	0.562042	-0.00747332	0.995302	0.12202	0.629181
ENSMUSG00000026779	Mastl	5590	-0.655384	0.247642	-0.266999	0.629439	-0.385337	0.12044	-0.297719	0.177398
ENSMUSG00000026771	Spopl	6595	0.248625	0.668786	-0.27887	0.543144	-0.109659	0.626056	-0.451585	0.0102666
ENSMUSG00000025781	Atp5c1	1735	-0.408151	0.634789	-0.409525	0.554822	-0.275212	0.101792	-0.171343	0.287161
ENSMUSG00000027115	Kif18a	6509	5.16424e-05	0.987996	-0.426959	0.244373	-0.0438676	0.890099	-0.43211	0.0300148
ENSMUSG00000048482	Bdnf	4266	0.291356	0.643157	0.135051	0.8496	-0.190901	0.511891	0.179701	0.495177
ENSMUSG00000027162	Lin7c	4228	-0.408311	0.296849	-0.332075	0.320194	-0.10189	0.49965	-0.0844267	0.515495
ENSMUSG00000050199	Lgr4	5060	0.0281178	0.960613	0.115881	0.788988	0.0650053	0.776627	0.189181	0.23764
ENSMUSG00000027160	Ccdc34	3511	-0.395458	0.186462	-0.534441	0.0151721	-0.0803371	0.509381	-0.0597671	0.565783
ENSMUSG00000018326	Ywhab	3013	-0.343534	0.289322	-0.116846	0.714084	-0.0551006	0.640589	0.0014794	0.984784
ENSMUSG00000018209	Stk4	5232	0.0976576	0.87859	-0.115441	0.825691	0.250586	0.167685	-0.191536	0.248814
ENSMUSG00000026826	Nr4a2	3568	1.4849	3.82284e-05	1.42598	7.01745e-06	1.32881	1.19162e-10	1.39869	3.61623e-14
ENSMUSG00000027575	Arfgap1	3831	0.172011	0.83698	0.049235	0.976185	-0.0287446	0.899074	0.00686292	0.982658
ENSMUSG00000038628	Polr3k	2948	-0.776783	0.207058	-0.256686	0.695867	-0.196223	0.270205	-0.211418	0.171708
ENSMUSG00000027405	Nop56	3627	-0.499326	0.00788344	0.069444	0.797939	-0.38114	0.00226361	0.0213102	0.876374
ENSMUSG00000026737	Pip4k2a	3477	0.373603	0.72106	-0.30966	0.761451	-0.0122554	0.963381	-0.404808	0.0645776
ENSMUSG00000039108	Lsm14b	2566	0.603302	0.311515	0.0452591	0.958359	0.157062	0.487009	-0.00283272	0.957955
ENSMUSG00000039463	Slc9a8	4852	-0.607748	0.441516	0.106854	0.928228	-0.178598	0.586664	0.0465601	0.880994
ENSMUSG00000006418	Rnf114	3001	0.204914	0.779503	-0.260129	0.661459	0.446009	0.0891245	0.00914439	0.987063
ENSMUSG00000056501	Cebpb	1504	0.298851	0.404411	0.554956	0.0195601	0.197777	0.341312	0.832798	5.57647e-09
ENSMUSG00000000827	Tpd52l2	3603	-0.775909	0.340295	-0.142978	0.904668	-0.0610837	0.831425	-0.17215	0.417251
ENSMUSG00000036752	Tubb4b	1598	0.135406	0.667541	0.183627	0.488342	0.074195	0.608845	-0.00105132	0.991234
ENSMUSG00000049950	Rpp38	1042	0.0819203	0.861934	0.255124	0.482935	-0.194616	0.378919	0.218655	0.25227
ENSMUSG00000109865	Hspa14	1795	0.120642	0.894176	0.0413428	0.972585	-0.215235	0.160137	-0.358822	0.00532649
ENSMUSG00000026895	Ndufa8	861	0.546344	0.474774	0.152218	0.866625	-0.0216964	0.909926	-0.271088	0.0602535
ENSMUSG00000026889	Rbm18	3509	-0.0674199	0.95714	-0.0464596	0.939943	0.265003	0.316017	0.0575932	0.85261
ENSMUSG00000026956	Uap1l1	3349	0.733006	0.19009	0.470866	0.393337	0.458169	0.00470785	0.291806	0.0590184
ENSMUSG00000002731	Prkra	1614	-1.02402	0.201549	-0.137671	0.891561	0.0672997	0.848205	-0.0451588	0.864514
ENSMUSG00000002550	Uck1	2005	0.113313	0.921406	-0.612502	0.330032	0.64741	0.00668385	-0.241108	0.343164
ENSMUSG00000044627	Swi5	4511	0.220099	0.760926	0.274841	0.661474	0.434802	0.000283055	0.427682	6.54091e-05
ENSMUSG00000039826	Trub2	3930	0.220262	0.743162	0.121874	0.871238	-0.0984392	0.698798	0.00272639	0.984685
ENSMUSG00000015335	Zdhhc12	1483	0.578296	0.291966	0.041	0.962075	-0.119502	0.608845	-0.285379	0.130162
ENSMUSG00000063275	Hacd1	1876	-1.22389	0.0429203	-0.692528	0.200062	-0.624538	0.00252241	-0.0211519	0.916675
ENSMUSG00000027519	Rab22a	7155	0.621048	0.0926678	-0.0180684	0.969802	0.298757	0.102996	-0.0237919	0.910931
ENSMUSG00000054455	Vapb	7032	0.111777	0.839244	0.106194	0.834429	0.0997361	0.493988	0.169111	0.165297
ENSMUSG00000013465	Nelfb	2754	0.947252	0.113686	0.596341	0.335343	0.576538	0.0114165	0.130321	0.628148
ENSMUSG00000026797	Stxbp1	3892	0.53218	0.488257	0.29044	0.706496	0.629255	0.014289	0.256791	0.335112
ENSMUSG00000036504	Phpt1	937	-0.0668671	0.956495	-0.521697	0.495584	-0.433003	0.0219373	0.061303	0.769612
ENSMUSG00000039128	Cdc123	1827	0.17864	0.808736	0.358774	0.5196	0.0815567	0.665015	-0.00550215	0.943374
ENSMUSG00000045319	Proser2	5159	0.355267	0.486736	1.37126	3.279e-07	0.556819	0.0127831	1.27005	8.70036e-13
ENSMUSG00000036202	Rif1	8509	-0.123189	0.635762	-0.0337402	0.879767	-0.395242	0.00360749	-0.219436	0.088533
ENSMUSG00000036053	Fmnl2	5508	0.338843	0.322984	0.26661	0.40215	0.169263	0.274274	0.211341	0.114135
ENSMUSG00000026960	Arl6ip6	2548	0.167412	0.728275	-0.111295	0.76051	0.277209	0.132329	0.0740583	0.727543
ENSMUSG00000027455	Nsfl1c	1631	-0.598532	0.406377	0.260787	0.734205	-0.322592	0.121288	-0.126624	0.522626
ENSMUSG00000027573	Gid8	2063	-0.627323	0.294597	-0.406583	0.450801	-0.475748	0.0532686	-0.586938	0.00491691
ENSMUSG00000038241	Cep250	7979	-0.802976	0.276388	0.236347	0.801452	-0.481932	0.0835502	-0.132749	0.628148
ENSMUSG00000005881	Ergic3	1377	0.0872585	0.948701	-0.809303	0.152133	0.310807	0.0812384	0.337156	0.0325653
ENSMUSG00000067847	Romo1	569	-1.68863	0.0349004	-1.00446	0.184224	-0.59359	0.000228957	-0.248708	0.102996
ENSMUSG00000027593	Raly	1802	0.14611	0.891823	0.267912	0.809951	0.782075	0.0114339	0.535171	0.0674531
ENSMUSG00000027598	Itch	5309	-0.274576	0.727369	-0.195007	0.77906	-0.157715	0.575056	-0.368383	0.109021
ENSMUSG00000027433	Xrn2	3434	-0.224241	0.518545	-0.110219	0.707663	-0.242918	0.056909	-0.0643779	0.61449
ENSMUSG00000026728	Vim	2926	-0.860214	2.71067e-11	0.226341	0.123953	-0.376399	4.96237e-06	0.0241857	0.862786
ENSMUSG00000038116	Phf20	5737	-0.194183	0.762754	-0.295031	0.545973	-0.0816506	0.784505	-0.38273	0.067208
ENSMUSG00000027624	Epb41l1	8344	-0.345466	0.704922	0.791964	0.23526	0.111254	0.737346	0.612541	0.0063797
ENSMUSG00000026991	Pkp4	4614	0.236696	0.516482	0.315167	0.246439	0.366498	0.00198229	0.069714	0.614713
ENSMUSG00000032802	Srxn1	2812	-0.452416	0.306968	0.112109	0.867671	0.494955	0.000387853	1.03548	4.3187e-20
ENSMUSG00000074698	Csnk2a1	4206	-0.380466	0.235113	-0.100523	0.747776	-0.595491	1.34913e-08	-0.160737	0.104036
ENSMUSG00000002455	Prpf6	3054	0.195239	0.766619	-0.0829345	0.886455	0.186584	0.243481	-0.28611	0.0325059
ENSMUSG00000034903	Cobll1	5045	0.0118494	0.980374	-0.000673824	0.994617	-0.237244	0.343019	0.223638	0.294566
ENSMUSG00000027215	Cd82	1824	0.855585	0.245182	1.31654	0.0421415	1.53668	7.33953e-15	0.855295	8.19253e-06
ENSMUSG00000040479	Dgkz	4169	0.270249	0.821759	0.538279	0.492157	0.609657	0.00163875	0.409304	0.0264667
ENSMUSG00000036893	Ehmt1	5953	-0.0983683	0.765376	0.211924	0.491501	-0.0835914	0.624678	0.13802	0.394599
ENSMUSG00000026972	Arrdc1	1666	1.0109	0.109379	1.28979	0.0205214	0.992868	0.000103275	0.774119	0.00104481
ENSMUSG00000036850	Mrpl41	776	-0.876368	0.263435	-0.866836	0.16306	-0.319896	0.259366	-0.584838	0.01082
ENSMUSG00000015961	Adss	2771	0.256954	0.551311	0.0449893	0.966725	0.1507	0.27286	0.0214183	0.944642
ENSMUSG00000039630	Hnrnpu	7640	-0.283095	0.0666551	-0.182387	0.172396	-0.498696	2.15772e-10	-0.167729	0.0240699
ENSMUSG00000032966	Fkbp1a	2011	-0.0146516	0.965704	0.24736	0.453046	0.176191	0.0534677	0.272435	0.000402102
ENSMUSG00000075467	Dnlz	2916	-0.457259	0.69188	-0.521697	0.543144	-0.170174	0.553753	-0.293099	0.216619
ENSMUSG00000026927	Entr1	2193	-0.0351383	0.967736	0.193734	0.793133	-0.258772	0.329053	-0.105718	0.662665
ENSMUSG00000039660	Spout1	2424	0.0394238	0.959502	-0.190019	0.859447	-0.420432	0.0935786	-0.87762	2.16739e-05
ENSMUSG00000047907	Tshz2	5083	0.321043	0.608872	0.585597	0.190406	0.486508	0.0186089	0.853556	4.30249e-07
ENSMUSG00000052033	Pfdn4	1041	-0.268451	0.622788	-0.354072	0.366264	-0.275077	0.0827117	-0.244539	0.0773255
ENSMUSG00000026918	Brd3	5419	0.108251	0.808873	0.221315	0.476494	0.06337	0.769923	-0.00158065	0.949729
ENSMUSG00000037197	Rbm17	1599	0.087009	0.870315	-0.374611	0.200283	-0.466235	0.000750327	-0.264564	0.0321924
ENSMUSG00000026767	Mindy3	2344	0.186432	0.865488	0.0289354	0.991135	0.438591	0.0257367	0.0371276	0.914546
ENSMUSG00000026933	Camsap1	7981	-0.447674	0.272618	-0.081069	0.855501	-0.449996	0.0109341	-0.174182	0.297618
ENSMUSG00000036352	Ubac1	1852	-1.14453	0.127403	-0.585629	0.425134	-0.292792	0.287297	-0.421393	0.0692397
ENSMUSG00000026924	Sec16a	8797	0.895408	0.251819	-0.407042	0.602509	-0.0439366	0.906278	-0.346815	0.158921
ENSMUSG00000026922	Agpat2	1489	-1.15233	0.0571988	0.87141	0.0829184	-0.205795	0.356376	0.183936	0.346689
ENSMUSG00000050737	Ptges	3647	0.198709	0.829619	0.712702	0.208223	0.70017	0.00192844	0.730073	0.000265754
ENSMUSG00000026851	BC005624	1984	-0.040729	0.959502	0.290676	0.692545	0.0204612	0.950925	-0.21079	0.391443
ENSMUSG00000026869	Psmd5	4397	-0.269641	0.719618	-0.127706	0.854371	-0.533215	0.00487181	-0.440599	0.00789509
ENSMUSG00000039449	Prpf18	3522	-0.250837	0.723275	-0.522726	0.252267	0.203836	0.440158	-0.444531	0.0266393
ENSMUSG00000026669	Mcm10	4867	-0.35053	0.473187	-0.290761	0.467455	-0.258804	0.180375	-0.255187	0.129052
ENSMUSG00000026672	Optn	2614	0.522204	0.644439	0.366796	0.736711	0.692876	0.00370664	0.410034	0.074433
ENSMUSG00000039145	Camk1d	6962	0.576875	0.150059	1.13097	2.66477e-05	0.356581	0.0411325	0.61702	1.38187e-05
ENSMUSG00000026915	Strbp	16348	0.831531	0.0223613	0.411254	0.30537	0.234042	0.102996	0.232919	0.0699624
ENSMUSG00000057147	Dph6	3010	-0.775389	0.181518	-1.10798	0.00741365	-0.499767	0.0062869	-0.508855	0.00127472
ENSMUSG00000033396	Spg11	7671	-0.0394963	0.972918	-0.0586304	0.946371	0.464387	0.0796791	0.253916	0.327184
ENSMUSG00000009549	Srp14	798	-0.100662	0.918968	-0.276649	0.67503	-0.305	0.0447093	-0.262649	0.0496484
ENSMUSG00000002107	Celf2	8856	0.270845	0.41891	0.149234	0.682351	-0.128275	0.272508	0.000520876	0.958483
ENSMUSG00000036591	Arhgap21	7351	0.375373	0.362672	0.282444	0.499765	0.286439	0.0597401	0.572022	2.71783e-06
ENSMUSG00000058835	Abi1	3403	0.016961	0.986458	0.425378	0.208519	0.221251	0.176564	0.161769	0.30476
ENSMUSG00000026836	Acvr1	3293	-0.124236	0.849818	-0.254874	0.616356	-0.388633	0.179082	-0.13803	0.588912
ENSMUSG00000027447	Cst3	860	-0.745401	0.199562	0.029557	0.991017	0.273611	0.0329517	0.224268	0.0615251
ENSMUSG00000027210	Meis2	5498	0.341012	0.235751	0.233587	0.420796	0.148321	0.372652	0.243398	0.0715358
ENSMUSG00000027404	Snrpb	1711	-0.192179	0.804508	-0.0533345	0.936777	-0.198219	0.150265	-0.0785801	0.556742
ENSMUSG00000027375	Mal	2778	-0.302866	0.45431	1.67841	2.5959e-18	0.832878	1.44561e-18	0.995573	3.5595e-33
ENSMUSG00000017307	Acot8	1276	0.0372005	0.967736	-0.328114	0.727418	0.291227	0.375749	-0.139965	0.663645
ENSMUSG00000070730	Rmdn3	2249	-0.530217	0.385821	-0.313674	0.550914	0.0984434	0.646399	-0.0199894	0.910172
ENSMUSG00000034154	Ino80	6354	0.652828	0.00435412	1.10825	6.79129e-11	0.913191	2.54464e-14	1.32122	1.19856e-37
ENSMUSG00000017670	Elmo2	4695	0.203462	0.846285	-0.425255	0.515423	0.109061	0.747585	-0.464151	0.0485015
ENSMUSG00000026966	Ssna1	1006	-0.549825	0.591615	-0.139535	0.891909	-0.29351	0.353398	-0.156003	0.611719
ENSMUSG00000016921	Srsf6	3527	0.269762	0.324145	0.202236	0.448072	-0.188548	0.110029	0.342558	0.000332359
ENSMUSG00000015087	Rabl6	3908	0.299013	0.592857	-0.225828	0.599717	-0.0562201	0.749959	0.0241993	0.905521
ENSMUSG00000035666	Gtf3c4	7127	0.354317	0.531627	-0.237598	0.585529	0.0378063	0.930867	-0.118557	0.620432
ENSMUSG00000060227	Casc4	4215	-0.385744	0.864783	-0.889054	0.534252	-0.152941	0.477805	-0.0399492	0.827545
ENSMUSG00000033411	Ctdspl2	5053	0.233944	0.63368	-0.00779052	0.943591	0.334296	0.0630175	-0.0939144	0.574969
ENSMUSG00000027236	Eif3j1	5413	0.156597	0.648009	-0.14731	0.579476	-0.0109151	0.944354	-0.096884	0.394599
ENSMUSG00000060802	B2m	860	0.117406	0.905368	0.00590055	0.997521	0.931285	3.56144e-09	0.856418	2.35546e-09
ENSMUSG00000026860	Sh3glb2	1851	-0.40604	0.636264	0.550434	0.422975	0.0127527	0.963736	0.300794	0.0922677
ENSMUSG00000009555	Cdk9	3565	0.0513085	0.972639	0.239373	0.75494	0.327054	0.26263	0.432255	0.0835213
ENSMUSG00000027858	Tspan2	4484	-0.290619	0.743463	0.687583	0.280622	0.093137	0.764328	0.484578	0.0327737
ENSMUSG00000037110	Ralgapa2	11030	0.477529	0.143665	0.491784	0.0819131	0.44452	0.00386487	0.673676	1.61613e-07
ENSMUSG00000027942	4933434E20Rik	2510	-0.219315	0.658123	-0.304724	0.410519	-0.145319	0.249211	-0.082202	0.466167
ENSMUSG00000118504	4933434E20Rik.1	2360	-0.270797	0.726332	-0.309857	0.584719	-0.435979	0.0442597	-0.34063	0.0731122
ENSMUSG00000042035	Igsf3	7371	-0.478653	0.289481	0.178972	0.708069	-0.118671	0.555856	0.216092	0.193022
ENSMUSG00000032952	Ap4b1	2799	0.294018	0.62565	0.349121	0.480159	0.395718	0.0754283	0.252468	0.234775
ENSMUSG00000008958	Vps72	2139	0.238188	0.636264	0.0923792	0.901045	-0.0373332	0.761162	-0.17664	0.101418
ENSMUSG00000034640	Tiparp	4191	1.05383	9.84357e-18	0.0171751	0.995905	0.455417	0.000181239	-0.0271009	0.830351
ENSMUSG00000034544	Rsrc1	3921	0.119804	0.839596	-0.303038	0.380517	-0.0622289	0.690939	-0.0717057	0.580634
ENSMUSG00000027201	Myef2	3424	-0.237604	0.676708	-0.720132	0.0461108	-0.32952	0.0479132	-0.512139	0.000298527
ENSMUSG00000027522	Stx16	3865	-0.319152	0.656612	-0.427626	0.446819	0.0965867	0.768323	-0.329099	0.129597
ENSMUSG00000027523	Gnas	3947	-0.215309	0.6342	-0.59477	0.0299108	0.0298649	0.882861	0.0496843	0.762042
ENSMUSG00000016253	Nelfcd	2280	0.300349	0.626175	-0.238754	0.699427	0.604376	2.47468e-06	-0.0363333	0.767962
ENSMUSG00000034906	Ncaph	2695	0.144328	0.841012	0.404401	0.436217	0.359936	0.0926873	-0.0480838	0.838631
ENSMUSG00000044145	1810024B03Rik	2364	-0.260856	0.785611	-0.810198	0.161591	-0.672418	0.0168679	-0.274075	0.320249
ENSMUSG00000003662	Ciao1	3075	0.430846	0.588616	-0.261414	0.699427	0.141005	0.638626	-0.616625	0.00283896
ENSMUSG00000027406	Idh3b	2049	-0.0870322	0.909183	-0.196466	0.745866	-0.081537	0.652717	0.0191065	0.963405
ENSMUSG00000048222	Mfap1b	3362	0.565711	0.381587	-0.179563	0.802305	0.436429	0.091182	-0.172324	0.51946
ENSMUSG00000068479	Mfap1a	4198	0.121069	0.840255	-0.167	0.692094	0.295529	0.12595	-0.357312	0.0387729
ENSMUSG00000027341	Tmem230	2957	0.806805	0.16162	0.482809	0.409078	0.177112	0.519895	0.022514	0.944172
ENSMUSG00000001767	Crnkl1	3428	0.475106	0.365888	-0.193616	0.722767	0.3978	0.0228596	-0.396278	0.0149203
ENSMUSG00000037820	Tgm2	3596	-0.87772	0.242129	0.0707545	0.937216	-0.611823	0.0022766	0.131893	0.525484
ENSMUSG00000018322	Tomm34	2302	0.271933	0.768187	0.092792	0.925914	0.511568	0.0280172	-0.0222462	0.931097
ENSMUSG00000027361	Gabpb1	4153	0.498867	0.440233	0.177083	0.823541	0.184006	0.557979	0.130976	0.674501
ENSMUSG00000027365	Trpm7	7107	0.872065	0.0116251	0.0575031	0.948396	0.478713	0.0015992	0.0911349	0.623603
ENSMUSG00000027366	Sppl2a	5616	0.0134083	0.992912	0.317034	0.544461	0.315161	0.026528	0.191014	0.167176
ENSMUSG00000057133	Chd6	10515	0.55879	0.291966	-0.689558	0.0937299	0.399676	0.11889	-0.577968	0.00867308
ENSMUSG00000051413	Plagl2	5571	-0.240408	0.662429	-0.150099	0.737428	-0.270658	0.266374	-0.107807	0.638863
ENSMUSG00000061411	Nol4l	6399	-0.0253997	0.967736	0.73907	0.012377	0.0674882	0.782378	0.635836	4.51111e-05
ENSMUSG00000056941	Commd7	3467	-0.560159	0.506777	-0.360974	0.627121	0.205778	0.391567	-0.261958	0.198432
ENSMUSG00000067787	Blcap	2108	0.206333	0.80416	0.480093	0.393538	0.0865338	0.780385	0.271306	0.241254
ENSMUSG00000027650	Tti1	3830	-0.617034	0.241884	-1.21889	0.000668752	-0.53064	0.0119244	-1.2021	1.8872e-11
ENSMUSG00000039195	1110008P14Rik	2618	0.260499	0.877135	-0.132607	NA	0.674716	0.00376309	0.554095	0.00970267
ENSMUSG00000042272	Sestd1	8990	-0.736966	0.289327	0.34955	0.665421	-0.929848	0.000195872	0.195724	0.4378
ENSMUSG00000027165	B230118H07Rik	2273	-0.0819045	0.969424	-0.137198	NA	-0.20105	0.519895	0.0469304	0.872436
ENSMUSG00000049922	Slc35c1	3139	-0.132811	0.845107	-0.0588709	0.891704	-0.356647	0.130784	0.0283643	0.951108
ENSMUSG00000009207	Lnpk	4096	0.724822	0.0918852	0.0405672	0.9941	0.13605	0.564798	-0.0310613	0.835057
ENSMUSG00000026994	Galnt3	3885	-0.627549	0.350236	0.15013	0.904183	-0.0489656	0.867945	0.0794779	0.796005
ENSMUSG00000034848	Ttc21b	5807	0.0163302	0.992912	-0.195874	0.812529	0.0986742	0.799653	-0.282536	0.281223
ENSMUSG00000009030	Pdcl	3056	-0.0461415	0.952651	-0.586467	0.214946	-0.115979	0.71574	-0.511689	0.0317545
ENSMUSG00000075376	Rc3h2	8948	0.410645	0.245967	0.0287997	0.998504	-0.0544378	0.709416	-0.109189	0.379822
ENSMUSG00000066798	Zbtb6	5077	-0.222584	0.636264	-0.798319	0.00397463	-0.548448	0.0157672	-0.513682	0.00967145
ENSMUSG00000026740	Dnajc1	5497	0.263665	0.521411	0.00456953	0.991135	0.672409	1.04144e-06	0.124226	0.444452
ENSMUSG00000000826	Dnajc5	6578	0.174331	0.661456	0.046107	0.930089	0.0318857	0.854365	-0.0333288	0.865368
ENSMUSG00000005506	Celf1	7851	0.149994	0.57457	0.0902485	0.753807	-0.132502	0.220828	0.0247131	0.89488
ENSMUSG00000002102	Psmc3	1819	-0.681999	0.103122	-0.385983	0.309308	-0.0277542	0.85729	-0.0503902	0.681299
ENSMUSG00000019715	Gle1	4030	0.66279	0.3614	0.388077	0.606649	0.138681	0.595756	-0.098291	0.624786
ENSMUSG00000057738	Sptan1	8018	0.463476	0.279965	0.180222	0.726392	0.0315153	0.8612	0.042103	0.804398
ENSMUSG00000054766	Set	2834	-0.896756	0.000199291	-0.550329	0.0101099	-0.691467	2.09936e-13	-0.226202	0.0111424
ENSMUSG00000039678	Tbc1d13	3595	-0.622769	0.456336	-0.0380177	0.946371	0.0320881	0.930867	-0.333336	0.17807
ENSMUSG00000042745	Id1	1160	0.668192	0.0106278	0.753133	0.000384523	0.137583	0.516777	0.767128	1.01784e-07
ENSMUSG00000027469	Tpx2	4365	0.305943	0.364492	0.441415	0.0869137	0.187019	0.16655	0.140409	0.277008
ENSMUSG00000017299	Dnttip1	1664	-0.326724	0.726414	-0.0419066	0.971126	-0.100001	0.744987	-0.0312654	0.906158
ENSMUSG00000001403	Ube2c	2191	-0.150585	0.691578	0.239258	0.43729	-0.399572	0.000345958	-0.174136	0.0965696
ENSMUSG00000025782	Taf3	4897	0.250115	0.549825	-0.270871	0.418246	-0.0864353	0.622699	-0.530154	6.79759e-05
ENSMUSG00000027479	Mapre1	7336	-0.247298	0.430302	-0.155776	0.545748	-0.113503	0.282887	0.0498196	0.70401
ENSMUSG00000017950	Hnf4a	4362	0.557718	0.0236617	0.635655	0.00132533	0.515863	4.85065e-05	0.71668	4.81839e-11
ENSMUSG00000027680	Fxr1	3014	-0.192976	0.401061	-0.178187	0.321592	-0.110657	0.325402	-0.149482	0.112294
ENSMUSG00000074637	Sox2	2057	0.408312	0.357319	0.385521	0.314265	-0.0358571	0.888598	0.38471	0.0648566
ENSMUSG00000038393	Txnip	2827	0.310779	0.394114	0.676258	0.00420073	0.0309216	0.934451	0.670829	2.08729e-05
ENSMUSG00000027665	Pik3ca	8917	0.18474	0.593865	0.0854325	0.836207	0.0254029	0.932428	0.0335544	0.885292
ENSMUSG00000027667	Zfp639	3175	-0.193597	0.703445	-0.480444	0.131953	-0.339027	0.0695425	-0.325164	0.0453076
ENSMUSG00000027668	Mfn1	4562	0.410685	0.598462	-0.229324	0.734384	0.212111	0.293144	-0.144548	0.394599
ENSMUSG00000027671	Actl6a	2010	-0.585169	0.0324239	-0.455469	0.0435686	-0.339241	0.000666708	-0.232333	0.00943797
ENSMUSG00000027673	Ndufb5	3127	-0.619082	0.324991	-0.789715	0.0912685	-0.0676114	0.677677	-0.054718	0.687475
ENSMUSG00000027677	Ttc14	9661	0.104788	0.68357	-0.144151	0.42331	0.112486	0.390276	-0.17139	0.0983729
ENSMUSG00000027865	Gdap2	3008	0.461193	0.511073	-0.462754	0.399498	-0.104738	0.641633	-0.461487	0.00671009
ENSMUSG00000028086	Fbxw7	4473	1.03597	1.26517e-13	0.370917	0.0258157	0.544705	7.00363e-06	0.410291	0.000299037
ENSMUSG00000028093	Acp6	3291	0.504495	0.581184	0.200731	0.840647	0.116268	0.689077	0.194638	0.408473
ENSMUSG00000027550	Lrrcc1	5638	-0.0640741	0.942649	-1.24782	0.0023977	-0.250257	0.280688	-0.994095	2.01326e-08
ENSMUSG00000027552	E2f5	1779	0.159718	0.837592	-0.356494	0.499765	0.104914	0.683275	-0.326581	0.09131
ENSMUSG00000027536	Chmp4c	6188	0.861204	0.00136571	0.417139	0.171004	0.550693	6.10748e-05	0.163974	0.289242
ENSMUSG00000027698	Nceh1	4480	0.350831	0.457974	-0.015415	0.969802	0.517473	0.000587064	-0.11968	0.436542
ENSMUSG00000042133	Ppig	6245	-0.0506892	0.836496	-0.447022	3.45404e-05	-0.102571	0.440078	-0.443827	2.72062e-06
ENSMUSG00000027088	Phospho2	3267	-0.460189	0.508317	-0.32827	0.592711	-0.000403807	0.987808	-0.2403	0.343764
ENSMUSG00000068882	Ssb	2088	-0.170345	0.324991	-0.0661628	0.672406	-0.205244	0.0156008	-0.0182588	0.818019
ENSMUSG00000027751	Supt20	3753	0.0988536	0.84743	-0.311083	0.289688	-0.45844	0.00695832	-0.75472	1.7196e-07
ENSMUSG00000038400	Pmepa1	4538	0.685943	0.000588919	0.597332	0.000775392	0.276885	0.019328	0.725324	4.39018e-15
ENSMUSG00000039050	Osbpl2	2805	-0.194948	0.825418	0.108238	0.932934	0.557328	0.0237376	0.0839917	0.790485
ENSMUSG00000039041	Adrm1	4131	-0.551363	0.441516	0.109112	0.893092	-0.268509	0.291469	0.0600597	0.820737
ENSMUSG00000039001	Rps21	481	-0.60595	0.0272946	0.0490176	0.920909	-0.0101435	0.962188	0.150401	0.0955314
ENSMUSG00000038963	Slco4a1	3101	0.722001	0.133305	0.440846	0.382373	0.944137	1.69652e-05	0.110132	0.695847
ENSMUSG00000028019	Pdgfc	3521	-0.208998	0.744889	0.517654	0.257636	-0.237709	0.335453	0.508042	0.00846952
ENSMUSG00000039221	Rpl22l1	1908	-0.759757	0.104936	-0.315118	0.502087	-0.399709	0.00298243	-0.0253879	0.871231
ENSMUSG00000044167	Foxo1	8665	0.360636	0.183026	0.256716	0.321903	0.115991	0.499913	0.342385	0.00943797
ENSMUSG00000036894	Rap2b	6793	0.41181	0.0517229	0.425696	0.0197887	0.150183	0.327979	0.417931	0.000407261
ENSMUSG00000063767	S100a7a	1280	1.20968	0.0585357	0.13733	0.897794	0.80907	0.000187042	-0.322597	0.149084
ENSMUSG00000037270	4932438A13Rik	15883	0.541507	0.105372	0.31133	0.363365	0.458372	0.00336612	0.216159	0.16501
ENSMUSG00000027998	Plrg1	1851	0.0792355	0.913817	-0.387379	0.317778	0.121429	0.454694	-0.506833	2.55717e-05
ENSMUSG00000027774	Gfm1	4078	0.3929	0.621788	0.392904	0.549056	0.19896	0.306388	0.0508749	0.841369
ENSMUSG00000027775	Mfsd1	3011	-0.261089	0.83664	-0.575723	0.463834	-0.497425	0.0237711	-0.330282	0.0967725
ENSMUSG00000102422	Iqschfp	2369	0.0863457	0.919108	-0.0767126	0.87322	-0.104711	0.714902	-0.176951	0.442414
ENSMUSG00000041912	Tdrkh	5692	-1.26318	0.166246	-0.837034	0.350284	-0.34806	0.264346	-0.441288	0.0895648
ENSMUSG00000034101	Ctnnd1	6362	-0.224359	0.591615	-0.142003	0.667009	-0.383647	0.220278	-0.373319	0.175943
ENSMUSG00000101645	Gm28635	4734	0.599941	0.403426	0.650652	0.287939	-0.0229212	0.953515	0.255091	0.319782
ENSMUSG00000070372	Capza1	3193	-0.0473335	0.958698	-0.0194781	0.972585	-0.00312472	0.97893	0.101217	0.594797
ENSMUSG00000040774	Cept1	2814	0.0319148	0.971191	0.209277	0.718677	0.142135	0.705627	-0.165447	0.474632
ENSMUSG00000001017	Chtop	3257	0.455945	0.0446318	0.18535	0.491501	0.0270029	0.871806	0.493322	7.5169e-08
ENSMUSG00000044080	S100a1	677	-0.498242	0.837985	0.0870883	0.972585	0.249739	0.0887421	0.265727	0.039281
ENSMUSG00000027893	Ahcyl1	3863	0.245807	0.488171	0.399336	0.118943	0.168316	0.144016	0.279384	0.00346885
ENSMUSG00000039735	Fnbp1l	7045	0.222702	0.495178	0.340658	0.151442	0.283903	0.0262893	0.218435	0.0694392
ENSMUSG00000028010	Gar1	1271	-0.315157	0.506453	-0.754362	0.0106308	-0.920054	5.75051e-09	-0.552891	7.67188e-05
ENSMUSG00000036160	Surf6	2971	-0.280792	0.622919	-0.265573	0.547964	-0.239012	0.414351	-0.130012	0.634689
ENSMUSG00000015776	Med22	3506	-0.403674	0.555584	-0.190634	0.755554	-0.292257	0.276228	-0.200589	0.40493
ENSMUSG00000015790	Surf1	1173	-1.0701	0.141711	0.00594668	0.997553	-0.302259	0.266142	-0.210732	0.385341
ENSMUSG00000014867	Surf4	3281	-0.120086	0.812145	0.427118	0.166861	0.440512	1.09272e-05	0.386469	1.92879e-05
ENSMUSG00000052406	Rexo4	2281	-0.289491	0.686594	-0.112486	0.867988	-0.122789	0.626034	-0.225207	0.288389
ENSMUSG00000027189	Trim44	5612	0.412462	0.547328	-0.103587	0.893092	-0.291936	0.152167	-0.223353	0.221837
ENSMUSG00000027122	Arl14ep	3337	-0.0959277	0.869452	-0.48698	0.247737	-0.0645523	0.802694	-0.304369	0.155558
ENSMUSG00000026754	Golga1	4869	0.431141	0.49742	0.0882856	0.905637	-0.201151	0.422402	-0.279112	0.187047
ENSMUSG00000026753	Ppp6c	4115	-0.0411762	0.959502	0.129806	0.844612	0.496222	0.00436651	0.0876868	0.691182
ENSMUSG00000027177	Hipk3	7454	-0.165266	0.860417	0.151407	0.823025	-0.16508	0.433325	0.148349	0.440018
ENSMUSG00000026761	Orc4	4066	0.481707	0.275236	0.303499	0.491501	0.0861396	0.709026	-0.158118	0.343434
ENSMUSG00000026766	Mmadhc	1351	-0.118144	0.844751	0.217735	0.637147	-0.369907	0.0164978	0.219733	0.123807
ENSMUSG00000017144	Rnd3	2967	0.502769	0.0413166	0.620102	0.001235	0.082761	0.699722	0.579552	1.27118e-05
ENSMUSG00000074582	Arfgef2	8770	0.539703	0.53574	0.279	0.768543	0.426792	0.0689465	0.0613704	0.843353
ENSMUSG00000002718	Cse1l	3641	-0.34042	0.511525	-0.21965	0.612296	-0.0435525	0.742851	-0.0929887	0.405202
ENSMUSG00000017999	Ddx27	2714	0.278065	0.557015	-0.174657	0.662459	-0.185214	0.173654	-0.338912	0.00237707
ENSMUSG00000027708	Dcun1d1	4980	-0.559501	0.0349667	-0.240733	0.354163	-0.264821	0.0188489	-0.12402	0.237202
ENSMUSG00000028062	Lamtor2	668	0.549777	0.574447	0.652089	0.424449	0.417969	0.117306	0.677447	0.00219376
ENSMUSG00000049940	Pgrmc2	3007	-0.213107	0.560404	-0.290818	0.25445	-0.120629	0.287472	-0.314417	0.000498424
ENSMUSG00000033767	Tmem131l	5555	0.36417	0.558756	-0.104112	0.849277	0.417133	0.0612149	0.0426411	0.906158
ENSMUSG00000033752	Mnd1	875	-0.217055	0.849265	-0.329228	0.705707	-0.575757	0.0193151	-0.0110616	0.963405
ENSMUSG00000004896	Rrnad1	3565	-0.184223	0.7704	-0.0386645	0.914506	-0.427537	0.11839	-0.096783	0.701296
ENSMUSG00000037894	H2az1	1069	0.0267788	0.959502	0.140592	0.644642	0.26615	0.00480629	0.338293	3.43318e-05
ENSMUSG00000027770	Dhx36	5620	0.0139614	0.987995	-0.559645	0.010092	-0.361514	0.00345732	-0.65221	4.45027e-10
ENSMUSG00000027274	Mkks	3178	-0.233184	0.696135	-0.225841	0.629103	-0.0579994	0.799499	0.0171155	0.942066
ENSMUSG00000115423	AL731706.1	944	-0.600744	0.327112	-0.323607	0.568591	-0.317363	0.110664	0.0221816	0.934328
ENSMUSG00000027276	Jag1	5612	0.509958	0.065212	0.527664	0.0226857	0.125391	0.541124	0.430404	0.00327926
ENSMUSG00000027195	Hsd17b12	1902	-0.0108502	0.980464	-0.106041	0.797939	0.402727	0.000254011	0.35743	0.000349558
ENSMUSG00000027194	Ttc17	4590	-0.477457	0.569901	-0.651725	0.283959	0.268765	0.404183	-0.0929544	0.78361
ENSMUSG00000027193	Api5	3736	-0.0221807	0.952736	0.233395	0.641557	0.013018	0.968753	-0.0430179	0.723498
ENSMUSG00000027610	Gss	3258	-0.260856	0.753747	0.819488	0.117487	0.428256	0.0226653	0.357194	0.0382338
ENSMUSG00000038324	Trpc4ap	3907	0.134226	0.913855	0.249659	0.788988	0.111308	0.646399	-0.248801	0.184246
ENSMUSG00000027488	Snta1	2131	-0.425265	0.586158	0.322034	NA	0.664058	0.0112919	0.560123	0.0202867
ENSMUSG00000027490	E2f1	2755	-0.181574	0.839006	0.137185	0.88703	0.392237	0.0719988	-0.0989411	0.652204
ENSMUSG00000027187	Cat	2613	-0.121585	0.909759	-0.361389	0.657842	-0.223661	0.332609	0.168299	0.433423
ENSMUSG00000027185	Nat10	4543	-0.201222	0.785611	0.0176918	0.997521	-0.438755	0.0493193	-0.0454763	0.85164
ENSMUSG00000027184	Caprin1	6169	0.0313375	0.96509	-0.128794	0.603124	-0.00392722	0.94783	0.02591	0.901833
ENSMUSG00000027109	Sp3	4181	0.300215	0.363025	0.215626	0.50242	-0.0826528	0.665903	0.169179	0.333248
ENSMUSG00000027108	Ola1	2175	-0.784563	0.0993499	-0.497964	0.246138	-0.259408	0.0206782	-0.104947	0.332722
ENSMUSG00000041777	Cir1	2821	0.0906087	0.904392	-0.376038	0.545748	0.352807	0.142942	-0.733158	0.000397987
ENSMUSG00000038902	Pogz	6399	0.474158	0.0742937	-0.501039	0.01888	0.0788094	0.753106	-0.397811	0.0114128
ENSMUSG00000027706	Sec62	3967	0.0256205	0.939115	-0.456832	0.00021537	0.0645266	0.569485	-0.354674	2.2621e-06
ENSMUSG00000037643	Prkci	4708	-0.0436107	0.922553	-0.0138937	0.938025	-0.325406	0.245409	-0.336979	0.168437
ENSMUSG00000000561	Wdr77	4286	-0.556861	0.0816801	-0.486485	0.0682877	-0.361934	0.0040139	-0.0500924	0.682861
ENSMUSG00000027901	Dennd2d	4050	-0.767411	0.259348	0.741038	0.211581	-0.618063	0.0122387	0.312722	0.170086
ENSMUSG00000098207	Arl14	1200	0.0651385	0.902871	0.517134	0.0157458	-0.288324	0.0926873	0.502068	0.000432929
ENSMUSG00000027784	Ppm1l	9417	0.456257	0.151715	0.92802	9.65981e-06	0.711295	1.06483e-08	0.721348	7.49965e-11
ENSMUSG00000027787	Nmd3	9135	0.0152186	0.986458	0.150648	0.507445	-0.0607873	0.634026	0.0684443	0.649224
ENSMUSG00000074480	Mex3a	5778	-0.666209	0.248808	0.0828985	0.926318	-0.697026	0.011433	0.0979225	0.805401
ENSMUSG00000008604	Ubqln4	3330	-0.160286	0.765315	0.314688	0.463821	0.125081	0.496907	0.0468766	0.830662
ENSMUSG00000041355	Ssr2	1189	0.387602	0.373869	0.260239	0.545748	-0.0788465	0.540489	0.0153688	0.975872
ENSMUSG00000028059	Arhgef2	4492	-0.486195	0.113189	-0.0740185	0.823025	-0.133417	0.525975	-0.194837	0.268775
ENSMUSG00000068749	Psma5	1239	-0.296032	0.568362	0.0243442	0.983852	0.101198	0.85729	0.138372	0.775391
ENSMUSG00000027900	Dram2	3271	-0.635417	0.229487	-0.00871593	0.984496	-0.204185	0.256091	0.145845	0.378976
ENSMUSG00000056260	Lrif1	4737	0.361765	0.393217	-0.878628	0.000729772	-0.00556845	0.963672	-0.960603	2.43823e-08
ENSMUSG00000041237	Pklr	2902	0.888791	0.176222	0.804664	0.169513	0.61468	0.00880269	0.109963	0.700926
ENSMUSG00000068917	Clk2	3168	-0.052311	0.927906	0.199596	0.650699	-0.283608	0.190383	0.217475	0.275688
ENSMUSG00000028049	Scamp3	1489	0.201304	0.562559	0.597336	0.00177513	0.145221	0.620639	0.238126	0.304472
ENSMUSG00000032657	Fam189b	3083	0.472979	0.587825	0.923512	0.131662	-0.350926	0.123125	0.116483	0.628719
ENSMUSG00000028048	Gba	1978	-0.0209676	0.992912	-0.287068	NA	-0.175862	0.553141	0.0150477	0.97477
ENSMUSG00000048039	Isg20l2	2893	-0.234974	0.67936	-0.336105	0.433511	-0.869839	0.000200955	-0.469738	0.0231767
ENSMUSG00000028069	Gpatch4	2210	-0.919984	5.68422e-07	-0.29426	0.118398	-0.535171	2.08104e-09	-0.223518	0.00729287
ENSMUSG00000028068	Iqgap3	5756	-0.0140206	0.981089	0.691582	0.024487	0.409745	0.00329957	0.315465	0.0149337
ENSMUSG00000001016	Ilf2	3167	0.11532	0.731643	0.093428	0.784961	0.0796902	0.645919	-0.0445496	0.697422
ENSMUSG00000042312	S100a13	715	-0.896607	0.0935816	0.147415	0.861108	0.283504	0.0146612	-0.0800305	0.449568
ENSMUSG00000074457	S100a16	1127	-0.435097	0.538144	1.23516	0.00124068	0.178193	0.234941	0.433282	0.000196945
ENSMUSG00000015714	Cers2	2216	-0.450315	0.159815	-0.155159	0.603124	-0.155305	0.608845	-0.239619	0.362961
ENSMUSG00000015522	Arnt	4325	0.694993	0.297471	-0.0725778	0.920783	-0.212723	0.433325	-0.432047	0.0487022
ENSMUSG00000046722	Cdc42se1	2805	-0.683521	0.00919909	0.0815199	0.872772	-0.398816	0.0126112	0.0792665	0.713799
ENSMUSG00000038712	Mindy1	3548	-0.139661	0.6994	0.948892	9.61248e-09	0.167552	0.250282	0.826407	1.8982e-15
ENSMUSG00000027763	Mbnl1	5655	-0.112844	0.67013	0.545193	2.71484e-05	-0.229613	0.046745	0.464383	2.97578e-07
ENSMUSG00000098950	Gm28036	5505	0.475208	0.401604	0.0445446	0.96799	0.0916129	0.803074	-0.178964	0.41525
ENSMUSG00000089824	Rbm12	6667	-1.67268	2.31363e-05	-0.588205	0.113447	-1.10046	6.93439e-10	0.0539219	0.813054
ENSMUSG00000027618	Nfs1	2051	-0.127797	0.900786	-0.683521	0.206763	-0.271671	0.244473	-0.172097	0.411885
ENSMUSG00000027620	Rbm39	2810	0.00976134	0.971191	-0.00215397	0.947176	-0.0428725	0.740989	-0.0507721	0.641511
ENSMUSG00000028127	Abcd3	3489	0.0862735	0.867594	0.524117	0.0415795	-0.00681757	0.966429	0.237305	0.0263957
ENSMUSG00000028187	Rpf1	1978	-0.194183	0.785955	-0.465659	0.312726	-0.417463	0.0249198	-0.381604	0.0191326
ENSMUSG00000027699	Ect2	4086	0.0153768	0.977122	-0.0905674	0.63687	-0.0297446	0.803639	-0.139825	0.153428
ENSMUSG00000039286	Fndc3b	6886	0.333693	0.169813	0.196067	0.459845	0.421758	0.00196123	0.293397	0.0222352
ENSMUSG00000028217	Cdh17	3462	-0.707694	0.351612	-0.102576	0.905129	0.203362	0.217068	0.160721	0.300369
ENSMUSG00000105204	Gm43738	2635	-0.473265	0.499171	-0.590848	0.272732	-0.704551	0.000701914	-0.0633457	0.793427
ENSMUSG00000041263	Rusc1	3706	0.727988	0.22103	1.33799	0.00233402	0.499473	0.0251753	0.436757	0.0317836
ENSMUSG00000059743	Fdps	2953	-0.230466	0.364492	-0.422574	0.0139493	-0.351595	0.00105043	0.339809	0.0003054
ENSMUSG00000041235	Chd7	10216	0.185854	0.820972	-0.146308	0.801536	-0.414255	0.139196	-0.122285	0.667019
ENSMUSG00000038170	Pde4dip	8376	0.184472	0.703998	0.728839	0.00517943	0.332196	0.0148919	0.209686	0.111434
ENSMUSG00000053398	Phgdh	1893	-0.295211	0.731065	-0.160547	0.83234	-0.317313	0.0720786	-0.0909472	0.597453
ENSMUSG00000028165	Cisd2	3453	0.200001	0.659665	-0.219084	0.483918	-0.153015	0.252266	-0.181219	0.114578
ENSMUSG00000042198	Chchd7	2546	0.410162	0.633485	1.015	0.0719832	0.342071	0.0953824	0.271364	0.155678
ENSMUSG00000032046	Abhd12	1999	-0.126708	0.882136	0.571826	0.270805	0.254089	0.13698	0.243215	0.113762
ENSMUSG00000068115	Ninl	5093	0.504571	0.31783	0.372725	0.449995	0.341042	0.108046	0.214929	0.301107
ENSMUSG00000052056	Zfp217	5685	0.536796	0.285906	-0.0156278	0.943591	0.303448	0.299903	0.19746	0.489601
ENSMUSG00000013523	Bcas1	2952	0.330227	0.696135	1.08361	0.0382266	0.681559	0.000250761	0.855314	9.96076e-08
ENSMUSG00000039536	Stau1	3573	0.80503	0.126989	0.675672	0.168035	0.399113	0.0934248	0.245284	0.302086
ENSMUSG00000027639	Samhd1	3926	-0.120066	0.904716	-0.406658	0.553539	0.210235	0.292936	-0.246749	0.14035
ENSMUSG00000027641	Rbl1	4862	-0.767885	0.200408	-0.124219	0.871238	-0.433028	0.0589393	-0.255786	0.21982
ENSMUSG00000039804	Ncoa5	3179	0.33718	0.533343	0.206307	0.707458	0.438204	0.0404851	0.324229	0.110489
ENSMUSG00000017664	Slc35c2	2042	-0.255543	0.857655	-0.483337	NA	0.246024	0.440078	-0.162384	0.549896
ENSMUSG00000047030	Spata2	4012	0.396054	0.438346	-0.406541	0.359954	-0.0592238	0.843364	-0.24417	0.28034
ENSMUSG00000090213	Tmem189	2329	-0.531533	0.430585	0.391881	0.525488	-0.239752	0.422681	0.104071	0.732646
ENSMUSG00000038718	Pbx3	2858	0.571385	0.0477657	0.397668	0.1652	0.377045	0.0079556	0.276639	0.0382354
ENSMUSG00000026867	Gapvd1	8339	-0.0283596	0.964414	-0.245858	0.550757	-0.00675373	0.979848	-0.209791	0.16501
ENSMUSG00000070953	Rabepk	2968	-0.397316	0.693534	-0.493866	0.496976	0.252181	0.388209	-0.370418	0.113042
ENSMUSG00000035949	Fbxw2	4405	0.345413	0.459434	0.226455	0.624176	0.27492	0.11908	0.00517789	0.99984
ENSMUSG00000017707	Serinc3	3683	0.238437	0.784847	0.269029	0.714655	0.919345	2.71722e-10	0.446397	0.00225173
ENSMUSG00000043542	Zc2hc1a	3292	0.202004	0.798054	-0.238621	0.696388	0.0657098	0.86004	-0.323157	0.187795
ENSMUSG00000027496	Aurka	1905	-0.0983771	0.807282	-0.0198553	0.916918	0.139702	0.423626	0.0752767	0.690353
ENSMUSG00000038848	Ythdf1	3184	-0.182566	0.596748	-0.015853	0.936611	-0.345437	0.0251386	-0.0115307	0.943145
ENSMUSG00000038312	Edem2	2290	1.1445	0.0916168	0.796547	0.230157	0.526685	0.0314224	0.482364	0.029135
ENSMUSG00000074649	BC029722	1615	-0.0729658	0.953047	0.322469	0.688741	-0.0615511	0.843825	0.340441	0.127221
ENSMUSG00000027613	Eif6	1500	0.147215	0.781832	0.141568	0.777533	-0.10471	0.510079	0.19082	0.126131
ENSMUSG00000037730	Mynn	5555	-0.320481	0.569589	-0.510531	0.200678	-0.233566	0.313046	-0.47338	0.011935
ENSMUSG00000027660	Skil	6717	0.247604	0.515047	0.13758	0.735781	-0.0270737	0.886298	0.116135	0.591112
ENSMUSG00000037025	Foxa2	2128	0.663987	5.6534e-07	0.0391546	0.916486	0.337158	0.0037516	0.0424015	0.780437
ENSMUSG00000049504	Proser1	4472	-0.0164118	0.977122	-0.475359	0.241276	-0.241221	0.39388	-0.369152	0.119834
ENSMUSG00000027601	Mtfr1	2953	0.367561	0.530188	-0.0484018	0.909917	0.135802	0.495904	-0.213241	0.123185
ENSMUSG00000028271	Gtf2b	3200	0.56617	0.100611	0.14594	0.748856	0.552155	0.000963359	0.17874	0.313493
ENSMUSG00000041220	Elovl6	5951	-0.822394	5.45883e-05	-0.968391	1.44569e-09	-0.871986	4.59168e-16	-0.266695	0.00690021
ENSMUSG00000054091	1810037I17Rik	1160	0.0464056	0.954445	0.0809213	0.901611	-0.0806661	0.614678	0.0770129	0.757555
ENSMUSG00000039234	Sec24d	3903	-0.215513	0.712505	0.58724	0.118398	0.189123	0.36924	0.714066	1.13094e-06
ENSMUSG00000074212	Dnajb14	9477	-0.825514	0.00341596	0.269809	0.426753	-0.850377	9.90922e-11	0.213852	0.12039
ENSMUSG00000091512	Lamtor3	2726	0.0121927	0.998387	-0.0644557	0.888522	-0.51719	0.0121992	-0.222632	0.241411
ENSMUSG00000042784	Muc1	2242	0.60772	0.068023	1.08707	3.47792e-06	0.813622	1.88187e-16	0.82924	4.41832e-21
ENSMUSG00000042747	Krtcap2	1172	0.487143	0.208127	0.290839	0.480118	0.00756403	0.957509	0.312825	0.00583666
ENSMUSG00000042737	Dpm3	827	0.35452	0.750753	-0.525558	0.446161	-0.298281	0.0532608	0.171158	0.279615
ENSMUSG00000046519	Golph3l	2836	-0.226665	0.638606	0.185976	0.735679	0.0147918	0.982418	0.0242057	0.954182
ENSMUSG00000038619	Ensa	3845	-0.594217	0.322156	-0.304076	0.575684	0.03539	0.923251	0.0498303	0.875995
ENSMUSG00000038612	Mcl1	3418	0.120632	0.551067	0.0431026	0.891019	-0.121367	0.271518	0.107947	0.319656
ENSMUSG00000074182	Znhit6	2339	-0.199724	0.731643	-0.132939	0.788988	-0.268504	0.0736695	-0.187911	0.167176
ENSMUSG00000028191	Bcl10	2368	-0.137753	0.763353	0.0160093	0.991135	0.0392999	0.902378	0.00569458	0.979857
ENSMUSG00000036873	2410004B18Rik	1644	0.340397	0.55578	0.214448	0.715813	0.0711309	0.801562	-0.0340409	0.879706
ENSMUSG00000037531	Mrpl47	3364	-0.735694	0.0449039	-0.695254	0.0172527	-0.287596	0.0594062	-0.739384	2.4444e-09
ENSMUSG00000027104	Atf2	4210	0.0919577	0.892439	-0.330818	0.434371	-0.0487239	0.78495	-0.26294	0.0616242
ENSMUSG00000018770	Atp5g3	862	-0.789868	0.00744471	-0.302138	0.30485	-0.186858	0.0811237	-0.0834971	0.396137
ENSMUSG00000036093	Arl5a	5239	0.0393632	0.96191	0.199429	0.784128	0.298409	0.192656	0.200139	0.354682
ENSMUSG00000055371	Stam2	4717	0.134477	0.86116	-0.222459	0.714655	0.217079	0.264747	-0.234407	0.174174
ENSMUSG00000061136	Prpf40a	7374	0.444317	0.00292224	0.1491	0.458686	0.278081	0.00103283	0.0764436	0.409143
ENSMUSG00000036632	Alg5	2972	-0.748723	0.125634	-0.256101	0.612531	-0.159964	0.349083	-0.230004	0.102646
ENSMUSG00000036580	Spg20	3981	0.115798	0.758804	-0.0134979	0.943863	0.120446	0.449487	-0.0404801	0.759661
ENSMUSG00000025764	Jade1	5584	0.0504952	0.865685	-0.54012	5.24116e-05	-0.534335	1.93875e-06	-0.681986	1.58859e-12
ENSMUSG00000025766	D3Ertd751e	4129	0.307275	0.727761	-0.187948	0.797739	-0.213052	0.452149	-0.439359	0.0562029
ENSMUSG00000002428	Hltf	4955	0.47289	0.378374	-0.253124	0.65974	-0.0488982	0.839064	-0.464032	0.00497753
ENSMUSG00000027630	Tbl1xr1	8237	-0.340984	0.47514	-0.0703375	0.876539	-0.464074	0.000806948	0.000530943	0.959926
ENSMUSG00000051149	Adnp	4932	-0.111408	0.737012	-0.166577	0.488782	-0.441482	0.00594573	-0.170093	0.261833
ENSMUSG00000093752	Gm20716	5288	-0.062915	0.849265	-0.140353	0.544461	-0.466627	0.00260737	-0.100271	0.511076
ENSMUSG00000016256	Ctsz	1441	0.054327	0.988347	0.101586	0.946371	-0.2947	0.119504	-0.0769419	0.684376
ENSMUSG00000016252	Atp5e	1697	-0.652076	0.390188	-0.731598	0.205909	-0.26217	0.0644465	-0.146527	0.266739
ENSMUSG00000016257	Prelid3b	1553	0.024998	0.966131	0.0820379	0.891909	-0.206612	0.130189	-0.0274601	0.827089
ENSMUSG00000003382	Etv3	7263	0.304708	0.253392	0.515944	0.00644097	-0.0257124	0.873022	0.489826	0.000466542
ENSMUSG00000037376	Trmt6	4153	-0.478731	0.0836261	-0.384791	0.0923949	-0.416394	0.000106959	-0.224413	0.0212373
ENSMUSG00000027356	Fermt1	5236	0.107709	0.829688	0.389828	0.155211	0.185393	0.250925	0.735917	1.13585e-10
ENSMUSG00000051319	Mtln	800	-1.43969	0.0592463	-0.54858	0.50468	-0.841223	0.00154264	-0.513385	0.0276542
ENSMUSG00000027379	Bub1	3421	0.238396	0.693277	-0.11891	0.812529	-0.275291	0.101772	-0.300823	0.0367921
ENSMUSG00000074813	Morrbid	4316	0.0890819	0.94113	0.455488	0.467714	-0.06909	0.802087	0.363497	0.108323
ENSMUSG00000078919	Dpm1	4959	0.0621296	0.96509	-0.324049	0.653399	-0.46624	0.0551034	0.0259123	0.943556
ENSMUSG00000017009	Sdc4	2458	0.0999131	0.858418	-0.295115	0.310976	-0.125723	0.42894	0.00128911	0.947369
ENSMUSG00000007659	Bcl2l1	2568	0.778488	0.0296464	0.645344	0.0455238	0.73593	4.81444e-07	0.404843	0.00466665
ENSMUSG00000005087	Cd44	5614	-0.250932	0.486736	0.432958	0.0606573	-0.0156837	0.88172	0.277576	0.00389337
ENSMUSG00000010914	Pdhx	2506	-0.372669	0.55702	-0.125093	0.837031	0.063347	0.785421	-0.402171	0.0168895
ENSMUSG00000026234	Ncl	8202	-0.519751	9.29558e-08	-0.19704	0.0411905	-0.234621	0.00942931	0.0279676	0.784227
ENSMUSG00000070544	Top1	3856	-0.126789	0.502244	-0.235211	0.0566379	0.00221074	0.988227	-0.207592	0.0352693
ENSMUSG00000027551	Zfp64	2848	-0.427194	0.55724	-0.149373	0.814643	-0.207762	0.500882	-0.323503	0.194997
ENSMUSG00000033808	Tmem87a	5125	-0.471709	0.470349	-0.0840199	0.880039	-0.0904665	0.738633	-0.291115	0.178619
ENSMUSG00000027288	Zfp106	9085	0.414322	0.275063	0.440767	0.170008	0.239576	0.0337935	0.126278	0.277775
ENSMUSG00000025437	Usp33	4183	0.0897606	0.914227	0.0408414	0.976185	0.0733827	0.791548	-0.175144	0.384341
ENSMUSG00000039068	Zzz3	7607	0.059264	0.877248	0.271456	0.185186	-0.100389	0.473468	0.28768	0.00849667
ENSMUSG00000039047	Pigk	4737	0.547862	0.567528	-0.426296	0.601531	-0.173909	0.380467	-0.0176522	0.910881
ENSMUSG00000027778	Ift80	7616	0.826065	0.208248	-0.552995	0.359954	0.539327	0.00744578	-0.298485	0.125555
ENSMUSG00000034317	Trim59	2939	-0.19622	0.265944	0.00535482	0.948173	-0.503161	5.25559e-06	-0.122447	0.23764
ENSMUSG00000061175	Fnip2	7299	-0.0624334	0.923837	-0.425484	0.319599	-0.367745	0.160293	-0.350903	0.121968
ENSMUSG00000027809	Etfdh	3740	-0.149147	0.924286	-0.500352	0.543015	0.122378	0.710858	-0.0595747	0.780481
ENSMUSG00000044864	Ankrd50	7031	0.262103	0.214745	0.597282	2.66477e-05	0.203953	0.113293	0.756997	7.43548e-15
ENSMUSG00000027506	Tpd52	6317	0.129662	0.798054	0.511377	0.0698839	0.285047	0.00277194	0.194069	0.0317836
ENSMUSG00000028070	Naxe	908	-0.525397	0.449508	0.657357	0.182973	0.0566825	0.74863	0.30868	0.0118735
ENSMUSG00000068134	Zfp120	4181	0.493436	0.405813	-0.583732	0.223029	0.11754	0.703424	-0.395061	0.118246
ENSMUSG00000005233	Spc25	1869	-0.628961	0.101542	0.46122	0.175422	-0.0664179	0.699076	0.332313	0.00967219
ENSMUSG00000027070	Lrp2	15460	-0.177023	0.766775	1.04251	0.000220729	0.181473	0.340169	0.506404	0.0003054
ENSMUSG00000068267	Cenpb	4886	-0.0168417	0.967736	0.437244	0.656831	-0.281523	0.232679	0.0163641	0.971112
ENSMUSG00000048911	Rnf24	5978	-0.27223	0.7023	0.405394	0.492814	-0.191888	0.532484	0.336196	0.219939
ENSMUSG00000033096	Apmap	2235	0.0341647	0.986458	-0.0915939	0.920423	0.265238	0.323842	-0.0150385	0.943637
ENSMUSG00000015839	Nfe2l2	2475	0.0626698	0.812867	0.368972	0.00214793	-0.0507139	0.671017	0.511691	5.66472e-09
ENSMUSG00000027309	4930402H24Rik	6628	0.110903	0.908652	0.34135	0.611033	0.179003	0.565977	-0.0764874	0.796005
ENSMUSG00000027327	1700037H04Rik	1647	-1.09784	0.20854	-0.752419	NA	-0.40239	0.0818555	-0.166645	0.431605
ENSMUSG00000027466	Rbck1	2384	0.118659	0.938274	-0.24467	0.77906	0.121648	0.673377	0.25724	0.247482
ENSMUSG00000027173	Depdc7	1801	0.0266188	0.964565	-0.0171663	0.991017	0.421356	0.0999283	-0.0909516	0.712591
ENSMUSG00000074994	Qser1	9191	0.214473	0.822118	-0.161832	0.822253	-0.283854	0.0398572	-0.266752	0.0266393
ENSMUSG00000027170	Eif3m	1964	-0.33889	0.564751	-0.104928	0.842092	-0.419816	0.00205563	-0.0696285	0.63158
ENSMUSG00000000876	Pxmp4	2789	1.52035	0.0135267	1.52483	0.00598746	1.1108	3.89987e-07	0.883531	1.27422e-05
ENSMUSG00000048327	Ckap2l	3137	-0.126212	0.659646	0.189212	0.484756	-0.0480401	0.709425	0.230114	0.0435292
ENSMUSG00000032869	Psmf1	3809	0.246357	0.791978	-0.476846	0.440122	0.209624	0.338635	-0.180674	0.349424
ENSMUSG00000027459	Fam110a	1853	-0.0450747	0.946948	0.127915	0.859546	0.293841	0.279537	0.0796782	0.786184
ENSMUSG00000079043	Fastkd5	3015	-0.862865	0.108634	-0.133776	0.813703	-0.614331	0.0175796	-0.0253822	0.906158
ENSMUSG00000068290	Ddrgk1	1238	0.419234	0.643649	-0.0780412	0.925914	0.0420331	0.871016	0.073153	0.753908
ENSMUSG00000026750	Psmb7	2849	-0.0681419	0.927023	0.287315	0.578135	0.191387	0.277379	0.0718981	0.770569
ENSMUSG00000062997	Rpl35	946	-0.906299	0.283742	-0.701068	0.339482	-0.653641	0.0133402	-0.510781	0.033004
ENSMUSG00000027272	Ubr1	7768	0.100314	0.890397	-0.0780328	0.887999	-0.583701	0.00569525	-0.354366	0.0582644
ENSMUSG00000035093	Secisbp2l	6797	0.726807	0.0503479	0.443775	0.233373	0.65328	0.000253575	0.173791	0.391721
ENSMUSG00000027206	Cops2	3392	-0.188407	0.750975	-0.341351	0.411154	-0.0332239	0.854412	-0.249751	0.0589801
ENSMUSG00000027342	Pcna	1518	-0.00591054	0.971191	0.375657	0.2283	0.102445	0.479197	0.1639	0.176889
ENSMUSG00000014355	Anapc1	8942	-0.336337	0.59808	-0.151112	0.791917	-0.408122	0.014132	-0.198902	0.202627
ENSMUSG00000027387	Zc3h8	1624	0.188822	0.811171	-0.263417	0.611128	0.224367	0.399859	-0.138828	0.58493
ENSMUSG00000039831	Arhgap29	5787	0.0144719	0.971191	0.239096	0.713641	-0.0537606	0.869987	0.386644	0.082236
ENSMUSG00000028199	Cryz	3476	-0.383549	0.685595	-0.62282	0.360436	-0.543732	0.0118139	-0.0216836	0.898938
ENSMUSG00000048100	Taf13	2443	0.732344	0.0565474	0.093836	0.888049	1.10756	7.20626e-15	-0.0115239	0.959045
ENSMUSG00000027884	Clcc1	3064	-0.655202	0.222784	-0.545451	0.239381	0.0222695	0.908521	-0.374274	0.0039334
ENSMUSG00000036825	Ssx2ip	3446	0.351283	0.711304	-0.519945	0.490752	0.0620546	0.836818	-0.459595	0.0140239
ENSMUSG00000068523	Gng5	2419	0.0465109	0.998416	0.352124	0.762606	-0.32184	0.251969	-0.123038	0.634238
ENSMUSG00000027422	Rrbp1	5177	0.0567734	0.908652	0.728812	3.11668e-05	-0.0209862	0.84891	0.536626	3.31477e-10
ENSMUSG00000027423	Snx5	2512	-0.423679	0.0287618	-0.0364744	0.849277	-0.338518	0.000137533	0.346318	1.18081e-05
ENSMUSG00000040374	Pex2	2051	0.116142	0.894726	0.101727	0.912123	-0.183612	0.393956	-0.159841	0.400287
ENSMUSG00000033386	Frrs1	6823	-0.193663	0.568227	-0.290233	0.218221	-0.404351	0.000181239	-0.271865	0.00488659
ENSMUSG00000002233	Rhoc	1202	0.144674	0.730394	0.640895	0.00416894	0.526838	1.98499e-06	0.734093	7.35555e-15
ENSMUSG00000045576	St7l	5728	0.58368	0.162239	0.628909	0.0714748	0.371955	0.0672787	0.372473	0.0407619
ENSMUSG00000037072	Selenof	2699	-0.124245	0.877135	-0.220388	0.714719	0.0408145	0.867605	-0.0983523	0.420977
ENSMUSG00000027615	Hps3	4076	0.373493	0.58049	0.333259	0.561836	0.432671	0.130077	0.0625738	0.8769
ENSMUSG00000019528	Gyg	1922	-0.374237	0.741918	-0.359173	0.697724	0.0691688	0.840415	0.076014	0.817506
ENSMUSG00000028224	Nbn	2533	-0.393453	0.870315	-0.410072	0.822253	-0.431941	0.0507871	-0.492068	0.00912085
ENSMUSG00000039131	Gipc2	1596	-0.205253	0.69411	0.0185998	0.982661	-0.199268	0.163563	0.455683	5.38509e-05
ENSMUSG00000019338	Zfp687	5208	0.0698845	0.927674	-0.148901	0.756248	-0.0512963	0.856832	-0.234454	0.294913
ENSMUSG00000005625	Psmd4	2120	0.0636642	0.905095	0.150885	0.700212	0.135559	0.18992	0.183942	0.036969
ENSMUSG00000068798	Rap1a	2407	-0.1182	0.826864	0.103642	0.860796	0.0607729	0.692768	-0.0104119	0.900776
ENSMUSG00000000563	Atp5pb	2527	-0.232032	0.614741	-0.278184	0.41131	-0.199394	0.109439	-0.0920311	0.446812
ENSMUSG00000068739	Sars	3570	-0.474602	0.297531	0.00374884	0.955577	-0.0854669	0.569608	0.195078	0.115625
ENSMUSG00000068732	Tmem167b	2864	0.0929683	0.904486	-0.288269	0.564545	0.0827524	0.746775	-0.504533	0.00554163
ENSMUSG00000027883	Gpsm2	3498	-0.246948	0.745835	0.0352106	0.948396	-0.370694	0.0754283	-0.0490026	0.841369
ENSMUSG00000027882	Stxbp3	2419	-0.041267	0.965704	-0.246777	0.607068	-0.145271	0.575297	-0.227429	0.305491
ENSMUSG00000027835	Pdcd10	1927	-0.492994	0.14653	-0.0212827	0.935837	-0.322396	0.0191511	-0.134546	0.304115
ENSMUSG00000034109	Golim4	5546	0.0997835	0.705308	0.305639	0.0474712	0.0566045	0.660401	0.261526	0.00345754
ENSMUSG00000062232	Rapgef2	6964	0.864239	0.00172167	0.314769	0.347437	0.604526	0.000610248	0.329066	0.0548568
ENSMUSG00000028252	Ccnc	3484	0.725806	0.281856	-0.391047	0.526981	0.426804	0.0589393	-0.0904044	0.687475
ENSMUSG00000028289	Epha7	6746	0.987571	0.0549854	0.640712	0.218052	0.626307	0.0136308	0.372959	0.130833
ENSMUSG00000026987	Baz2b	7895	0.599779	0.109353	-0.148355	0.708824	0.554772	0.00248666	-0.075532	0.695137
ENSMUSG00000027199	Gatm	2389	-0.205122	0.908002	-0.0374867	NA	-0.365461	0.182943	-0.0603303	0.802889
ENSMUSG00000005802	Slc30a4	5458	0.285138	0.68332	0.0993659	0.89617	-0.184536	0.35753	0.14822	0.434403
ENSMUSG00000041997	Tlk1	4280	-0.473652	0.277645	-0.190343	0.672385	-0.225534	0.21511	-0.323459	0.0338833
ENSMUSG00000027010	Slc25a12	6351	-0.457168	0.694628	-0.733656	0.335457	-0.931296	3.37762e-05	-0.503205	0.0113825
ENSMUSG00000026878	Rab14	5003	-0.192901	0.46868	0.218115	0.338251	0.0269181	0.871016	0.264082	0.00357509
ENSMUSG00000026880	Stom	2787	0.289975	0.757245	0.200896	0.828934	1.11745	5.55064e-07	0.86183	3.12451e-05
ENSMUSG00000035778	Ggta1	3606	-1.04322	0.0240728	-0.102158	0.848825	-0.270066	0.217068	-0.0645978	0.742825
ENSMUSG00000043909	Trp53bp1	9621	0.341827	0.645453	-0.497693	0.325041	-0.129228	0.630127	-0.654479	0.00101054
ENSMUSG00000008333	Snrpb2	2061	-0.317981	0.164381	-0.109849	0.621846	-0.376165	0.000158208	-0.132613	0.162879
ENSMUSG00000015932	Dstn	1911	0.254467	0.55578	0.586439	0.0347858	0.292394	0.0296297	0.29604	0.0132896
ENSMUSG00000027002	Nckap1	4597	-0.0412559	0.94935	0.199465	0.780195	0.149969	0.275565	0.173508	0.152361
ENSMUSG00000041219	Arhgap11a	4958	-0.057281	0.927324	-0.264897	0.446161	-0.195046	0.261863	-0.305697	0.0340709
ENSMUSG00000040383	Aqr	4888	0.240944	0.731643	-0.0366365	0.936166	-0.0174863	0.927084	-0.155286	0.36744
ENSMUSG00000040321	Zfp770	4300	-0.177462	0.759041	-1.22818	7.28519e-05	-0.258995	0.324858	-0.816428	8.79301e-05
ENSMUSG00000034723	Tmx4	5488	0.0756328	0.959502	0.161891	0.873465	0.4616	0.102021	0.120719	0.692728
ENSMUSG00000027293	Ehd4	3730	0.1224	0.803854	0.481172	0.080112	0.12987	0.396759	0.27881	0.0188944
ENSMUSG00000005510	Ndufs3	1046	-0.0209676	0.98769	0.454162	0.609197	0.621001	0.0140404	0.458757	0.0543278
ENSMUSG00000063235	Ptpmt1	3183	-0.358748	0.667549	-0.351432	0.611986	-0.453216	0.00559246	0.0656341	0.757555
ENSMUSG00000027981	Rnpc3	4679	-0.301	0.41891	-0.370143	0.201831	-0.491188	0.00484198	-0.266114	0.0999078
ENSMUSG00000028134	Ptbp2	4047	0.19781	0.771094	0.0545082	0.934843	-0.501269	0.0316592	0.0986436	0.699739
ENSMUSG00000028044	Cks1b	849	-0.457269	0.0217974	-0.291271	0.0914447	-0.183069	0.0658761	-0.126055	0.152361
ENSMUSG00000028106	Rprd2	7756	-0.295095	0.337079	-0.303366	0.195974	-0.253823	0.104057	-0.180248	0.194734
ENSMUSG00000015748	Prpf3	2933	0.109685	0.826864	0.141549	0.736711	0.148296	0.289935	-0.279691	0.0138939
ENSMUSG00000054312	Mrps21	488	-0.799316	0.421997	-0.442531	NA	-0.569212	0.0596899	-0.64674	0.0117092
ENSMUSG00000027782	Kpna4	8819	0.276742	0.261076	0.145612	0.592683	0.896526	1.81576e-17	0.491185	8.26074e-07
ENSMUSG00000043461	Sptssb	1795	-0.63871	0.289651	1.55928	2.23144e-05	0.523146	0.00793298	1.13791	5.4032e-13
ENSMUSG00000028163	Nfkb1	4149	-0.0777509	0.89904	0.21122	0.744682	-0.180442	0.431631	0.0662731	0.822864
ENSMUSG00000033400	Agl	9625	-0.563455	0.367111	-0.633661	0.201105	-0.124521	0.606099	0.0958202	0.667019
ENSMUSG00000028007	Snx7	4201	-0.0671882	0.944915	-0.291823	0.679962	-0.36684	0.148374	-0.478972	0.0262617
ENSMUSG00000044522	A730020M07Rik	2370	1.26449	0.0168914	1.36806	0.00224612	0.842971	0.000480738	0.886391	3.49226e-05
ENSMUSG00000028164	Manba	3675	0.171407	0.85726	1.16554	0.0043765	1.03252	6.61021e-06	0.978955	2.09629e-06
ENSMUSG00000028161	Ppp3ca	4758	0.455926	0.0334722	0.288192	0.197727	0.170886	0.165926	0.201137	0.0627609
ENSMUSG00000028138	Adh5	3725	-0.280792	0.626778	-0.265573	0.561408	-0.401293	0.00172553	-0.139013	0.263334
ENSMUSG00000028156	Eif4e	4991	-0.274206	0.298545	0.0414789	0.95968	-0.349383	0.000344856	0.0309492	0.824767
ENSMUSG00000028152	Tspan5	6653	-0.0742975	0.911886	-0.163194	0.771502	0.285536	0.136468	-0.065668	0.690304
ENSMUSG00000048109	Rbm15	5967	-0.0271102	0.952736	-0.486097	0.0692537	-0.245609	0.192325	-0.474441	0.00202778
ENSMUSG00000014601	Strip1	3302	0.0717978	0.925695	0.0525134	0.94017	0.248012	0.217956	-0.337238	0.0530871
ENSMUSG00000058135	Gstm1	1289	-1.45769	0.0290335	1.05785	0.0474055	-0.0797288	0.745424	0.906684	3.11947e-10
ENSMUSG00000049300	Prmt6	3059	-0.349842	0.480289	-0.279345	0.48417	-0.14303	0.527949	-0.0426958	0.829264
ENSMUSG00000062127	Cttnbp2nl	4946	0.45276	0.313171	0.142208	0.806652	0.111291	0.704583	0.162784	0.501849
ENSMUSG00000027905	Ddx20	2905	-0.67201	0.121928	-0.999766	0.00123381	-0.453066	0.0103654	-1.23951	1.16445e-16
ENSMUSG00000015697	Setdb1	5652	0.252346	0.724193	0.0780554	0.936786	-0.369711	0.13393	-0.119528	0.595757
ENSMUSG00000028107	Tars2	3614	-0.598152	0.444623	0.412518	0.575978	-0.190524	0.417312	0.176856	0.397309
ENSMUSG00000027684	Mecom	5692	0.117485	0.73618	0.672719	5.31093e-05	0.360169	0.00830821	0.664698	1.93091e-09
ENSMUSG00000028124	Gclm	5589	0.0496655	0.908931	0.436714	0.00762206	0.326023	0.000249599	0.562723	2.73112e-14
ENSMUSG00000076437	Selenoh	783	-0.480898	0.642187	-0.64014	0.398528	-0.387284	0.0740203	-0.0287476	0.88775
ENSMUSG00000050043	Tmx2	2282	0.214887	0.80127	-0.0285064	0.98449	0.115722	0.49965	-0.171609	0.218413
ENSMUSG00000034075	Zdhhc5	4706	-0.421364	0.599575	-0.183301	0.812529	-0.340069	0.0965123	-0.570421	0.000858313
ENSMUSG00000027823	Gmps	8105	-0.111683	0.806911	0.0127175	0.999032	-0.0674635	0.665015	0.0546443	0.699221
ENSMUSG00000028145	Them4	2258	0.719799	0.176222	-0.140821	0.821972	0.646268	0.00301114	0.0648371	0.831512
ENSMUSG00000105055	Gm43079	559	0.271728	0.760542	0.00660216	0.999032	-0.328796	0.0965123	-0.358797	0.0339724
ENSMUSG00000033883	Zfp267	6689	0.0398247	0.932847	-0.817434	0.00382206	-0.167891	0.531146	-0.638276	0.000983216
ENSMUSG00000027714	Exosc9	2479	-0.31135	0.540099	-0.687353	0.0311	-0.4066	0.00164612	-0.482617	1.31732e-05
ENSMUSG00000037400	Atp11b	6322	0.975049	4.34416e-05	0.325609	0.289123	0.643589	3.24163e-08	0.166639	0.212235
ENSMUSG00000027710	Acad9	3930	0.262911	0.72142	-0.0902923	0.881519	-0.0773157	0.694918	-0.24982	0.0844169
ENSMUSG00000047213	Ythdf3	5102	-0.283465	0.278871	-0.185426	0.401364	-0.100773	0.435982	-0.0412521	0.716798
ENSMUSG00000027801	Tm4sf4	1496	-0.435802	0.207058	-0.364526	0.205482	-0.371743	0.00476147	0.0289308	0.961771
ENSMUSG00000027722	Spata5	3295	-0.135309	0.845467	-0.729825	0.0411905	-0.292881	0.208279	-0.453994	0.0193456
ENSMUSG00000037211	Spry1	2773	0.283418	0.619107	0.0202432	0.997553	-0.0197051	0.933967	0.131945	0.682774
ENSMUSG00000035572	Dcaf10	7250	0.402536	0.366735	0.0275357	0.975288	0.101567	0.727242	0.00944347	0.996105
ENSMUSG00000039105	Atp6v1g1	1135	-0.741783	0.306061	-0.118389	0.872949	-0.583767	0.00368268	-0.182191	0.346212
ENSMUSG00000004591	Pkn2	6207	0.209951	0.425494	-0.107344	0.57916	-0.030747	0.805064	-0.151282	0.101095
ENSMUSG00000060206	Zfp462	10465	0.207597	0.834734	-0.694474	0.145083	-0.105762	0.726941	-0.727703	0.00211864
ENSMUSG00000061455	Stx17	5770	0.321104	0.704972	-0.642938	0.201831	0.545903	0.0164248	-0.266168	0.222897
ENSMUSG00000039693	Msantd3	1597	-0.498242	0.55578	-0.84618	0.140892	-0.565885	0.044635	-0.318774	0.212565
ENSMUSG00000007613	Tgfbr1	5756	-0.969929	0.0716886	-0.143069	0.811737	0.111276	0.726365	0.00562652	0.999762
ENSMUSG00000053317	Sec61b	723	-0.756805	0.315929	0.00683515	0.995905	-0.506085	0.00638379	-0.18917	0.292737
ENSMUSG00000027828	Ssr3	2957	-0.406843	0.118227	0.334978	0.158479	0.359273	0.000139707	0.21394	0.020708
ENSMUSG00000027829	Ccnl1	4134	0.536338	3.46586e-07	0.279643	0.0119908	0.16459	0.175846	0.297926	0.00264695
ENSMUSG00000045328	Cenpe	7910	-0.264716	0.099289	-0.249256	0.0541233	-0.175299	0.0916968	-0.343031	4.3944e-05
ENSMUSG00000027679	Dnajc19	2499	0.243866	0.744825	0.520183	0.301375	0.0615478	0.758267	0.325571	0.0114128
ENSMUSG00000028082	Sh3d19	7228	0.115292	0.841021	0.772286	0.00188806	0.421227	0.000229399	0.311785	0.00354205
ENSMUSG00000028080	Lrba	9888	0.466869	0.490122	-0.569965	0.3019	0.241371	0.222714	0.041941	0.87961
ENSMUSG00000007379	Dennd2c	4979	0.125222	0.845467	0.00133596	0.984058	0.0220768	0.960476	0.0982697	0.718828
ENSMUSG00000005687	Bcas2	3878	-0.223851	0.722263	-0.206449	0.664524	-0.448721	0.000989655	-0.318707	0.00856184
ENSMUSG00000033014	Trim33	8875	-0.0108532	0.986302	0.0284008	0.962075	0.111334	0.49965	0.136446	0.348637
ENSMUSG00000027742	Cog6	3182	0.317318	0.747297	-0.30191	0.728124	0.186261	0.516694	-0.471914	0.0395936
ENSMUSG00000001419	Mef2d	5401	0.214112	0.41891	0.519893	0.00123381	0.0804437	0.615959	0.426633	7.092e-05
ENSMUSG00000001416	Cct3	3335	-0.246449	0.569901	0.113543	0.769035	-0.1726	0.163563	-0.0162576	0.908561
ENSMUSG00000001418	Glmp	4457	0.265562	0.811171	0.156189	0.88703	-0.172584	0.518647	-0.191115	0.397041
ENSMUSG00000001415	Smg5	4448	0.200534	0.7023	0.0128609	0.991135	0.393132	0.00640267	-0.103951	0.491814
ENSMUSG00000036745	Ttll7	7394	-0.325088	0.518545	0.329836	0.393112	0.102147	0.512136	0.0532289	0.750543
ENSMUSG00000040322	Slc25a24	3431	-0.492957	0.019958	0.20987	0.379391	0.00135204	0.98121	0.270694	0.00073732
ENSMUSG00000063273	Naa15	7480	-0.299696	0.0443984	0.168154	0.295792	-0.0720867	0.535091	0.133763	0.223712
ENSMUSG00000027739	Rab33b	3492	0.485713	0.247257	-0.105885	0.827629	0.242788	0.336252	0.112211	0.675341
ENSMUSG00000074604	Mgst2	2803	-0.56391	0.261365	1.19963	6.77684e-05	0.794135	2.09801e-11	0.625643	1.22348e-08
ENSMUSG00000004127	Trmt10a	4258	-0.355738	0.471629	-0.593197	0.0728282	-0.557005	0.000942604	-0.255171	0.10125
ENSMUSG00000055301	Adh7	3432	0.0124459	0.998416	0.375647	0.118943	-0.0241939	0.820778	0.835468	1.60451e-19
ENSMUSG00000004897	Hdgf	2245	-0.207898	0.205256	-0.118865	0.388679	-0.138799	0.108919	0.0207991	0.907534
ENSMUSG00000019710	Mrpl24	1339	0.735048	0.205624	0.223097	0.740436	-0.523362	0.0110578	-0.170126	0.393173
ENSMUSG00000036834	Plch1	6560	-0.176132	0.738593	-0.289938	0.46034	-0.205836	0.341443	-0.246199	0.179565
ENSMUSG00000027822	Slc33a1	3150	-0.334027	0.646739	0.115679	0.87158	-0.199476	0.4009	-0.114933	0.589923
ENSMUSG00000064068	Mtx1	1617	0.0740506	0.933716	-0.110069	0.910729	-0.429817	0.0627964	-0.187198	0.405313
ENSMUSG00000042766	Trim46	3252	-0.340432	0.641844	-0.113026	0.871238	-0.550922	0.0374529	-0.18376	0.46817
ENSMUSG00000027953	Slc50a1	1332	-0.583815	0.53909	-0.15987	NA	-0.487121	0.0647362	-0.283531	0.243778
ENSMUSG00000027954	Efna1	1632	1.04657	0.00217527	0.913618	0.00295921	0.756831	0.000811486	0.90403	4.31399e-06
ENSMUSG00000027933	Ints3	4337	-0.76153	0.347782	-0.449351	0.554699	-0.381737	0.0906089	-0.47423	0.0140804
ENSMUSG00000001018	Snapin	1928	-0.256682	0.700785	-0.00999435	0.962075	-0.115384	0.561387	-0.139269	0.41525
ENSMUSG00000028041	Adam15	3914	0.333486	0.768289	0.759441	0.386709	0.444822	0.0284864	0.658777	0.000117496
ENSMUSG00000028042	Zbtb7b	4333	-0.0672926	0.894726	0.608713	0.0145048	-0.115834	0.494906	0.401251	0.00135231
ENSMUSG00000074656	Eif2s2	4102	-0.465033	0.000409306	-0.161145	0.233548	-0.251437	0.0053688	0.127579	0.140376
ENSMUSG00000027597	Ahcy	2543	-0.653574	0.47514	0.0806911	0.971655	0.130682	0.509651	0.426168	0.00231924
ENSMUSG00000038383	Pigu	5497	-0.752487	0.365888	-0.215495	0.809951	0.362608	0.176163	0.241007	0.350167
ENSMUSG00000038369	Ncoa6	7101	-0.471095	0.124879	-0.319079	0.227313	-0.304839	0.0720588	-0.348699	0.0167312
ENSMUSG00000027940	Tpm3	2374	-0.209973	0.378374	0.237809	0.237838	-0.0912305	0.459485	-0.152963	0.125634
ENSMUSG00000038671	Arfrp1	2483	-0.0933694	0.907473	-0.386598	0.466333	0.0102557	0.967428	0.0463398	0.845465
ENSMUSG00000005882	Uqcc1	3067	-1.14015	0.0980345	-0.908728	0.122106	-0.584952	0.0209954	-0.608831	0.00517081
ENSMUSG00000074643	Cpne1	3492	0.963405	0.0397193	0.186954	0.79117	0.333057	0.255034	-0.167982	0.478622
ENSMUSG00000045624	Esf1	3396	0.0941655	0.734038	-0.214706	0.177318	0.020933	0.891129	-0.174329	0.124292
ENSMUSG00000051379	Flrt3	3977	0.662689	0.00922609	0.788351	0.0001328	0.182373	0.330933	0.60684	1.01838e-05
ENSMUSG00000026971	Itgb6	4806	0.0230353	0.986458	0.0131848	0.990518	-0.577346	0.00940009	0.0760399	0.79961
ENSMUSG00000026970	Rbms1	4436	0.39128	0.051155	0.435843	0.00724836	-0.462942	3.94804e-06	0.181682	0.0806062
ENSMUSG00000017721	Pigt	2611	-0.370779	0.6994	-0.446178	0.539731	0.483837	0.0534677	0.378175	0.109534
ENSMUSG00000017723	Wfdc2	849	-0.798158	0.00202765	-0.016345	0.961014	-0.273756	0.00349101	0.210599	0.0143657
ENSMUSG00000023087	Noct	9797	0.630317	0.0920284	0.0825069	0.899989	0.338206	0.120576	0.115438	0.627349
ENSMUSG00000027834	Serpini1	4091	1.54689	0.0391246	0.23067	0.788988	1.36883	3.62261e-09	0.568361	0.0147906
ENSMUSG00000039725	Trp53rka	1880	0.258628	0.718551	0.124996	0.884003	0.0891069	0.794923	0.160178	0.561586
ENSMUSG00000039671	Zmynd8	6188	-0.996802	2.78146e-05	-0.0320029	0.888522	-0.832359	8.89257e-10	-0.0295924	0.826619
ENSMUSG00000015627	Gata5	3277	0.767665	0.0765676	0.791909	0.0323502	0.581831	0.0184432	0.561402	0.0113724
ENSMUSG00000038914	Dido1	8723	0.134243	0.766775	0.085338	0.87322	0.0833619	0.710475	0.114181	0.555331
ENSMUSG00000087260	Lamtor5	881	-0.265689	0.774547	-0.746128	0.26364	-0.54438	0.00136049	0.0632352	0.748233
ENSMUSG00000052310	Slc39a1	2364	-0.834942	0.0401617	0.192963	0.72043	-0.624717	2.76924e-05	-0.312692	0.0217712
ENSMUSG00000042390	Gatad2b	7438	0.0223925	0.985445	-0.188184	0.325755	0.0312401	0.903581	-0.167681	0.15657
ENSMUSG00000040600	Eps8l3	2271	0.0846577	0.889648	1.08277	2.09914e-06	0.277503	0.113467	1.29699	4.171e-25
ENSMUSG00000004032	Gstm5	1083	-0.650108	0.59808	0.279222	NA	-0.0484932	0.864138	0.383268	0.0761972
ENSMUSG00000050064	Zfp697	5166	0.335953	0.561625	0.0509368	0.947337	-0.0396264	0.89679	0.172554	0.440549
ENSMUSG00000042613	Pbxip1	4479	-0.361572	0.725138	-0.688788	0.30537	-0.542446	0.0291413	-0.579694	0.00691929
ENSMUSG00000027952	Pmvk	1194	-0.160214	0.839244	-0.646999	0.161164	-0.431148	0.00653668	0.490987	0.000154384
ENSMUSG00000027951	Adar	5909	-0.0531314	0.951434	0.108228	0.870045	0.0231472	0.947846	-0.014769	0.937958
ENSMUSG00000042572	Ube2q1	3560	-0.243431	0.490433	-0.0168587	0.936611	0.0985768	0.520551	-0.0788773	0.519052
ENSMUSG00000027804	Ppid	3777	-0.221383	0.426711	-0.120786	0.610026	-0.103769	0.368341	-0.0821215	0.417871
ENSMUSG00000074466	Gm15417	925	-0.316844	0.743976	0.916458	0.209311	0.162637	0.566964	0.661562	0.00129481
ENSMUSG00000042626	Shc1	3250	0.558412	0.240368	0.892413	0.0112808	0.648155	9.59224e-07	0.362538	0.00468785
ENSMUSG00000047824	Pygo2	3198	0.0918343	0.841012	0.238789	0.463821	-0.20213	0.189846	0.115117	0.507844
ENSMUSG00000028101	Pias3	2931	-0.320147	0.636264	0.565078	0.233466	-0.058333	0.812102	0.185233	0.404328
ENSMUSG00000028098	Rnf115	2742	-0.619374	0.19387	-0.0758721	0.87757	0.00799345	0.985014	-0.152836	0.348823
ENSMUSG00000028140	Mrpl9	1657	0.36417	0.551452	-0.0775204	0.910947	-0.195217	0.346422	-0.234395	0.194372
ENSMUSG00000046229	Scand1	803	-0.869561	0.62565	0.00552828	0.990194	0.345708	0.175435	0.227085	0.360383
ENSMUSG00000027566	Psma7	1515	-0.296514	0.411319	0.0312029	0.956483	-0.112689	0.35229	0.0397055	0.767049
ENSMUSG00000015647	Lama5	11388	-0.151743	0.816271	-0.00294537	0.986666	0.219442	0.217079	0.115638	0.525563
ENSMUSG00000038990	Cables2	4561	0.908811	0.0556829	0.255486	0.677233	0.653915	0.00188963	0.344271	0.103545
ENSMUSG00000028032	Papss1	2811	0.197837	0.816271	0.227377	0.768134	0.110124	0.574164	0.216484	0.167176
ENSMUSG00000027999	Pla2g12a	2992	-0.260856	0.850614	-1.40636	0.0287705	-0.0263593	0.92162	0.15298	0.459128
ENSMUSG00000027997	Casp6	3914	0.706907	0.307752	0.964823	0.0747944	0.646227	0.00432382	0.512517	0.0141796
ENSMUSG00000027879	Sec22b	2810	0.0574464	0.932838	0.128413	0.779471	0.253688	0.0592041	-0.0460509	0.705653
ENSMUSG00000027878	Notch2	10500	0.271725	0.619107	0.501226	0.162673	0.179973	0.425752	0.229888	0.236904
ENSMUSG00000033554	Dph5	4082	-0.0335892	0.930256	-0.218614	0.551202	-0.313135	0.0783442	-0.10148	0.540075
ENSMUSG00000027963	Extl2	3000	-0.190715	0.779503	-0.708808	0.0866163	-0.281998	0.186802	-0.64258	0.000256803
ENSMUSG00000028256	Odf2l	3794	0.377127	0.553909	-0.45459	0.37026	0.183444	0.460953	-0.582029	0.00150428
ENSMUSG00000000340	Dbt	3301	-0.722361	0.785611	-1.53867	0.363365	-0.585961	0.00101274	-0.761794	4.92897e-07
ENSMUSG00000027959	Sass6	4340	0.061676	0.913499	-0.470658	0.214284	0.094719	0.66378	-0.713003	9.17619e-06
ENSMUSG00000039887	Alg14	2037	0.307631	0.662429	0.306422	0.605429	0.637169	2.16248e-05	0.261249	0.0908489
ENSMUSG00000053931	Cnn3	2214	-0.287467	0.613311	-0.683891	0.0631235	-0.199577	0.179667	0.174195	0.204984
ENSMUSG00000028128	F3	1872	-0.38467	0.188816	-0.0363214	0.853723	-0.725176	0.0558247	0.0207699	0.963405
ENSMUSG00000028233	Tgs1	4327	-0.0415108	0.944024	-0.0977945	0.841906	0.0999981	0.690463	-0.201339	0.26573
ENSMUSG00000027881	Prpf38b	3814	-0.321381	0.127566	-0.265319	0.145613	-0.63019	2.065e-07	-0.367814	0.00099027
ENSMUSG00000040339	Fam102b	5702	0.142366	0.841126	-0.166874	0.706256	0.248058	0.183211	-0.0770931	0.65366
ENSMUSG00000028035	Dnajb4	4913	0.416958	0.132809	0.298455	0.274036	0.501252	0.00113611	0.29004	0.0541815
ENSMUSG00000028405	Aco1	3832	-0.408427	0.650553	-0.196246	0.796211	0.276315	0.276228	-0.0484693	0.826619
ENSMUSG00000027968	Larp7	2121	-0.229279	0.592267	-0.600871	0.0151951	-0.0399095	0.80624	-0.086909	0.474244
ENSMUSG00000028456	Unc13b	14754	0.0200416	0.982201	-0.291823	0.729555	-0.118145	0.678309	-0.0837657	0.737669
ENSMUSG00000073889	Il11ra1	2605	0.662054	0.481429	0.101586	0.923549	-0.00759289	0.96962	-0.0515216	0.82348
ENSMUSG00000005034	Prkacb	4347	-0.204496	0.654825	0.244452	0.575713	0.232802	0.0967124	0.191485	0.143548
ENSMUSG00000028173	Wls	3559	0.740829	0.0750377	-0.132837	0.793174	0.0463741	0.880827	0.0869327	0.699245
ENSMUSG00000027599	Armc1	3673	0.150271	0.65409	-0.307557	0.219274	-0.29094	0.00830768	-0.537163	4.71834e-09
ENSMUSG00000069094	Pde7a	6298	-0.250721	0.646739	0.0397588	0.975636	-0.388933	0.0752169	-0.130532	0.524618
ENSMUSG00000059834	Sclt1	3005	0.98296	0.0286794	0.13452	0.871238	0.411164	0.0481429	-0.0565659	0.793777
ENSMUSG00000044098	Rsbn1	6712	0.281668	0.398021	0.364518	0.174286	0.164819	0.383162	0.577534	3.25123e-05
ENSMUSG00000058388	Phtf1	5647	0.373603	0.662429	0.379963	0.610146	-0.0793794	0.784531	-0.281854	0.21645
ENSMUSG00000032902	Slc16a1	4426	0.0781859	0.822118	0.0824144	0.820302	0.373257	0.0006651	0.286668	0.00492361
ENSMUSG00000025757	Hspa4l	9479	0.386095	0.0530926	0.129747	0.641557	0.275713	0.00370582	0.263962	0.00194516
ENSMUSG00000025758	Plk4	3479	-0.565899	0.0454253	-0.723733	0.000621391	-0.402576	0.00952293	-0.523165	8.3052e-05
ENSMUSG00000025762	Larp1b	4156	0.520039	0.0512425	0.152762	0.67416	0.199018	0.0754021	-0.048751	0.66769
ENSMUSG00000037652	Phc3	10976	-0.101144	0.817865	-0.417983	0.152825	-0.254574	0.204557	-0.465465	0.00579972
ENSMUSG00000027663	Zmat3	7797	0.0660348	0.937658	-0.188368	0.674675	0.424819	0.0115586	-0.0956517	0.585336
ENSMUSG00000038374	Rbm8a	2757	-0.0542712	0.897934	-0.254428	0.239381	-0.244259	0.00594573	-0.0172711	0.847568
ENSMUSG00000027534	Snx16	2512	0.0387131	0.95714	-0.129908	0.668063	0.0861977	0.714383	-0.0788087	0.652204
ENSMUSG00000078784	Rbis	1174	-0.872606	0.051155	-1.54243	1.17655e-06	-0.667101	4.95948e-07	-0.153035	0.265321
ENSMUSG00000039756	Dnttip2	2429	-0.16128	0.512237	-0.179295	0.318349	-0.289624	0.0108885	-0.301658	0.00229416
ENSMUSG00000028121	Bcar3	3311	0.387358	0.194736	0.470203	0.04949	0.133475	0.491887	0.405683	0.00516112
ENSMUSG00000028034	Fubp1	6523	-0.0144574	0.91929	-0.000146588	0.918592	-0.656938	9.09955e-14	-0.172228	0.0447678
ENSMUSG00000028099	Polr3c	2406	-0.237054	0.761713	-0.420799	0.479098	0.00178147	0.996884	-0.259265	0.122578
ENSMUSG00000028096	Gpr89	4598	-0.224826	0.811752	-0.609135	0.298286	-0.236036	0.167611	-0.140974	0.367917
ENSMUSG00000040943	Tet2	9179	0.336143	0.544138	-0.178717	0.694625	0.24298	0.42889	-0.110016	0.669544
ENSMUSG00000039701	Usp53	6185	-0.136877	0.743463	-0.327041	0.209018	-0.0663292	0.763338	-0.220778	0.198412
ENSMUSG00000028114	Mettl14	7197	0.211476	0.696802	-0.0532317	0.897206	0.300753	0.137336	-0.0719532	0.719922
ENSMUSG00000027889	Ampd2	4288	-0.440907	0.565725	-0.51853	0.355362	-0.490801	0.0528413	-0.664059	0.00190622
ENSMUSG00000000001	Gnai3	3262	-0.274474	0.55578	-0.123196	0.758337	-0.043376	0.777042	-0.174211	0.139647
ENSMUSG00000027808	Serp1	4611	0.0820659	0.84743	0.506665	0.0023659	0.483717	1.16997e-05	0.552685	1.05332e-08
ENSMUSG00000036432	Siah2	2511	0.140701	0.80657	-0.110487	0.755554	-0.0392004	0.857733	-0.0862817	0.666133
ENSMUSG00000027854	Sike1	7375	-0.0458216	0.944006	-0.461871	0.158964	0.0379986	0.920181	-0.243894	0.128899
ENSMUSG00000068823	Csde1	4318	-0.0146685	0.959753	0.000146588	0.968638	0.0546099	0.591731	0.0665447	0.469331
ENSMUSG00000027852	Nras	4470	-1.04224	0.000144489	-0.634943	0.00709128	-1.08925	8.80929e-21	-0.493051	1.67496e-06
ENSMUSG00000032913	Lrig2	7099	0.959982	0.0128059	0.0557754	0.952222	0.643799	0.00674905	-0.0487746	0.838192
ENSMUSG00000008305	Tle1	4369	-0.0151228	0.986458	-0.102435	0.859447	-0.206012	0.357869	0.0380065	0.883091
ENSMUSG00000028676	Srsf10	3754	-0.0430517	0.933117	-0.0912915	0.781539	-0.411047	0.00171724	-0.240805	0.0471485
ENSMUSG00000028673	Fuca1	2525	-1.37841	0.0585867	-0.549592	0.463821	0.182094	0.510481	0.0887056	0.760987
ENSMUSG00000028671	Gale	1537	0.079006	0.953047	0.850966	0.0276477	-0.195802	0.34198	0.928095	1.01714e-09
ENSMUSG00000054405	Dnajc8	1837	-0.2472	0.597906	-0.135819	0.748445	-0.378259	0.00412034	-0.188693	0.127542
ENSMUSG00000028886	Eya3	5186	0.506906	0.325107	0.0419878	0.972283	0.330561	0.0999839	-0.060697	0.759477
ENSMUSG00000036822	Topors	3856	0.0432174	0.933716	-0.111944	0.679719	-0.0111234	0.948465	-0.200175	0.15669
ENSMUSG00000066151	Fkbp15	4883	0.441303	0.56324	0.145317	0.863979	0.336841	0.223351	-0.114571	0.676662
ENSMUSG00000044018	Mrpl50	2114	-0.333344	0.439254	-0.641053	0.0296122	-0.671174	3.45506e-05	-0.484384	0.000707408
ENSMUSG00000028465	Tln1	8393	0.299735	0.542846	0.695337	0.018267	0.12173	0.38103	0.321821	0.00245607
ENSMUSG00000063524	Eno1	2027	-0.609906	0.068826	-0.195838	0.556196	-0.845436	1.04144e-06	-0.264207	0.10076
ENSMUSG00000039852	Rere	7728	-0.190526	0.659068	-0.0758371	0.850622	-0.0764412	0.639398	-0.079378	0.575115
ENSMUSG00000027935	Rab13	1415	-0.0552546	0.965184	-0.922922	NA	-0.0465063	0.885944	-0.0970621	0.72282
ENSMUSG00000027937	Jtb	1101	0.0502824	0.950239	-0.172878	0.717168	-0.454957	0.00204503	-0.188963	0.182139
ENSMUSG00000041734	Kirrel	7278	-0.974617	0.162239	0.247432	0.801536	-0.043372	0.876985	0.310944	0.241411
ENSMUSG00000028073	Pear1	5471	-0.0319054	0.98769	0.91025	0.01888	0.122526	0.571887	0.398241	0.0108864
ENSMUSG00000027803	Wwtr1	4697	0.850764	0.000821742	0.468093	0.0849224	0.3556	0.0106368	0.0550037	0.778752
ENSMUSG00000036513	Commd2	2992	0.0606964	0.914607	-0.0147603	0.935779	-0.471294	0.000293417	-0.31798	0.00651614
ENSMUSG00000027737	Slc7a11	9223	-0.929999	0.000603197	0.504228	0.0369355	-0.436028	0.00261144	1.78279	3.52216e-63
ENSMUSG00000037174	Elf2	5919	0.460874	0.123116	-0.0465363	0.881169	0.0151177	0.957836	-0.0416696	0.827089
ENSMUSG00000028081	Rps3a1	977	-1.62433	7.371e-06	-0.215609	0.589806	-0.54346	7.53468e-06	-0.328003	0.00302827
ENSMUSG00000028060	Khdc4	3636	0.135004	0.761713	0.0516257	0.961475	-0.173261	0.581034	-0.0175672	0.887002
ENSMUSG00000028057	Rit1	2677	-0.280427	0.655362	0.344107	0.545307	-0.268856	0.284402	-0.0963959	0.690051
ENSMUSG00000054199	Gon4l	7537	0.25633	0.607627	-0.018765	0.953046	0.18282	0.399105	0.040741	0.867226
ENSMUSG00000028053	Ash1l	11644	0.309712	0.0322714	0.0141364	0.990546	0.277232	0.00498387	0.0145333	0.957585
ENSMUSG00000015943	Bola1	995	0.396276	0.629189	-0.139154	0.849277	-0.0448633	0.829104	0.274315	0.106608
ENSMUSG00000015750	Aph1a	2863	-0.358748	0.585868	0.0467356	0.971126	0.261805	0.133604	0.0751303	0.699402
ENSMUSG00000015749	Anp32e	3274	-1.2504	2.73464e-07	-0.228824	0.393337	-0.504266	1.01745e-08	-0.167562	0.0438857
ENSMUSG00000038495	Otud7b	8101	0.34743	0.315519	0.131437	0.793406	0.307175	0.0204193	0.303616	0.0112627
ENSMUSG00000045934	Mtmr11	3224	-0.162306	0.843906	0.331118	0.650699	-0.406375	0.0634944	-0.0238594	0.908561
ENSMUSG00000068856	Sf3b4	1915	-0.275413	0.527944	-0.0679094	0.864123	-0.310771	0.0345846	-0.128725	0.362183
ENSMUSG00000028089	Chd1l	3008	-0.0625516	0.96509	-0.507435	0.432025	-0.342311	0.029634	-0.171464	0.24454
ENSMUSG00000068923	Syt11	5020	0.085513	0.932444	-0.41946	0.517009	-0.481029	0.0825379	-0.627659	0.00750607
ENSMUSG00000068922	Msto1	3891	-0.594127	0.439742	-0.197704	0.796879	-0.380868	0.0539393	-0.095521	0.625652
ENSMUSG00000068921	Dap3	4760	0.454306	0.412631	0.514765	0.26403	0.3372	0.00648463	0.23655	0.0427574
ENSMUSG00000037152	Ndufc1	1249	0.458684	0.423661	-0.504728	0.26403	0.273932	0.00470785	0.216277	0.0164927
ENSMUSG00000037111	Setd7	7411	-0.254032	0.633485	-0.28518	0.488688	0.47997	0.00527057	0.00956395	0.999762
ENSMUSG00000061143	Maml3	8288	0.334298	0.651115	-0.00257378	0.969565	-0.15762	0.605202	-0.242846	0.345972
ENSMUSG00000027860	Vangl1	6531	0.013886	0.985953	0.596028	0.0728011	0.171335	0.420399	0.293341	0.0894587
ENSMUSG00000053819	Camk2d	5524	0.62522	0.0055025	0.367044	0.126244	0.295447	0.0568367	0.473068	0.000213422
ENSMUSG00000051278	Zgrf1	7198	0.542271	0.166684	-0.168153	0.709406	0.228677	0.315339	-0.143551	0.498737
ENSMUSG00000027712	Anxa5	1731	0.538065	0.0416012	0.145284	0.688411	0.355187	0.00200586	0.195558	0.0799827
ENSMUSG00000015711	Prune1	3140	-0.345723	0.47514	0.485565	0.158679	-0.526272	0.00225391	0.160444	0.354548
ENSMUSG00000015702	Anxa9	1872	0.115764	0.921406	-0.193403	0.787521	0.608559	0.00834103	0.399645	0.0698987
ENSMUSG00000093424	6330562C20Rik	784	0.449238	0.624014	1.03245	0.0736106	0.851095	0.000496319	0.552228	0.0166233
ENSMUSG00000050359	Sprr1a	806	1.53325	3.05248e-17	0.614478	0.00186531	1.16421	3.16969e-33	0.858181	2.18058e-22
ENSMUSG00000078578	Ube2d3	19300	-0.0306543	0.901092	0.261682	0.0646755	0.0911368	0.325121	0.247299	0.000460211
ENSMUSG00000028274	Rngtt	4157	0.620162	0.279965	0.191799	0.799143	0.374217	0.0927905	-0.142917	0.508464
ENSMUSG00000028291	Akirin2	1397	-0.624935	0.0234007	-0.201775	0.467874	-0.666341	1.30831e-05	-0.289635	0.0378614
ENSMUSG00000040455	Usp45	6003	0.898619	0.215723	-0.142698	0.871238	0.0320881	0.944123	-0.159977	0.572531
ENSMUSG00000028248	Pnisr	4545	-0.159442	0.48921	-0.17183	0.325041	-0.324681	0.00470659	-0.146841	0.173895
ENSMUSG00000033439	Trmt13	3402	0.134878	0.789106	-0.0499694	0.888522	-0.251795	0.229727	-0.00417122	0.975789
ENSMUSG00000089911	Mfsd14a	3880	0.173694	0.720473	-0.0657266	0.810386	-0.0185574	0.88705	-0.0362696	0.798815
ENSMUSG00000027957	Slc35a3	5725	-0.618719	0.22709	-0.444512	0.31339	-0.246254	0.070667	-0.0162191	0.857905
ENSMUSG00000028273	Pdlim5	5016	0.164417	0.67313	0.0602534	0.920752	0.127102	0.399859	0.142841	0.283475
ENSMUSG00000028126	Pip5k1a	3663	0.406821	0.00398293	0.120661	0.53913	0.300849	0.0055455	0.0269315	0.850941
ENSMUSG00000038766	Gabpb2	8661	0.000291723	0.985677	0.147635	0.573402	0.11021	0.422169	0.26856	0.0103061
ENSMUSG00000053192	Mllt11	1923	0.260917	0.597906	0.00249538	0.998432	-0.200244	0.433451	0.106713	0.68275
ENSMUSG00000036241	Ube2r2	3600	0.166066	0.914227	-0.0320348	0.943863	-0.196965	0.165981	0.0738611	0.722139
ENSMUSG00000028437	Ubap1	3456	0.190284	0.720738	0.0396373	0.971173	0.259762	0.17665	-0.0996744	0.564259
ENSMUSG00000028483	Snapc3	3897	0.156906	0.84285	0.353537	0.543592	-0.386718	0.212631	-0.00502106	0.991898
ENSMUSG00000028576	Ift74	2139	1.18338	0.0446318	-0.453128	0.506899	0.521699	0.00819794	-0.458321	0.0138275
ENSMUSG00000038607	Gng10	1192	-0.519447	0.512076	-0.257228	NA	-0.30427	0.305563	0.268712	0.291087
ENSMUSG00000028381	Ugcg	4012	0.216501	0.67345	0.312116	0.433511	-0.158092	0.476343	0.0495602	0.852273
ENSMUSG00000028383	Hsdl2	2626	-0.469207	0.601483	0.00448534	NA	0.366202	0.14736	-0.0194735	0.945269
ENSMUSG00000027984	Hadh	3751	-1.02152	0.0369928	0.464063	0.361161	0.0450139	0.817532	0.305645	0.0105726
ENSMUSG00000050931	Sgms2	5801	0.321247	0.390188	0.634617	0.01379	0.263623	0.118462	0.813057	3.11947e-10
ENSMUSG00000028277	Ube2j1	3530	0.0446049	0.952736	-0.124959	0.751683	0.345749	0.00534099	0.376399	0.000562327
ENSMUSG00000028066	Pmf1	2346	0.403411	0.679245	-0.337096	0.627121	0.273744	0.0889096	0.261897	0.0696072
ENSMUSG00000050144	Slc25a44	3577	-0.137079	0.743463	-0.404438	0.127139	0.0194336	0.923407	-0.455844	0.000587619
ENSMUSG00000028064	Sema4a	3205	-0.392882	0.560404	0.377005	0.51774	0.0685656	0.852189	-0.0344276	0.857905
ENSMUSG00000028063	Lmna	3948	0.643884	0.000192241	0.407168	0.0201355	0.574965	1.71114e-08	0.229069	0.028709
ENSMUSG00000028458	Tesk1	3947	0.447455	0.55578	0.313967	0.662459	0.524633	0.00737247	0.102059	0.674501
ENSMUSG00000028461	Ccdc107	942	-0.243809	0.87859	0.38852	0.692651	0.684411	0.000614589	0.350092	0.0793398
ENSMUSG00000028466	Creb3	1884	0.425418	0.625219	0.401295	0.580254	0.226851	0.377179	0.0560429	0.840829
ENSMUSG00000028309	Rnf20	4312	-0.331616	0.651211	-0.28038	0.624589	-0.0499645	0.809041	-0.349346	0.0180508
ENSMUSG00000027799	Nbea	10986	0.491877	0.337502	-0.0784512	0.839855	0.291955	0.107736	0.282517	0.0815263
ENSMUSG00000027800	Tm4sf1	3372	-0.442533	0.0184428	-0.47016	0.00103924	-0.486146	2.15636e-08	-0.0715547	0.407155
ENSMUSG00000028212	Ccne2	3006	0.434691	0.21898	0.308436	0.367985	0.540518	0.0012905	0.532773	0.000369865
ENSMUSG00000040720	Virma	6571	-0.145424	0.876116	-0.669045	0.168662	0.0179034	0.959484	-0.192129	0.280898
ENSMUSG00000036503	Rnf13	3873	0.542037	0.249187	-0.0429454	0.936777	0.492177	0.000215075	0.186165	0.185787
ENSMUSG00000027806	Tsc22d2	9799	0.526578	0.00241219	0.317897	0.0747944	0.0870768	0.650559	0.400114	0.00191801
ENSMUSG00000027810	Eif2a	3432	-0.516205	0.118285	-0.722073	0.00300785	-0.730559	3.67405e-09	-0.585008	7.82707e-08
ENSMUSG00000075700	Selenot	3157	0.0332759	0.970311	-0.154829	0.717238	0.0202971	0.923407	-0.0552304	0.623603
ENSMUSG00000047557	Lxn	1112	0.020546	0.992424	0.360512	0.67374	0.495127	0.0104875	0.190393	0.343764
ENSMUSG00000027531	Impa1	4185	-0.286175	0.553946	-0.350557	0.32031	-0.00714207	0.947846	-0.209019	0.0481486
ENSMUSG00000039988	Ankrd13c	4836	0.184367	0.811332	-0.257547	0.607527	-0.10175	0.568257	-0.449596	0.00125052
ENSMUSG00000063052	Lrrc40	4142	0.468421	0.365888	-0.0757265	0.904842	0.539601	0.000253469	0.206219	0.191581
ENSMUSG00000042997	Nhlrc3	5047	-0.299396	0.660147	-0.754446	0.0798993	-0.158474	0.599699	-0.508559	0.0264723
ENSMUSG00000027746	Ufm1	4890	-0.208766	0.647849	-0.0365917	0.91627	0.135637	0.335591	0.131632	0.305263
ENSMUSG00000028180	Zranb2	2924	-0.465348	0.0145472	-0.330941	0.0445546	-0.705155	5.39438e-15	-0.325189	9.14014e-05
ENSMUSG00000027752	Exosc8	2316	-0.269258	0.568362	-0.642636	0.0316389	-0.922722	1.96773e-12	-0.333988	0.00670177
ENSMUSG00000036615	Rfxap	2162	0.00898186	0.985677	-0.251672	0.64199	0.0401159	0.881959	-0.428404	0.0447247
ENSMUSG00000091721	Gimd1	1462	1.04516	1.15123e-07	0.627599	0.00150701	0.86359	3.20171e-14	0.507086	2.71783e-06
ENSMUSG00000028030	Tbck	6578	0.447872	0.516482	-0.226749	0.731322	-0.00213645	0.982418	-0.470012	0.034878
ENSMUSG00000028016	Ints12	5386	0.282632	0.548632	-0.00586607	0.953046	0.197962	0.39494	-0.0841003	0.671796
ENSMUSG00000028013	Ppa2	5100	-0.782735	0.488257	-1.12582	0.156267	-0.442168	0.0142916	-0.284914	0.0785908
ENSMUSG00000027715	Ccna2	2965	0.0312438	0.930119	0.076553	0.823025	-0.192975	0.0739621	-0.141302	0.139713
ENSMUSG00000040128	Pnrc1	1648	0.789144	0.0225702	0.42871	0.251202	0.575243	0.00591761	0.450991	0.0200075
ENSMUSG00000040044	Orc3	3089	-2.00547	0.0357755	-1.52086	0.0304876	-1.09391	7.28913e-06	-0.518247	0.01598
ENSMUSG00000028293	Slc35a1	2039	-0.0351383	0.986458	-0.723646	0.203059	0.21431	0.382301	-0.125738	0.533098
ENSMUSG00000037266	Rsrp1	3051	0.757103	3.12667e-08	0.523264	5.24116e-05	0.494307	1.82755e-05	0.535905	1.327e-07
ENSMUSG00000028821	Syf2	1369	-0.520995	0.493521	-0.89826	0.072408	-0.18972	0.396759	-0.624395	0.000299037
ENSMUSG00000036114	Rpp25l	856	0.305015	0.723925	-0.279154	0.707458	0.0641579	0.860995	-0.546717	0.020708
ENSMUSG00000028447	Dctn3	973	-0.312724	0.743976	-0.464292	0.511348	-0.189299	0.357861	-0.114338	0.540474
ENSMUSG00000017264	Exosc10	2816	0.0471295	0.951859	0.0736957	0.923617	0.0118143	0.957836	-0.0648948	0.73788
ENSMUSG00000006442	Srm	1338	-0.587502	0.0707344	0.16812	0.692094	-0.034211	0.805064	0.411431	0.000206069
ENSMUSG00000028455	Stoml2	1874	-0.0800505	0.933716	-0.640533	0.301375	-0.653848	0.000375828	-0.150336	0.419932
ENSMUSG00000028479	Gne	5384	0.876482	0.279965	0.520913	0.545748	0.544787	0.0642635	0.283243	0.33808
ENSMUSG00000035696	Rnf38	5240	0.180115	0.844751	0.0244906	0.984058	0.557636	0.0388563	-0.0975565	0.717469
ENSMUSG00000078713	Tomm5	738	-0.907884	0.250545	-0.2362	0.788988	-0.566223	0.0363746	-0.295394	0.235546
ENSMUSG00000051517	Arhgef39	2595	0.0468339	0.963368	0.428048	0.332967	-0.137706	0.643275	0.396201	0.0714078
ENSMUSG00000008730	Hipk1	7939	-0.148475	0.735307	0.299908	0.364796	-0.0085621	0.945172	-0.0775395	0.529837
ENSMUSG00000027845	Dclre1b	5946	-0.0247952	0.964914	-0.199797	0.661171	-0.186223	0.506523	-0.117782	0.643089
ENSMUSG00000052539	Magi3	6640	0.712016	7.73583e-05	0.354472	0.0680711	0.315524	0.0156329	0.210034	0.0922211
ENSMUSG00000028426	Rad23b	3810	0.236592	0.355749	0.146874	0.578049	0.184852	0.0724343	0.125003	0.221172
ENSMUSG00000028854	Slc9a1	4676	0.119091	0.902871	0.963114	0.0391187	0.597257	0.00764268	0.536296	0.00848573
ENSMUSG00000028796	Phc2	3949	-0.067347	0.911663	-0.0948331	0.802007	-0.260791	0.166794	-0.0175366	0.888879
ENSMUSG00000028869	Gnl2	2366	0.204766	0.651211	-0.138786	0.697965	0.222787	0.133072	-0.114133	0.413151
ENSMUSG00000050213	Snip1	2345	-0.137335	0.822935	-0.300033	0.49817	-0.330515	0.221493	-0.359418	0.123765
ENSMUSG00000028910	Mecr	1337	0.985133	0.241778	0.0623091	NA	0.203626	0.47972	0.0581644	0.865368
ENSMUSG00000061887	Ssbp3	3195	1.00273	0.0527988	1.05807	0.0154439	0.148062	0.488773	0.0873113	0.703772
ENSMUSG00000028358	Zfp618	8826	-0.257281	0.696964	-0.436234	0.38523	-0.558496	0.0310691	-0.508486	0.0247088
ENSMUSG00000045672	Col27a1	7612	-0.372354	0.364219	1.49411	5.65969e-12	-0.56939	0.00432256	1.2942	2.56046e-17
ENSMUSG00000028517	Plpp3	3159	0.485181	0.189567	0.307737	0.404276	0.261358	0.226738	0.231719	0.239054
ENSMUSG00000035069	Oma1	1915	-0.540891	0.390188	0.728891	0.135225	0.221139	0.285738	0.438106	0.00839278
ENSMUSG00000028284	Map3k7	5773	0.63992	0.237835	-0.138655	0.789765	0.286889	0.142847	-0.039958	0.812118
ENSMUSG00000028282	Casp8ap2	6799	0.341265	0.127423	-0.300811	0.12701	0.282273	0.030058	-0.42609	0.00017143
ENSMUSG00000058006	Mdn1	17970	-0.54086	0.140232	-0.774992	0.00297155	-0.845023	1.25186e-09	-0.533861	1.32182e-05
ENSMUSG00000015247	Nipsnap3b	1552	0.111028	0.910624	-0.486158	0.467566	0.174571	0.42889	0.0495602	0.845456
ENSMUSG00000028412	Slc44a1	4382	0.107149	0.904716	0.89801	0.0510101	0.541123	0.00106786	0.694612	9.14379e-07
ENSMUSG00000028414	Fktn	6241	-0.369545	0.651115	-0.759555	0.185032	-0.712459	0.0018057	-0.666428	0.000724806
ENSMUSG00000025791	Pgm1	2523	-1.04689	0.186635	-0.0485293	0.956048	-0.292915	0.168453	0.253492	0.17323
ENSMUSG00000028532	Cachd1	5765	0.223042	0.726981	0.361954	0.444556	-0.26982	0.204403	0.320146	0.0767521
ENSMUSG00000089945	Pakap	7576	0.427782	0.127945	0.270752	0.350019	0.558118	8.20847e-05	0.450238	0.000563024
ENSMUSG00000033285	Wdr3	4002	-0.318123	0.398021	-0.3146	0.285418	-0.329855	0.00170211	-0.41687	3.43881e-06
ENSMUSG00000045071	E130308A19Rik	10856	0.439643	0.559171	0.174822	0.8496	0.214783	0.516777	-0.0562907	0.835057
ENSMUSG00000073792	Alg6	3947	-0.209827	0.806986	0.107464	0.902622	-0.239464	0.308378	0.0225674	0.951108
ENSMUSG00000045751	Mms22l	4478	0.219116	0.716464	-0.136807	0.759561	-0.116335	0.531274	-0.392843	0.00991541
ENSMUSG00000028261	Ndufaf4	3632	-0.283705	0.431789	-0.502701	0.0411905	-0.43299	0.00347159	-0.343619	0.00834289
ENSMUSG00000035212	Leprot	1898	-0.119674	0.913855	-0.35489	0.667949	-0.0489979	0.888421	-0.369588	0.132376
ENSMUSG00000027864	Ptgfrn	5902	-0.0686504	0.885632	0.252472	0.641378	0.283225	0.0311715	0.067348	0.682849
ENSMUSG00000033161	Atp1a1	3679	0.0150959	0.988347	0.0182279	0.982758	0.276181	0.00280706	0.222563	0.00874691
ENSMUSG00000066150	Slc31a1	4154	0.114737	0.894726	-0.516731	0.444648	0.0818037	0.76096	-0.0857572	0.652444
ENSMUSG00000066148	Prpf4	5223	0.235913	0.606848	0.0767881	0.889222	0.190754	0.280625	0.232494	0.132301
ENSMUSG00000070934	Rraga	1618	-0.584795	0.107038	-0.4128	0.184224	-0.425417	0.00405507	-0.293522	0.0268768
ENSMUSG00000048706	Lurap1l	3066	0.359585	0.278871	0.0728245	0.900913	0.137712	0.488443	0.072662	0.739448
ENSMUSG00000074238	Ap1ar	5166	0.833968	7.25002e-09	-0.103591	0.566689	0.329726	0.000556441	-0.0220317	0.795361
ENSMUSG00000050549	Fam241a	2234	-0.295705	0.437876	0.0897243	0.880625	-0.226591	0.172021	0.264457	0.0690587
ENSMUSG00000028718	Stil	5368	1.06704	0.00323548	-0.227547	0.614527	0.661888	0.00393198	-0.0500469	0.862786
ENSMUSG00000042520	Ubap2l	4073	-0.099152	0.70585	0.0946265	0.768082	-0.26373	0.0040405	-0.0647654	0.465226
ENSMUSG00000090733	Rps27	672	-0.948587	0.0128771	-0.397016	0.297421	-0.596192	2.15205e-06	-0.331746	0.00511249
ENSMUSG00000028811	Yars	2909	0.0315766	0.964414	-0.428264	0.506436	0.249293	0.234497	0.254094	0.172497
ENSMUSG00000028609	Magoh	692	-0.306398	0.488257	-0.317679	0.342701	-0.0562109	0.640589	-0.0197307	0.822403
ENSMUSG00000028608	Czib	2997	-0.2407	0.909056	-0.185911	0.905129	0.0334907	0.956088	-0.000512409	0.960414
ENSMUSG00000028029	Aimp1	3958	-0.709746	0.0156298	-0.444305	0.0850069	-0.38759	0.000134726	-0.356909	5.97938e-05
ENSMUSG00000040998	Npnt	4619	-0.0595037	0.853859	0.313791	0.259934	0.375721	0.00170824	0.513531	4.40484e-07
ENSMUSG00000028018	Gstcd	3503	-0.0314943	0.947591	-0.00692763	0.963324	0.182861	0.32066	0.150162	0.387117
ENSMUSG00000028647	Mycbp	1685	-0.70825	0.348709	-0.0442927	0.941058	-0.0890202	0.701792	0.0425749	0.872205
ENSMUSG00000028646	Rragc	2950	-0.156938	0.782622	-0.121125	0.791917	-0.127019	0.511986	-0.293392	0.0582569
ENSMUSG00000028645	Slc2a1	3260	0.0606077	0.907631	0.192517	0.592683	0.131945	0.372746	0.446304	3.7984e-05
ENSMUSG00000006392	Med8	1743	-0.392532	0.379254	-0.140286	0.737715	-0.281011	0.0811144	-0.164935	0.261918
ENSMUSG00000006390	Elovl1	1811	-0.520016	0.414606	0.295399	0.67416	-0.426459	0.026482	0.0693484	0.749604
ENSMUSG00000028729	Ebna1bp2	2960	-0.162326	0.807282	0.133824	0.855071	-0.465543	0.00376309	-0.300204	0.0356632
ENSMUSG00000005813	Metap1	3708	0.0206902	0.964161	-0.171574	0.550121	-0.154481	0.192059	-0.324706	0.000737509
ENSMUSG00000028149	Rap1gds1	3669	0.404836	0.382798	0.130511	0.825292	-0.132992	0.470749	-0.144401	0.354627
ENSMUSG00000028890	Mtf1	7631	0.627671	0.105372	-0.106843	0.823541	0.405615	0.0594494	0.0320215	0.914359
ENSMUSG00000028889	Yrdc	1634	-0.508486	0.0663313	-0.109484	0.710501	-0.544907	0.000410869	-0.132036	0.3755
ENSMUSG00000032643	Fhl3	1664	-0.0701253	0.911886	0.0712794	0.92165	-0.340653	0.14372	0.0837552	0.737117
ENSMUSG00000028902	Sf3a3	1820	-0.299396	0.720738	-0.0281133	0.962075	-0.499004	0.00526346	-0.487125	0.00168356
ENSMUSG00000028894	Inpp5b	3834	0.225677	0.813725	0.00615614	0.997528	0.210348	0.506408	-0.126908	0.643508
ENSMUSG00000034042	Gpbp1l1	3588	-0.0870322	0.89904	-0.140347	0.788988	-0.189518	0.406938	-0.368733	0.0521047
ENSMUSG00000028700	Pomgnt1	3448	-0.966939	0.207058	0.331509	0.719024	-0.120362	0.696705	-0.0689517	0.801551
ENSMUSG00000028514	Usp24	10594	-0.381261	0.60046	-0.352652	0.542344	-0.319023	0.12373	-0.137945	0.469506
ENSMUSG00000034926	Dhcr24	4028	-0.399158	0.324198	-0.745531	0.00761038	-0.35066	0.0219373	-0.173674	0.216619
ENSMUSG00000028249	Sdcbp	2745	-0.0224735	0.953047	0.165991	0.65608	0.235272	0.0953824	0.105975	0.508464
ENSMUSG00000047187	Rab2a	2133	-0.0528123	0.948908	0.239476	0.596629	-0.321457	0.00699619	0.0851769	0.491632
ENSMUSG00000032998	Foxj3	4789	0.468616	0.247657	-0.0265578	0.928483	0.365296	0.115216	0.0579366	0.85309
ENSMUSG00000028683	Eif2b3	3754	-0.275961	0.720738	-0.223895	0.739724	-0.490314	0.0225097	-0.0950146	0.661207
ENSMUSG00000042380	Smim12	1022	0.720022	0.299511	-0.384161	0.588302	0.283169	0.369969	-0.119151	0.674995
ENSMUSG00000028657	Ppt1	2573	0.290233	0.791978	-0.224804	0.797739	-0.124887	0.608845	-0.210343	0.304919
ENSMUSG00000028741	Mrto4	1221	-0.0669668	0.901408	0.22184	0.715813	-0.107406	0.50959	0.449025	0.000318727
ENSMUSG00000050608	Micos10	2549	1.34355	0.00401021	0.786753	0.0988353	0.632879	1.30872e-05	0.459889	0.000669429
ENSMUSG00000028798	Eif3i	2323	-0.860717	0.205924	0.387916	0.573083	0.152491	0.306388	0.12153	0.394655
ENSMUSG00000053841	Txlna	4918	-0.659187	0.183062	-0.751162	0.0541233	-0.174287	0.430928	-0.218572	0.246338
ENSMUSG00000003032	Klf4	3029	0.222949	0.127945	0.0722065	0.747431	0.0180744	0.906831	0.148743	0.134034
ENSMUSG00000028431	Elp1	6160	0.35506	0.543144	0.00784246	0.990055	-0.0443817	0.826804	-0.0223349	0.897733
ENSMUSG00000057637	Prdm2	7304	0.75269	0.0175963	0.19092	0.680091	0.770578	3.54715e-06	0.161721	0.394599
ENSMUSG00000038172	Ttc39b	8831	0.210039	0.730704	0.581295	0.117487	-0.244249	0.200688	0.384227	0.0125201
ENSMUSG00000028484	Psip1	3251	-0.31168	0.316346	-0.0540803	0.85508	-0.0590055	0.677677	0.071028	0.558995
ENSMUSG00000040616	Tmem51	1875	-0.590361	0.0992058	0.178044	0.659928	-0.345939	0.0678858	0.143489	0.418317
ENSMUSG00000028636	Ppcs	1543	-0.064877	0.941418	-0.153695	0.796797	0.0145137	0.969484	-0.359413	0.111718
ENSMUSG00000034636	Zyg11b	8691	0.158877	0.840919	0.0987927	0.90322	0.349153	0.101844	-0.0468272	0.838033
ENSMUSG00000063800	Prpf38a	2889	-0.741983	0.214095	-0.75037	0.113447	-0.502063	0.0120058	-0.529434	0.0022531
ENSMUSG00000028655	Mfsd2a	2151	0.00196612	0.992424	0.274033	0.584555	0.0613495	0.835792	0.143426	0.57296
ENSMUSG00000028556	Dock7	7127	0.0378175	0.986458	0.282646	0.621106	-0.128879	0.54624	0.186989	0.305263
ENSMUSG00000033379	Atp6v0b	1000	0.1452	0.893851	0.505732	0.437988	0.337068	0.0392679	0.230754	0.144001
ENSMUSG00000028495	Rps6	1128	-0.396414	0.725208	-0.248983	NA	-0.856848	0.000765883	-0.566787	0.0113701
ENSMUSG00000028496	Mllt3	6069	0.186218	0.752625	0.638756	0.0285009	-0.152083	0.338635	0.431086	0.00098373
ENSMUSG00000055296	Tmem245	15981	0.161427	0.807282	0.11266	0.871238	0.382346	0.0223828	0.0625869	0.783363
ENSMUSG00000028434	Epb41l4b	6746	-0.768329	0.245967	0.478661	0.439519	-0.223498	0.291739	0.332347	0.0565093
ENSMUSG00000028521	Slc35d1	4414	0.315175	0.307752	0.474942	0.0429529	0.368992	0.00162123	0.595854	8.88584e-10
ENSMUSG00000028691	Prdx1	2294	-0.208704	0.380014	-0.0156655	0.913218	-0.037414	0.761761	0.19307	0.0332687
ENSMUSG00000028911	Srsf4	3100	0.137992	0.80767	-0.0464009	0.893351	0.0904682	0.746775	-0.102859	0.577352
ENSMUSG00000028763	Hspg2	14187	0.673731	0.332964	1.00336	0.0715879	0.243023	0.292604	0.419352	0.026618
ENSMUSG00000028847	Trappc3	1336	-0.0600209	0.986458	-0.57589	0.522616	-0.143717	0.675379	-0.605486	0.0118525
ENSMUSG00000042489	Clspn	5027	-0.264592	0.568387	-0.189309	0.647575	-0.0228999	0.902376	-0.140014	0.369995
ENSMUSG00000028861	Mrps15	1037	-1.24613	0.194736	-0.867001	0.350019	-0.109857	0.609062	-0.178487	0.311167
ENSMUSG00000042608	Stk40	3860	0.301903	0.574489	0.232796	0.645745	0.066982	0.842061	0.305501	0.183233
ENSMUSG00000057572	Zbtb8os	3833	-0.354576	0.720738	0.14443	NA	-0.234968	0.331555	0.245416	0.253803
ENSMUSG00000047945	Marcksl1	1605	0.359247	0.7023	0.321937	0.69023	0.41736	0.120806	0.385217	0.114161
ENSMUSG00000028797	Tmem234	1575	-0.497022	0.297238	-0.703342	0.046564	-0.324403	0.0406311	-0.484263	0.000269056
ENSMUSG00000028478	Clta	1710	-0.556615	0.254351	-0.228328	0.618321	-0.0878622	0.577879	0.0614509	0.670338
ENSMUSG00000035683	Melk	2955	0.463446	0.492475	0.186649	0.791962	0.0517668	0.831425	-0.288928	0.126397
ENSMUSG00000035649	Zcchc7	4709	0.0799392	0.828536	0.0887526	0.813086	-0.092685	0.569485	-0.0653761	0.652204
ENSMUSG00000028618	Tmem59	1775	0.895928	0.115958	0.0751726	0.923453	0.145253	0.354125	0.0529028	0.774357
ENSMUSG00000057375	Yipf1	2927	-0.44119	0.645579	0.10164	0.926344	0.210016	0.372625	0.18253	0.400116
ENSMUSG00000028464	Tpm2	2175	0.15902	0.879687	0.946029	NA	0.233282	0.374998	0.156633	0.530284
ENSMUSG00000028436	Dcaf12	3442	-0.0392408	0.950239	-0.0685366	0.867043	0.0609581	0.808498	-0.104478	0.598328
ENSMUSG00000028967	Errfi1	3043	0.263078	0.399842	0.503746	0.0145173	-0.00196911	0.987931	0.625483	3.95481e-06
ENSMUSG00000028884	Rpa2	1813	0.32945	0.306606	0.240841	0.467455	0.434677	0.00341232	0.0952759	0.610998
ENSMUSG00000028868	Wasf2	5642	0.512879	0.00917417	0.721607	1.37832e-06	0.243053	0.0753014	0.247084	0.0422735
ENSMUSG00000043411	Usp48	5741	-0.506615	0.258652	-0.127428	0.782609	-0.264711	0.0717508	-0.190324	0.150054
ENSMUSG00000041351	Rap1gap	4140	0.82767	0.208204	1.03238	0.0561838	0.945579	6.13171e-06	0.930068	7.60526e-07
ENSMUSG00000057530	Ece1	4816	-0.44119	0.628716	0.538136	0.533738	0.41312	0.156954	0.282461	0.312939
ENSMUSG00000028760	Eif4g3	8134	0.285339	0.723275	-0.0123079	0.967289	0.377178	0.0637952	0.00244739	0.955831
ENSMUSG00000028329	Xpa	1241	0.430322	0.72779	-0.200986	0.821821	0.321844	0.232854	-0.202334	0.42749
ENSMUSG00000049969	Plekhf2	2977	-0.0363575	0.949898	-0.0805386	0.852466	-0.29725	0.206334	-0.162616	0.451802
ENSMUSG00000050323	Ndufaf6	1082	0.571139	0.597906	-0.593108	0.355788	-0.34269	0.233195	-0.435929	0.070433
ENSMUSG00000045205	Dpy19l4	6754	0.0607393	0.960816	-0.862127	0.102141	0.597177	0.00618601	-0.135716	0.565255
ENSMUSG00000033326	Kdm4a	4663	-0.751798	0.093353	-0.422603	0.292257	-0.407607	0.0382521	-0.444954	0.00887925
ENSMUSG00000033295	Ptprf	7656	-0.242853	0.661456	0.343811	0.430034	0.00243072	0.999115	-0.103708	0.385243
ENSMUSG00000006398	Cdc20	1793	-0.566801	0.127423	-0.0224258	0.938025	-0.64959	7.74171e-07	-0.135467	0.305263
ENSMUSG00000028367	Txn1	1051	-0.362457	0.29745	0.146952	0.759561	0.340788	0.00844131	0.129247	0.396424
ENSMUSG00000028954	Nub1	3862	0.344309	0.569901	-0.273528	0.611258	0.40703	0.0213729	-0.0825096	0.662032
ENSMUSG00000028964	Park7	937	0.00846644	0.990083	0.440173	0.594965	0.0894308	0.606099	0.275363	0.0278828
ENSMUSG00000007880	Arid1a	8187	-0.524556	0.0595617	-0.366295	0.128896	-0.306602	0.0548787	-0.367633	0.00720025
ENSMUSG00000003644	Rps6ka1	3135	0.539942	0.474774	0.478836	0.490873	0.0813258	0.771871	0.0525077	0.853866
ENSMUSG00000003038	Hmgn2	2159	-0.447021	0.690699	-0.355086	NA	-0.466416	0.0729442	-0.201787	0.413578
ENSMUSG00000029148	Nrbp1	2221	0.687513	0.278782	-0.0868977	0.88703	-0.0531475	0.826804	-0.11511	0.616541
ENSMUSG00000078515	Ddi2	9553	0.290613	0.351929	0.329518	0.205047	0.393257	0.00548778	0.450122	0.00027758
ENSMUSG00000040118	Cacna2d1	7436	0.27391	0.72142	-0.194622	0.769899	0.380948	0.11889	0.108306	0.68425
ENSMUSG00000028245	Nsmaf	4705	0.990899	0.0755884	0.417861	0.542344	0.539785	0.0123815	0.25338	0.258436
ENSMUSG00000028218	Fam92a	3584	-0.842147	0.205624	-0.372526	0.559654	-0.274127	0.19239	0.0697668	0.784359
ENSMUSG00000028572	Hook1	5517	-0.32747	0.730996	-0.412286	0.564473	-0.00544948	0.962362	-0.235059	0.339072
ENSMUSG00000028565	Nfia	9526	-0.305862	0.381088	-0.191887	0.51782	-0.516008	0.000439642	-0.315245	0.0167933
ENSMUSG00000061859	Patj	7416	-0.0123413	0.998387	0.376784	0.639617	0.288069	0.262608	0.262122	0.272975
ENSMUSG00000036078	Sigmar1	1640	-0.372669	0.61175	-0.484072	0.360238	-0.204297	0.330399	-0.506695	0.00212969
ENSMUSG00000040359	Ufl1	5189	-0.0348625	0.982533	0.146712	0.840469	0.223922	0.355613	-0.23115	0.284373
ENSMUSG00000095567	Noc2l	2945	-0.221502	0.774036	-0.230643	0.742184	-0.704141	3.26015e-06	-0.374669	0.00595473
ENSMUSG00000028759	Hp1bp3	5155	-0.441904	0.274182	-0.417974	0.198434	-0.519298	1.37692e-05	-0.393956	0.000200528
ENSMUSG00000028757	Ddost	2120	-1.29229	0.0844292	-0.465398	0.571795	-0.359321	0.0182175	-0.164982	0.237202
ENSMUSG00000029076	Sdf4	5177	-0.0463036	0.975491	-0.00333086	0.996154	0.0903732	0.625388	0.0537983	0.766212
ENSMUSG00000039768	Dnajc11	5607	-0.240082	0.852472	-0.281622	0.767361	-0.331774	0.147812	-0.41061	0.034037
ENSMUSG00000073700	Klhl21	3986	0.594099	0.144616	0.411443	0.304292	0.347327	0.137149	0.196972	0.403345
ENSMUSG00000028948	Nol9	3722	-0.349344	0.483068	-0.654503	0.0596473	-0.323206	0.109351	-0.616574	0.000234402
ENSMUSG00000028973	Abcb8	3074	-1.57778	0.0379732	-0.688788	0.369213	0.00941861	0.996216	0.14197	0.661389
ENSMUSG00000038828	Tmem214	6110	-0.379402	0.622919	-0.229946	0.727418	-0.367639	0.0914358	-0.647892	0.000356111
ENSMUSG00000020220	Vps13d	15849	0.660737	0.255773	0.504938	0.349264	0.20942	0.524921	0.566862	0.0195959
ENSMUSG00000028599	Tnfrsf1b	3818	0.382636	0.468138	0.929995	0.0034666	0.32653	0.2459	0.935372	9.05597e-06
ENSMUSG00000045294	Insig1	2697	0.15749	0.623841	-0.292401	0.134549	-0.106656	0.536435	-0.248192	0.0789148
ENSMUSG00000028452	Vcp	3316	-0.289557	0.194736	0.406906	0.0167904	0.260146	0.00172303	0.360828	3.58462e-07
ENSMUSG00000066043	Phactr4	4614	0.459074	0.149075	0.17083	0.663473	0.306355	0.0645686	0.0299118	0.906552
ENSMUSG00000054428	Atpif1	1014	-0.222839	0.744459	0.270446	0.650388	-0.131066	0.336837	0.268496	0.0118259
ENSMUSG00000043962	Thrap3	4378	-0.336959	0.195439	-0.23937	0.276663	-0.229197	0.0844438	-0.104787	0.404328
ENSMUSG00000040945	Rcc2	3999	-0.611248	0.125634	-0.586833	0.0631235	-0.552867	3.82602e-05	-0.319273	0.00828378
ENSMUSG00000028927	Padi2	4774	0.736645	0.0906479	1.42638	3.36663e-06	0.890944	2.7163e-11	0.602194	1.89706e-06
ENSMUSG00000009863	Sdhb	1232	0.13872	0.856792	-0.394921	0.430034	0.149542	0.26038	0.00774671	0.977999
ENSMUSG00000028416	Bag1	1348	-0.136081	0.888018	0.352805	0.65608	0.387563	0.0140366	0.255433	0.0910986
ENSMUSG00000028430	Nol6	4599	0.079945	0.970311	0.0561415	0.991017	-0.109414	0.70393	-0.223245	0.327655
ENSMUSG00000028433	Ubap2	4380	0.174144	0.695171	-0.141149	0.710913	0.0584311	0.733527	-0.186525	0.139679
ENSMUSG00000028677	Rnf220	3029	-0.0845561	0.914227	-0.681601	0.122106	-0.553346	0.0089882	-0.669874	0.000224082
ENSMUSG00000045973	Slc25a51	4438	0.267951	0.625626	0.185032	0.740436	0.0962963	0.642184	-0.0064601	0.938902
ENSMUSG00000044813	Shb	2244	0.77063	0.058631	0.529946	0.209311	0.703353	0.00126	0.389351	0.0709034
ENSMUSG00000035495	Tstd2	3726	-0.278454	0.635554	-0.244326	0.613667	-0.077162	0.717434	-0.140548	0.430544
ENSMUSG00000044254	Pcsk9	3521	-0.818843	0.0245255	-0.563173	0.0718105	-0.528589	1.15937e-05	0.147406	0.232506
ENSMUSG00000066037	Hnrnpr	21452	-0.127876	0.745388	0.0462977	0.947337	-0.563154	2.56834e-05	0.0210534	0.913304
ENSMUSG00000001089	Luzp1	7526	0.129673	0.692668	0.0929494	0.79117	0.265974	0.0283726	0.287287	0.00753037
ENSMUSG00000028991	Mtor	8564	0.358676	0.588616	-0.059016	0.908147	0.319743	0.0686158	0.215943	0.197016
ENSMUSG00000049225	Pdp1	4201	-0.457034	0.495408	0.559408	0.268919	-0.389362	0.20609	0.467809	0.062642
ENSMUSG00000028207	Asph	6694	0.00255754	0.984631	-0.289287	0.691905	0.0927838	0.700509	0.0931554	0.668576
ENSMUSG00000028312	Smc2	5404	0.0159511	0.965704	-0.217555	0.156267	-0.180674	0.0534677	-0.369937	1.22072e-06
ENSMUSG00000046447	Camk2n1	4444	0.568438	0.0596572	1.12103	4.13695e-08	0.86357	7.8935e-08	0.819101	1.64754e-08
ENSMUSG00000001052	Sec24b	5128	-0.13742	0.854345	0.00171793	0.997553	-0.326251	0.127455	-0.455667	0.0112759
ENSMUSG00000041084	Ostc	1720	-0.621028	0.0409601	-0.174093	0.57916	-0.390229	0.000552305	0.0532994	0.719676
ENSMUSG00000062006	Rpl34	1232	-0.635862	0.0732477	-0.384953	0.225743	-0.171379	0.160111	-0.0815161	0.481346
ENSMUSG00000028792	Ak2	1781	0.411385	0.326233	0.265182	0.525297	-0.139283	0.352064	-0.162827	0.204893
ENSMUSG00000028793	Rnf19b	2532	0.698422	0.0510529	0.338766	0.391867	0.747396	4.28214e-05	0.428737	0.0153325
ENSMUSG00000085395	Gm13056	564	0.127988	0.911886	0.0048729	0.995422	0.912452	0.000213764	0.677636	0.00323067
ENSMUSG00000006445	Epha2	3913	1.14842	2.88998e-14	0.317712	0.104769	0.73198	3.42089e-07	0.337273	0.02094
ENSMUSG00000047613	A430005L14Rik	1098	0.479363	0.518424	-0.0735313	0.919666	0.348082	0.234547	-0.0329671	0.877918
ENSMUSG00000039523	Cep104	5151	0.520484	0.581184	-0.160376	0.855071	0.371704	0.20609	-0.340909	0.190702
ENSMUSG00000029028	Lrrc47	3468	-0.683318	0.121057	-0.677745	0.0631757	-0.638812	0.000508837	-0.653782	4.11968e-05
ENSMUSG00000028251	Tstd3	1588	-0.0726548	0.977546	-0.101427	NA	-0.174619	0.590329	-0.250398	0.346458
ENSMUSG00000085183	Wincr1	618	0.0825211	0.902871	0.366761	0.542344	0.179881	0.41438	0.415755	0.0182215
ENSMUSG00000062937	Mtap	2797	0.170688	0.55578	0.012028	0.997528	0.283373	0.0169105	0.163031	0.177832
ENSMUSG00000037366	Pafah2	3180	0.107149	0.909183	-0.329879	0.641557	-0.335349	0.256569	-0.0890378	0.771735
ENSMUSG00000028832	Stmn1	1060	0.350539	0.662429	-0.304076	0.590878	0.14704	0.362308	0.0984997	0.536185
ENSMUSG00000037348	Paqr7	3550	0.251849	0.773513	0.713853	0.256859	0.642043	0.00859355	0.558804	0.0118735
ENSMUSG00000078521	Aunip	1275	0.631682	0.121623	0.0536312	0.958607	0.16203	0.580273	0.159441	0.548698
ENSMUSG00000028936	Rpl22	2051	-1.30507	3.23138e-06	-0.374825	0.205047	-0.328777	0.00109896	-0.0451313	0.698382
ENSMUSG00000078570	1110065P20Rik	1251	-0.265512	0.820148	0.300943	0.736711	0.379866	0.0965927	0.379615	0.0639999
ENSMUSG00000028873	Cdca8	3358	-0.27408	0.432104	0.0853836	0.871238	-0.205865	0.173296	-0.118166	0.403038
ENSMUSG00000028649	Macf1	23495	0.130364	0.803367	0.650075	0.0230238	0.123998	0.548323	0.42669	0.00268242
ENSMUSG00000023075	Akirin1	3052	-0.00732435	0.972609	-0.0272229	0.943591	-0.0643905	0.803074	-0.0810768	0.719676
ENSMUSG00000028906	Epb41	8302	0.342365	0.582628	0.177527	0.788988	0.197111	0.389042	0.292681	0.117359
ENSMUSG00000043872	Zmym1	3852	-0.372319	0.40653	-0.50377	0.127096	-0.575828	0.00699619	-0.482379	0.00994159
ENSMUSG00000042367	Gjb3	1880	0.298213	0.512237	0.677875	0.0162391	-0.0540747	0.771871	0.409218	0.00605618
ENSMUSG00000046623	Gjb4	1446	0.34471	0.400924	0.285368	0.457324	0.390439	0.0406311	0.517189	0.00152388
ENSMUSG00000078517	Emc1	6232	-0.627106	0.197079	-0.564692	0.154661	-0.551148	2.12414e-05	-0.603821	7.00839e-08
ENSMUSG00000066036	Ubr4	15928	0.597116	0.0745055	0.60776	0.0355482	0.428203	0.00159624	0.479753	4.79216e-05
ENSMUSG00000041025	Iffo2	5716	0.343297	0.296056	0.880804	1.79863e-05	0.514201	0.00266718	0.829765	5.26062e-09
ENSMUSG00000028843	Sh3bgrl3	743	-0.632743	0.432435	0.100461	0.925982	0.211299	0.264747	0.203876	0.238403
ENSMUSG00000037443	Cep85	3893	0.425394	0.477434	-0.0741748	0.894131	0.698266	0.00739635	0.0822298	0.829399
ENSMUSG00000044303	Cdkn2a	895	0.262289	0.577681	-0.020002	0.934576	0.387861	0.00252876	0.490902	8.43982e-06
ENSMUSG00000073802	Cdkn2b	1390	0.198127	0.749824	0.355585	0.42339	-0.091528	0.706996	0.140007	0.566639
ENSMUSG00000028614	Ndc1	4584	-0.970232	0.103178	-0.0942307	0.904206	-0.25218	0.143383	-0.193138	0.211543
ENSMUSG00000028560	Usp1	3577	-0.222676	0.318555	-0.163741	0.384629	-0.564117	4.47894e-08	-0.315562	0.000901592
ENSMUSG00000028552	Eps15	5190	-0.0840403	0.942222	-0.204356	0.787521	-0.361873	0.084766	-0.156121	0.434403
ENSMUSG00000010517	Faf1	4468	0.530846	0.451544	0.00696946	0.997553	0.0142766	0.979897	-0.19893	0.358737
ENSMUSG00000044496	2510039O18Rik	2731	-0.0694319	0.91618	0.0831912	0.923549	0.269908	0.204911	0.230989	0.238187
ENSMUSG00000028899	Taf12	3787	0.327145	0.670847	0.187257	0.823025	0.219004	0.219818	-0.179897	0.251514
ENSMUSG00000086290	Snhg12	1538	-1.31446	2.18939e-06	-0.432437	0.125209	-0.951442	1.30402e-08	-0.293194	0.062642
ENSMUSG00000028988	Ctnnbip1	2674	0.422448	0.560141	0.920164	0.0552553	0.174195	0.543969	0.415976	0.0544709
ENSMUSG00000039953	Clstn1	4459	0.416675	0.702173	-0.13167	0.897447	0.0477526	0.870885	0.492288	0.0138176
ENSMUSG00000027907	S100a11	511	0.557845	0.00084231	0.706906	1.61214e-07	0.601235	1.2468e-10	0.249617	0.00948036
ENSMUSG00000041959	S100a10	685	0.39295	0.256873	0.232464	0.517676	0.378445	0.000564764	0.0827195	0.508071
ENSMUSG00000018983	E2f2	4739	0.677132	0.00562114	0.345017	0.196148	0.396047	0.0187654	0.44444	0.00264404
ENSMUSG00000029003	Mad2l2	1535	1.0109	0.200395	0.048829	NA	-0.0213046	0.986203	-0.0954522	0.800674
ENSMUSG00000029326	Enoph1	1833	0.188541	0.849265	0.104193	0.923549	-0.279693	0.217525	-0.0316933	0.883712
ENSMUSG00000015880	Ncapg	3975	0.579271	0.137207	-0.0526144	0.892002	0.108133	0.510481	-0.239205	0.05382
ENSMUSG00000029004	Kmt2e	7317	0.0145935	0.974049	-0.632664	2.34194e-08	-0.166002	0.160293	-0.472113	6.76332e-07
ENSMUSG00000028999	Rint1	3363	0.559057	0.430302	0.714616	0.205909	0.417932	0.085307	0.0597245	0.855435
ENSMUSG00000033773	Rpap2	2992	-0.205263	0.845023	-0.402143	0.550914	0.25052	0.396027	-0.131407	0.631951
ENSMUSG00000013495	Tmem175	3956	0.894868	0.129196	0.510838	0.403913	0.708194	0.000214293	0.172331	0.432621
ENSMUSG00000007080	Pole	7163	0.119899	0.902871	-0.422151	0.425756	0.108678	0.675213	-0.166398	0.453067
ENSMUSG00000029504	Ddx51	4846	-0.586916	0.354917	0.134546	0.860482	-0.747683	0.000337688	-0.288495	0.134034
ENSMUSG00000029521	Chek2	2276	-0.236513	0.821759	-0.453483	0.545016	0.0546123	0.891867	-0.360735	0.113612
ENSMUSG00000000600	Krit1	5582	0.409066	0.270291	0.0723317	0.936619	0.315074	0.0978854	-0.0802304	0.618911
ENSMUSG00000040407	Akap9	13123	-0.149622	0.686797	-0.376267	0.148405	-0.190751	0.113072	-0.293989	0.00370626
ENSMUSG00000028136	Snx27	6261	-0.0128102	0.966542	0.166123	0.622023	-0.133002	0.315172	-0.0242796	0.808597
ENSMUSG00000005968	Tuft1	2631	0.714921	0.000637041	0.0707461	0.872772	0.564807	4.97646e-05	0.0276961	0.883091
ENSMUSG00000068876	Cgn	5039	0.229662	0.582628	-0.284467	0.338251	-0.00389369	0.958911	-0.507465	0.00151037
ENSMUSG00000005779	Psmb4	1183	-0.281325	0.606848	0.0208267	0.974998	-0.128342	0.302661	-0.0450101	0.717606
ENSMUSG00000028522	Mier1	4830	0.383234	0.0503479	0.0985545	0.737428	0.00733505	0.996451	-0.00258308	0.949423
ENSMUSG00000034610	Tut4	6054	0.204061	0.798036	-0.239255	0.629439	-0.237315	0.291594	-0.487129	0.00885546
ENSMUSG00000028587	Orc1	3014	0.629573	0.127945	0.298976	0.52166	0.179832	0.486359	0.167712	0.472831
ENSMUSG00000028582	Cc2d1b	3303	0.400989	0.663814	0.279297	0.759561	0.0809233	0.810562	0.259749	0.278534
ENSMUSG00000038729	Pakap.1	7231	0.410139	0.150904	0.260465	0.376938	0.550499	9.69916e-05	0.442713	0.000668502
ENSMUSG00000070972	Dnajc25	4023	-0.171738	0.872192	-0.26937	0.705591	-0.385377	0.0350598	-0.30124	0.0641497
ENSMUSG00000028567	Txndc12	1359	-0.0668671	0.983224	0.840986	0.276191	0.170744	0.540318	0.182206	0.463446
ENSMUSG00000073775	Kti12	1629	-0.365683	0.553946	-0.481694	0.295357	-0.439169	0.0634944	-0.3357	0.106571
ENSMUSG00000053510	Nrd1	4311	0.315932	0.685317	-0.0560354	0.927743	0.256369	0.0850193	0.184925	0.185219
ENSMUSG00000028410	Dnaja1	5622	0.146058	0.72779	0.323006	0.246439	0.218268	0.0693265	0.221671	0.0382665
ENSMUSG00000028419	Chmp5	1519	0.0884542	0.897934	-0.0915567	0.869686	-0.0364532	0.810205	-0.193803	0.158921
ENSMUSG00000028423	Nfx1	4594	0.0382265	0.966078	0.119144	0.82136	-0.0282219	0.877937	0.0314479	0.898938
ENSMUSG00000028692	Akr1a1	2227	-0.585958	0.139971	-0.42186	0.214946	0.182201	0.0781628	0.0859156	0.422919
ENSMUSG00000028688	Toe1	2090	0.328977	0.636264	-0.11986	0.847766	-0.0154769	0.961832	-0.410325	0.074433
ENSMUSG00000028684	Urod	1489	0.854096	0.435042	-0.188456	NA	-0.106096	0.685728	0.00787609	0.999967
ENSMUSG00000029036	Atad3a	2413	-0.061052	0.933117	0.208091	0.719476	-0.287184	0.111315	0.283449	0.0648955
ENSMUSG00000028923	Necap2	1906	0.1452	0.899064	-0.102576	0.884025	0.144046	0.571309	0.0197363	0.963405
ENSMUSG00000040842	Szrd1	3244	-0.248384	0.621269	-0.0196848	0.962075	-0.184768	0.197922	-0.0667269	0.628099
ENSMUSG00000029030	Tprgl	1724	-0.0771883	0.953047	0.178209	0.920752	-0.142196	0.553072	-0.0649677	0.791496
ENSMUSG00000003810	Mast2	5723	0.40614	0.678227	0.276904	0.766789	0.22205	0.432421	-0.180549	0.527797
ENSMUSG00000028693	Nasp	3153	-0.518796	0.0707344	-0.463464	0.0519081	-0.523275	1.04208e-06	-0.41127	1.36693e-05
ENSMUSG00000028980	H6pd	4745	-0.912076	0.0813271	0.434289	0.38538	-0.299925	0.216232	0.332003	0.126984
ENSMUSG00000028719	Cmpk1	3170	0.776214	0.139759	0.879825	0.0436585	0.77205	1.82689e-07	0.620181	5.54847e-06
ENSMUSG00000028393	Alad	1769	-0.922368	0.356661	-0.700314	NA	-0.11277	0.727107	-0.273467	0.277175
ENSMUSG00000028394	Pole3	1945	-0.257713	0.6994	-0.757657	0.0625752	-0.0995096	0.568768	-0.134825	0.367443
ENSMUSG00000028398	Dmac1	741	-0.700116	0.432435	0.0890316	0.976037	0.120475	0.686836	-0.0348295	0.897199
ENSMUSG00000028399	Ptprd	9899	-0.724839	0.294597	0.245663	0.759561	0.359367	0.191462	0.345255	0.160375
ENSMUSG00000028557	Rnf11	4061	-0.122622	0.81173	0.290805	0.492157	0.278501	0.0691873	0.142395	0.35747
ENSMUSG00000028551	Cdkn2c	2471	0.711345	0.225456	0.863902	0.0723601	0.50354	0.0503114	0.721659	0.00087745
ENSMUSG00000050854	Tmem125	1864	0.340503	0.705245	0.783763	0.193064	-0.122979	0.704885	0.747306	0.00124848
ENSMUSG00000028337	Coro2a	4154	-0.325474	0.527852	0.47362	0.244525	-0.340844	0.0354704	0.163073	0.362183
ENSMUSG00000039813	Tbc1d2	4315	0.904027	0.0527272	1.05423	0.00624783	0.231047	0.414266	0.935017	8.6087e-06
ENSMUSG00000038047	Haus6	6158	-0.241699	0.633485	-0.0700572	0.875847	-0.0595698	0.749671	-0.33518	0.0196149
ENSMUSG00000028494	Plin2	1888	0.0592504	0.942222	0.318992	0.514443	0.672661	3.66616e-07	0.670328	1.51801e-08
ENSMUSG00000028607	Cpt2	2372	-0.675382	0.455827	0.650083	0.424763	0.0339603	0.939833	-0.108197	0.713993
ENSMUSG00000028603	Scp2	2640	0.0158879	0.988347	-0.500351	NA	-0.31951	0.269216	0.0674677	0.840618
ENSMUSG00000117123	Gm49890	1087	0.932331	0.00396219	0.251535	0.569325	0.39987	0.10571	0.207884	0.401856
ENSMUSG00000028849	Map7d1	3351	0.0155353	0.997034	0.0283367	0.997521	0.119148	0.590329	0.148005	0.435172
ENSMUSG00000028842	Ago3	15595	1.09301	0.00597295	0.583003	0.168194	0.703161	0.000528396	0.0602572	0.828048
ENSMUSG00000029198	Grpel1	3528	0.336061	0.654879	0.0602061	0.936777	0.236642	0.21766	-0.127582	0.458727
ENSMUSG00000028232	Tmem68	2773	-0.237959	0.732468	-0.185947	0.754641	-0.113749	0.682542	-0.380274	0.0739111
ENSMUSG00000028234	Rps20	3706	-1.07326	4.82037e-08	-0.377629	0.0413673	0.10613	0.252268	0.301493	2.80521e-05
ENSMUSG00000041936	Agrn	8612	0.228242	0.623841	0.441345	0.146555	0.105327	0.491613	0.27204	0.020481
ENSMUSG00000028776	Tinagl1	2085	0.324058	0.106907	0.203181	0.341627	0.00193117	0.971047	0.0640455	0.611977
ENSMUSG00000028772	Zcchc17	2130	0.431275	0.506559	0.164396	0.812755	0.379578	0.0229801	-0.157855	0.355827
ENSMUSG00000028962	Slc4a2	4264	-0.27227	0.686071	-0.367395	0.481112	-0.219228	0.271554	-0.309	0.0657172
ENSMUSG00000023353	Agap3	3207	0.21067	0.763353	0.0589808	0.979552	0.253413	0.45592	0.123419	0.758918
ENSMUSG00000038056	Kmt2c	14967	0.438027	0.139971	0.780732	0.00012893	0.28136	0.0848228	0.453616	0.000772636
ENSMUSG00000046985	Tapt1	3513	0.157217	0.861548	-0.836463	0.0631757	0.283451	0.318771	-0.515749	0.0182407
ENSMUSG00000098053	Gm27033	544	-0.358748	0.557015	0.581654	0.181321	-0.520456	0.0625212	0.700356	0.00186828
ENSMUSG00000029647	Pan3	5541	0.96563	9.14287e-05	0.268864	0.430031	0.395209	0.0224176	0.170359	0.336084
ENSMUSG00000015806	Qdpr	1380	-1.1733	0.118102	-0.30966	0.70768	-0.105934	0.510481	0.296971	0.0215889
ENSMUSG00000062604	Srpk2	6491	-0.471465	0.379738	-0.604493	0.126761	-0.104771	0.584171	-0.470497	0.00174296
ENSMUSG00000038342	Mlxip	7303	0.323178	0.686797	-0.267679	0.652273	0.203449	0.523998	-0.090979	0.764561
ENSMUSG00000029414	Kntc1	6961	-0.251556	0.806869	-0.103467	0.914506	-0.389523	0.142942	-0.148244	0.560074
ENSMUSG00000023106	Denr	3962	-0.170126	0.650553	-0.619129	0.00249144	-0.287796	0.00396527	0.0354814	0.79039
ENSMUSG00000015653	Steap2	10408	0.471627	0.137345	0.142044	0.755236	0.23918	0.0573879	0.204961	0.0769445
ENSMUSG00000015652	Steap1	1230	-0.787919	0.135801	-0.445461	0.359954	-0.683995	9.79277e-06	-0.325124	0.0216896
ENSMUSG00000029614	Rpl6	1270	-0.422224	0.140846	0.186901	0.534359	-0.0397328	0.754688	0.0716523	0.5203
ENSMUSG00000040659	Efhd2	2381	0.31945	0.726332	-0.00921603	0.967632	-0.0415197	0.875128	-0.362415	0.0732743
ENSMUSG00000032870	Smap2	2905	0.424386	0.558508	0.448822	0.464645	0.405166	0.0833878	0.0505845	0.875145
ENSMUSG00000043207	Zmpste24	3949	-0.307959	0.664048	-0.998384	0.0140745	-0.0381328	0.827127	-0.0919493	0.543402
ENSMUSG00000028633	Ctps	2705	-0.710422	0.0329895	-0.302953	0.335799	-0.255057	0.0871525	-0.0335962	0.825259
ENSMUSG00000032897	Nfyc	2006	-0.151405	0.883023	-0.227731	0.768429	-0.0333511	0.920305	-0.197809	0.416761
ENSMUSG00000063882	Uqcrh	801	-0.0319054	0.986458	-0.512537	0.38563	0.00881036	0.946257	0.205876	0.0657971
ENSMUSG00000028702	Rad54l	4571	-0.199077	0.809057	-0.576079	0.252384	-0.653758	0.00303564	-1.02343	3.93408e-08
ENSMUSG00000028885	Smpdl3b	2006	-0.61877	0.391727	0.396786	0.591014	-0.462986	0.0205784	0.27489	0.124591
ENSMUSG00000028882	Ppp1r8	2037	0.072622	0.878786	0.0573752	0.912294	0.165472	0.386689	0.0606301	0.773271
ENSMUSG00000028879	Stx12	2934	0.0260767	0.962568	0.222492	0.664467	0.0332534	0.882861	0.0342688	0.873051
ENSMUSG00000046671	Mtfr1l	4085	-0.124245	0.863657	0.0420357	0.978515	0.112896	0.585727	0.0123188	0.990127
ENSMUSG00000028840	Zfp593	2020	-0.241915	0.774149	0.0350118	0.971496	-0.0947266	0.74174	-0.0886777	0.717738
ENSMUSG00000050890	Pdik1l	4686	0.505763	0.151502	-0.0837379	0.850622	0.036308	0.887112	-0.0705231	0.758918
ENSMUSG00000028937	Acot7	1505	-0.226068	0.784903	0.507124	0.328709	0.226154	0.0986201	0.109137	0.435172
ENSMUSG00000044700	Tmem201	4631	0.0888952	0.907473	0.173356	0.790404	0.3128	0.203526	0.00787311	0.983113
ENSMUSG00000028675	Pnrc2	1919	-0.903189	0.0111828	-0.324186	0.360277	-0.816188	3.82837e-05	-0.21192	0.25546
ENSMUSG00000028670	Lypla2	1626	0.538253	0.278782	0.487909	0.267394	0.041891	0.866704	0.0892504	0.666716
ENSMUSG00000028669	Pithd1	1700	0.00369211	0.998387	0.0585946	0.954255	0.609734	0.00167995	-0.0681788	0.757555
ENSMUSG00000028668	Eloa	4708	-0.261598	0.624014	0.0923257	0.891019	0.0485134	0.849342	-0.285757	0.0590824
ENSMUSG00000040761	Spen	12299	0.165711	0.705245	-0.0157664	0.952952	0.158448	0.424919	-0.00121445	0.975872
ENSMUSG00000003731	Kpna6	5710	-0.372669	0.561944	-0.00143973	0.976486	-0.21196	0.342464	-0.342524	0.0609315
ENSMUSG00000028790	Khdrbs1	3738	-0.258914	0.59808	0.0387118	0.946371	-0.200463	0.138396	0.0938361	0.469925
ENSMUSG00000029020	Mfn2	4341	-0.29418	0.757187	0.0751726	0.947337	0.27321	0.176685	-0.0502225	0.802153
ENSMUSG00000029313	Aff1	8323	0.0729012	0.901408	0.195352	0.608111	0.340211	0.128877	0.378632	0.0525698
ENSMUSG00000025854	Fam20c	3763	0.424386	0.583481	1.06024	0.055578	0.280529	0.298203	1.05394	1.4958e-07
ENSMUSG00000019054	Fis1	948	-0.0794787	0.9663	-0.400308	0.719301	0.136897	0.526979	0.175511	0.346689
ENSMUSG00000004846	Plod3	3280	-0.109803	0.936606	0.285899	0.823541	-0.201806	0.488939	-0.0342675	0.898938
ENSMUSG00000061288	Taok3	4467	0.962304	7.14849e-06	1.21045	6.59032e-12	0.488418	7.13886e-05	0.643916	1.063e-09
ENSMUSG00000038023	Atp6v0a2	5345	0.37956	0.551452	-0.170695	0.772192	0.255414	0.187801	-0.0377783	0.857028
ENSMUSG00000079215	Zfp664	4092	-0.0496061	0.922553	0.22402	0.548079	0.31437	0.0282255	0.211054	0.121416
ENSMUSG00000037017	Zscan21	2964	0.320457	0.69411	-0.364393	0.534588	0.0829986	0.822445	-0.230987	0.405202
ENSMUSG00000019494	Cops6	1787	0.35462	0.729644	-0.429153	0.562161	-0.315381	0.108463	-0.0398845	0.846653
ENSMUSG00000019518	Ap4m1	3479	-0.0879949	0.964036	-0.393318	0.625761	0.102108	0.762523	-0.143046	0.598231
ENSMUSG00000036968	Cnpy4	1855	-0.365336	0.661982	-0.704783	0.245101	-0.611627	0.00294432	-1.01285	7.37068e-09
ENSMUSG00000041264	Uspl1	5216	0.0804172	0.868619	-0.103061	0.83234	-0.0180947	0.937778	-0.046109	0.810446
ENSMUSG00000029550	Sppl3	3204	0.364552	0.49807	0.482685	0.264638	0.0706255	0.813832	0.253173	0.203506
ENSMUSG00000060152	Pop5	1587	-0.891768	0.127945	-0.520904	0.341627	-0.576692	0.00643133	-0.433932	0.0219742
ENSMUSG00000041733	Coq5	2037	-0.469787	0.444909	-0.980947	0.0112808	-0.301895	0.139924	-0.914444	1.51385e-08
ENSMUSG00000029538	Srsf9	1392	-0.265002	0.624014	-0.113504	0.797939	0.0510294	0.74174	-0.00955875	0.911285
ENSMUSG00000029439	Sfswap	5127	-0.226843	0.569901	-0.325947	0.252021	-0.266604	0.150001	-0.258878	0.111869
ENSMUSG00000029048	Rer1	1803	-0.453918	0.477456	-0.212811	0.717238	-0.260049	0.0898391	-0.138337	0.325456
ENSMUSG00000029050	Ski	5522	0.128688	0.804999	0.370402	0.289688	0.161889	0.428494	0.474532	0.00174245
ENSMUSG00000003161	Sri	2504	-0.174828	0.735062	0.198188	0.622023	0.0234985	0.886298	0.207764	0.0382665
ENSMUSG00000054099	Slc25a40	4467	0.866873	0.104936	0.197853	0.767972	0.634733	0.0305703	0.180305	0.558688
ENSMUSG00000040584	Abcb1a	4997	-1.24149	0.0763342	-0.17322	0.85508	-0.588111	0.0305702	0.229507	0.421338
ENSMUSG00000028970	Abcb1b	4306	-0.237054	0.763353	0.028493	0.980869	-0.401254	0.0296297	0.151413	0.415569
ENSMUSG00000029177	Cenpa	3806	-0.167459	0.708384	0.181253	0.675795	-0.265439	0.121128	-0.069757	0.675341
ENSMUSG00000029104	Htt	13215	0.265534	0.70585	-0.606376	0.203059	-0.0595243	0.848205	-0.113317	0.676455
ENSMUSG00000029102	Hgfac	2476	-1.64216	0.018549	0.0996979	0.923549	0.156124	0.54624	0.480374	0.0144897
ENSMUSG00000013622	Atraid	1696	0.965287	0.278037	-0.256419	0.750499	-0.225929	0.460953	-0.158758	0.571796
ENSMUSG00000013629	Cad	7137	-0.240684	0.746681	0.353648	0.506436	0.397607	0.00699619	0.478245	0.00021433
ENSMUSG00000029146	Snx17	2332	0.251073	0.783536	0.0457847	0.970547	-0.239514	0.241501	-0.224698	0.211012
ENSMUSG00000047221	Fam185a	3027	-0.15011	0.907631	-0.310367	0.697965	-0.203307	0.435446	0.103037	0.724426
ENSMUSG00000039883	Lrrc17	2154	0.188088	0.895859	-0.59003	0.332967	0.131108	0.633539	0.128997	0.609413
ENSMUSG00000038525	Armc10	2700	-0.212463	0.761713	-0.631459	0.165627	-0.361757	0.0902885	-0.552153	0.00204501
ENSMUSG00000029110	Rnf4	4514	-0.0164201	0.959502	-0.0186268	0.923617	-0.139653	0.368656	-0.0358428	0.802751
ENSMUSG00000051674	Dcun1d4	4117	0.218321	0.718161	-0.0782026	0.869776	-0.0266319	0.887627	0.0326038	0.931196
ENSMUSG00000040025	Ythdf2	4129	-0.218705	0.482672	-0.355674	0.0920258	-0.462452	0.00333471	-0.274827	0.0556869
ENSMUSG00000028901	Gmeb1	6523	0.297597	0.527944	-0.573694	0.0646321	0.150619	0.547207	-0.294649	0.114135
ENSMUSG00000028898	Trnau1ap	1791	0.145585	0.899474	0.122986	0.898509	-0.183792	0.507696	0.169719	0.503563
ENSMUSG00000028896	Rcc1	2326	-0.683307	0.0254957	-0.152024	0.652199	-0.931544	1.3673e-10	-0.311638	0.0195304
ENSMUSG00000029535	Triap1	1088	-0.418447	0.40969	-0.50522	0.192476	-0.477974	0.00497785	-0.79366	3.04875e-08
ENSMUSG00000039000	Ube3c	5048	-0.716347	0.0948443	-0.200045	0.629439	-0.415689	0.00564948	-0.175643	0.210689
ENSMUSG00000029131	Dnajb6	2918	0.427862	0.118531	0.401176	0.100618	0.628633	1.04221e-09	0.486859	2.7651e-07
ENSMUSG00000037210	Fam193a	5536	0.203293	0.527274	0.0309023	0.961678	0.254204	0.094112	0.0209873	0.938279
ENSMUSG00000029106	Add1	4547	-0.010105	0.992912	-0.0652786	0.910947	0.309637	0.0440615	0.0833468	0.627349
ENSMUSG00000029344	Tpst2	1835	-0.138089	0.850521	0.0694238	0.9255	0.294113	0.129567	0.172029	0.365381
ENSMUSG00000029345	Tfip11	3560	0.544973	0.5107	-0.32714	0.661353	0.301985	0.211541	-0.529948	0.00846977
ENSMUSG00000033623	Pcgf3	7708	-0.00881373	0.974049	-0.0509835	0.879782	0.104428	0.570509	-0.134706	0.31589
ENSMUSG00000014668	Chfr	3201	0.66279	0.289651	0.0854607	0.925914	0.061508	0.844684	-0.278801	0.189225
ENSMUSG00000029502	Golga3	8132	-0.186244	0.808873	-0.263624	0.66411	-0.201953	0.426404	-0.604828	0.00226784
ENSMUSG00000029501	Ankle2	5215	0.422975	0.524527	-0.15818	0.822648	0.141638	0.569485	-0.379967	0.0524106
ENSMUSG00000035297	Cops4	2389	0.177656	0.811171	-0.241646	0.748177	0.0661759	0.724813	0.0432783	0.813054
ENSMUSG00000029176	Anapc4	3854	-0.178402	0.826927	-0.176866	0.772015	-0.252195	0.124916	-0.0650768	0.670751
ENSMUSG00000029017	Pmpcb	4134	0.572325	0.429919	-0.680772	0.184224	-0.370811	0.0595567	-0.245096	0.156405
ENSMUSG00000028932	Psmc2	3466	-0.412275	0.210547	-0.342136	0.212487	-0.168968	0.181931	-0.105097	0.365619
ENSMUSG00000029250	Polr2b	4145	0.414991	0.322156	-0.280512	0.457324	-0.104765	0.54624	-0.382581	0.00324996
ENSMUSG00000039682	Lap3	2267	-0.688696	0.150254	-0.466067	0.263003	-0.146715	0.256073	-0.0987812	0.393862
ENSMUSG00000015804	Med28	4560	-0.27066	0.662429	-0.363871	0.458323	-0.106616	0.500882	-0.185272	0.15204
ENSMUSG00000034663	Bmp2k	7387	-0.0904954	0.873457	0.0419409	0.96675	0.217665	0.308232	-0.00531352	0.947004
ENSMUSG00000029310	Nudt9	1488	-0.208796	0.838036	0.268861	0.721619	-0.376335	0.0743825	-0.0961662	0.655204
ENSMUSG00000061461	Smim20	2076	-0.254689	0.720738	-0.0150888	0.959432	-0.0556198	0.822413	-0.202372	0.300916
ENSMUSG00000039191	Rbpj	5485	-0.236226	0.565964	-0.0870356	0.806652	-0.275057	0.138396	-0.112319	0.52971
ENSMUSG00000060961	Slc4a4	7931	-0.522791	0.290114	0.697835	0.0462583	0.023353	0.9395	0.923767	5.70954e-14
ENSMUSG00000057406	Nsd2	7786	-0.00125059	0.957469	0.194119	0.538315	-0.419379	0.00015867	-0.0413117	0.714188
ENSMUSG00000091623	Gm17092	2011	1.07962	0.0385517	0.667398	0.201831	1.3395	3.38161e-11	0.632107	0.00176209
ENSMUSG00000028745	Capzb	1702	0.377751	0.199671	0.447818	0.0584188	0.4097	0.00153573	0.19938	0.141891
ENSMUSG00000028743	Akr7a5	1288	0.260499	0.776907	0.599226	NA	0.316338	0.257618	0.103705	0.707184
ENSMUSG00000028563	Tm2d1	1027	0.0513085	0.971191	-0.0382104	0.947817	-0.115599	0.658743	-0.247216	0.242527
ENSMUSG00000028330	Ncbp1	3010	-0.102817	0.859509	0.188777	0.692545	0.172326	0.161034	0.017052	0.916675
ENSMUSG00000028333	Anp32b	1716	-0.579928	0.0112868	-0.254975	0.257108	-0.858455	1.0708e-20	-0.179659	0.0493112
ENSMUSG00000028334	Nans	2603	0.0346608	0.969424	0.599687	0.214946	0.264784	0.0930636	0.234335	0.101931
ENSMUSG00000028343	Erp44	2624	-0.858168	0.217743	-0.176862	0.822253	-0.103534	0.611804	0.0117539	0.995607
ENSMUSG00000028345	Tex10	3203	0.428634	0.390638	-0.282852	0.526263	-0.0755308	0.781945	-0.44064	0.0178756
ENSMUSG00000025413	Ttc4	2121	0.547872	0.292897	0.0899291	0.911026	0.269921	0.214117	-0.243814	0.19562
ENSMUSG00000028295	Smim8	935	-0.0392162	0.988347	-0.442531	NA	-0.0199918	0.966714	-0.238959	0.376401
ENSMUSG00000039967	Zfp292	9986	0.0588991	0.847478	-0.372918	0.00348578	-0.0240641	0.853264	-0.433735	1.79513e-05
ENSMUSG00000028300	C9orf72	3413	0.379522	0.578744	0.615376	0.237306	0.498314	0.0548831	0.719182	0.00113163
ENSMUSG00000029066	Mrpl20	810	-1.40242	0.0267118	-0.590276	0.363365	-0.44668	0.000908331	-0.0764849	0.575537
ENSMUSG00000029068	Ccnl2	4220	0.160552	0.662429	0.315257	0.209018	0.200022	0.196634	0.28177	0.0339501
ENSMUSG00000065990	Aurkaip1	1159	-0.220995	0.815926	-0.00609089	0.991135	-0.100797	0.608845	0.171835	0.29838
ENSMUSG00000028622	Mrpl37	2799	-0.040676	0.973327	-0.621599	0.285418	-0.439398	0.0108931	-0.267441	0.0912393
ENSMUSG00000028619	Tceanc2	6431	0.125473	0.865609	-0.0410672	0.971126	0.506378	0.0443555	-0.233225	0.360383
ENSMUSG00000028617	Lrrc42	1755	-0.337311	0.586931	-0.286163	0.573083	-0.555394	0.00186132	-0.742132	1.11939e-06
ENSMUSG00000008763	Man1a2	7969	0.463872	0.0460308	0.539103	0.00337606	0.344867	0.00104998	0.265734	0.00618202
ENSMUSG00000033222	Ttf2	4544	-0.0300975	0.959502	-0.464363	0.201105	-0.0831419	0.672052	-0.592076	1.93252e-05
ENSMUSG00000054414	Slc30a7	9020	-0.293491	0.597906	0.362944	0.435535	0.264909	0.133261	0.132721	0.462002
ENSMUSG00000027962	Vcam1	4088	-0.584756	0.00103637	0.262766	0.187797	-0.800672	6.8361e-18	0.387093	4.31399e-06
ENSMUSG00000033502	Cdc14a	4577	0.357776	0.55578	-0.372156	0.401875	-0.217086	0.403315	-0.272635	0.216188
ENSMUSG00000000339	Rtca	1594	-0.967557	0.111051	-0.413191	0.481833	-0.158248	0.420869	-0.0710393	0.695141
ENSMUSG00000027993	Trim2	7428	0.242187	0.451544	0.737257	4.20557e-05	0.154771	0.268478	0.491253	2.41281e-06
ENSMUSG00000041842	Fhdc1	5918	1.10591	1.50492e-06	0.63118	0.007057	0.63635	0.000253592	0.678404	9.31315e-06
ENSMUSG00000074513	Arfip1	2799	0.291735	0.308932	0.293801	0.235278	0.240277	0.053659	0.110186	0.386413
ENSMUSG00000102805	Gm37240	2913	0.388304	0.324145	0.412249	0.209311	0.365549	0.0274872	0.206094	0.198989
ENSMUSG00000027777	Schip1	2201	-0.0535595	0.921406	-0.0566092	0.876539	-0.248144	0.29496	-0.186104	0.369925
ENSMUSG00000034349	Smc4	4316	0.351315	4.28597e-05	0.0655899	0.672406	0.292019	0.00085359	-0.0149794	0.871513
ENSMUSG00000028542	Slc6a9	3479	-0.00274508	0.997362	0.365715	0.619975	0.11754	0.679853	0.901795	2.23969e-06
ENSMUSG00000038368	Focad	5988	0.458439	0.656462	-0.186233	0.810315	-0.116723	0.732863	0.0706143	0.827089
ENSMUSG00000034210	Efcab14	4300	0.0824172	0.930638	0.0765048	0.932421	-0.0421902	0.805915	-0.324717	0.0192887
ENSMUSG00000028613	Lrp8	7391	0.375787	0.348005	0.256363	0.51782	0.0834989	0.684618	0.420875	0.00152591
ENSMUSG00000000085	Scmh1	3544	-0.0642333	0.939575	0.707483	0.155211	0.229793	0.470845	0.694017	0.00282747
ENSMUSG00000038975	Rabggtb	1992	-1.03848	1.86793e-08	-0.216723	0.295357	-0.930772	8.03e-19	-0.136723	0.185219
ENSMUSG00000062908	Acadm	2047	-0.849224	0.125349	-0.698949	0.127941	-0.235882	0.144083	-0.260065	0.0623719
ENSMUSG00000028698	Pik3r3	5257	1.35944	0.00194149	0.656809	0.173511	1.35327	6.53516e-08	0.867719	0.000236965
ENSMUSG00000028926	Cdk14	5145	-0.644643	0.330273	0.0999964	0.919666	0.0743248	0.835085	0.69199	0.000632182
ENSMUSG00000046798	Cldn12	3752	-0.450981	0.493893	-0.684736	0.130938	-0.193524	0.429567	-0.266027	0.191021
ENSMUSG00000044221	Grsf1	2538	-0.242113	0.697382	0.0409305	0.937173	0.234175	0.0835502	-0.0571862	0.673254
ENSMUSG00000029260	Ugt2b34	4312	-0.38041	0.503304	0.154803	0.839855	0.127837	0.509813	0.704083	9.33604e-09
ENSMUSG00000029649	Pomp	3850	-0.000779932	0.989832	-0.0676416	0.861108	0.197019	0.0361216	0.19828	0.0195714
ENSMUSG00000054280	Prr14l	9959	1.0205	0.00788344	0.287604	0.579003	0.290688	0.24007	0.191662	0.414046
ENSMUSG00000037373	Ctbp1	3595	-0.217804	0.798054	0.266539	0.677325	-0.187388	0.259671	0.035994	0.852302
ENSMUSG00000039753	Fbxl5	4237	-0.232023	0.446584	-0.261301	0.263377	-0.315805	0.044443	-0.167793	0.263061
ENSMUSG00000014956	Ppp1cb	5962	-0.230994	0.627531	-0.0242339	0.924846	-0.266764	0.0530787	-0.348679	0.00289685
ENSMUSG00000014932	Yes1	4586	-0.138984	0.851629	-0.0127503	0.963401	-0.061115	0.819518	-0.0603289	0.807389
ENSMUSG00000018965	Ywhah	2181	-0.211429	0.511849	0.383477	0.0878302	0.388554	0.00464558	0.583557	4.28382e-07
ENSMUSG00000029714	Gigyf1	5440	0.446714	0.432009	-0.381243	0.400248	0.309825	0.246404	-0.493464	0.0170136
ENSMUSG00000004951	Hspb1	930	0.38479	0.731453	-0.293208	NA	-0.109223	0.761237	0.635606	0.010734
ENSMUSG00000023104	Rfc2	4995	-0.220393	0.822935	0.0443263	0.990546	-0.0871238	0.689236	-0.121463	0.49311
ENSMUSG00000029178	Klf3	5221	0.376566	0.00787351	0.365953	0.00297155	0.168072	0.188907	0.391402	9.43858e-05
ENSMUSG00000054920	Klhl5	3610	-0.374237	0.7126	-0.561171	NA	-0.379672	0.196006	-0.170573	0.542958
ENSMUSG00000029381	Shroom3	6765	-0.961682	0.0186267	0.23016	0.649397	-0.747683	0.000256321	0.426191	0.0198638
ENSMUSG00000058013	Septin11	5028	0.246648	0.598462	0.410184	0.206544	0.228564	0.0476297	0.391466	3.66381e-05
ENSMUSG00000028179	Cth	1815	0.271287	0.810677	-0.0926777	0.89145	-0.244582	0.245201	0.514641	0.00288837
ENSMUSG00000055436	Srsf11	3106	0.360133	0.00809729	0.294524	0.01888	0.0630904	0.585436	0.00879622	0.959009
ENSMUSG00000011257	Pabpc4	3166	-0.538783	0.0401617	-0.209632	0.438427	-0.0511808	0.814356	0.238601	0.303021
ENSMUSG00000028228	Cpne3	5648	-0.214875	0.753271	-0.816182	0.0920258	-0.40969	0.0307216	-0.328538	0.0517905
ENSMUSG00000041058	Wwp1	6440	0.115764	0.921406	-0.585266	0.377698	-0.0845622	0.741417	-0.369492	0.0523726
ENSMUSG00000028779	Pef1	1915	0.0697942	0.936606	-0.263428	0.722138	0.0171212	0.945587	-0.331374	0.120445
ENSMUSG00000074088	Snrnp40	1752	0.242812	0.785707	0.0516818	0.967917	-0.290536	0.234497	-0.284894	0.176503
ENSMUSG00000028580	Pum1	5389	0.27737	0.150059	0.123743	0.610146	-0.0403352	0.761162	0.0598753	0.718862
ENSMUSG00000070923	Klhl9	4174	-0.567391	0.257052	-0.245954	0.592711	-0.535097	0.0133317	-0.290889	0.136343
ENSMUSG00000029062	Cdk11b	3170	-0.474017	0.261609	-0.048944	0.914506	-0.158186	0.38245	-0.11768	0.476483
ENSMUSG00000029038	Ssu72	1555	0.286762	0.697521	0.44026	0.447307	0.0294153	0.898957	0.0678907	0.746496
ENSMUSG00000029071	Dvl1	4774	0.201889	0.818439	0.317263	0.670061	0.0712643	0.816916	0.241305	0.269989
ENSMUSG00000029034	Ints11	2368	0.67886	0.394114	0.751436	0.281243	0.754456	0.000233965	0.133141	0.594855
ENSMUSG00000023286	Ube2j2	3483	-0.0983995	0.849265	-0.163972	0.649397	-0.292182	0.0450178	-0.111898	0.414263
ENSMUSG00000040550	Otud6b	3266	-0.860538	0.0935816	-0.770389	0.066361	-0.385445	0.00676041	-0.378522	0.00217367
ENSMUSG00000028223	Decr1	2959	0.267228	0.840255	-0.662478	0.401852	-0.267567	0.238066	0.0328848	0.936559
ENSMUSG00000039298	Cdk5rap2	11847	0.191375	0.843906	-0.72726	0.216847	-0.203671	0.490985	-0.574359	0.0119117
ENSMUSG00000029440	Psmd9	2634	0.312868	0.622848	-0.147213	0.75691	0.00976991	0.999189	-0.398139	0.0141625
ENSMUSG00000039771	Polr2j	900	0.411848	0.516482	0.066548	0.936777	-0.0125752	0.974707	-0.121166	0.515148
ENSMUSG00000050552	Lamtor4	980	0.0252575	0.984291	-0.242131	0.787739	-0.189373	0.351847	0.145963	0.437976
ENSMUSG00000034981	Parm1	5068	0.0646013	0.897745	0.254996	0.333396	0.494306	5.19613e-07	0.43341	1.18153e-06
ENSMUSG00000029407	Uso1	3898	-0.0724308	0.915548	0.231	0.695867	0.298855	0.0490564	0.155259	0.310917
ENSMUSG00000029371	Cxcl5	1863	-1.12971	1.6721e-22	0.604372	2.1638e-09	-1.4316	4.50645e-42	0.945903	5.2682e-26
ENSMUSG00000018076	Med13l	9296	0.649149	0.00119195	0.540081	0.0031813	0.182046	0.207806	0.400858	0.000356971
ENSMUSG00000036817	Sun1	4134	-0.387964	0.548112	-0.0827737	0.882787	-0.223073	0.369559	-0.496469	0.0134876
ENSMUSG00000034573	Ptpn13	7915	0.189224	0.806986	0.360051	0.506899	-0.0679537	0.795814	0.180093	0.431003
ENSMUSG00000028959	Fastk	3642	-0.332123	0.757245	-0.354643	0.700216	-0.303071	0.27898	-0.257876	0.300791
ENSMUSG00000028953	Abcf2	2569	-0.283671	0.902871	-0.460956	0.842399	-0.360744	0.118293	-0.20408	0.351393
ENSMUSG00000056493	Foxk1	7439	-0.270337	0.719817	-1.13265	0.0135788	-0.0355358	0.87625	-1.17646	6.38751e-06
ENSMUSG00000029578	Wipi2	5171	1.14212	0.0100433	0.491914	0.352098	0.370766	0.0287377	-0.124378	0.470455
ENSMUSG00000042508	Dmtf1	5057	-0.243814	0.521756	-0.35877	0.174721	-0.561109	0.000610248	-0.628733	7.6001e-06
ENSMUSG00000038803	Ost4	1144	-0.373567	0.662718	0.17794	0.902813	0.506961	0.281047	0.190299	0.732976
ENSMUSG00000057614	Gnai1	3135	-1.01858	0.208127	-0.407098	NA	0.0811264	0.822445	0.252001	0.358966
ENSMUSG00000039987	Phtf2	4840	0.430707	0.568387	0.441667	0.509678	0.340218	0.218625	0.132746	0.655107
ENSMUSG00000040302	Rbm48	2368	-0.307208	0.623841	-0.862988	0.024487	-0.27087	0.34481	-0.763082	0.00090924
ENSMUSG00000007415	Gatad1	2545	-0.498319	0.315929	-0.315653	0.46034	0.0356837	0.86877	-0.142313	0.182991
ENSMUSG00000029304	Spp1	1507	-1.72185	3.24801e-12	0.095867	0.827014	-0.157645	0.133261	0.806731	5.14324e-22
ENSMUSG00000034462	Pkd2	5219	-0.0315821	0.959502	-0.452085	0.38538	-0.0350576	0.888421	-0.508559	0.0403566
ENSMUSG00000097392	Thoc2l	9550	0.366115	0.0678385	-0.268628	0.117487	0.215819	0.153022	-0.302171	0.0132239
ENSMUSG00000010721	Lmbr1	4926	-0.488772	0.556611	0.206744	0.83787	-0.399142	0.152409	0.166706	0.534591
ENSMUSG00000083012	Fam220a	2278	-0.260856	0.806911	-0.119983	0.897973	-0.323257	0.259864	-0.137695	0.611605
ENSMUSG00000018001	Cyth3	4928	0.0254898	0.979597	0.348104	0.425514	0.249156	0.307124	0.58395	0.00200546
ENSMUSG00000029613	Eif2ak1	4325	-0.112554	0.894726	-0.209388	0.728714	0.10886	0.623461	-0.411215	0.0169313
ENSMUSG00000079109	Pms2	6157	-0.640034	0.305145	-1.1615	0.00600628	-0.905445	0.00013151	-0.989384	9.64361e-07
ENSMUSG00000028945	Rheb	4046	0.203244	0.718952	0.544966	0.106185	0.363582	0.00643133	0.381961	0.00125052
ENSMUSG00000028944	Prkag2	3331	-0.450164	0.391727	-0.278169	0.542116	-0.161286	0.329208	-0.076118	0.605009
ENSMUSG00000047881	Rell1	3241	0.128943	0.889271	-0.190906	0.729953	0.405104	0.0533123	-0.44393	0.0154389
ENSMUSG00000029196	Tada2b	3791	-0.107043	0.871115	-0.203914	0.699566	-0.405487	0.0957335	-0.442881	0.033004
ENSMUSG00000029190	D5Ertd579e	6954	0.350355	0.222784	0.0265902	0.991017	0.164383	0.380392	0.104896	0.565268
ENSMUSG00000039968	Rsbn1l	7651	0.430132	0.244369	-0.195803	0.632894	0.317728	0.110216	0.133638	0.516112
ENSMUSG00000028771	Ptpn12	3280	0.02781	0.969424	0.234707	0.457324	0.00985668	0.982155	0.24556	0.0819475
ENSMUSG00000029189	Sel1l3	4512	-0.858367	0.199562	0.602145	0.343508	-0.382606	0.0960722	0.183287	0.402819
ENSMUSG00000041453	Rpl21	1856	-0.941914	0.0163007	-0.187821	0.705684	-0.367466	0.00360749	-0.171892	0.155678
ENSMUSG00000051950	B3glct	4570	-0.0821361	0.945176	0.267155	0.819875	0.100649	0.760303	0.0842887	0.781783
ENSMUSG00000041147	Brca2	10724	0.410213	0.547328	-0.0372002	0.952511	0.0203553	0.93984	-0.117285	0.575115
ENSMUSG00000034021	Pds5b	7417	-0.0746557	0.861548	-0.28276	0.411819	-0.099258	0.55337	-0.31748	0.0143974
ENSMUSG00000063015	Ccni	2804	0.406733	0.309409	0.46036	0.161591	0.399597	0.00131838	0.147708	0.267727
ENSMUSG00000029311	Hsd17b11	2234	0.268954	0.48702	1.0764	2.01299e-07	0.731773	4.10502e-12	0.915027	2.2794e-23
ENSMUSG00000029363	Rfc5	3751	-0.269641	0.725245	-0.241124	0.700387	0.274922	0.125844	0.169265	0.332863
ENSMUSG00000032867	Fbxw8	5000	0.840841	0.214538	0.446973	0.515423	0.29852	0.199155	-0.146546	0.501849
ENSMUSG00000029253	Cenpc1	3192	0.296276	0.549825	-0.304285	0.424211	0.190829	0.444905	-0.310402	0.103775
ENSMUSG00000035898	Uba6	6590	-0.0639903	0.849265	-0.496245	0.0102223	-0.145508	0.28105	-0.418773	0.000114224
ENSMUSG00000049327	Kmt5a	2739	-0.239777	0.253731	0.259186	0.203039	-0.444749	1.65509e-05	0.030645	0.909197
ENSMUSG00000029390	Tmed2	2074	0.330356	0.391325	0.361844	0.289688	0.687777	0.00110367	0.454027	0.0249058
ENSMUSG00000029389	Ddx55	3516	0.118396	0.825418	-0.426558	0.276191	-0.135546	0.565977	-0.35708	0.0476205
ENSMUSG00000029416	Slc15a4	2936	0.356833	0.635408	0.0786837	0.951316	0.472864	0.024375	-0.387664	0.0436027
ENSMUSG00000029575	Mmab	3020	0.485917	0.652278	-0.0485293	0.95537	0.268148	0.372117	0.0187719	0.96525
ENSMUSG00000011884	Gltp	1762	-0.227025	0.725245	0.426387	0.367001	0.363654	0.0299687	0.0686106	0.766303
ENSMUSG00000041890	Git2	7440	0.12767	0.837592	0.232893	0.642233	-0.0567782	0.808022	0.0826322	0.75443
ENSMUSG00000040351	Ankib1	6426	0.0569985	0.959502	0.362649	0.481112	0.134545	0.553957	0.156476	0.427065
ENSMUSG00000001467	Cyp51	3931	-0.555543	0.00225928	-0.625942	9.94293e-06	-0.22313	0.0260845	0.220835	0.0154304
ENSMUSG00000060708	Bloc1s4	1273	-0.246129	0.704972	-0.439533	0.332967	-0.381083	0.137149	-0.548392	0.0106664
ENSMUSG00000055302	Mrfap1	1648	-0.172921	0.679295	-0.125146	0.711842	-0.0972899	0.338299	-0.0477172	0.592251
ENSMUSG00000029364	Wsb2	3357	0.411841	0.33931	-0.163624	0.744264	0.639663	2.58022e-06	0.189746	0.189627
ENSMUSG00000029482	Aacs	3239	-0.34855	0.547328	-0.235864	0.612459	-0.0342354	0.88705	0.108473	0.635358
ENSMUSG00000039156	Stim2	4934	0.379222	0.218453	0.0805682	0.870916	0.465031	0.000183675	0.0390282	0.81879
ENSMUSG00000029108	Pcdh7	8785	0.292341	0.625451	0.540092	0.205952	0.268109	0.18322	0.621467	8.68902e-05
ENSMUSG00000028780	Sema3c	5491	-0.270162	0.256996	0.151238	0.614571	-0.029405	0.824605	0.327272	0.00084012
ENSMUSG00000056310	Tyw1	4698	-0.657795	0.420443	0.142867	0.884374	-0.276125	0.328264	-0.191785	0.447895
ENSMUSG00000029404	Arl6ip4	1192	-0.516535	0.409825	0.0533466	0.941058	-0.156325	0.372809	-0.111157	0.468177
ENSMUSG00000047635	2810006K23Rik	1677	-0.267404	0.84986	0.00594668	0.978803	0.167404	0.568257	-0.320152	0.158921
ENSMUSG00000105704	Gm43055	879	0.487917	0.0714269	0.170917	0.627983	0.575706	4.09974e-06	0.183316	0.177138
ENSMUSG00000035851	Ythdc1	6313	0.333882	0.0771587	0.0289953	0.944302	0.30474	0.00540745	-0.0163032	0.869718
ENSMUSG00000029474	Rnf34	4440	1.12434	0.00522638	0.79448	0.0407314	0.69906	0.000917724	0.0451274	0.881437
ENSMUSG00000049686	Orai1	1875	-0.398879	0.414979	0.197468	0.68492	-0.209039	0.337675	0.236963	0.194432
ENSMUSG00000029385	Ccng2	4537	-0.114734	0.843906	-0.313544	0.469968	-0.284868	0.269248	-0.285392	0.201198
ENSMUSG00000029233	Srd5a3	2220	0.272314	0.80268	-0.446767	0.579476	0.171928	0.549823	-0.0872867	0.742381
ENSMUSG00000029234	Tmem165	1897	-0.124713	0.885447	-0.120564	0.850559	-0.468815	0.0236624	-0.432059	0.0163937
ENSMUSG00000037720	Tmem33	6247	-1.11767	0.03446	-0.489804	0.332967	-0.365621	0.0226653	-0.400533	0.00374013
ENSMUSG00000029221	Slc30a9	5711	1.03247	0.0168914	0.261105	0.675845	0.498971	0.00582308	0.232117	0.201129
ENSMUSG00000079562	Maea	2193	-0.287124	0.582666	-0.0268555	0.954255	-0.101606	0.569485	-0.258504	0.070433
ENSMUSG00000037355	Uvssa	7326	1.21626	2.65154e-05	0.297798	0.463821	0.859272	6.89651e-09	0.170927	0.316193
ENSMUSG00000037313	Tacc3	2899	-0.241388	0.592267	0.23163	0.545748	-0.323117	0.0115831	-0.265763	0.0197645
ENSMUSG00000006699	Cdc42	2108	-0.406529	0.192173	0.0637622	0.887094	0.187733	0.0646745	0.215197	0.0164415
ENSMUSG00000048271	Rbm33	9510	0.267211	0.580947	-0.128774	0.787392	0.0525984	0.814516	-0.260641	0.103791
ENSMUSG00000001569	Nom1	9219	-0.265756	0.479285	-0.0602537	0.841589	-0.0810133	0.620625	0.0095254	0.995204
ENSMUSG00000063531	Sema3e	6861	-0.665025	0.116005	0.207691	0.701785	0.0631074	0.751155	0.138293	0.365021
ENSMUSG00000028788	Ptp4a2	3646	0.028973	0.970311	0.165845	0.476099	0.120196	0.256073	0.308377	0.00018782
ENSMUSG00000041459	Tardbp	7477	-0.420983	0.104201	-0.26909	0.23188	-0.763119	1.19663e-12	-0.421901	1.09243e-05
ENSMUSG00000028975	Pex14	3819	-0.157056	0.870454	-0.170754	0.822648	-0.0582133	0.867331	-0.656219	0.00495595
ENSMUSG00000029186	Pi4k2b	3139	-0.185267	0.789849	-0.443977	0.350284	-0.319867	0.069662	-0.356838	0.0188287
ENSMUSG00000029179	Zcchc4	5743	0.0191914	0.990083	-0.400859	0.30997	-0.199805	0.405621	-0.615132	0.000944061
ENSMUSG00000052139	Babam2	2034	0.327623	0.719817	0.13641	0.901099	0.203955	0.351352	0.433377	0.0113825
ENSMUSG00000029135	Fosl2	6537	0.125984	0.811518	0.523278	0.0546697	-0.166849	0.42894	0.499172	0.0022299
ENSMUSG00000032898	Fbxo21	3959	0.147772	0.817865	-0.325743	0.379391	0.331209	0.0978854	-0.0878399	0.634224
ENSMUSG00000032840	2410131K14Rik	5649	0.58449	0.408928	0.339081	0.622023	0.652748	0.00938265	0.142855	0.629181
ENSMUSG00000029591	Ung	3099	-1.45383	0.0189251	-0.527851	0.406223	-0.807046	0.000963359	-0.704131	0.00090924
ENSMUSG00000029577	Ube3b	5194	0.689051	0.247657	0.112255	0.899776	0.504384	0.00190188	0.285065	0.0735203
ENSMUSG00000041939	Mvk	2380	-1.21403	0.118227	-0.0935464	0.932916	0.245334	0.224293	0.428395	0.00991541
ENSMUSG00000059291	Rpl11	917	-0.671142	0.0228117	-0.177899	0.566427	-0.0996657	0.338635	-0.0178988	0.841936
ENSMUSG00000036940	Kdm1a	3028	-0.364656	0.557347	-0.117569	0.822253	0.102582	0.668488	-0.117743	0.511751
ENSMUSG00000047675	Rps8	1120	-0.682819	3.66231e-05	0.0789786	0.785027	0.260389	0.0012096	0.272114	0.000169956
ENSMUSG00000028678	Kif2c	2842	0.265118	0.703397	0.0580382	0.938255	0.0187357	0.953666	-0.0799933	0.735472
ENSMUSG00000037905	Bri3bp	6473	-0.993546	0.225042	-0.415427	0.631126	-0.821182	1.63416e-08	-0.173922	0.230732
ENSMUSG00000070697	Utp3	1629	-0.269731	0.286408	-0.310578	0.120593	-0.300293	0.0249198	-0.282265	0.0166072
ENSMUSG00000029291	Rufy3	4049	-0.247386	0.725743	-0.147422	0.799066	-0.601758	0.0146612	-0.16258	0.508587
ENSMUSG00000006262	Mob1b	8967	0.153622	0.797681	0.354417	0.360238	0.0789986	0.68993	0.116422	0.492524
ENSMUSG00000029366	Dck	3078	-0.307533	0.576144	0.183961	0.778737	0.145733	0.553061	0.118	0.623728
ENSMUSG00000073705	Cenps	1110	-0.53067	0.4845	-0.787474	0.145353	0.217088	0.357869	-0.329924	0.102598
ENSMUSG00000028961	Pgd	3644	-0.42724	0.225456	0.16802	0.682351	0.16368	0.207274	0.325302	0.00188485
ENSMUSG00000063077	Kif1b	10434	0.472872	0.29162	0.94155	0.00132533	0.215634	0.223357	0.521522	0.000133393
ENSMUSG00000028960	Ube4b	5626	-0.00995309	0.986458	-0.132571	0.779814	-0.152898	0.320807	-0.133109	0.325581
ENSMUSG00000029376	Mthfd2l	4148	-0.0146576	0.96509	0.223356	0.871118	-0.50459	0.0655658	0.0304997	0.935654
ENSMUSG00000029377	Ereg	4128	0.490823	0.0563768	0.274989	0.32031	0.139377	0.455051	0.246322	0.117327
ENSMUSG00000029378	Areg	1215	0.118753	0.726414	0.556629	0.000422794	-0.348956	0.00560334	0.589529	5.21681e-09
ENSMUSG00000028851	Nudc	1316	0.490952	0.555584	-0.169659	0.833404	0.020482	0.936738	-0.054613	0.754305
ENSMUSG00000071014	Ndufb6	659	0.291098	0.775573	-0.791586	0.211147	-0.159087	0.391882	-0.0926233	0.58757
ENSMUSG00000028409	Smu1	2418	0.00508941	0.995497	-0.0341176	0.933381	-0.0127924	0.938059	-0.130263	0.369973
ENSMUSG00000028413	B4galt1	3983	0.286162	0.332066	0.644429	0.000496615	0.272183	0.0592041	0.780335	1.84837e-12
ENSMUSG00000028833	Ncdn	3681	0.382462	0.784903	0.54001	0.598595	0.514043	0.0459507	0.0476161	0.897733
ENSMUSG00000042446	Zmym4	7102	0.250356	0.758075	-0.0898337	0.889302	-0.335613	0.146525	-0.383442	0.0527656
ENSMUSG00000028878	Fam76a	3053	-0.172163	0.840427	0.167424	0.827014	-0.26811	0.391017	-0.24313	0.377074
ENSMUSG00000028857	Tmem222	1484	0.14731	0.885632	0.0863707	0.932554	0.592269	0.0102989	0.160178	0.520895
ENSMUSG00000028755	Cda	846	-0.284887	0.867608	-0.609241	NA	0.120057	0.723674	0.104609	0.737669
ENSMUSG00000028800	Hdac1	2038	-0.0226107	0.986458	-0.302338	0.574232	0.0437522	0.817227	-0.0395865	0.798671
ENSMUSG00000028578	Caap1	2107	0.323151	0.711304	0.292138	0.702489	0.11911	0.714902	-0.273794	0.320714
ENSMUSG00000028577	Plaa	3886	0.200239	0.693277	0.342531	0.3362	0.0837727	0.620639	0.184425	0.170873
ENSMUSG00000062627	Mysm1	7420	-0.420668	0.364492	-0.698935	0.037951	-0.0206044	0.935643	-0.576439	0.000462373
ENSMUSG00000068240	Gm11808	504	-1.2472	0.297286	-0.726222	NA	0.388254	0.173654	0.258797	0.340566
ENSMUSG00000066324	Impad1	6543	-0.0364234	0.889271	0.0825167	0.791962	-0.130831	0.190461	-0.00538841	0.888386
ENSMUSG00000050390	C77080	5187	-0.311164	0.338164	0.276643	0.336027	0.192802	0.245592	0.264275	0.0585913
ENSMUSG00000057236	Rbbp4	4663	0.535591	0.0690579	0.24507	0.487892	0.230565	0.0342575	-0.0302319	0.740573
ENSMUSG00000029171	Pgm2	2369	-0.832755	0.297531	-0.216082	NA	0.0785137	0.85729	0.0421908	0.936559
ENSMUSG00000029174	Tbc1d1	6471	-0.780283	0.253589	-0.187022	0.801536	-0.407596	0.127211	-0.193583	0.430049
ENSMUSG00000059447	Hadhb	4388	0.136093	0.893948	0.489209	0.458686	0.357057	0.0607247	0.334952	0.0501897
ENSMUSG00000075703	Selenoi	6803	0.158934	0.713711	0.199044	0.564766	-0.132401	0.435446	0.23032	0.119127
ENSMUSG00000037295	Ldlrap1	6549	-0.040137	0.909183	0.258093	0.418756	0.00128784	0.992528	0.389401	0.00250523
ENSMUSG00000028826	Maco1	4132	-0.682449	0.0613865	-0.0138248	0.953046	-0.0693916	0.703121	-0.114264	0.439311
ENSMUSG00000028822	Tmem50a	1204	0.603155	0.324991	-0.172025	0.753242	-0.107734	0.471236	-0.0915368	0.477528
ENSMUSG00000008575	Nfib	9116	0.119428	0.670604	0.0506316	0.904842	0.00107636	0.966654	0.149386	0.189517
ENSMUSG00000028403	Zdhhc21	8763	0.132969	0.780661	0.261816	0.463821	0.103712	0.638284	0.344926	0.02414
ENSMUSG00000028955	Vamp3	2120	-0.655749	0.237827	-0.391468	0.44922	-0.340369	0.0517342	0.0102714	0.957181
ENSMUSG00000029208	Guf1	6321	-0.119674	0.944024	-0.424821	0.623111	-0.273005	0.346346	-0.0174609	0.936192
ENSMUSG00000067219	Nipal1	4206	0.776776	0.000239566	1.24216	1.81785e-14	0.50672	0.00105881	1.11746	1.60451e-19
ENSMUSG00000000915	Hip1r	6735	0.170822	0.843699	0.606736	0.257108	0.705116	4.87639e-05	0.508119	0.00181698
ENSMUSG00000070639	Lrrc8b	6726	0.498271	0.497286	0.496081	0.428192	0.279009	0.298098	0.249826	0.308296
ENSMUSG00000054720	Lrrc8c	6976	-0.974617	0.131361	0.00702123	0.973529	-0.0507732	0.867605	0.0600584	0.861363
ENSMUSG00000046079	Lrrc8d	5736	-0.14279	0.788148	0.0901052	0.911495	-0.302003	0.125372	0.12034	0.619438
ENSMUSG00000029290	Zfp326	4672	0.572055	0.0532951	0.443013	0.108901	0.284368	0.0183102	0.115794	0.355827
ENSMUSG00000018143	Mafk	3097	1.3962	6.18913e-05	0.691123	0.0682359	0.953754	6.86965e-05	0.660597	0.00333052
ENSMUSG00000029723	Tsc22d4	3983	-0.181146	0.843906	-0.148467	0.830625	-0.1622	0.577023	0.00874027	0.984685
ENSMUSG00000029465	Arpc3	899	-0.0907663	0.942222	0.347331	0.67416	0.178045	0.353273	0.268961	0.0938512
ENSMUSG00000029466	Anapc7	3599	-0.753778	0.334682	-0.916923	0.118786	0.1732	0.523563	-0.402421	0.0908489
ENSMUSG00000029470	P2rx4	3895	-0.710407	0.732362	-0.196676	0.916399	0.290577	0.298954	0.24368	0.347142
ENSMUSG00000029729	Zkscan1	8261	-0.117279	0.849265	0.126918	0.797739	0.0145084	0.963699	0.0251279	0.925538
ENSMUSG00000038384	Setd1b	8857	-0.578962	0.0401617	-0.611347	0.00454115	-0.573098	0.000975975	-0.445423	0.00339991
ENSMUSG00000036693	Nop14	2702	0.0823236	0.878786	-0.22705	0.583184	-0.395718	0.0060078	-0.402304	0.00136049
ENSMUSG00000029103	Lrpap1	2981	-0.911064	0.257356	-0.397373	NA	0.432562	0.137249	0.176129	0.553698
ENSMUSG00000005103	Wdr1	3909	0.182922	0.719817	0.38043	0.276396	0.377369	0.00322562	0.145633	0.273993
ENSMUSG00000029213	Commd8	3895	-0.316602	0.687644	-0.30724	0.634013	0.0144092	0.964501	-0.266507	0.0859375
ENSMUSG00000072889	Nfxl1	4172	0.0540007	0.969141	-0.0997049	0.867043	0.0189617	0.979074	-0.098134	0.655107
ENSMUSG00000000916	Nsun5	2243	-0.310183	0.72142	-0.604744	0.297154	-0.0776591	0.795028	-0.224985	0.357012
ENSMUSG00000039917	Rhbdd2	4363	0.248464	0.838518	0.189919	0.871238	0.00118434	0.994236	-0.121039	0.564608
ENSMUSG00000005514	Por	2636	0.186784	0.745835	-0.078031	0.83528	0.694996	1.04626e-08	0.860067	4.22095e-16
ENSMUSG00000019179	Mdh2	1606	0.152534	0.804508	0.0841331	0.914506	0.259549	0.0406311	0.360451	0.000863509
ENSMUSG00000029147	Ppm1g	2307	-0.165071	0.652444	-0.164962	0.553586	-0.348299	0.0147607	-0.291481	0.0223819
ENSMUSG00000037685	Atp8a1	8178	0.270249	0.761953	0.414456	0.561825	0.359955	0.182434	0.256904	0.311869
ENSMUSG00000057541	Pus7	3645	-1.74254	7.42207e-05	-0.631744	0.125838	-0.785998	2.49999e-05	-0.549287	0.000866572
ENSMUSG00000028998	Tomm7	1125	-0.7218	0.1622	-0.983617	0.010092	-0.18921	0.0946083	0.0367473	0.827404
ENSMUSG00000028995	Fam126a	5659	-0.0243329	0.980374	-0.0983764	0.864719	-0.454023	0.0424301	0.0348634	0.887152
ENSMUSG00000034211	Mrps17	5061	-0.513983	0.400019	-0.171987	0.790085	-0.260543	0.163563	-0.100903	0.584831
ENSMUSG00000029432	Nipsnap2	2112	-0.0307153	0.961244	-0.251619	0.777533	-0.0300814	0.900309	0.211862	0.2824
ENSMUSG00000025532	Crcp	1492	-0.417891	0.749824	-0.665134	0.448727	0.0907133	0.78321	-0.417907	0.0950224
ENSMUSG00000034118	Tpst1	2050	-0.205257	0.878786	-0.585266	0.467874	0.130533	0.710077	-0.593543	0.0227866
ENSMUSG00000025340	Rabgef1	2828	-0.117356	0.870345	-0.250117	0.619735	-0.276649	0.323729	-0.140193	0.593562
ENSMUSG00000053094	Tmem248	3607	0.232286	0.611366	0.290452	0.412731	-0.0856062	0.633539	0.128584	0.401759
ENSMUSG00000029199	Lias	2996	-0.741766	0.0780935	-0.59669	0.0856861	-0.448137	0.00109267	-0.660534	1.54612e-08
ENSMUSG00000029203	Ube2k	4893	0.206317	0.517253	0.129816	0.708935	0.320241	0.00135549	0.247095	0.00789715
ENSMUSG00000037795	N4bp2	9055	-0.273442	0.712928	-0.482119	0.367357	-0.450673	0.0800353	-0.362142	0.113177
ENSMUSG00000029635	Cdk8	3896	-0.704401	0.0689358	-0.263882	0.48989	-0.383866	0.0146612	-0.262681	0.0621087
ENSMUSG00000029559	2210016L21Rik	2607	0.397332	0.582377	0.278279	0.689906	-0.412071	0.0616308	-0.299598	0.129104
[truncated: 5,201 more rows]

## Sheet: SLAMseq_MZ1
Online supplemental table 4. RUVBL1 regulated genes. The table shows the SLAM-seq results of KPC-AID-Ruvbl1;TIR1 cells treated with auxin for 3 or 15 h or MZ-1 for 5 h considering 4sU labeled RNAs (newRNA) or total RNA (totalRNA).
SLAM-seq results of KPC-AID-Ruvbl1;TIR1 cells treated with MZ-1 for 5 h
Gene	Symbol	Length	q_value_MZ1_totalRNA	log2FC_MZ1_totalRNA	q_value_MZ1_newRNA	log2FC_MZ1_newRNA	Expression_rpm
ENSMUSG00000026248	Mrpl44	1424	2.32844e-11	-1.52403	2.91572e-09	-2.62125	69.8656
ENSMUSG00000045216	Hs6st1	3719	2.30625e-25	-1.96046	9.118e-19	-2.87077	130.695
ENSMUSG00000037408	Cnnm4	4547	2.07384e-14	-1.87369	3.49274e-09	-3.65153	44.8192
ENSMUSG00000026078	Pdcl3	3914	6.30328e-05	-0.655924	0.000274673	-2.0355	41.2011
ENSMUSG00000025925	Terf1	2908	1.32692e-17	-1.82374	1.78464e-10	-2.84004	76.712
ENSMUSG00000026111	Unc50	1414	0.071107	-0.449959	0.222137	-0.727985	36.8214
ENSMUSG00000073725	Lmbrd1	5228	4.10163e-06	-0.833567	9.90168e-05	-2.5552	37.6391
ENSMUSG00000026072	Il1r1	5819	1.39343e-26	-2.1112	2.26061e-16	-4.80294	92.7332
ENSMUSG00000060679	Mrps9	2421	0.000268675	-0.620855	0.0610692	-1.20695	26.6369
ENSMUSG00000026097	Ormdl1	3076	3.92829e-11	-1.25517	2.48248e-09	-2.91608	58.3673
ENSMUSG00000027180	Fbxo3	4740	1.036e-18	-1.32408	1.17349e-09	-2.47959	90.0348
ENSMUSG00000027227	Sord	2352	0.00237349	-0.721689	0.00326073	-3.24921	8.4518
ENSMUSG00000026749	Nek6	10338	4.87159e-55	-1.55896	4.49359e-47	-3.68953	285.295
ENSMUSG00000040282	BC052040	2770	4.96897e-12	-1.57842	7.86471e-09	-3.4907	43.7529
ENSMUSG00000014353	Tmem87b	4807	4.68334e-18	-1.82824	4.2152e-08	-2.1289	68.4463
ENSMUSG00000005102	Eif2ak4	5298	4.32589e-05	-1.05192	2.05361e-05	-2.36042	33.4845
ENSMUSG00000040084	Bub1b	3668	5.96261e-12	-1.24155	4.56559e-09	-2.93826	59.0206
ENSMUSG00000027176	Cstf3	2817	5.90622e-16	-1.30434	1.86734e-08	-1.7853	93.778
ENSMUSG00000027381	Bcl2l11	5036	0.2016	-0.287342	0.0277577	-0.697683	76.8191
ENSMUSG00000042111	Ccdc115	1903	2.48427e-16	-1.27993	7.0653e-13	-2.2237	115.945
ENSMUSG00000057363	Uxs1	4620	0.000157238	-0.586811	7.16142e-05	-1.88951	60.7649
ENSMUSG00000091844	Gm8251	20036	4.31295e-35	2.08466	4.97085e-10	1.55835	42.7461
ENSMUSG00000026049	Tex30	1360	6.03573e-33	-1.74868	1.10902e-14	-2.01739	153.369
ENSMUSG00000026196	Bard1	5659	5.1191e-12	-1.49225	6.1225e-11	-2.3642	85.657
ENSMUSG00000026553	Copa	4622	1.38585e-10	-0.658014	2.77316e-11	-2.17688	99.6784
ENSMUSG00000003464	Pex19	2844	9.30196e-08	-0.875246	8.06934e-08	-2.89788	44.0705
ENSMUSG00000026554	Dcaf8	4656	2.82496e-11	-1.127	4.98988e-08	-2.3592	71.7945
ENSMUSG00000033159	Cnppd1	3669	4.027e-17	-1.88302	3.86089e-08	-2.54681	58.6668
ENSMUSG00000026209	Dnpep	2833	3.81825e-07	-1.20237	0.000974852	-2.70882	19.7475
ENSMUSG00000052155	Acvr2a	5686	6.83753e-10	-1.37253	5.50867e-08	-2.04306	68.73
ENSMUSG00000069495	Epc2	4697	1.35387e-29	-1.89734	1.65196e-21	-2.33606	197.433
ENSMUSG00000026764	Kif5c	6856	8.84666e-18	-1.66882	2.27706e-10	-4.06851	49.0392
ENSMUSG00000059316	Slc27a4	4054	4.16955e-13	-1.50321	0.00393889	-2.67336	15.9538
ENSMUSG00000069020	Urm1	2196	9.24436e-10	-0.897342	6.90178e-07	-2.27674	52.5737
ENSMUSG00000026790	Odf2	4291	0.161363	-0.254474	9.63342e-05	-1.59494	63.5301
ENSMUSG00000042772	Smg7	5792	2.3711e-34	-1.54605	2.00328e-30	-2.27449	293.552
ENSMUSG00000026479	Lamc2	5164	1.19296e-16	-1.28849	5.64457e-11	-6.16586	61.4045
ENSMUSG00000026478	Lamc1	7622	1.36283e-12	-0.92477	8.85255e-21	-2.80626	144.161
ENSMUSG00000042699	Dhx9	4616	3.36456e-06	-0.495894	1.76003e-08	-1.17227	216.649
ENSMUSG00000035437	Rabgap1	4967	0.428865	-0.15781	0.000210954	-1.08698	82.5805
ENSMUSG00000041498	Kif14	8943	1.91206e-26	-1.9711	4.35634e-12	-2.35342	115.685
ENSMUSG00000041483	Zfp281	4937	2.31976e-09	-1.05877	1.664e-11	-1.68566	195.561
ENSMUSG00000058665	En1	2624	2.48452e-99	-2.49729	1.84521e-73	-3.44973	491.092
ENSMUSG00000026696	Vamp4	2752	1.51562e-09	-1.15775	7.74755e-05	-2.93933	24.8815
ENSMUSG00000066877	Nck2	2772	4.45211e-08	-1.38298	1.36773e-05	-2.1934	47.7102
ENSMUSG00000041763	Tpp2	4994	5.19928e-08	-0.539795	1.45159e-06	-1.17372	151.274
ENSMUSG00000042229	Rabif	2861	1.44642e-11	-1.74755	4.01744e-08	-2.90233	47.8697
ENSMUSG00000042207	Kdm5b	8714	9.14257e-10	-1.15356	2.32866e-12	-2.03408	119.867
ENSMUSG00000032883	Acsl3	3950	4.2418e-27	-1.05591	6.35239e-30	-2.0146	318.347
ENSMUSG00000079470	Utp14b	7393	3.32164e-31	-1.86232	2.15126e-27	-2.90707	183.965
ENSMUSG00000052748	Swt1	5176	2.16093e-07	-0.921842	2.77328e-15	-2.0997	143.309
ENSMUSG00000026484	Rnf2	3201	6.56416e-41	-2.02055	1.17677e-29	-2.94898	179.448
ENSMUSG00000033671	Cep350	13307	0.123176	-0.250105	4.93779e-05	-1.24743	110.117
ENSMUSG00000026466	Tor1aip1	4234	7.26638e-16	-1.39883	1.42209e-11	-2.5001	98.7954
ENSMUSG00000013698	Pea15a	2501	9.24814e-17	-1.20576	2.77054e-08	-2.43816	62.525
ENSMUSG00000026608	Kctd3	3934	2.93915e-07	-0.927812	1.26563e-05	-1.82539	58.7633
ENSMUSG00000048874	Phf3	7567	6.63916e-40	-1.23822	8.77724e-35	-1.79491	502.721
ENSMUSG00000026064	Ptp4a1	4236	1.63813e-11	-0.948098	1.62229e-07	-1.59542	101.755
ENSMUSG00000026566	Mpzl1	2285	2.63701e-09	-1.52965	0.000114269	-2.3439	35.3229
ENSMUSG00000026565	Pou2f1	13050	1.02223e-17	-1.45856	8.08464e-12	-1.86079	146.389
ENSMUSG00000026385	Dbi	660	3.77647e-09	-0.447606	3.99681e-28	-2.08231	293.85
ENSMUSG00000026469	Xpr1	7492	0.000566176	-0.589655	2.34692e-06	-2.33677	42.6333
ENSMUSG00000033684	Qsox1	3395	5.47263e-12	-0.808053	4.93983e-07	-1.90817	68.8072
ENSMUSG00000038235	F11r	2518	1.25079e-59	-1.37889	1.06151e-40	-2.19927	402.225
ENSMUSG00000026087	Mrpl30	1757	8.25396e-09	-0.714201	1.41368e-06	-2.88011	47.5076
ENSMUSG00000026083	Eif5b	7797	3.61311e-20	-0.62216	3.17307e-36	-1.84714	567.879
ENSMUSG00000040612	Ildr2	8251	2.89715e-09	-0.983984	3.26654e-07	-5.0275	37.7943
ENSMUSG00000026563	Tada1	2215	6.46805e-40	-2.14131	1.81437e-15	-2.54278	203.619
ENSMUSG00000025967	Eef1b2	1939	1.94044e-09	-0.369336	3.16738e-42	-2.08976	429.938
ENSMUSG00000006304	Arpc2	1439	4.81913e-27	-0.632902	2.72586e-48	-2.14589	613.695
ENSMUSG00000026483	Fam129a	6531	9.24049e-16	-0.953426	5.17736e-17	-3.5555	94.8519
ENSMUSG00000043019	Edem3	6327	0.120951	-0.404597	0.0754967	-1.03816	30.3
ENSMUSG00000039748	Exo1	7796	6.59582e-12	-1.17581	4.49261e-14	-1.97644	140.498
ENSMUSG00000026353	Ubxn4	4113	4.97779e-24	-1.02658	1.70682e-09	-1.5851	182.361
ENSMUSG00000026229	Psmd1	3112	2.39981e-17	-0.53997	1.21081e-32	-2.24808	407.599
ENSMUSG00000026659	Dusp12	1875	1.54504e-30	-2.05074	5.86215e-08	-2.51748	56.8246
ENSMUSG00000001305	Rrp15	3092	1.5334e-17	-1.4638	6.23147e-06	-2.27773	47.1724
ENSMUSG00000010609	Psen2	2020	1.08747e-10	-1.33472	1.96798e-07	-3.41731	37.8854
ENSMUSG00000041879	Ipo9	6247	1.44072e-11	-0.843081	4.67087e-10	-2.46839	74.9236
ENSMUSG00000009418	Nav1	13117	1.32804e-20	-2.45021	4.1891e-12	-3.86434	57.0994
ENSMUSG00000040297	Suco	6327	1.95457e-11	-1.25668	1.68163e-10	-2.27576	86.709
ENSMUSG00000026694	Eef1aknmt	4541	8.75398e-13	-1.58479	1.03283e-05	-1.83341	57.2483
ENSMUSG00000040225	Prrc2c	11502	2.78119e-25	-0.782419	6.34227e-49	-1.55937	824.421
ENSMUSG00000014226	Cacybp	2098	2.20198e-28	-0.84256	4.1847e-33	-2.74321	286.761
ENSMUSG00000026361	Cdc73	11586	4.10754e-21	-1.16971	1.07808e-16	-2.04407	164.178
ENSMUSG00000018199	Ro60	8738	4.73381e-18	-1.29444	9.31748e-11	-2.36744	96.5572
ENSMUSG00000026219	Trip12	9632	5.95257e-11	-0.642531	8.39014e-12	-1.51977	172.931
ENSMUSG00000041605	Inava	2988	6.27714e-26	-2.26503	4.4252e-08	-3.77206	143.089
ENSMUSG00000006299	Aamp	2762	1.72942e-14	-0.714886	4.72679e-08	-1.65034	97.9049
ENSMUSG00000006301	Tmbim1	11011	3.85005e-33	-1.35073	1.60193e-31	-3.02957	193.214
ENSMUSG00000033364	Usp37	7111	0.00189439	-0.643484	1.58989e-05	-1.46832	82.5678
ENSMUSG00000009907	Vps4b	4633	2.64153e-31	-1.36287	3.64711e-25	-2.45454	206.482
ENSMUSG00000042305	Tmem183a	3149	3.10572e-05	-0.471413	0.000258458	-1.32073	78.87
ENSMUSG00000056220	Pla2g4a	3453	4.38276e-06	-0.800033	4.41771e-08	-3.46945	47.269
ENSMUSG00000006010	Odr4	3273	0.00034979	-0.644878	0.000264628	-1.72218	40.3446
ENSMUSG00000038936	Sccpdh	3561	8.98368e-08	-1.18797	0.000370484	-2.56376	23.7349
ENSMUSG00000026490	Cdc42bpa	9161	5.02652e-11	-0.939472	1.43331e-11	-1.99505	108.084
ENSMUSG00000026965	Anapc2	3004	3.76547e-06	-0.842183	3.18317e-05	-2.54396	31.7561
ENSMUSG00000041859	Mcm3	3431	1.44109e-27	-0.907755	4.3473e-43	-2.52133	376.179
ENSMUSG00000039046	Usp6nl	7484	1.91518e-26	-1.90939	2.96235e-17	-2.7014	109.835
ENSMUSG00000037474	Dtl	4693	4.35019e-23	-1.37059	7.89201e-27	-2.09545	266.619
ENSMUSG00000026618	Iars2	5471	1.21077e-08	-0.610439	2.8992e-07	-2.10797	72.3495
ENSMUSG00000062647	Rpl7a	1043	0.000438399	-0.360282	5.9398e-10	-1.64941	148.486
ENSMUSG00000062169	Cnih4	3268	2.43179e-12	-0.50569	1.55831e-23	-1.83301	289.936
ENSMUSG00000037499	Nenf	742	0.00853787	-0.529759	0.303105	-2.15131	3.32176
ENSMUSG00000026626	Ppp2r5a	3541	2.33099e-12	-0.909721	0.000126666	-1.74364	67.6346
ENSMUSG00000036646	Man1b1	3755	0.000161125	-0.683417	0.00255387	-1.99664	23.3056
ENSMUSG00000036206	Sh3bp4	4995	4.5079e-13	-1.57909	2.5912e-13	-2.71336	89.7356
ENSMUSG00000055013	Agap1	11921	5.1815e-25	-1.55154	1.06202e-17	-3.66839	92.39
ENSMUSG00000026278	Bok	1468	4.80999e-21	-1.34468	6.26278e-12	-3.58317	64.522
ENSMUSG00000026280	Atg4b	4186	2.63935e-12	-1.34491	5.0227e-08	-2.69873	48.3079
ENSMUSG00000026283	Ing5	4538	2.05481e-27	-2.25023	2.59322e-24	-3.55336	146.752
ENSMUSG00000026439	Rbbp5	3385	2.79364e-16	-1.77338	7.64574e-09	-2.11174	76.2659
ENSMUSG00000064302	Clasp1	10265	5.62047e-12	-1.37743	4.69219e-07	-2.21704	59.1901
ENSMUSG00000026380	Tfcp2l1	9269	2.86037e-17	-1.87866	1.52998e-06	-2.80778	41.0873
ENSMUSG00000025903	Lypla1	4456	9.08338e-09	-0.723658	8.9171e-06	-2.22991	43.9638
ENSMUSG00000033813	Tcea1	2854	7.25095e-06	-0.757256	6.10011e-05	-2.26304	35.7902
ENSMUSG00000041782	Lad1	2993	2.7576e-37	-2.01074	3.64242e-10	-4.63306	55.6846
ENSMUSG00000026254	Eif4e2	3473	5.07824e-23	-1.25598	2.11647e-14	-3.08296	121.574
ENSMUSG00000048000	Gigyf2	5724	7.64506e-12	-0.922721	7.61073e-16	-2.2385	161.652
ENSMUSG00000026005	Rpe	2724	1.20785e-07	-0.737835	0.000141615	-2.04402	37.5501
ENSMUSG00000026179	Pnkd	3599	8.52077e-17	-1.77338	8.98001e-07	-4.13525	31.9418
ENSMUSG00000026175	Vil1	3124	0.00175314	-0.770201	0.000468812	-3.4864	14.8015
ENSMUSG00000026123	Plekhb2	5176	2.0285e-08	-0.728093	6.10507e-13	-2.73332	103.118
ENSMUSG00000025931	Paqr8	5330	1.5095e-44	-3.22273	3.81751e-28	-3.98541	143.516
ENSMUSG00000070871	Ccnyl1	3281	7.04329e-07	-0.980748	0.000131097	-2.08215	36.693
ENSMUSG00000025949	Pikfyve	11237	1.40531e-07	-1.27291	3.84204e-07	-1.99556	64.9001
ENSMUSG00000061518	Cox5b	865	0.000445583	-0.357056	4.0273e-08	-3.61224	38.9535
ENSMUSG00000026240	Cops7b	5383	1.09167e-10	-1.3021	3.56041e-05	-2.00243	45.3341
ENSMUSG00000025921	Rdh10	3587	3.23282e-41	-1.16087	3.22976e-31	-1.65848	568.21
ENSMUSG00000025940	Tmem70	1710	3.6805e-18	-1.34067	7.84017e-11	-2.82301	88.9484
ENSMUSG00000004768	Rab23	4398	5.83559e-12	-1.57045	3.62181e-08	-2.03302	84.0298
ENSMUSG00000026131	Dst	23279	5.54254e-11	-0.634283	2.84599e-16	-1.85347	186.92
ENSMUSG00000026127	Imp4	5836	4.4885e-17	-0.992375	2.86225e-07	-1.64004	108.144
ENSMUSG00000048495	Tyw5	1847	2.86721e-23	-1.80289	9.40218e-09	-3.16514	56.9685
ENSMUSG00000025986	Slc39a10	5498	0.00157188	-0.515229	1.16316e-06	-2.35654	48.3428
ENSMUSG00000026088	Mitd1	1231	1.35671e-16	-1.74403	2.78407e-08	-2.47461	67.6036
ENSMUSG00000058407	Txndc9	3472	1.27155e-20	-1.07077	4.41845e-18	-2.04621	190.182
ENSMUSG00000090165	Ugt1a10	2244	0.000373486	-0.614962	1.25657e-06	-3.74772	28.3812
ENSMUSG00000090175	Ugt1a9	2190	0.00116344	-0.57441	5.32644e-06	-3.61043	25.1955
ENSMUSG00000089675	Ugt1a8	2227	0.000373486	-0.614962	1.25657e-06	-3.74772	28.3812
ENSMUSG00000090124	Ugt1a7c	3302	0.000307644	-0.616879	1.74112e-07	-3.95096	33.241
ENSMUSG00000090145	Ugt1a6b	2303	0.000416676	-0.610054	1.25657e-06	-3.74772	28.4116
ENSMUSG00000099913	Gm28551	3142	1.29974e-05	-0.857106	0.00829535	-1.68531	42.328
ENSMUSG00000048234	Rnf149	2492	3.28541e-07	-0.445182	5.92863e-18	-2.34243	158.064
ENSMUSG00000025959	Klf7	7662	1.04859e-14	-1.14868	2.36293e-29	-2.55482	254.465
ENSMUSG00000045005	Fzd5	6915	2.85011e-36	-1.8394	4.5859e-43	-2.75543	324.604
ENSMUSG00000026305	Lrrfip1	3645	6.81846e-43	-1.15548	2.89533e-53	-2.69814	501.682
ENSMUSG00000034343	Ube2f	5654	6.94304e-11	-0.891017	0.00446116	-0.960563	82.6866
ENSMUSG00000055980	Irs1	9144	2.27079e-14	-1.71044	1.67972e-12	-2.64656	77.7422
ENSMUSG00000025950	Idh1	2302	3.44262e-08	-0.721627	1.644e-14	-2.52439	102.857
ENSMUSG00000117310	Ptp4a1.1	4145	1.63813e-11	-0.948098	1.62229e-07	-1.59542	101.755
ENSMUSG00000073702	Rpl31	1049	3.75323e-10	-0.391188	6.58777e-33	-2.23656	381.956
ENSMUSG00000003135	Cnot11	3482	2.2572e-17	-1.57557	3.11089e-09	-2.21744	77.5034
ENSMUSG00000026074	Map4k4	5782	3.77153e-26	-1.23597	7.95071e-21	-2.41513	163.957
ENSMUSG00000026309	Ilkap	2683	2.20601e-08	-0.887992	3.29503e-05	-2.10755	51.0871
ENSMUSG00000046404	Yod1	6128	0.0834482	-0.322599	0.00187601	-0.725994	121.74
ENSMUSG00000042510	AA986860	3205	1.38575e-43	-2.22951	4.99932e-36	-3.30184	213.086
ENSMUSG00000045954	Cavin2	3055	1.59322e-95	-1.64972	8.87083e-104	-4.01994	640.653
ENSMUSG00000040782	Cop1	6999	9.43547e-11	-0.947313	1.80153e-08	-1.74216	97.6817
ENSMUSG00000041040	Fam117b	5532	4.24999e-14	-1.89685	6.52832e-06	-2.75307	29.0004
ENSMUSG00000073664	Nbeal1	15731	1.30232e-08	-0.701956	2.50084e-06	-1.16689	163.321
ENSMUSG00000049439	Cyp20a1	2223	4.60938e-06	-0.792146	0.0127464	-1.97069	22.7165
ENSMUSG00000026782	Abi2	5768	1.74238e-17	-1.51615	7.73994e-10	-2.76634	62.0136
ENSMUSG00000008475	Arpc5	1914	4.40008e-13	-0.67349	7.80829e-13	-2.34065	111.325
ENSMUSG00000058076	Sdhc	3171	0.309124	-0.15508	0.0329281	-1.77398	25.9254
ENSMUSG00000013593	Ndufs2	1845	3.251e-06	-0.462011	1.52753e-05	-2.16351	42.704
ENSMUSG00000038696	Mapkap1	3111	7.21984e-05	-0.692609	0.029671	-1.10768	37.1764
ENSMUSG00000052533	Nup188	5710	6.2673e-06	-0.794777	0.0188836	-1.5103	35.7277
ENSMUSG00000039515	Ptpa	3738	1.15633e-09	-0.788213	2.01949e-07	-3.68907	36.0468
ENSMUSG00000039157	Fam102a	5935	7.82964e-17	-1.48465	1.2617e-12	-2.26579	109.818
ENSMUSG00000026810	Dpm2	1412	1.26197e-14	-1.47726	1.6979e-07	-2.75392	46.6337
ENSMUSG00000036617	Etl4	7413	6.96543e-34	-1.91579	2.13818e-17	-2.97976	123.632
ENSMUSG00000026843	Fubp3	3648	0.00744109	-0.385535	0.000113806	-1.43445	66.4836
ENSMUSG00000039356	Exosc2	2076	3.66975e-10	-1.06663	1.67404e-07	-2.65707	58.0079
ENSMUSG00000026172	Bcs1l	1890	1.26528e-18	-1.98645	0.000193562	-2.98513	29.9291
ENSMUSG00000033257	Ttll4	10019	9.72379e-13	-1.29284	2.26975e-11	-2.36836	102.951
ENSMUSG00000026159	Agfg1	8044	8.47325e-44	-1.4348	2.57085e-19	-1.99248	220.679
ENSMUSG00000026319	Relch	5414	0.0116032	-0.442494	0.00788251	-0.709038	116.373
ENSMUSG00000026192	Atic	2845	1.86517e-20	-0.824231	6.23512e-30	-3.13113	195.267
ENSMUSG00000038305	Spats2l	3929	8.75478e-17	-2.18634	7.34324e-08	-5.04332	50.1114
ENSMUSG00000026039	Sgo2a	4939	1.18169e-11	-0.76321	2.81289e-21	-1.69833	315.412
ENSMUSG00000026377	Nifk	1889	2.41454e-41	-1.71015	1.80728e-32	-3.04379	216.85
ENSMUSG00000038866	Zcchc2	6368	4.17666e-07	-1.08432	6.49125e-09	-1.96148	91.9937
ENSMUSG00000044340	Phlpp1	6226	3.89678e-09	-1.28787	4.20833e-11	-3.03898	72.4187
ENSMUSG00000036707	Cab39	3805	1.5185e-25	-1.07054	4.5818e-19	-2.07772	203.15
ENSMUSG00000025817	Nudt5	4764	1.81264e-11	-1.42908	1.88904e-09	-2.74759	56.2275
ENSMUSG00000043241	Upf2	5174	1.18819e-07	-0.788409	2.53149e-09	-1.80902	120.876
ENSMUSG00000073481	Mtarc2	4248	2.25419e-12	-0.663405	2.67085e-06	-1.85309	72.7979
ENSMUSG00000039349	C130074G19Rik	3035	3.40975e-16	-1.57954	8.61975e-08	-3.3163	44.5136
ENSMUSG00000026718	Stam	5000	1.75541e-18	-1.45092	1.54116e-11	-2.21952	106.667
ENSMUSG00000026712	Mrc1	5374	5.0812e-14	-1.25387	6.78653e-09	-5.4296	36.0094
ENSMUSG00000026926	Pmpca	3135	1.37251e-06	-0.623365	6.01061e-08	-2.21993	67.7779
ENSMUSG00000030768	Disp1	4984	2.97962e-12	-1.90655	2.64443e-07	-2.69609	40.6443
ENSMUSG00000056050	Mia3	3071	0.00128771	-0.391648	1.80005e-05	-1.21023	121.303
ENSMUSG00000026887	Mrrf	2623	2.93994e-12	-1.27329	7.79741e-07	-2.88719	38.6828
ENSMUSG00000026491	Ahctf1	8506	2.59816e-43	-1.73555	1.13932e-26	-2.59199	222.542
ENSMUSG00000027330	Cdc25b	3089	5.63098e-54	-2.35844	9.33933e-22	-3.28738	128.274
ENSMUSG00000058793	Cds2	8396	2.6523e-07	-1.07959	0.00767825	-1.63831	27.1292
ENSMUSG00000037523	Mavs	3057	2.50755e-11	-1.57426	4.14135e-10	-2.6821	63.9879
ENSMUSG00000037514	Pank2	4266	4.74309e-05	-0.72401	0.0119212	-1.31606	39.8151
ENSMUSG00000002728	Naa20	1883	3.07033e-28	-2.31705	3.64092e-15	-3.82871	82.3741
ENSMUSG00000027465	Tbc1d20	3496	4.10508e-07	-1.09759	0.012738	-1.1249	44.422
ENSMUSG00000027357	Crls1	1924	1.2984e-08	-0.845092	5.62477e-06	-1.79972	63.1179
ENSMUSG00000027111	Itga6	4310	1.41922e-53	-1.3585	3.28308e-62	-3.6345	413.52
ENSMUSG00000006494	Pdk1	5185	0.0257177	-0.589558	0.0107552	-2.13752	17.9008
ENSMUSG00000040549	Ckap5	6665	1.04171e-07	-0.826971	1.45327e-09	-2.05567	94.1847
ENSMUSG00000027247	Arhgap1	3201	1.09267e-06	-0.733351	1.76099e-05	-2.1851	42.6996
ENSMUSG00000037351	Actr1b	3248	8.44817e-07	-0.578696	3.96386e-09	-2.69073	59.3349
ENSMUSG00000026116	Tmem131	6698	0.0148828	-0.582164	0.110561	-1.5926	16.0367
ENSMUSG00000026082	Rev1	4262	1.34847e-13	-1.86664	6.07426e-09	-2.02494	82.2985
ENSMUSG00000026112	Coa5	3863	1.18876e-15	-1.1099	6.74379e-11	-3.31703	64.2305
ENSMUSG00000026604	Ptpn14	10746	1.78982e-12	-1.44398	4.39454e-10	-3.13738	62.6303
ENSMUSG00000045210	Vcpip1	9749	0.0217047	-0.349209	1.07135e-08	-1.32906	154.508
ENSMUSG00000098234	Snhg6	816	4.62655e-05	-0.62011	7.07434e-23	-2.62446	170.083
ENSMUSG00000063659	Zbtb18	4944	3.172e-09	-0.832152	6.9892e-18	-2.2209	183.22
ENSMUSG00000026496	Parp1	3873	2.03518e-07	-0.655884	3.81492e-06	-2.72434	54.9723
ENSMUSG00000058729	Lin9	3160	1.55173e-21	-1.7589	1.93074e-17	-2.47172	125.921
ENSMUSG00000026499	Acbd3	3569	4.07398e-12	-0.793773	2.36261e-23	-2.16837	258.767
ENSMUSG00000042901	Aida	4279	4.04372e-05	-0.678318	0.0051612	-1.41381	36.4804
ENSMUSG00000026238	Ptma	1216	6.76307e-08	-0.311595	1.656e-44	-1.96629	625.567
ENSMUSG00000018196	Glrx2	3905	2.36554e-08	-0.851067	1.02961e-07	-3.08789	43.5944
ENSMUSG00000018189	Uchl5	1845	4.26753e-10	-0.613554	4.2256e-09	-2.27691	76.5333
ENSMUSG00000026187	Xrcc5	2549	3.58482e-10	-0.785618	1.39781e-06	-3.73763	42.4287
ENSMUSG00000046330	Rpl37a	665	0.000173912	-0.390076	1.84748e-13	-2.39895	138.127
ENSMUSG00000033701	Acbd6	5592	1.94347e-19	-1.54715	2.92999e-08	-3.53416	45.9551
ENSMUSG00000050565	Tor1aip2	6118	1.85321e-13	-0.75222	2.80633e-16	-1.59484	235.939
ENSMUSG00000026596	Abl2	10151	2.29201e-35	-1.56521	6.19219e-33	-2.37102	304.056
ENSMUSG00000026473	Glul	2792	9.50026e-41	-1.2101	6.0515e-26	-2.2275	317.383
ENSMUSG00000023150	Ivns1abp	3511	3.1398e-54	-1.66781	1.08013e-27	-2.74319	216.089
ENSMUSG00000046062	Ppp1r15b	5594	3.51006e-16	-0.99445	5.57481e-31	-2.04776	360.051
ENSMUSG00000041757	Plekha6	7388	5.77754e-24	-1.91128	3.32398e-12	-2.46443	99.168
ENSMUSG00000027652	Ralgapb	8383	3.3873e-07	-0.931338	0.000492997	-1.47864	47.6707
ENSMUSG00000038116	Phf20	5737	8.50195e-14	-1.46356	3.37059e-11	-2.33594	101.698
ENSMUSG00000027624	Epb41l1	8344	3.79717e-08	-1.44077	6.61179e-05	-3.96532	21.8483
ENSMUSG00000001999	Blvra	1460	1.97294e-09	-1.05021	3.28926e-06	-3.04108	35.3475
ENSMUSG00000003660	Snrnp200	6745	4.01299e-13	-0.890056	1.32264e-10	-3.16371	74.0053
ENSMUSG00000034850	Tmem127	4811	4.06908e-10	-1.10531	0.00012654	-1.8395	45.2177
ENSMUSG00000027367	Stard7	3116	2.8288e-27	-1.40153	7.29518e-08	-1.80701	97.8563
ENSMUSG00000027427	Polr3f	4403	0.00783969	-0.57471	6.51814e-05	-1.35815	90.5927
ENSMUSG00000027429	Sec23b	3118	3.77319e-10	-0.754597	1.5951e-07	-1.78029	83.0756
ENSMUSG00000027430	Dtd1	1350	0.037347	-0.474283	2.18316e-05	-4.51759	18.2669
ENSMUSG00000047459	Dynlrb1	788	0.00010373	-0.56777	5.45765e-05	-2.81439	30.9604
ENSMUSG00000027654	Fam83d	3328	0.249346	-0.207957	0.000804752	-0.848909	108.368
ENSMUSG00000044768	D1Ertd622e	40378	2.68217e-27	-1.83085	6.4982e-20	-2.79914	155.876
ENSMUSG00000040648	Ppip5k2	6239	1.41223e-52	-1.31263	6.99391e-38	-2.67327	300.48
ENSMUSG00000026335	Pam	4102	0.00316183	-0.370521	1.87655e-08	-2.70225	61.9413
ENSMUSG00000026701	Prdx6	2558	1.27589e-13	-0.582416	5.24497e-20	-2.87293	136.313
ENSMUSG00000026806	Ddx31	3271	2.28804e-18	-2.073	2.15999e-08	-3.05831	51.8586
ENSMUSG00000026803	Ttf1	5336	1.16483e-09	-1.26698	8.94302e-05	-1.58094	74.3691
ENSMUSG00000050530	Fam171a1	4149	6.22341e-16	-2.04033	1.35504e-05	-4.38354	22.8221
ENSMUSG00000026643	Nmt2	4461	6.31994e-14	-0.974392	2.25018e-08	-2.28401	108.144
ENSMUSG00000017418	Arl5b	6981	0.000115799	-0.926834	3.08023e-05	-1.74465	63.6799
ENSMUSG00000007476	Lrrc8a	4301	5.36859e-10	-1.29768	4.79828e-07	-1.9213	71.1639
ENSMUSG00000026842	Abl1	6327	1.75097e-12	-1.48061	7.22862e-06	-1.69029	81.5283
ENSMUSG00000001855	Nup214	6605	1.39111e-10	-1.05478	0.000621166	-1.59886	50.5344
ENSMUSG00000026917	Wdr5	2890	1.91632e-17	-1.16753	7.22479e-12	-2.15097	113.532
ENSMUSG00000027007	Itprid2	5168	4.23564e-13	-1.90431	0.00667899	-2.5784	65.5925
ENSMUSG00000027006	Dnajc10	4042	4.06427e-06	-0.59081	3.78543e-06	-2.05957	55.3553
ENSMUSG00000041406	BC055324	3217	8.77745e-27	-2.26095	2.31528e-07	-2.28911	53.4229
ENSMUSG00000026576	Atp1b1	2580	2.30896e-62	-1.57119	8.43113e-49	-3.53681	372.865
ENSMUSG00000055612	Cdca7	2424	4.72196e-32	-2.28801	1.97797e-25	-2.91248	180.155
ENSMUSG00000008226	Scrn3	3309	0.000839458	-0.777249	0.000112948	-2.55175	24.9582
ENSMUSG00000043535	Setx	10970	1.24795e-16	-1.30663	6.80969e-09	-2.09418	82.1232
ENSMUSG00000026799	Med27	1686	0.0198999	-0.570772	0.0329263	-1.68503	20.7233
ENSMUSG00000039844	Rapgef1	6402	9.72766e-20	-1.00356	5.3053e-21	-2.89469	172.522
ENSMUSG00000027087	Itgav	7054	2.38702e-12	-1.01949	1.05286e-06	-2.31355	54.3749
ENSMUSG00000026743	Mllt10	5063	1.79913e-18	-1.05797	3.27811e-28	-2.39341	294.283
ENSMUSG00000051154	Commd3	938	4.71877e-06	-0.745053	0.321777	-0.765859	20.8434
ENSMUSG00000026739	Bmi1	3594	3.05032e-15	-1.35092	8.60749e-08	-2.916	47.3232
ENSMUSG00000022995	Enah	11229	8.48517e-47	-1.37877	4.97777e-17	-2.05276	195.379
ENSMUSG00000008200	Fnbp4	4691	1.4878e-49	-2.58529	5.45105e-23	-2.73327	176.183
ENSMUSG00000027282	Mtch2	3103	2.69917e-13	-0.620868	1.7551e-11	-2.0687	113.354
ENSMUSG00000026991	Pkp4	4614	8.91509e-39	-1.17464	6.95229e-20	-1.95509	279.998
ENSMUSG00000014959	Gorasp2	2417	3.58906e-24	-1.15897	1.8629e-11	-2.30983	92.6778
ENSMUSG00000041966	Dcaf17	7739	6.00553e-15	-1.71368	4.80707e-06	-1.78415	68.2402
ENSMUSG00000027012	Dync1i2	4523	6.58379e-17	-0.684718	4.30518e-11	-1.50696	206.627
ENSMUSG00000027475	Kif3b	5635	5.21175e-10	-1.09979	1.53083e-08	-1.88752	89.4023
ENSMUSG00000042548	Asxl1	6981	4.36554e-09	-1.33176	8.06218e-09	-2.51255	70.0301
ENSMUSG00000019188	H13	5204	3.57204e-05	-0.440591	8.19127e-09	-2.02867	91.3907
ENSMUSG00000027651	Rprd1b	4504	4.48389e-29	-1.55351	3.15066e-27	-2.41494	226.977
ENSMUSG00000027133	Nop10	1109	9.76288e-10	-0.498535	1.01313e-14	-2.12617	143.597
ENSMUSG00000027132	Katnbl1	2886	1.66225e-16	-1.24412	1.69962e-10	-1.90248	107.144
ENSMUSG00000033059	Pygb	3909	1.195e-15	-1.13215	4.04098e-11	-3.26136	65.7511
ENSMUSG00000027454	Gins1	1087	5.38287e-13	-1.23453	8.70098e-07	-2.57446	57.6955
ENSMUSG00000027611	Procr	1608	5.65242e-16	-1.09814	1.71809e-11	-4.22905	62.7087
ENSMUSG00000014077	Chp1	3027	8.06444e-12	-0.499945	8.68208e-22	-2.52831	173.961
ENSMUSG00000085438	Oip5os1	8300	1.09489e-07	-0.891506	5.05375e-06	-1.41158	115.719
ENSMUSG00000038467	Chmp4b	1616	2.08702e-19	-0.770446	8.82593e-17	-2.64332	112.093
ENSMUSG00000044641	Pard6b	3399	4.70353e-06	-0.873561	1.41042e-10	-1.68712	121.492
ENSMUSG00000027678	Ncoa3	7531	1.96126e-18	-1.92552	1.44494e-10	-2.96086	62.2674
ENSMUSG00000017897	Eya2	2460	2.61057e-16	-2.33397	1.58985e-07	-4.97306	24.7006
ENSMUSG00000060227	Casc4	4215	0.0019197	-0.567105	0.00129814	-2.06288	27.5739
ENSMUSG00000033411	Ctdspl2	5053	0.148456	-0.223729	0.00106602	-0.857036	120.051
ENSMUSG00000027236	Eif3j1	5413	1.43039e-30	-1.23951	4.94224e-25	-2.78575	212.676
ENSMUSG00000060802	B2m	860	0.00012259	-0.504341	1.03745e-06	-3.05355	36.8127
ENSMUSG00000027502	Rtf2	2173	1.78987e-09	-1.10334	0.000147866	-2.24194	31.1446
ENSMUSG00000032802	Srxn1	2812	6.0331e-24	-1.49821	4.03469e-11	-2.41697	93.3702
ENSMUSG00000026623	Lpgat1	7233	1.1874e-25	-1.32501	5.05049e-20	-2.95959	134.902
ENSMUSG00000073616	Cops9	653	3.29535e-05	-0.435398	1.15809e-06	-2.16678	58.449
ENSMUSG00000026245	Farsb	2036	2.08195e-25	-1.07785	1.45217e-14	-2.87075	93.9173
ENSMUSG00000026003	Acadl	1916	1.21382e-07	-0.490875	3.0185e-08	-1.585	138.68
ENSMUSG00000026034	Clk1	4865	4.83371e-08	-0.723599	8.14392e-07	-0.837255	247.696
ENSMUSG00000026037	Orc2	3561	3.00694e-28	-1.35775	2.46568e-19	-2.71875	137.294
ENSMUSG00000038174	Fam126b	8685	7.84431e-10	-0.971357	2.72609e-13	-1.74304	196.5
ENSMUSG00000026640	Plxna2	11040	1.00442e-21	-1.55404	5.89294e-20	-2.69154	120.549
ENSMUSG00000003721	Insig2	2697	3.22473e-11	-1.27626	2.65504e-06	-2.11518	48.2896
ENSMUSG00000005501	Usp40	5049	1.41411e-16	-1.49025	1.27868e-11	-4.16711	64.5617
ENSMUSG00000044783	Hjurp	4878	2.17002e-39	-1.69766	2.64487e-26	-2.12444	317.747
ENSMUSG00000005886	Ncoa2	8171	2.2264e-14	-1.73867	2.40778e-09	-2.7233	62.2176
ENSMUSG00000025935	Tram1	2938	2.39208e-11	-0.563312	1.1401e-17	-3.23097	108.118
ENSMUSG00000026374	Tsn	7063	1.34966e-24	-0.88179	4.08834e-29	-2.10597	389.455
ENSMUSG00000015094	Npdc1	1510	0.0391353	-0.394685	0.0145099	-2.80642	10.582
ENSMUSG00000026655	Fam107b	3602	7.79787e-24	-1.37071	3.91527e-22	-2.90764	157.414
ENSMUSG00000026657	Frmd4a	6761	1.47379e-17	-2.36665	2.54274e-15	-3.61382	80.014
ENSMUSG00000035772	Mrps2	2504	1.4625e-21	-1.55295	6.76012e-13	-2.34553	136.52
ENSMUSG00000026981	Il1rn	2554	2.69127e-13	-1.69285	2.30736e-05	-4.21721	20.3188
ENSMUSG00000026974	Zmynd19	3903	3.86829e-30	-2.13597	4.60992e-18	-2.48568	143.781
ENSMUSG00000014873	Surf2	3254	1.46054e-41	-2.05201	1.20334e-18	-3.16623	120.418
ENSMUSG00000015488	Cacfd1	2689	2.04521e-12	-1.82169	4.37594e-05	-2.50463	37.3402
ENSMUSG00000026600	Soat1	8371	4.21034e-26	-0.984567	2.7437e-12	-2.00439	146.28
ENSMUSG00000033557	Fam20b	4621	2.86628e-09	-1.09547	2.90055e-07	-2.1326	57.6818
ENSMUSG00000026594	Ralgps2	6863	5.86568e-14	-0.909001	4.60375e-09	-1.76789	97.1039
ENSMUSG00000049866	Arl4c	3997	5.73391e-29	-2.00174	1.70704e-24	-3.39841	173.478
ENSMUSG00000033845	Mrpl15	4600	4.92108e-49	-1.79538	3.26328e-22	-2.92152	161.364
ENSMUSG00000040865	Ino80d	13675	9.45182e-26	-1.60027	1.15473e-28	-2.46201	247.028
ENSMUSG00000025968	Ndufs1	2661	2.2885e-16	-0.8678	5.73379e-13	-3.09415	99.3364
ENSMUSG00000013973	Dedd	3160	2.51608e-18	-1.56543	3.18832e-13	-2.82183	97.9785
ENSMUSG00000006412	Pfdn2	1735	6.88632e-20	-1.0995	3.73796e-10	-2.15702	128.99
ENSMUSG00000067071	Hes6	1573	4.60875e-15	-1.89708	8.20132e-05	-2.24796	41.133
ENSMUSG00000026021	Sumo1	1215	0.000453517	-0.57761	5.73832e-05	-2.322	31.7061
ENSMUSG00000026019	Wdr12	10012	8.37546e-46	-1.90869	5.31515e-19	-3.65929	99.9128
ENSMUSG00000026014	Raph1	10024	9.98616e-44	-2.0922	2.45547e-26	-2.50112	214.872
ENSMUSG00000026502	Desi2	8802	1.82262e-19	-1.63073	9.19233e-12	-3.26499	71.3534
ENSMUSG00000026500	Cox20	670	1.73642e-10	-0.83129	6.06445e-09	-2.82608	73.9056
ENSMUSG00000026134	Prim2	2447	0.0704646	-0.35238	0.0403212	-1.09778	32.7715
ENSMUSG00000042215	Bag2	1860	9.2039e-31	-2.08049	3.449e-13	-3.2572	81.9283
ENSMUSG00000042197	Zfp451	11876	1.42254e-30	-1.61269	1.14838e-23	-2.35576	249.513
ENSMUSG00000037461	Ints7	5347	2.49875e-16	-1.47317	2.82961e-08	-2.42667	63.5994
ENSMUSG00000026526	Fh1	2636	7.52923e-05	-0.563812	0.000954596	-1.59505	51.5264
ENSMUSG00000026355	Mcm6	4355	3.3588e-16	-0.750925	6.71495e-16	-2.62206	126.937
ENSMUSG00000026356	Dars	2175	6.05821e-07	-0.617326	2.34603e-10	-2.46496	69.0145
ENSMUSG00000032487	Ptgs2	4453	1.02519e-24	-1.21861	8.4869e-29	-2.29809	375.621
ENSMUSG00000006005	Tpr	7480	1.30208e-38	-0.875216	1.53484e-48	-1.88792	633.828
ENSMUSG00000060743	H3f3a	2841	0.00881457	-0.419858	0.000448497	-2.20933	33.9983
ENSMUSG00000066595	Flvcr1	4040	5.12148e-17	-1.47541	3.14652e-09	-2.89725	59.7732
ENSMUSG00000037395	Rcor3	3791	4.57007e-08	-1.36107	1.34146e-07	-2.0197	76.9342
ENSMUSG00000001674	Ddx18	2258	6.15945e-19	-1.184	2.0746e-12	-2.6373	111.964
ENSMUSG00000026341	Actr3	2565	1.25511e-17	-0.684693	2.87357e-21	-2.43705	177.24
ENSMUSG00000026425	Srgap2	8026	2.10183e-11	-1.30551	5.89734e-06	-1.72565	58.1719
ENSMUSG00000059149	Mfsd4a	3288	2.85242e-06	-1.00287	4.26543e-06	-3.65766	26.3675
ENSMUSG00000041303	Gtf3c3	4582	3.77684e-06	-0.995086	1.03787e-05	-2.56349	35.9413
ENSMUSG00000073678	Pgap1	10583	5.43593e-72	-1.47148	5.41417e-105	-3.22732	722.183
ENSMUSG00000025982	Sf3b1	6195	8.72777e-44	-1.08118	2.24863e-36	-1.78919	448.6
ENSMUSG00000026617	Bpnt1	2200	5.47169e-07	-0.567643	3.89125e-08	-2.68978	56.9252
ENSMUSG00000026615	Eprs	5638	1.23243e-13	-0.530371	3.8171e-12	-1.40885	309.534
ENSMUSG00000026275	Ppp1r7	10315	2.98709e-09	-0.698651	6.08661e-05	-1.56116	76.3529
ENSMUSG00000026276	Septin2	3779	3.37734e-13	-0.692433	1.45312e-11	-1.90643	152.712
ENSMUSG00000116048	Septin2.1	3267	1.62775e-13	-0.708322	1.53806e-12	-2.04796	148.055
ENSMUSG00000036104	Rab3gap1	4243	1.09305e-08	-0.832761	3.77193e-08	-2.04215	82.444
ENSMUSG00000056211	R3hdm1	8458	1.49293e-08	-0.616593	2.54505e-10	-1.40862	182.087
ENSMUSG00000026202	Tuba4a	2840	1.09109e-56	-1.40136	6.33324e-28	-2.28472	357.181
ENSMUSG00000026393	Nek7	5258	1.53143e-14	-0.844881	1.34131e-18	-2.1965	189.32
ENSMUSG00000014980	Tsen15	2418	6.83565e-05	-0.866327	2.40295e-05	-2.32875	35.8697
ENSMUSG00000026482	Rgl1	5092	1.05049e-30	-1.67629	5.53585e-19	-2.83471	172.365
ENSMUSG00000003051	Elf3	2095	4.26272e-14	-1.62357	1.44098e-16	-2.86743	115.652
ENSMUSG00000041926	Rnpep	2288	0.000484099	-0.682787	0.00237928	-2.2892	20.8798
ENSMUSG00000062580	Timm17a	7280	2.2398e-17	-0.879344	9.32469e-09	-1.52338	148.603
ENSMUSG00000034088	Hdlbp	6231	1.49497e-07	-0.403041	5.29279e-07	-1.08028	173.517
ENSMUSG00000025980	Hspd1	2423	1.84168e-08	-0.444039	2.51995e-34	-2.99209	258.014
ENSMUSG00000056708	Ier5	3276	3.85055e-05	0.400311	0.223466	-0.167478	515.19
ENSMUSG00000026519	Tmem63a	3306	1.55461e-21	-1.12029	7.55448e-19	-2.99077	125.795
ENSMUSG00000026235	Epha4	6328	7.039e-61	-1.90061	2.07225e-58	-2.47886	551.669
ENSMUSG00000004364	Cul3	4709	3.05714e-17	-0.833461	1.83418e-18	-2.02003	193.108
ENSMUSG00000026277	Stk25	4249	0.125326	-0.388064	0.000487904	-2.83899	19.1837
ENSMUSG00000026279	Thap4	5558	1.05828e-13	-1.59092	1.00855e-07	-3.21383	41.6232
ENSMUSG00000026281	Dtymk	1055	0.000284488	-0.483697	5.19477e-09	-2.64009	70.5939
ENSMUSG00000026383	Epb41l5	6870	5.29008e-08	-1.36844	0.108827	-1.11257	22.3027
ENSMUSG00000026384	Ptpn4	10874	1.16265e-06	-1.07054	6.58001e-10	-2.53902	67.1093
ENSMUSG00000020423	Btg2	2743	0.403217	0.112854	0.36639	-0.276616	90.4542
ENSMUSG00000042429	Adora1	4968	3.44488e-16	-2.38696	1.5891e-07	-3.97103	39.6622
ENSMUSG00000026103	Gls	5596	6.0701e-15	-0.75111	7.51691e-12	-1.48789	243.811
ENSMUSG00000002881	Nab1	3874	5.1801e-30	-1.13346	2.5617e-26	-2.81868	191.218
ENSMUSG00000054387	Mdm4	7105	1.83336e-13	-1.37455	4.56691e-12	-2.30849	107.56
ENSMUSG00000070643	Sox13	3693	4.82293e-18	-2.36089	4.85632e-14	-3.33084	78.9902
ENSMUSG00000079283	2310009B15Rik	1017	0.730294	0.0242068	0.737934	-0.516801	11.8511
ENSMUSG00000041570	Camsap2	7823	9.10369e-11	-1.05811	1.00553e-10	-1.92081	118.987
ENSMUSG00000025917	Cops5	2204	1.14836e-16	-0.925748	1.50838e-14	-2.98697	99.9825
ENSMUSG00000067851	Arfgef1	6978	1.82135e-37	-1.4003	2.937e-16	-1.98897	168.251
ENSMUSG00000026107	Nabp1	4790	1.76282e-30	-2.00791	7.65791e-27	-3.67455	159.754
ENSMUSG00000018417	Myo1b	5052	3.17134e-07	-1.17866	1.53854e-05	-4.05407	30.5168
ENSMUSG00000026028	Trak2	6189	5.49289e-08	-1.18626	0.00038024	-1.86602	50.7462
ENSMUSG00000038079	Tmem237	1869	1.03053e-05	-0.773123	0.00300445	-2.03768	30.0007
ENSMUSG00000026095	Asnsd1	2442	1.42187e-16	-1.0484	7.25555e-10	-2.68124	81.404
ENSMUSG00000117809	Gm50478	300	1.31936e-06	-0.988358	4.09631e-05	-2.69609	39.0962
ENSMUSG00000026094	Stk17b	3293	7.10104e-07	-1.12686	6.93785e-09	-1.87226	86.9678
ENSMUSG00000026020	Nop58	9507	2.5012e-102	-1.66928	1.58507e-55	-2.50456	914.519
ENSMUSG00000067336	Bmpr2	12899	1.41332e-18	-1.25281	1.66129e-09	-2.38598	70.7277
ENSMUSG00000026024	Als2	6342	0.00968595	-0.676684	0.550931	-0.456596	25.7132
ENSMUSG00000008136	Fhl2	1563	1.8306e-31	-1.86552	5.60557e-27	-2.7724	203.721
ENSMUSG00000038633	Degs1	2048	4.10548e-13	-0.886809	1.32616e-12	-2.27529	92.6586
ENSMUSG00000047539	Fbxo28	4925	0.00194882	-0.550294	4.23333e-06	-1.37359	97.1817
ENSMUSG00000026509	Capn2	3225	4.15089e-18	-0.92384	1.01173e-16	-3.24471	105.437
ENSMUSG00000010911	Apip	919	6.02811e-05	-0.810318	0.0188658	-1.79376	18.3529
ENSMUSG00000015092	Edf1	910	3.44421e-06	-0.418374	5.299e-06	-1.87311	75.7214
ENSMUSG00000027011	Ube2e3	2249	9.25585e-54	-1.69689	5.6844e-21	-3.87586	117.11
ENSMUSG00000027080	Med19	2059	8.53495e-19	-0.984889	8.95556e-13	-2.08438	163.236
ENSMUSG00000027076	Timm10	690	8.007e-22	-1.93232	8.75694e-13	-2.77223	93.9319
ENSMUSG00000026784	Pdss1	1950	2.01122e-10	-1.10333	1.09191e-08	-3.61306	51.254
ENSMUSG00000026781	Acbd5	4804	9.82542e-08	-0.680634	1.85172e-08	-2.74118	70.3652
ENSMUSG00000026775	Yme1l1	4707	0.000166077	-0.425191	4.91138e-05	-1.17729	100.509
ENSMUSG00000027018	Hat1	1899	3.73453e-10	-0.668207	2.68604e-08	-2.01989	92.5095
ENSMUSG00000042670	Immp1l	955	0.000380363	-0.574285	0.00734662	-2.11784	20.8858
ENSMUSG00000026605	Cenpf	11130	5.32493e-06	-0.413248	1.13654e-09	-0.8206	517.424
ENSMUSG00000026603	Smyd2	1708	2.63741e-07	-0.698769	4.94704e-09	-3.45566	46.5306
ENSMUSG00000035168	Tanc1	7873	4.84775e-30	-2.49467	3.64636e-20	-3.47233	108.335
ENSMUSG00000026977	Marchf7	4972	1.34315e-08	-0.559075	3.29118e-21	-1.37397	428.027
ENSMUSG00000027374	Mrps5	4481	1.04825e-09	-1.00121	6.81123e-08	-2.92481	54.7348
ENSMUSG00000027287	Snap23	2730	0.000205455	-0.64741	0.0029654	-1.46224	38.6629
ENSMUSG00000027285	Haus2	3154	3.5255e-13	-1.48803	1.75085e-11	-3.67965	66.2052
ENSMUSG00000074918	Inafm2	3053	4.65816e-06	-1.15816	0.00281778	-1.42313	47.6685
ENSMUSG00000027331	Knstrn	4602	4.29207e-25	-1.29819	1.19346e-06	-1.98444	72.9951
ENSMUSG00000027332	Ivd	3665	0.750027	-0.176728	0.618165	-0.892721	9.28576
ENSMUSG00000027263	Tubgcp4	4250	2.35871e-12	-0.948616	4.84028e-13	-3.50955	73.8652
ENSMUSG00000037885	Stk35	5445	2.72725e-10	-1.33259	1.81763e-13	-2.55952	94.508
ENSMUSG00000027323	Rad51	3368	2.3042e-32	-1.80338	1.53612e-16	-3.1117	96.3292
ENSMUSG00000005804	Bloc1s6	3484	1.4696e-05	-0.958374	0.0243403	-1.59058	22.9258
ENSMUSG00000005803	Sqor	1985	0.00101397	-0.661206	9.61604e-05	-3.1962	18.3378
ENSMUSG00000023330	Dtwd1	1342	2.90552e-16	-2.13373	1.74303e-08	-3.08853	51.0698
ENSMUSG00000037470	Uggt1	9033	6.72443e-12	-0.854812	3.14854e-08	-2.35079	57.9875
ENSMUSG00000047180	Neurl3	2598	1.187e-10	-0.980654	4.72792e-06	-1.72803	99.1907
ENSMUSG00000010453	Kansl3	4663	2.59725e-12	-0.844216	1.87499e-18	-1.65115	266.349
ENSMUSG00000056536	Pign	6759	0.0170787	-0.534057	0.0019058	-2.09601	25.0998
ENSMUSG00000037503	Fam168b	5058	2.03605e-16	-1.14407	1.45629e-17	-2.55458	121.255
ENSMUSG00000107722	2900060B14Rik	616	0.000224421	0.522034	1.74418e-07	2.46766	5.76269
ENSMUSG00000004451	Ralb	2742	3.92604e-05	-0.838409	2.14753e-05	-3.15342	26.3625
ENSMUSG00000025981	Coq10b	2119	0.000263933	-0.728552	2.27008e-05	-2.00211	74.7053
ENSMUSG00000073676	Hspe1	964	2.79237e-16	-0.65153	6.0545e-26	-3.22317	174.522
ENSMUSG00000025979	Mob4	3555	2.9212e-38	-1.25579	6.24497e-29	-2.38785	240.231
ENSMUSG00000026155	Smap1	2289	7.09532e-26	-1.28691	4.6903e-12	-2.53702	89.2615
ENSMUSG00000026154	Sdhaf4	683	1.41802e-05	-0.874441	0.00029239	-3.16892	20.9524
ENSMUSG00000026437	Cdk18	4355	3.57384e-12	-2.07423	2.35623e-05	-3.56161	23.6557
ENSMUSG00000016528	Mapkapk2	2854	2.27303e-09	-1.00781	0.0771214	-0.986328	30.2026
ENSMUSG00000026260	Ndufa10	2020	0.000243923	-0.377958	1.21667e-06	-2.13462	78.6894
ENSMUSG00000026153	Fam135a	5536	4.62017e-20	-1.37071	1.58802e-12	-2.27979	113.783
ENSMUSG00000038806	Sde2	3213	2.90711e-07	-0.718765	1.50502e-15	-1.7535	238.998
ENSMUSG00000026520	Pycr2	2717	4.99449e-38	-1.39244	2.54619e-18	-2.20739	191.655
ENSMUSG00000026667	Uhmk1	7864	1.58088e-06	-0.710152	1.07503e-05	-1.51699	83.4691
ENSMUSG00000026663	Atf6	7246	0.000706345	-0.534689	6.78166e-07	-1.44099	114.842
ENSMUSG00000062963	Ufc1	1677	1.51552e-05	-0.482695	4.74894e-07	-2.69873	47.4273
ENSMUSG00000013997	Nit1	3041	0.052943	-0.429717	0.000987193	-1.83917	31.4647
ENSMUSG00000040848	Sft2d2	5535	5.30102e-14	-1.14328	2.1432e-08	-2.5375	63.9956
ENSMUSG00000040843	Tiprl	4380	2.42289e-10	-0.984777	5.57263e-10	-2.09224	90.1554
ENSMUSG00000026571	Dcaf6	4110	0.00192982	-0.755678	9.99835e-05	-3.28911	20.3341
ENSMUSG00000016481	Cr1l	3859	7.92587e-14	-1.22825	6.04267e-11	-4.27923	56.6473
ENSMUSG00000037262	Kin	1472	0.505425	0.0713662	0.0143669	-0.709535	93.7928
ENSMUSG00000026683	Nuf2	3888	5.35912e-17	-1.3286	9.97924e-06	-1.99217	81.1338
ENSMUSG00000026675	Hsd17b7	4612	1.17809e-19	-1.36891	3.58739e-22	-2.86958	164.067
ENSMUSG00000026670	Uap1	2311	1.12306e-12	-0.954061	1.51326e-09	-2.1862	71.5697
ENSMUSG00000057335	Cep170	6967	1.43426e-08	-0.894231	5.01103e-15	-2.16394	139.625
ENSMUSG00000026662	Sephs1	5319	2.23756e-23	-1.62854	1.09457e-10	-2.73957	75.552
ENSMUSG00000027363	Usp8	4154	1.04597e-05	-0.639981	0.000704169	-1.34656	52.9184
ENSMUSG00000064289	Tank	2698	6.87255e-08	-1.19759	3.46329e-05	-2.053	41.5944
ENSMUSG00000026914	Psmd14	1541	4.87427e-11	-0.671196	6.68771e-09	-1.65335	106.23
ENSMUSG00000027351	Spred1	6016	1.61436e-27	-1.59866	1.47392e-20	-2.14376	207.743
ENSMUSG00000027349	Fam98b	1979	1.93071e-18	-1.13067	8.3119e-12	-2.83803	90.2985
ENSMUSG00000091337	Eid1	1691	1.15849e-08	-0.762017	8.43059e-09	-2.70177	60.4936
ENSMUSG00000027207	Galk2	2910	0.0116623	-0.555319	0.00428137	-3.03516	13.6979
ENSMUSG00000050229	Pigm	7554	1.06927e-15	-1.33603	5.66006e-13	-2.15479	126.156
ENSMUSG00000037995	Igsf9	4205	1.14708e-30	-3.18643	8.38708e-10	-3.37664	62.963
ENSMUSG00000026547	Tagln2	1586	1.084e-18	-0.714754	6.85402e-57	-3.49986	397.308
ENSMUSG00000059005	Hnrnpa3	5150	4.43269e-11	-0.698375	5.48151e-08	-1.86154	78.9184
ENSMUSG00000042410	Agps	7359	6.1102e-07	-0.653254	1.0216e-06	-2.24864	54.9589
ENSMUSG00000042369	Rbm45	1898	1.04551e-06	-0.684148	0.000663044	-2.19007	30.8867
ENSMUSG00000027326	Knl1	7800	6.86293e-23	-1.14729	1.35078e-20	-2.38199	173.159
ENSMUSG00000074698	Csnk2a1	4206	2.92883e-33	-1.1469	1.09256e-26	-2.93129	185.705
ENSMUSG00000026516	Nvl	9392	8.04478e-13	-1.00319	5.88066e-11	-2.13915	115.083
ENSMUSG00000038733	Wdr26	7068	6.61354e-20	-0.696929	1.89953e-25	-1.59239	430.66
ENSMUSG00000004880	Lbr	3510	2.82867e-38	-1.185	9.30151e-21	-2.49843	176.792
ENSMUSG00000027498	Cstf1	3451	7.91899e-11	-1.20618	1.26453e-09	-1.76957	113.042
ENSMUSG00000017760	Ctsa	3646	0.00110105	-0.466856	0.175179	-1.43613	15.6395
ENSMUSG00000027573	Gid8	2063	2.35688e-11	-1.54255	1.51644e-08	-2.7876	52.7423
ENSMUSG00000027540	Ptpn1	4292	4.24326e-07	-0.687155	0.000274016	-1.1365	99.8042
ENSMUSG00000036202	Rif1	8509	2.66916e-102	-1.92984	1.00086e-93	-2.86337	688.855
ENSMUSG00000036053	Fmnl2	5508	3.33154e-16	-0.948932	4.92344e-21	-2.88786	165.504
ENSMUSG00000026960	Arl6ip6	2548	0.00228235	-0.398364	3.93799e-11	-1.57673	175.189
ENSMUSG00000038685	Rtel1	4448	7.06627e-05	-1.08224	4.44664e-06	-3.40187	29.4453
ENSMUSG00000000827	Tpd52l2	3603	3.94981e-15	-1.287	1.01214e-07	-2.74012	46.5729
ENSMUSG00000056501	Cebpb	1504	5.93185e-25	-1.7104	4.22894e-25	-2.60822	199.919
ENSMUSG00000034220	Gpc1	4176	3.18164e-25	-1.5477	4.44216e-07	-3.15184	39.7745
ENSMUSG00000026269	Rnpepl1	4345	1.68217e-10	-1.60939	7.66228e-05	-2.711	29.3961
ENSMUSG00000025995	Wdr75	3226	4.03049e-29	-1.20695	3.12488e-22	-2.46544	176.196
ENSMUSG00000033793	Atp6v1h	4829	3.89759e-06	-0.669414	1.39563e-05	-1.70106	75.1805
ENSMUSG00000025907	Rb1cc1	7607	3.01151e-24	-1.26977	1.39019e-16	-2.01594	158.058
ENSMUSG00000026289	Atg16l1	3751	0.000400109	-0.816021	0.00223653	-1.04033	69.5924
ENSMUSG00000070738	Dgkd	5695	1.504e-28	-1.85731	3.07259e-18	-3.15578	105.914
ENSMUSG00000026174	Cnot9	3268	1.11068e-15	-1.3174	1.3981e-08	-2.26509	72.9627
ENSMUSG00000027405	Nop56	3627	1.8575e-124	-1.84347	4.34007e-88	-3.28128	646.814
ENSMUSG00000017858	Ift52	2248	0.000109505	-0.869617	0.0573012	-1.64127	15.139
ENSMUSG00000027303	Ptpra	5325	1.15765e-14	-0.927331	9.4086e-12	-2.3171	92.4044
ENSMUSG00000037740	Mrps26	4278	1.60045e-20	-1.33271	5.44036e-09	-2.14607	79.5673
ENSMUSG00000074797	Itpa	1390	9.88609e-10	-0.746731	1.11545e-06	-2.62607	59.529
ENSMUSG00000027312	Atrn	8745	0.00134856	-0.77391	0.0138519	-1.2422	34.506
ENSMUSG00000027306	Nusap1	3526	7.98334e-09	-0.657543	9.82302e-09	-1.61936	113.119
ENSMUSG00000027304	Rtf1	4664	2.18233e-06	-0.603844	2.74384e-09	-1.65477	127.787
ENSMUSG00000033943	Mga	13931	5.05936e-29	-1.66838	1.04306e-18	-2.14166	205.274
ENSMUSG00000043716	Rpl7	1597	1.24263e-06	-0.348946	2.21776e-33	-2.22721	321.68
ENSMUSG00000025939	Ube2w	2181	5.06791e-06	-1.04843	2.45904e-08	-2.82379	54.6209
ENSMUSG00000079658	Eloc	2014	0.000211738	-0.395648	9.3695e-14	-2.11304	124.029
ENSMUSG00000019715	Gle1	4030	0.000420438	-0.577253	0.000754808	-1.41908	55.982
ENSMUSG00000057738	Sptan1	8018	2.34283e-14	-0.77299	2.77913e-10	-1.68763	125.976
ENSMUSG00000054766	Set	2834	6.88522e-24	-0.684487	1.47666e-40	-3.16283	275.005
ENSMUSG00000039678	Tbc1d13	3595	5.82597e-11	-1.53876	9.60188e-05	-2.7107	29.4641
ENSMUSG00000045503	Sys1	4271	2.39636e-14	-1.21048	3.09661e-07	-2.68874	54.3381
ENSMUSG00000026036	Nif3l1	3769	3.39576e-22	-2.41473	1.4047e-10	-4.08309	55.1484
ENSMUSG00000026032	Ndufb3	763	0.00034164	-0.356575	0.000133203	-1.80194	50.2819
ENSMUSG00000026031	Cflar	6572	0.00910202	-0.509742	1.0621e-06	-1.55448	74.7993
ENSMUSG00000026029	Casp8	2585	3.95985e-16	-1.40155	7.92942e-11	-2.66758	87.6278
ENSMUSG00000026342	Slc35f5	2733	2.93179e-15	-1.38029	1.48763e-08	-2.42573	65.6811
ENSMUSG00000026343	Gpr39	2691	1.28384e-20	-2.34731	4.83432e-13	-3.9932	70.148
ENSMUSG00000036155	Mgat5	8436	4.75848e-15	-1.5671	3.36604e-13	-3.48226	72.9162
ENSMUSG00000026349	Ccnt2	7640	1.09986e-06	-0.778768	2.98019e-10	-1.46923	185.739
ENSMUSG00000090394	4930523C07Rik	5652	2.44016e-26	-3.23364	9.62298e-15	-3.34153	83.7724
ENSMUSG00000058267	Mrps14	2999	8.58599e-06	-0.545112	0.0002032	-1.78545	50.8492
ENSMUSG00000044337	Ackr3	3065	2.69357e-20	-3.07747	1.33244e-14	-4.01837	77.2036
ENSMUSG00000034432	Cops8	2593	4.87789e-26	-1.1893	1.17621e-12	-2.02186	153.447
ENSMUSG00000026303	Mlph	4499	4.8694e-84	-2.11853	6.36651e-34	-4.55873	190.323
ENSMUSG00000051223	Bzw1	3876	0.021213	-0.187512	1.94935e-16	-1.58515	226.252
ENSMUSG00000026456	Cyb5r1	2420	1.47715e-18	-0.915836	1.58802e-12	-2.59788	116.433
ENSMUSG00000026457	Adipor1	3446	0.000301141	-0.396697	1.27973e-09	-2.11448	92.1063
ENSMUSG00000054545	Ugt1a6a	3342	0.00116344	-0.57441	5.32644e-06	-3.61043	25.1955
ENSMUSG00000089943	Ugt1a5	2203	0.00116344	-0.57441	5.32644e-06	-3.61043	25.1955
ENSMUSG00000090171	Ugt1a2	2211	0.00116344	-0.57441	5.32644e-06	-3.61043	25.1955
ENSMUSG00000089960	Ugt1a1	2224	0.00116344	-0.57441	5.32644e-06	-3.61043	25.1955
ENSMUSG00000056763	Cspp1	5009	0.000158479	-0.541382	2.00722e-07	-1.3189	169.277
ENSMUSG00000025962	Fastkd2	4486	1.94253e-16	-1.82932	4.21292e-06	-3.07756	34.5177
ENSMUSG00000025958	Creb1	8364	1.30198e-11	-0.836232	1.62738e-18	-1.92183	209.616
ENSMUSG00000026166	Ccl20	1417	5.70607e-14	-1.09918	6.12693e-49	-3.62286	317.502
ENSMUSG00000049339	Retreg2	2561	2.64384e-13	-1.51564	0.00026846	-2.20018	30.2759
ENSMUSG00000026201	Stk16	2876	1.31269e-14	-0.998849	3.5462e-10	-2.72177	78.0801
ENSMUSG00000026333	Gin1	2494	1.1564e-05	-1.05149	2.32366e-06	-2.26851	48.8546
ENSMUSG00000061024	Rrs1	2048	6.56661e-29	-1.41329	1.24207e-44	-2.60718	346.529
ENSMUSG00000052062	Pard3b	8392	0.0544079	-0.53877	4.84551e-07	-4.84553	22.4959
ENSMUSG00000025969	Nrp2	6723	2.53372e-19	-1.76302	7.30638e-12	-3.95241	62.1044
ENSMUSG00000026427	Eif2d	3465	0.0314167	-0.49643	0.0111175	-3.06559	6.84411
ENSMUSG00000026142	Rhbdd1	3687	1.96816e-05	-0.958884	3.9138e-05	-2.0355	41.9941
ENSMUSG00000026150	Mff	3918	3.34594e-09	-0.788928	0.00308532	-1.12982	56.4752
ENSMUSG00000026568	Mpc2	4015	0.00481474	-0.422079	3.89022e-05	-2.83104	26.1806
ENSMUSG00000040713	Creg1	2317	2.78993e-05	-0.690209	3.90614e-05	-2.45887	31.0626
ENSMUSG00000052428	Tmco1	3966	0.00023528	-0.354316	1.92205e-11	-1.97616	112.888
ENSMUSG00000026687	Aldh9a1	2835	1.16401e-07	-0.603611	4.64082e-11	-3.31256	60.117
ENSMUSG00000026634	Angel2	3714	1.76614e-12	-1.18196	7.1019e-12	-3.35209	72.7553
ENSMUSG00000026511	Srp9	3719	5.49009e-08	-1.0379	5.75405e-06	-2.09494	44.6318
ENSMUSG00000056268	Dennd1b	10770	5.1761e-06	-0.646459	1.0574e-15	-2.15413	139.216
ENSMUSG00000033964	Zbtb41	8361	6.46131e-25	-1.72765	9.09116e-16	-2.76737	114.782
ENSMUSG00000033952	Aspm	9867	7.07826e-13	-0.851752	6.58529e-08	-1.16127	189.662
ENSMUSG00000025937	Lactb2	4494	1.11586e-09	-1.24592	3.34997e-06	-2.55016	49.953
ENSMUSG00000040423	Rc3h1	11121	9.15502e-05	-0.555337	4.85994e-10	-1.87834	113.547
ENSMUSG00000026708	Cenpl	4883	0.000472689	-0.565264	2.8088e-07	-1.29162	148.741
ENSMUSG00000026434	Nucks1	5998	5.40035e-19	-0.556258	4.64121e-53	-2.04702	758.223
ENSMUSG00000026435	Slc45a3	3340	3.46012e-14	-2.56126	1.47946e-09	-4.34644	44.8403
ENSMUSG00000026436	Elk4	4433	1.22819e-25	-1.6123	4.26151e-05	-2.86202	110.31
ENSMUSG00000026622	Nek2	3227	1.79474e-12	-1.03685	1.31333e-08	-1.65584	112.707
ENSMUSG00000037434	Slc30a1	5244	1.35035e-06	-0.908996	1.19038e-09	-1.92081	117.292
ENSMUSG00000027099	Mtx2	2950	3.50682e-20	-1.16359	1.11282e-11	-3.11002	65.0245
ENSMUSG00000026755	Arpc5l	4167	2.71383e-16	-0.859307	5.01625e-15	-2.3095	150.691
ENSMUSG00000026558	Uck2	4731	3.11152e-74	-1.88648	1.73098e-06	-3.17894	226.845
ENSMUSG00000026688	Mgst3	1097	0.12676	-0.272491	0.000961653	-2.92329	16.9754
ENSMUSG00000052534	Pbx1	6876	4.54532e-15	-0.845161	8.18456e-11	-1.59913	243.993
ENSMUSG00000026879	Gsn	2653	2.20602e-07	-0.701726	8.61975e-08	-4.33749	37.0282
ENSMUSG00000026883	Dab2ip	6649	3.50931e-17	-1.95036	3.67556e-10	-3.08902	57.5434
ENSMUSG00000026848	Tor1b	4775	5.70289e-17	-1.3431	1.83788e-16	-2.10351	173.667
ENSMUSG00000026854	Usp20	5088	0.927986	-0.0410818	0.953273	-0.296406	13.1165
ENSMUSG00000000194	Gpr107	6134	6.09127e-07	-1.0109	0.000845949	-1.55626	42.9036
ENSMUSG00000002733	Plekha3	2534	3.6974e-15	-0.971255	8.63369e-16	-2.60963	123.697
ENSMUSG00000039262	Prrc2b	10671	4.26722e-08	-0.836643	3.98112e-07	-1.8764	64.452
ENSMUSG00000002546	Golga2	4442	3.0854e-13	-1.17865	1.50173e-06	-1.79122	70.6495
ENSMUSG00000039205	Ciz1	4711	2.66823e-10	-1.54519	0.000112948	-2.70994	24.5298
ENSMUSG00000044308	Ubr3	8081	4.77082e-06	-0.668776	4.65917e-07	-2.1322	66.7905
ENSMUSG00000026796	Fam129b	3714	3.46867e-52	-1.86408	8.51407e-20	-2.96561	148.705
ENSMUSG00000027221	Chst1	2680	1.13128e-17	-2.18803	1.78035e-06	-2.62908	44.3341
ENSMUSG00000036992	Nxt1	1116	2.50716e-06	-0.833284	2.38345e-09	-1.91048	111.381
ENSMUSG00000027395	Polr1b	3998	1.59571e-15	-2.23721	6.22991e-08	-3.64462	39.0048
ENSMUSG00000027397	Slc20a1	3316	4.53286e-58	-3.06377	3.57294e-25	-3.47446	148.385
ENSMUSG00000027067	Ssrp1	2739	6.6733e-22	-0.799312	1.16407e-35	-2.73933	249.169
ENSMUSG00000033955	Tnks1bp1	5885	2.99486e-14	-1.27966	6.22762e-12	-2.84911	87.8483
ENSMUSG00000027203	Dut	1950	2.8528e-11	-0.568946	2.40211e-27	-2.48595	230.951
ENSMUSG00000027424	Mgme1	2840	9.40517e-23	-2.21703	7.25531e-14	-3.49981	94.9716
ENSMUSG00000027425	Kat14	3801	8.52394e-14	-1.89254	9.18554e-07	-2.90233	45.11
ENSMUSG00000055943	Emc7	5826	0.000103287	-0.51905	0.0172244	-1.05742	48.6343
ENSMUSG00000003604	Aven	4735	1.00465e-12	-1.08537	3.95477e-07	-3.9698	34.0718
ENSMUSG00000044042	Fmn1	11817	6.78694e-13	-1.15791	9.73309e-21	-3.21649	121.696
ENSMUSG00000026999	Nup35	2688	4.87984e-23	-1.4636	5.61615e-11	-2.39502	82.991
ENSMUSG00000027091	Zc3h15	2111	1.74638e-24	-1.03848	1.03654e-35	-2.32624	423.776
ENSMUSG00000026827	Gpd2	5759	1.2824e-21	-0.675043	2.3859e-39	-2.30515	399.37
ENSMUSG00000068040	Tm9sf4	3896	0.000488159	-0.542334	2.12012e-05	-1.71423	54.6726
ENSMUSG00000027456	Sdcbp2	1399	5.79712e-46	-1.70823	7.2382e-18	-3.29004	90.8467
ENSMUSG00000051329	Nup160	5684	8.43123e-07	-0.837609	2.22367e-06	-1.83887	69.4173
ENSMUSG00000052033	Pfdn4	1041	2.52257e-11	-0.794763	5.10925e-13	-2.34553	137.586
ENSMUSG00000013465	Nelfb	2754	0.000443966	-0.696476	0.000326692	-1.9314	44.756
ENSMUSG00000026728	Vim	2926	2.19126e-22	-0.581866	2.10988e-101	-2.30504	1018.72
ENSMUSG00000015961	Adss	2771	2.57258e-25	-0.97433	1.52634e-24	-2.56286	201.997
ENSMUSG00000039630	Hnrnpu	7640	4.60348e-37	-0.765741	1.72578e-66	-2.02279	905.691
ENSMUSG00000035666	Gtf3c4	7127	0.000301735	-0.73088	4.82874e-07	-1.7674	83.6486
ENSMUSG00000026924	Sec16a	8797	0.00443244	-0.70109	0.022113	-1.45853	20.2333
ENSMUSG00000026956	Uap1l1	3349	7.02495e-08	-0.741531	0.0221029	-1.63437	22.0696
ENSMUSG00000026788	Zbtb43	4998	0.106068	-0.388302	0.0111263	-0.762738	84.0875
ENSMUSG00000027519	Rab22a	7155	0.000750458	-0.482729	0.0157864	-0.707317	111.148
ENSMUSG00000054455	Vapb	7032	7.47213e-06	-0.42031	2.9732e-10	-1.88031	135.188
ENSMUSG00000026918	Brd3	5419	9.50026e-41	-1.54076	3.67345e-29	-2.02416	325.906
ENSMUSG00000026826	Nr4a2	3568	0.624209	0.0465838	0.139282	-0.532541	57.7566
ENSMUSG00000026869	Psmd5	4397	1.03522e-07	-0.779219	0.000283226	-1.49362	62.7084
ENSMUSG00000025781	Atp5c1	1735	0.00031982	-0.371803	2.65502e-08	-3.15525	44.0342
ENSMUSG00000042745	Id1	1160	1.81599e-05	-0.612691	6.99577e-06	-0.956348	210.554
ENSMUSG00000027469	Tpx2	4365	1.58962e-24	-0.912568	1.12609e-22	-2.17904	256.864
ENSMUSG00000061689	Dlgap4	4851	6.63034e-08	-1.19103	1.93903e-06	-2.55699	50.0886
ENSMUSG00000027637	Rab5if	2004	2.91966e-16	-0.800761	1.55088e-10	-1.96026	126.281
ENSMUSG00000039108	Lsm14b	2566	1.15927e-12	-1.23052	0.0229761	-1.23535	36.5062
ENSMUSG00000027575	Arfgap1	3831	1.30108e-20	-2.31856	1.15979e-07	-2.16849	62.165
ENSMUSG00000017950	Hnf4a	4362	8.47325e-44	-1.4834	3.32003e-33	-2.81877	252.291
ENSMUSG00000027509	Rae1	1742	4.63991e-18	-1.08896	1.11461e-07	-1.84783	100.785
ENSMUSG00000027510	Rbm38	2281	7.28481e-11	-1.37425	8.63697e-06	-2.06362	70.3868
ENSMUSG00000005881	Ergic3	1377	0.00344551	-0.446205	0.000315226	-2.33531	28.8392
ENSMUSG00000067847	Romo1	569	1.46735e-06	-0.604517	2.47831e-05	-3.14318	33.7889
ENSMUSG00000016921	Srsf6	3527	1.30219e-53	-1.40329	1.99009e-30	-2.15595	309.11
ENSMUSG00000026727	Rsu1	3674	0.0945344	-0.418046	0.0217195	-2.58078	17.283
ENSMUSG00000026922	Agpat2	1489	2.98797e-33	-2.32673	1.61207e-09	-3.21019	58.2051
ENSMUSG00000026779	Mastl	5590	0.0035219	-0.592208	5.26096e-07	-2.06924	66.5629
ENSMUSG00000026771	Spopl	6595	2.81018e-12	-1.42411	0.00039848	-1.54853	54.0383
ENSMUSG00000039128	Cdc123	1827	1.35511e-06	-0.552775	0.00012158	-1.80623	47.7045
ENSMUSG00000045319	Proser2	5159	5.90501e-27	-2.67917	1.99307e-16	-3.76008	97.472
ENSMUSG00000036504	Phpt1	937	0.000106799	-0.581578	0.000606807	-3.26899	16.0099
ENSMUSG00000005506	Celf1	7851	1.48879e-18	-0.69246	1.34912e-19	-1.32006	447.644
ENSMUSG00000002102	Psmc3	1819	5.1517e-13	-0.667048	4.3151e-19	-3.57475	111.781
ENSMUSG00000026797	Stxbp1	3892	3.26159e-11	-1.72707	3.2397e-05	-2.7334	27.3954
ENSMUSG00000075467	Dnlz	2916	2.65884e-05	-1.00578	0.000682098	-2.95903	20.2733
ENSMUSG00000026927	Entr1	2193	0.0856199	-0.44006	0.0319628	-1.06639	32.6021
ENSMUSG00000000826	Dnajc5	6578	3.00716e-13	-0.741278	9.73647e-13	-1.36981	230.836
ENSMUSG00000002455	Prpf6	3054	2.93587e-10	-0.822112	1.66446e-09	-2.37193	87.1292
ENSMUSG00000039660	Spout1	2424	2.14345e-13	-1.55932	0.000222552	-2.62476	41.8562
ENSMUSG00000026860	Sh3glb2	1851	1.26001e-13	-1.1665	1.15128e-06	-4.11538	31.1322
ENSMUSG00000026933	Camsap1	7981	3.95368e-19	-1.44412	2.39196e-17	-2.02662	166.902
ENSMUSG00000036352	Ubac1	1852	9.84333e-13	-1.6138	0.00596735	-2.05538	21.0734
ENSMUSG00000049950	Rpp38	1042	4.52448e-20	-1.65432	3.68646e-16	-2.21473	163.337
ENSMUSG00000109865	Hspa14	1795	1.64889e-16	-0.902099	1.43699e-07	-1.41003	124.521
ENSMUSG00000009555	Cdk9	3565	0.0329477	-0.466359	0.0143105	-1.08436	45.5873
ENSMUSG00000015087	Rabl6	3908	4.11361e-19	-1.08774	8.80891e-06	-1.93883	72.7224
ENSMUSG00000039826	Trub2	3930	6.74599e-13	-1.34989	2.19566e-15	-3.0972	108.577
ENSMUSG00000015335	Zdhhc12	1483	1.40655e-20	-1.67037	2.79855e-08	-2.33717	80.6353
ENSMUSG00000050737	Ptges	3647	6.12147e-12	-1.78279	2.17708e-07	-4.32023	35.5009
ENSMUSG00000026851	BC005624	1984	0.202306	-0.325756	0.724602	-0.361106	25.8912
ENSMUSG00000027248	Pdia3	2770	3.90364e-08	-0.508309	1.27262e-11	-2.66758	85.4515
ENSMUSG00000074884	Serf2	3105	4.53826e-05	-0.36476	0.000148673	-1.46803	74.6026
ENSMUSG00000027245	Hypk	4170	9.67236e-06	-0.412906	0.00106057	-1.42417	66.8932
ENSMUSG00000027242	Wdr76	4170	4.71317e-11	-1.06485	2.21357e-13	-2.0262	169.81
ENSMUSG00000038900	Rpl12	2863	1.32153e-06	-0.366962	9.84336e-33	-1.94083	543.715
ENSMUSG00000037197	Rbm17	1599	9.05437e-25	-0.958539	2.33022e-19	-2.30209	183.277
ENSMUSG00000026767	Mindy3	2344	0.0053046	-0.445465	0.00803275	-1.46387	39.2974
ENSMUSG00000027079	Clp1	2564	0.0106497	-0.664335	0.00150555	-1.3279	68.0062
ENSMUSG00000027215	Cd82	1824	0.000482437	-0.787588	0.00826516	-2.61285	11.6385
ENSMUSG00000026864	Hspa5	3672	7.8013e-22	-0.599602	4.60197e-31	-1.34046	914.423
ENSMUSG00000027479	Mapre1	7336	6.41135e-35	-0.893745	6.00282e-22	-2.01123	241.622
ENSMUSG00000038628	Polr3k	2948	1.92126e-13	-0.916446	8.10703e-09	-2.14516	84.1749
ENSMUSG00000026737	Pip4k2a	3477	7.77031e-15	-2.0124	2.16653e-06	-3.68547	31.2851
ENSMUSG00000027642	Rpn2	2756	1.41331e-07	-0.478996	1.22421e-07	-2.22543	66.7049
ENSMUSG00000027646	Src	3906	8.66331e-12	-1.66835	2.51832e-05	-2.13996	36.0769
ENSMUSG00000027649	Ctnnbl1	2442	0.0548848	-0.428859	0.136308	-1.56635	9.99424
ENSMUSG00000027433	Xrn2	3434	6.77811e-19	-0.693448	2.14858e-26	-2.01387	264.377
ENSMUSG00000025782	Taf3	4897	3.17464e-07	-0.757977	6.73081e-10	-1.56665	140.81
ENSMUSG00000090553	Snrpe	669	6.95606e-07	-0.444718	9.06595e-11	-2.41113	82.1704
ENSMUSG00000102976	Zc3h11a	4396	3.03716e-11	-0.583291	1.43922e-39	-1.81833	500.351
ENSMUSG00000116275	Zc3h11a.1	4395	4.30832e-11	-0.576781	1.84858e-39	-1.83595	496.482
ENSMUSG00000094410	Gm38394	10156	2.75152e-12	-0.585291	4.77895e-35	-1.71596	525.035
ENSMUSG00000063275	Hacd1	1876	3.87128e-10	-0.905044	5.81913e-08	-4.48416	41.1859
ENSMUSG00000047907	Tshz2	5083	8.04623e-07	-0.980577	1.17036e-08	-3.18541	47.2756
ENSMUSG00000027198	Ext2	3721	0.000521686	-0.828986	0.00842222	-2.99493	9.70317
ENSMUSG00000027115	Kif18a	6509	0.00199594	-0.581836	4.3982e-07	-1.65136	119.795
ENSMUSG00000048482	Bdnf	4266	5.61232e-18	-2.2452	4.28651e-13	-2.87931	90.6479
ENSMUSG00000027162	Lin7c	4228	1.73142e-16	-0.748589	3.31569e-22	-2.46123	219.503
ENSMUSG00000050199	Lgr4	5060	1.34199e-25	-1.6322	2.89893e-20	-2.48675	173.824
ENSMUSG00000027160	Ccdc34	3511	7.17263e-06	-0.400915	4.09598e-13	-1.56218	234.266
ENSMUSG00000036591	Arhgap21	7351	7.02635e-34	-1.53773	1.08663e-21	-2.33338	176.291
ENSMUSG00000058835	Abi1	3403	2.29427e-11	-0.875235	1.06041e-14	-2.2911	126.557
ENSMUSG00000040479	Dgkz	4169	3.16446e-07	-1.02301	0.000997871	-2.40002	22.7777
ENSMUSG00000036752	Tubb4b	1598	2.30725e-19	-0.911517	1.59785e-16	-1.27199	377.553
ENSMUSG00000026895	Ndufa8	861	4.09735e-09	-0.720563	0.00115478	-1.50494	42.4655
ENSMUSG00000026889	Rbm18	3509	1.91274e-10	-1.48656	3.20188e-06	-2.05347	50.4468
ENSMUSG00000043542	Zc2hc1a	3292	7.4932e-23	-2.5782	5.95181e-16	-3.3333	93.0705
ENSMUSG00000032046	Abhd12	1999	7.27825e-15	-1.05121	2.2552e-07	-2.99872	40.4939
ENSMUSG00000068115	Ninl	5093	5.95122e-14	-1.60686	4.31977e-07	-2.08644	60.9576
ENSMUSG00000037730	Mynn	5555	1.59022e-10	-1.09254	2.08818e-15	-2.05124	177.976
ENSMUSG00000037025	Foxa2	2128	1.91458e-92	-2.15464	4.61119e-87	-2.53119	674.112
ENSMUSG00000074649	BC029722	1615	2.55989e-09	-1.30692	0.00769697	-2.43585	16.9438
ENSMUSG00000027613	Eif6	1500	1.07728e-31	-1.28199	8.6258e-13	-2.06057	115.341
ENSMUSG00000015627	Gata5	3277	1.49527e-19	-2.96864	1.03769e-11	-3.5254	69.3194
ENSMUSG00000038914	Dido1	8723	1.69663e-15	-1.29738	8.50183e-22	-2.41413	170.935
ENSMUSG00000027536	Chmp4c	6188	6.19146e-40	-1.62021	2.87427e-16	-2.23006	161.71
ENSMUSG00000038848	Ythdf1	3184	2.00932e-13	-0.919679	2.61178e-22	-1.80008	307.859
ENSMUSG00000039725	Trp53rka	1880	4.86859e-08	-1.33815	1.85964e-06	-1.93729	70.2581
ENSMUSG00000039671	Zmynd8	6188	4.48291e-56	-2.42988	1.65923e-36	-3.34654	285.39
ENSMUSG00000037376	Trmt6	4153	3.08463e-18	-0.747308	3.51736e-28	-2.39807	299.084
ENSMUSG00000002107	Celf2	8856	6.21928e-27	-0.985902	2.4711e-31	-3.08844	195.484
ENSMUSG00000026836	Acvr1	3293	3.14348e-07	-1.20944	1.66978e-07	-1.94963	76.4724
ENSMUSG00000026987	Baz2b	7895	1.91113e-14	-1.57994	1.31714e-11	-2.15647	90.5743
ENSMUSG00000041997	Tlk1	4280	1.47622e-26	-1.99761	3.8025e-15	-2.90608	114.347
ENSMUSG00000027177	Hipk3	7454	1.53091e-12	-1.15006	2.29532e-07	-2.32773	56.8307
ENSMUSG00000026915	Strbp	16348	8.48018e-14	-0.82494	2.0525e-12	-2.4974	94.5899
ENSMUSG00000026754	Golga1	4869	2.38343e-18	-1.89557	9.76285e-10	-2.92481	56.2323
ENSMUSG00000026753	Ppp6c	4115	1.66478e-08	-0.903235	6.22425e-09	-2.18039	83.3544
ENSMUSG00000027122	Arl14ep	3337	2.89437e-22	-2.0033	7.37499e-16	-3.24768	99.7394
ENSMUSG00000036160	Surf6	2971	5.67144e-12	-1.68234	1.55791e-11	-2.457	88.753
ENSMUSG00000015776	Med22	3506	6.82446e-11	-1.43477	2.06895e-09	-2.94922	59.813
ENSMUSG00000015790	Surf1	1173	2.2329e-07	-1.05392	1.59436e-05	-3.03081	29.3409
ENSMUSG00000034544	Rsrc1	3921	2.04782e-17	-0.799831	1.67846e-28	-3.895	162.596
ENSMUSG00000027422	Rrbp1	5177	1.08197e-35	-0.963669	1.56168e-32	-2.42185	268.332
ENSMUSG00000027423	Snx5	2512	1.43619e-14	-0.523037	1.94975e-49	-2.01929	519.641
ENSMUSG00000028032	Papss1	2811	4.22025e-09	-0.773327	6.73486e-07	-2.08903	60.3932
ENSMUSG00000074480	Mex3a	5778	1.05818e-21	-2.05494	3.07632e-11	-2.70583	87.7496
ENSMUSG00000008604	Ubqln4	3330	2.38008e-28	-1.31272	2.15662e-11	-2.2552	104.191
ENSMUSG00000041355	Ssr2	1189	5.66947e-14	-0.62171	1.92291e-10	-1.66317	129.553
ENSMUSG00000028059	Arhgef2	4492	2.41601e-32	-1.57143	6.21066e-28	-2.49585	248.76
ENSMUSG00000033554	Dph5	4082	7.486e-20	-1.50577	1.20316e-17	-2.99583	127.457
ENSMUSG00000027963	Extl2	3000	2.72817e-35	-2.67296	9.92793e-16	-3.8921	87.3491
ENSMUSG00000048039	Isg20l2	2893	5.17998e-07	-0.779119	6.87337e-11	-1.84192	123.383
ENSMUSG00000028069	Gpatch4	2210	8.10902e-71	-1.55501	9.00813e-59	-2.83163	500.019
ENSMUSG00000028068	Iqgap3	5756	1.15829e-14	-0.945838	4.73463e-07	-1.65585	95.6522
ENSMUSG00000027356	Fermt1	5236	4.14297e-43	-1.82807	3.3829e-28	-3.19979	178.149
ENSMUSG00000023087	Noct	9797	3.03359e-10	-1.18783	2.67367e-10	-1.95263	113.712
ENSMUSG00000027496	Aurka	1905	1.25378e-13	-0.864519	4.2969e-15	-1.58652	212.411
ENSMUSG00000027550	Lrrcc1	5638	8.76373e-17	-1.61547	1.35091e-15	-3.91532	99.2605
ENSMUSG00000027552	E2f5	1779	2.03566e-19	-1.73199	1.6527e-08	-2.28043	72.816
ENSMUSG00000027562	Car2	1788	0.175555	-0.308435	0.282001	-1.74217	7.42275
ENSMUSG00000027660	Skil	6717	1.58266e-22	-1.3359	8.23459e-29	-2.25805	267.249
ENSMUSG00000005882	Uqcc1	3067	1.80467e-08	-1.2098	0.000246166	-2.03885	50.7917
ENSMUSG00000074643	Cpne1	3492	0.0031949	-0.52001	8.39436e-06	-1.47487	76.2853
ENSMUSG00000049504	Proser1	4472	0.00160439	-0.699117	2.68952e-06	-1.61266	80.6797
ENSMUSG00000027834	Serpini1	4091	0.0113136	-0.622147	0.00749249	-2.54244	12.1398
ENSMUSG00000026234	Ncl	8202	1.69708e-41	-0.810331	7.39737e-189	-2.98642	1547.98
ENSMUSG00000027722	Spata5	3295	1.29267e-15	-1.72644	1.21934e-13	-2.73375	99.1712
ENSMUSG00000037211	Spry1	2773	1.69288e-18	-1.86616	2.60268e-11	-1.83954	141.88
ENSMUSG00000039050	Osbpl2	2805	1.34464e-10	-1.56437	1.43883e-06	-2.8628	36.1337
ENSMUSG00000015839	Nfe2l2	2475	5.52125e-49	-1.44337	4.93375e-63	-2.42387	932.097
ENSMUSG00000027195	Hsd17b12	1902	4.23323e-07	-0.492335	6.83576e-18	-3.5228	99.5304
ENSMUSG00000027193	Api5	3736	1.80187e-09	-0.624618	3.44257e-07	-1.50279	108.552
ENSMUSG00000027447	Cst3	860	9.74416e-07	-0.522936	3.9828e-08	-2.82622	46.6886
ENSMUSG00000027488	Snta1	2131	1.1765e-05	-1.01892	0.0446011	-2.224	11.1682
ENSMUSG00000027490	E2f1	2755	7.82407e-10	-1.3202	3.34133e-05	-2.7107	28.1964
ENSMUSG00000067787	Blcap	2108	0.000278922	-0.734539	1.49754e-07	-2.29553	57.5481
ENSMUSG00000027650	Tti1	3830	1.19644e-08	-1.13216	0.000538862	-1.53355	58.7082
ENSMUSG00000027274	Mkks	3178	9.65449e-22	-1.39943	2.63008e-13	-2.56307	89.2168
ENSMUSG00000001767	Crnkl1	3428	0.00017795	-0.668657	0.00155385	-1.81072	47.7804
ENSMUSG00000014355	Anapc1	8942	1.97104e-09	-0.775282	3.89696e-07	-2.22713	74.1292
ENSMUSG00000027387	Zc3h8	1624	3.95269e-14	-1.90373	8.14597e-09	-2.39537	71.2404
ENSMUSG00000068267	Cenpb	4886	6.30879e-13	-1.41766	0.000498391	-2.17636	25.3262
ENSMUSG00000027272	Ubr1	7768	1.81067e-11	-1.2333	1.41089e-07	-2.40571	65.3101
ENSMUSG00000026750	Psmb7	2849	0.000406346	-0.362909	6.23573e-11	-2.18917	90.573
ENSMUSG00000062997	Rpl35	946	0.328326	-0.151986	0.0224651	-2.02742	19.7829
ENSMUSG00000027201	Myef2	3424	1.14894e-07	-0.667897	2.15234e-17	-2.65538	135.759
ENSMUSG00000026878	Rab14	5003	1.4214e-60	-1.3652	6.15098e-53	-2.42202	487.626
ENSMUSG00000026880	Stom	2787	3.76815e-06	-0.921106	1.47356e-06	-3.79928	33.5536
ENSMUSG00000035778	Ggta1	3606	2.20132e-24	-1.9775	1.1843e-17	-3.5228	99.7441
ENSMUSG00000034906	Ncaph	2695	4.83712e-05	-0.655264	1.43617e-06	-1.81258	77.7087
ENSMUSG00000026740	Dnajc1	5497	2.18793e-43	-1.93205	1.07212e-11	-2.42246	122.683
ENSMUSG00000074582	Arfgef2	8770	0.000892855	-0.746924	0.00867621	-1.59843	22.0038
ENSMUSG00000002718	Cse1l	3641	3.04919e-16	-0.776982	1.9932e-07	-1.48362	101.048
ENSMUSG00000017999	Ddx27	2714	1.85446e-22	-1.06281	3.69646e-16	-2.7532	119.185
ENSMUSG00000036893	Ehmt1	5953	1.89494e-16	-0.982691	5.14134e-26	-1.92552	275.448
ENSMUSG00000026972	Arrdc1	1666	2.48324e-05	-1.14178	1.88999e-05	-4.11976	25.1633
ENSMUSG00000036850	Mrpl41	776	3.48045e-11	-1.36718	0.000165787	-1.99098	35.607
ENSMUSG00000017299	Dnttip1	1664	0.0039795	-0.585409	0.0015184	-1.53521	39.071
ENSMUSG00000001403	Ube2c	2191	1.31768e-33	-1.01335	4.5864e-32	-2.26421	357.435
ENSMUSG00000009207	Lnpk	4096	1.58167e-12	-1.05976	7.57536e-11	-2.20017	89.0537
ENSMUSG00000027342	Pcna	1518	1.51114e-28	-1.02865	3.27055e-29	-2.85883	268.44
ENSMUSG00000027639	Samhd1	3926	3.98851e-13	-1.09062	1.89199e-08	-3.26026	54.6531
ENSMUSG00000027641	Rbl1	4862	1.38123e-10	-1.31992	1.04136e-06	-2.06362	70.5916
ENSMUSG00000017670	Elmo2	4695	0.0556152	-0.409264	0.0027315	-1.43036	38.9168
ENSMUSG00000005087	Cd44	5614	1.71804e-29	-0.923443	3.51383e-42	-2.80781	315.292
ENSMUSG00000010914	Pdhx	2506	7.89818e-11	-1.19746	8.00719e-08	-2.35439	63.2575
ENSMUSG00000027375	Mal	2778	2.0058e-43	-1.23534	5.36398e-39	-5.0208	227.056
ENSMUSG00000033808	Tmem87a	5125	2.50503e-05	-0.747458	0.000210112	-1.49554	53.9857
ENSMUSG00000027288	Zfp106	9085	1.30138e-08	-0.452438	3.14919e-11	-2.05499	160.363
ENSMUSG00000078919	Dpm1	4959	0.00896078	-0.458767	0.0349242	-1.39695	26.9499
ENSMUSG00000027610	Gss	3258	3.08583e-07	-0.807113	0.00921583	-1.46637	28.3546
ENSMUSG00000038324	Trpc4ap	3907	4.58668e-05	-0.698449	0.00468903	-1.7829	26.5445
ENSMUSG00000051413	Plagl2	5571	0.00152961	-0.705503	8.26936e-07	-1.77715	81.4913
ENSMUSG00000061411	Nol4l	6399	7.70392e-23	-1.83489	9.79272e-18	-2.35046	137.541
ENSMUSG00000115423	AL731706.1	944	1.69589e-16	-1.35558	1.35094e-08	-2.88854	47.8534
ENSMUSG00000027276	Jag1	5612	9.50227e-62	-3.16052	7.99915e-45	-3.57105	248.879
ENSMUSG00000007659	Bcl2l1	2568	1.30963e-17	-1.51023	4.01335e-26	-4.03625	176.403
ENSMUSG00000027109	Sp3	4181	6.81647e-08	-0.754658	4.63435e-15	-1.68222	210.025
ENSMUSG00000027108	Ola1	2175	5.60899e-07	-0.440595	3.46545e-14	-2.14193	125.153
ENSMUSG00000041777	Cir1	2821	5.2083e-07	-1.13128	6.72234e-07	-2.69609	40.9509
ENSMUSG00000027187	Cat	2613	0.00023994	-0.72401	0.0158183	-1.99771	22.468
ENSMUSG00000027185	Nat10	4543	7.38801e-08	-1.0855	0.000287385	-2.08625	35.4591
ENSMUSG00000027184	Caprin1	6169	6.16041e-23	-0.899385	1.92979e-15	-1.94249	236.821
ENSMUSG00000027361	Gabpb1	4153	3.78397e-12	-1.72489	1.06804e-08	-2.55265	62.1373
ENSMUSG00000027365	Trpm7	7107	1.12374e-14	-0.978778	2.50977e-13	-2.11304	122.516
ENSMUSG00000027366	Sppl2a	5616	5.23588e-06	-0.523911	2.02872e-07	-2.33374	51.9066
ENSMUSG00000068917	Clk2	3168	2.51177e-15	-1.4146	2.98958e-13	-2.21563	130.982
ENSMUSG00000028049	Scamp3	1489	1.18156e-29	-0.93314	5.80275e-27	-2.52659	246.389
ENSMUSG00000032657	Fam189b	3083	1.96303e-14	-1.27408	1.58713e-06	-2.61935	47.4195
ENSMUSG00000028048	Gba	1978	2.84295e-06	-0.971895	0.00200345	-2.3418	19.5905
ENSMUSG00000028101	Pias3	2931	4.98231e-19	-2.01572	9.35341e-08	-2.74012	46.6135
ENSMUSG00000028098	Rnf115	2742	1.64021e-10	-0.976663	9.31076e-09	-1.90799	87.192
ENSMUSG00000038393	Txnip	2827	1.74759e-62	2.20443	2.47681e-36	1.92849	207.09
ENSMUSG00000027763	Mbnl1	5655	3.91969e-63	-1.34892	3.41575e-89	-3.33167	631.033
ENSMUSG00000000561	Wdr77	4286	1.8916e-58	-1.81722	1.09226e-27	-3.58567	209.801
ENSMUSG00000027901	Dennd2d	4050	4.05577e-19	-3.02661	5.69443e-08	-5.19858	29.8139
ENSMUSG00000027706	Sec62	3967	4.51424e-18	-0.59063	3.95913e-44	-1.61111	793.22
ENSMUSG00000037643	Prkci	4708	1.16291e-11	-0.671593	1.67321e-14	-1.76107	179.581
ENSMUSG00000027879	Sec22b	2810	3.98797e-09	-0.64223	6.48674e-12	-1.5957	186.28
ENSMUSG00000027878	Notch2	10500	1.17431e-14	-1.34768	5.0478e-15	-2.27168	115.937
ENSMUSG00000034640	Tiparp	4191	0.191343	0.141389	0.0327687	-0.298552	362.071
ENSMUSG00000057110	Cntrl	7615	8.62672e-20	-1.72212	3.86768e-10	-2.79	61.3312
ENSMUSG00000039449	Prpf18	3522	1.16515e-06	-1.02427	5.68134e-07	-2.09174	57.6355
ENSMUSG00000026669	Mcm10	4867	1.62486e-24	-1.68422	5.34712e-19	-2.85529	130.566
ENSMUSG00000039145	Camk1d	6962	2.19142e-18	-1.45123	1.87899e-17	-4.56173	94.4896
ENSMUSG00000002550	Uck1	2005	7.50844e-08	-1.11161	6.96801e-07	-2.80783	63.5205
ENSMUSG00000044627	Swi5	4511	0.000465068	-0.342501	6.20824e-07	-1.9213	71.9345
ENSMUSG00000039195	1110008P14Rik	2618	0.106145	-0.395532	0.0151638	-2.49819	11.6254
ENSMUSG00000018326	Ywhab	3013	4.68663e-12	-0.534962	1.211e-25	-2.21455	261.468
ENSMUSG00000018209	Stk4	5232	3.94515e-10	-0.90348	2.69271e-08	-1.75768	104.435
ENSMUSG00000026994	Galnt3	3885	4.57683e-05	-0.884814	1.92136e-06	-4.38646	31.5948
ENSMUSG00000034848	Ttc21b	5807	2.57954e-05	-0.846205	3.1326e-05	-3.22431	22.521
ENSMUSG00000034903	Cobll1	5045	2.99157e-10	-1.22942	8.10764e-10	-2.54362	86.3777
ENSMUSG00000049922	Slc35c1	3139	9.85649e-22	-2.18633	9.758e-10	-2.56316	70.3927
ENSMUSG00000042272	Sestd1	8990	1.4762e-14	-1.99942	0.000177827	-2.25495	28.9661
ENSMUSG00000009549	Srp14	798	2.31937e-05	-0.535274	0.000451144	-1.63545	44.4356
ENSMUSG00000057147	Dph6	3010	1.13981e-10	-1.04615	1.70086e-10	-3.5175	57.2822
ENSMUSG00000027189	Trim44	5612	2.44917e-19	-1.50062	3.49111e-10	-3.3191	57.0271
ENSMUSG00000005510	Ndufs3	1046	0.00065572	-0.68295	0.000390529	-3.40616	18.0544
ENSMUSG00000063235	Ptpmt1	3183	1.08677e-12	-0.864581	1.08933e-12	-2.81277	90.8872
ENSMUSG00000027455	Nsfl1c	1631	7.90577e-07	-0.748544	0.000336484	-1.66198	41.703
ENSMUSG00000032966	Fkbp1a	2011	1.95907e-16	-0.593355	7.8808e-40	-2.73122	286.621
ENSMUSG00000041219	Arhgap11a	4958	2.17992e-29	-1.64564	1.90584e-18	-2.4631	140.899
ENSMUSG00000040383	Aqr	4888	2.09366e-10	-0.910401	3.41212e-05	-1.69066	68.8903
ENSMUSG00000040321	Zfp770	4300	1.02252e-13	-1.54071	5.38038e-16	-2.51476	117.547
ENSMUSG00000027002	Nckap1	4597	1.41817e-13	-0.640907	2.4743e-15	-2.84009	105.475
ENSMUSG00000048222	Mfap1b	3362	0.000971606	-0.774746	0.000167335	-1.80194	48.7212
ENSMUSG00000068479	Mfap1a	4198	3.04109e-08	-0.897045	2.67014e-07	-1.51662	103.956
ENSMUSG00000038902	Pogz	6399	1.14353e-11	-1.06574	2.15647e-17	-1.80506	195.038
ENSMUSG00000027680	Fxr1	3014	1.6754e-12	-0.515836	4.32724e-29	-1.68291	462.472
ENSMUSG00000074637	Sox2	2057	9.14982e-08	-1.13665	5.23899e-09	-1.7812	102.102
ENSMUSG00000027801	Tm4sf4	1496	1.85277e-31	-1.09045	5.20394e-40	-3.60858	259.774
ENSMUSG00000046722	Cdc42se1	2805	1.35274e-29	-1.53749	4.1757e-21	-2.14232	233.785
ENSMUSG00000038712	Mindy1	3548	1.29953e-70	-1.99905	6.8704e-38	-3.2224	213.383
ENSMUSG00000027865	Gdap2	3008	6.89156e-11	-1.27584	0.00122543	-1.52559	40.6827
ENSMUSG00000036093	Arl5a	5239	7.05614e-10	-1.13356	9.00881e-06	-2.04621	45.9776
ENSMUSG00000055371	Stam2	4717	7.55785e-05	-0.663415	1.92454e-08	-3.01869	54.3578
ENSMUSG00000061136	Prpf40a	7374	1.90817e-17	-0.554031	5.79427e-45	-1.98324	591.141
ENSMUSG00000028093	Acp6	3291	2.53091e-06	-0.813933	0.000800944	-2.13518	28.7578
ENSMUSG00000042035	Igsf3	7371	1.98016e-18	-1.39481	7.18204e-17	-2.81318	125.833
ENSMUSG00000027673	Ndufb5	3127	5.91782e-06	-0.449814	1.67549e-07	-2.22543	64.6374
ENSMUSG00000027677	Ttc14	9661	1.46561e-27	-1.08308	3.47243e-29	-1.65707	436.743
ENSMUSG00000027665	Pik3ca	8917	2.38041e-10	-0.614707	1.14272e-17	-1.4916	304.608
ENSMUSG00000037531	Mrpl47	3364	8.2656e-27	-1.29053	2.86396e-18	-2.11406	177.529
ENSMUSG00000036745	Ttll7	7394	1.81771e-29	-1.2089	1.18427e-16	-2.43768	128.19
ENSMUSG00000074212	Dnajb14	9477	2.45917e-30	-1.13304	4.23288e-17	-1.78479	229.523
ENSMUSG00000091512	Lamtor3	2726	1.6232e-06	-0.732738	0.000882579	-1.09405	87.1716
ENSMUSG00000027679	Dnajc19	2499	2.53688e-07	-0.586899	4.09591e-07	-2.05038	62.2064
ENSMUSG00000074182	Znhit6	2339	2.37612e-38	-1.57244	2.49243e-26	-3.53607	151.601
ENSMUSG00000028191	Bcl10	2368	1.61048e-09	-0.870052	1.5009e-09	-1.56119	193.227
ENSMUSG00000036873	2410004B18Rik	1644	1.91292e-18	-1.46542	9.69582e-10	-1.75338	125.192
ENSMUSG00000028173	Wls	3559	5.2835e-09	-0.635824	5.79006e-11	-1.9763	127.666
ENSMUSG00000059834	Sclt1	3005	0.0035003	-0.516933	0.0519128	-1.05652	36.8768
ENSMUSG00000037652	Phc3	10976	5.89632e-20	-1.51667	2.0848e-08	-1.43139	128.879
ENSMUSG00000027663	Zmat3	7797	1.33313e-25	-1.50902	3.58608e-12	-2.47044	90.801
ENSMUSG00000027742	Cog6	3182	1.22647e-05	-0.995793	1.40516e-05	-3.24539	25.214
ENSMUSG00000028128	F3	1872	2.62661e-71	-2.52818	1.57913e-73	-3.04118	683.486
ENSMUSG00000039831	Arhgap29	5787	6.18998e-13	-1.80452	6.05193e-05	-1.90652	46.3307
ENSMUSG00000098207	Arl14	1200	6.73381e-52	-2.26366	4.49806e-51	-3.05901	324.136
ENSMUSG00000027784	Ppm1l	9417	5.0284e-10	-0.744777	2.106e-09	-1.74789	124.318
ENSMUSG00000027787	Nmd3	9135	5.50545e-82	-1.68757	4.43004e-80	-2.53016	674.816
ENSMUSG00000068749	Psma5	1239	2.46559e-06	-0.460554	5.39544e-14	-2.20825	169.301
ENSMUSG00000036825	Ssx2ip	3446	2.74955e-15	-1.73322	9.19215e-06	-2.92576	30.7694
ENSMUSG00000068523	Gng5	2419	0.0185282	-0.440973	0.0052122	-1.97028	21.6644
ENSMUSG00000033386	Frrs1	6823	6.39361e-52	-1.57675	2.62575e-44	-3.72076	290.178
ENSMUSG00000046519	Golph3l	2836	9.52732e-25	-1.72123	4.80162e-20	-2.86245	138.372
ENSMUSG00000038619	Ensa	3845	0.668525	-0.102743	5.99787e-09	-2.236	75.3405
ENSMUSG00000038612	Mcl1	3418	1.18595e-36	-1.08721	8.68676e-85	-2.20402	888.97
ENSMUSG00000040374	Pex2	2051	1.32549e-31	-1.84772	8.41966e-11	-2.32634	86.2761
ENSMUSG00000007379	Dennd2c	4979	4.36688e-11	-1.65998	6.133e-11	-2.72198	74.5664
ENSMUSG00000005687	Bcas2	3878	1.02652e-15	-0.815556	3.13466e-08	-1.82126	95.1148
ENSMUSG00000056941	Commd7	3467	2.03867e-10	-1.27539	1.85084e-06	-2.9331	37.2866
ENSMUSG00000013523	Bcas1	2952	2.75116e-12	-1.23864	1.11953e-06	-4.58303	18.2939
ENSMUSG00000039536	Stau1	3573	4.97092e-11	-1.13307	2.56415e-05	-1.64232	58.2819
ENSMUSG00000017009	Sdc4	2458	0.00550702	0.3314	0.00154533	-1.04185	104.808
ENSMUSG00000039804	Ncoa5	3179	2.75116e-12	-1.2205	2.63858e-10	-1.89918	112.509
ENSMUSG00000017707	Serinc3	3683	0.00228934	-0.363511	0.00867621	-1.54168	28.1271
ENSMUSG00000047030	Spata2	4012	0.0214103	-0.464713	0.000337492	-1.22738	74.8267
ENSMUSG00000090213	Tmem189	2329	1.33563e-08	-1.31553	4.09337e-06	-2.25371	43.1836
ENSMUSG00000038671	Arfrp1	2483	6.99491e-12	-1.0785	3.64242e-10	-2.55327	66.2737
ENSMUSG00000039041	Adrm1	4131	2.10229e-06	-1.02348	1.92504e-05	-2.73204	28.7064
ENSMUSG00000039001	Rps21	481	1.12561e-11	-0.397866	1.67454e-32	-2.73367	401.804
ENSMUSG00000038963	Slco4a1	3101	1.73325e-20	-1.65986	3.60343e-14	-2.38902	131.497
ENSMUSG00000027698	Nceh1	4480	2.01237e-11	-0.833726	5.85545e-09	-1.76422	103.346
ENSMUSG00000038400	Pmepa1	4538	4.59299e-28	-1.24991	4.47752e-18	-1.56454	308.349
ENSMUSG00000027751	Supt20	3753	7.70911e-24	-1.48478	8.19114e-08	-1.54958	137.231
ENSMUSG00000034101	Ctnnd1	6362	2.05353e-44	-1.66921	4.1985e-34	-2.83744	276.607
ENSMUSG00000076437	Selenoh	783	1.6573e-06	-0.654442	0.00129184	-1.93046	29.9154
ENSMUSG00000050043	Tmx2	2282	3.57066e-05	-0.4818	0.00372841	-1.14856	58.6522
ENSMUSG00000034075	Zdhhc5	4706	6.73168e-22	-1.68962	6.77287e-11	-2.60893	73.1565
ENSMUSG00000027601	Mtfr1	2953	6.1822e-18	-0.85448	3.17009e-21	-2.96513	142.008
ENSMUSG00000028019	Pdgfc	3521	3.15062e-39	-3.18989	5.21481e-16	-4.53345	96.0833
ENSMUSG00000051149	Adnp	4932	7.27812e-39	-1.84186	1.13572e-34	-2.52682	344.485
ENSMUSG00000093752	Gm20716	5288	7.36536e-33	-1.41967	8.08611e-36	-2.45863	370.567
ENSMUSG00000027104	Atf2	4210	1.39089e-11	-0.927016	9.65914e-08	-1.40429	129.394
ENSMUSG00000018770	Atp5g3	862	2.77863e-08	-0.427973	1.72951e-17	-2.00955	211.604
ENSMUSG00000037110	Ralgapa2	11030	4.18267e-14	-1.02256	3.5544e-12	-1.96589	129.183
ENSMUSG00000003382	Etv3	7263	3.0313e-10	-0.839436	2.94747e-15	-1.37757	261.06
ENSMUSG00000027933	Ints3	4337	1.42726e-18	-1.61674	4.21893e-09	-4.38904	45.7812
ENSMUSG00000001018	Snapin	1928	5.36881e-16	-1.10655	3.84746e-09	-2.15955	81.9334
ENSMUSG00000027803	Wwtr1	4697	8.33671e-30	-1.04272	8.29152e-25	-2.12128	253.164
ENSMUSG00000036513	Commd2	2992	1.77427e-52	-1.59564	4.15795e-26	-2.49272	245.983
ENSMUSG00000028081	Rps3a1	977	0.0112171	-0.269645	5.40372e-17	-2.8526	165.778
ENSMUSG00000015711	Prune1	3140	5.69292e-44	-2.63932	8.32663e-26	-3.86801	134.035
ENSMUSG00000028089	Chd1l	3008	8.01026e-11	-0.864718	1.68639e-10	-6.04333	57.3972
ENSMUSG00000027860	Vangl1	6531	3.24343e-23	-1.51779	2.8219e-11	-2.08209	159.022
ENSMUSG00000028099	Polr3c	2406	1.9826e-07	-0.762604	6.05775e-07	-2.22462	54.4766
ENSMUSG00000028096	Gpr89	4598	1.66767e-08	-0.81485	1.86659e-06	-2.83844	42.1028
ENSMUSG00000028164	Manba	3675	1.83963e-06	-1.2713	4.85195e-10	-3.03942	59.758
ENSMUSG00000027309	4930402H24Rik	6628	1.16499e-06	-1.09928	5.63621e-05	-1.8229	51.5984
ENSMUSG00000032869	Psmf1	3809	4.09512e-06	-0.727403	0.000249929	-2.16461	34.6793
ENSMUSG00000027459	Fam110a	1853	4.70977e-11	-1.56565	5.78342e-08	-1.93094	88.3506
ENSMUSG00000027173	Depdc7	1801	3.56235e-18	-2.1318	6.16139e-11	-2.74404	64.6107
ENSMUSG00000074994	Qser1	9191	2.72058e-44	-1.77241	5.13383e-34	-3.02767	228.861
ENSMUSG00000027170	Eif3m	1964	2.18572e-10	-0.61746	1.06795e-12	-2.50906	105.696
ENSMUSG00000026971	Itgb6	4806	1.40655e-20	-3.25483	3.5141e-15	-4.75183	89.2342
ENSMUSG00000026970	Rbms1	4436	3.41159e-97	-1.73049	7.66337e-64	-2.67835	489.817
ENSMUSG00000018322	Tomm34	2302	2.53064e-06	-1.00316	2.57295e-06	-2.61465	38.1309
ENSMUSG00000038718	Pbx3	2858	2.95284e-13	-0.888695	2.92896e-12	-1.72056	171.578
ENSMUSG00000026867	Gapvd1	8339	5.31602e-17	-1.1	1.2238e-15	-2.3063	143.456
ENSMUSG00000070953	Rabepk	2968	3.77803e-12	-1.55372	0.00592929	-1.58053	28.0563
ENSMUSG00000035949	Fbxw2	4405	4.58244e-16	-1.07369	8.26085e-05	-1.20632	87.6737
ENSMUSG00000057133	Chd6	10515	3.57624e-05	-0.999502	0.000270434	-1.59296	67.5812
ENSMUSG00000037820	Tgm2	3596	2.58434e-09	-0.901543	4.83043e-07	-3.49279	36.078
ENSMUSG00000014867	Surf4	3281	1.05514e-17	-0.750601	4.85109e-23	-2.70535	159.27
ENSMUSG00000052406	Rexo4	2281	2.2003e-16	-1.99581	0.00014091	-1.97266	32.9555
ENSMUSG00000075376	Rc3h2	8948	1.59517e-12	-0.822279	2.67199e-05	-1.0354	166.831
ENSMUSG00000066798	Zbtb6	5077	4.51652e-05	-0.877596	7.71661e-11	-1.90963	108.588
ENSMUSG00000033396	Spg11	7671	0.000174238	-0.845026	0.0117739	-2.3251	13.8675
ENSMUSG00000008333	Snrpb2	2061	7.46148e-18	-0.599633	4.63704e-30	-1.68095	415.899
ENSMUSG00000015932	Dstn	1911	2.21986e-09	-0.506446	7.65568e-07	-1.49052	114.214
ENSMUSG00000043909	Trp53bp1	9621	4.75097e-14	-1.74926	3.78105e-06	-2.76981	33.0208
ENSMUSG00000026761	Orc4	4066	2.28909e-09	-0.835008	0.00027449	-1.07679	86.3735
ENSMUSG00000026766	Mmadhc	1351	6.07795e-28	-1.43474	1.94693e-20	-2.84013	135.149
ENSMUSG00000017144	Rnd3	2967	0.038678	-0.337051	0.0102091	-0.525071	169.295
ENSMUSG00000027199	Gatm	2389	0.00761076	-0.573913	0.0264127	-2.51366	9.68623
ENSMUSG00000005802	Slc30a4	5458	2.95499e-10	-0.949461	0.000377117	-1.37135	55.037
ENSMUSG00000027404	Snrpb	1711	5.08115e-17	-0.81306	1.0132e-13	-2.68159	123.55
ENSMUSG00000048327	Ckap2l	3137	5.66798e-12	-0.676141	5.39803e-18	-1.60997	260.272
ENSMUSG00000079043	Fastkd5	3015	1.81479e-10	-1.3908	1.28148e-06	-1.87842	72.4163
ENSMUSG00000068290	Ddrgk1	1238	2.02424e-05	-0.723535	0.000142518	-3.40435	21.4569
ENSMUSG00000000876	Pxmp4	2789	3.40282e-06	-1.08121	0.00154487	-2.12753	24.7574
ENSMUSG00000027406	Idh3b	2049	4.81186e-05	-0.454268	4.72834e-08	-2.05866	73.5862
ENSMUSG00000005233	Spc25	1869	5.6387e-69	-2.29306	1.43257e-22	-2.71395	162.479
ENSMUSG00000027070	Lrp2	15460	2.26285e-10	-0.692611	5.81357e-11	-2.40998	89.7118
ENSMUSG00000027466	Rbck1	2384	1.48688e-08	-0.866514	1.32638e-06	-4.13525	31.7085
ENSMUSG00000051319	Mtln	800	0.00361725	-0.595746	0.00374945	-2.37569	25.0252
ENSMUSG00000027379	Bub1	3421	0.0255822	-0.293575	0.0238435	-0.757459	73.0146
ENSMUSG00000074813	Morrbid	4316	9.16203e-11	-1.36325	8.38612e-11	-3.52889	59.3251
ENSMUSG00000027999	Pla2g12a	2992	1.61176e-08	-0.826642	1.13919e-05	-2.98513	30.5121
ENSMUSG00000027997	Casp6	3914	4.73571e-13	-1.49817	0.000652725	-2.20015	22.2774
ENSMUSG00000048100	Taf13	2443	2.11601e-07	-0.726296	9.06598e-06	-1.62523	67.7081
ENSMUSG00000027884	Clcc1	3064	2.54706e-06	-0.561261	1.11092e-06	-1.71046	85.8941
ENSMUSG00000042784	Muc1	2242	2.19276e-15	-0.819183	2.82757e-20	-4.42233	112.481
ENSMUSG00000042747	Krtcap2	1172	5.70585e-19	-0.652686	3.48335e-21	-2.6083	169.459
ENSMUSG00000042737	Dpm3	827	0.0247011	-0.248404	0.0144334	-1.12071	47.3347
ENSMUSG00000002233	Rhoc	1202	2.84686e-23	-0.81244	2.28124e-20	-2.6888	161.625
ENSMUSG00000045576	St7l	5728	2.53382e-23	-1.85263	1.74347e-11	-2.3397	95.9925
ENSMUSG00000028199	Cryz	3476	0.000319013	-0.655071	0.00457259	-2.94797	11.8371
ENSMUSG00000027900	Dram2	3271	4.2482e-16	-1.03916	3.8164e-11	-2.77699	87.0479
ENSMUSG00000056260	Lrif1	4737	6.00153e-08	-0.794431	3.87187e-13	-1.67771	201.691
ENSMUSG00000000340	Dbt	3301	2.52105e-09	-0.917495	8.14414e-08	-2.32039	69.7113
ENSMUSG00000027959	Sass6	4340	4.91051e-13	-1.1803	8.14234e-12	-2.00725	132.84
ENSMUSG00000028256	Odf2l	3794	2.41602e-09	-1.12208	5.03333e-09	-2.62928	62.1287
ENSMUSG00000027770	Dhx36	5620	5.35547e-28	-1.13854	3.04419e-17	-1.62111	273.901
ENSMUSG00000074656	Eif2s2	4102	8.83775e-35	-0.928932	7.04792e-58	-2.29767	1102.57
ENSMUSG00000027597	Ahcy	2543	6.10689e-06	-0.557256	0.000206455	-2.84164	23.8181
ENSMUSG00000038369	Ncoa6	7101	1.73406e-24	-1.51242	9.17104e-21	-2.20014	191.986
ENSMUSG00000027940	Tpm3	2374	6.23339e-16	-0.569812	1.57902e-40	-2.41634	390.853
ENSMUSG00000027935	Rab13	1415	0.0745441	0.28044	0.223451	-1.45498	9.90958
ENSMUSG00000027937	Jtb	1101	1.40443e-30	-1.36087	9.83977e-11	-2.77849	103.896
ENSMUSG00000027684	Mecom	5692	3.06005e-51	-1.91504	3.29608e-10	-3.44214	292.66
ENSMUSG00000061175	Fnip2	7299	4.80031e-16	-1.93558	2.64677e-12	-2.683	87.1275
ENSMUSG00000027809	Etfdh	3740	8.78736e-05	-0.673769	1.0484e-05	-2.8732	32.9615
ENSMUSG00000028070	Naxe	908	6.74978e-08	-0.49682	3.33625e-11	-2.78696	74.9648
ENSMUSG00000039047	Pigk	4737	3.16718e-05	-0.649856	0.000878446	-3.40861	14.7592
ENSMUSG00000044098	Rsbn1	6712	5.60953e-21	-1.54118	3.75477e-19	-2.15658	177.238
ENSMUSG00000058388	Phtf1	5647	2.51455e-08	-1.09415	8.38476e-05	-1.66692	47.2139
ENSMUSG00000032902	Slc16a1	4426	2.29275e-30	-0.890452	3.36057e-53	-2.56437	431.82
ENSMUSG00000001419	Mef2d	5401	1.3663e-42	-1.57732	1.36029e-42	-2.38768	371.044
ENSMUSG00000001416	Cct3	3335	6.51305e-20	-0.758597	8.62927e-31	-2.51718	267.588
ENSMUSG00000001418	Glmp	4457	0.0051261	-0.469252	0.0411748	-1.5926	16.398
ENSMUSG00000001415	Smg5	4448	4.65482e-10	-0.816821	6.91021e-06	-1.2893	107.193
ENSMUSG00000004127	Trmt10a	4258	3.17918e-25	-1.52039	8.48232e-20	-2.51547	170.465
ENSMUSG00000055301	Adh7	3432	5.83198e-22	-0.983315	1.02069e-32	-3.10013	214.479
ENSMUSG00000047557	Lxn	1112	1.36472e-12	-1.2156	4.78621e-07	-3.48422	32.0539
ENSMUSG00000028180	Zranb2	2924	1.07937e-57	-1.20593	4.6932e-51	-2.2919	524.363
ENSMUSG00000091721	Gimd1	1462	2.36225e-54	-1.47329	6.83005e-41	-4.48749	221.526
ENSMUSG00000028016	Ints12	5386	3.15124e-22	-1.56918	1.06513e-20	-2.21598	195.867
ENSMUSG00000028013	Ppa2	5100	2.84681e-05	-0.536427	0.000179148	-2.94276	28.8847
ENSMUSG00000028041	Adam15	3914	2.49784e-05	-0.641563	0.0193142	-2.31771	21.1465
ENSMUSG00000028042	Zbtb7b	4333	4.61719e-44	-2.11488	3.13374e-24	-3.21387	143.858
ENSMUSG00000028073	Pear1	5471	1.85529e-19	-1.44052	8.81655e-16	-3.75733	88.5527
ENSMUSG00000040269	Mrps28	783	0.00571214	-0.49542	1.13385e-07	-3.15821	46.2271
ENSMUSG00000027506	Tpd52	6317	1.13927e-16	-0.611647	1.30173e-26	-2.75438	171.66
ENSMUSG00000037894	H2az1	1069	4.72134e-15	-0.566086	3.00078e-21	-1.52629	439.89
ENSMUSG00000064068	Mtx1	1617	0.000242757	-0.617458	0.00199504	-1.68617	33.5088
ENSMUSG00000042766	Trim46	3252	3.49262e-17	-2.41639	2.68766e-13	-4.11388	68.7027
ENSMUSG00000027953	Slc50a1	1332	3.1671e-08	-1.00602	4.93857e-06	-3.79072	28.5422
ENSMUSG00000027954	Efna1	1632	2.61597e-17	-2.12128	5.70746e-17	-2.95357	101.21
ENSMUSG00000028034	Fubp1	6523	9.13167e-52	-1.08021	2.84827e-44	-1.47934	983.47
ENSMUSG00000039221	Rpl22l1	1908	8.35078e-06	-0.424901	4.04242e-11	-1.72738	133.517
ENSMUSG00000045624	Esf1	3396	1.11152e-20	-0.817662	3.99e-42	-2.00652	620.617
ENSMUSG00000051379	Flrt3	3977	1.07656e-34	-1.88374	1.08573e-29	-2.36727	232.221
ENSMUSG00000036894	Rap2b	6793	1.35802e-72	-1.98388	6.88158e-55	-2.58393	458.808
ENSMUSG00000044167	Foxo1	8665	1.31455e-25	-1.4349	1.85685e-31	-2.24537	277.988
ENSMUSG00000025764	Jade1	5584	4.37924e-103	-2.41015	1.20116e-78	-3.03501	534.94
ENSMUSG00000042133	Ppig	6245	1.77671e-19	-0.665071	2.25868e-43	-2.00081	808.465
ENSMUSG00000068882	Ssb	2088	7.79787e-24	-0.58516	6.08092e-67	-1.94598	848.397
ENSMUSG00000037270	4932438A13Rik	15883	9.27179e-27	-1.54488	3.06481e-08	-1.73488	131.708
ENSMUSG00000063767	S100a7a	1280	9.36028e-06	-0.946962	8.66768e-05	-2.65399	31.1792
ENSMUSG00000003662	Ciao1	3075	3.9341e-08	-1.03014	0.000276968	-1.92999	41.5919
ENSMUSG00000027522	Stx16	3865	0.016079	-0.440901	0.00310364	-1.42434	45.2761
ENSMUSG00000027523	Gnas	3947	0.0154381	-0.220561	4.99776e-09	-1.52578	164.643
ENSMUSG00000016253	Nelfcd	2280	1.81902e-15	-1.02615	3.85199e-06	-2.19531	71.6433
ENSMUSG00000027341	Tmem230	2957	0.227895	0.155708	0.0193079	0.680635	34.1182
ENSMUSG00000027293	Ehd4	3730	1.13169e-18	-0.896906	1.81318e-20	-2.39385	175.019
ENSMUSG00000027210	Meis2	5498	4.98926e-46	-1.95009	1.12836e-37	-3.0162	243.093
ENSMUSG00000070544	Top1	3856	2.08322e-25	-0.723518	1.58519e-75	-2.16199	1190.16
ENSMUSG00000070730	Rmdn3	2249	9.55491e-16	-1.27811	1.38276e-08	-2.53325	64.9531
ENSMUSG00000034154	Ino80	6354	3.29099e-19	-1.29933	4.46487e-11	-1.881	153.011
ENSMUSG00000068134	Zfp120	4181	7.48734e-07	-1.15377	0.0083229	-0.925815	56.5924
ENSMUSG00000033096	Apmap	2235	0.0128695	-0.534157	0.0012837	-2.59419	19.6804
ENSMUSG00000035093	Secisbp2l	6797	7.68044e-10	-1.05443	5.86707e-11	-2.20016	107.168
ENSMUSG00000027206	Cops2	3392	1.88291e-07	-0.499955	5.85717e-11	-1.59639	154.404
ENSMUSG00000027823	Gmps	8105	2.73563e-34	-1.23784	1.29096e-19	-1.92205	246.681
ENSMUSG00000027827	Kcnab1	4382	4.78861e-08	-1.29711	7.45322e-08	-5.19858	30.0625
ENSMUSG00000002428	Hltf	4955	7.3821e-12	-1.12302	1.48437e-07	-2.56958	51.8017
ENSMUSG00000027630	Tbl1xr1	8237	5.7423e-22	-0.997266	6.63302e-28	-4.05139	157.257
ENSMUSG00000027998	Plrg1	1851	9.92349e-26	-1.08756	7.58668e-14	-1.91013	161.362
ENSMUSG00000037400	Atp11b	6322	1.27411e-20	-1.07257	3.67315e-08	-1.80332	118.268
ENSMUSG00000027710	Acad9	3930	0.00371787	-0.391426	0.00183464	-1.30112	54.7401
ENSMUSG00000047213	Ythdf3	5102	5.06702e-39	-1.21376	4.79735e-36	-2.42041	361.985
ENSMUSG00000028145	Them4	2258	4.48758e-15	-2.08968	3.93363e-10	-4.09496	50.0554
ENSMUSG00000027774	Gfm1	4078	0.000953824	-0.387238	0.00015143	-1.7261	55.1384
ENSMUSG00000027775	Mfsd1	3011	7.55477e-05	-0.742489	0.00788599	-2.79285	14.0938
ENSMUSG00000102422	Iqschfp	2369	6.17521e-08	-0.986862	7.68118e-10	-1.94913	98.0991
ENSMUSG00000068854	H2bc21	2620	1.43982e-12	1.41395	8.57574e-06	1.41524	29.8552
ENSMUSG00000016256	Ctsz	1441	1.22774e-10	-0.883716	0.00013871	-2.67589	34.8751
ENSMUSG00000016252	Atp5e	1697	0.00215916	-0.374636	1.07839e-06	-3.05878	44.8778
ENSMUSG00000016257	Prelid3b	1553	5.40967e-37	-1.22222	6.24775e-25	-3.05528	177.786
ENSMUSG00000017734	Dbndd2	3597	4.20216e-10	-1.38483	2.93636e-06	-3.25605	32.3537
ENSMUSG00000017721	Pigt	2611	0.0119831	-0.47129	0.0570816	-2.45537	33.9934
ENSMUSG00000017723	Wfdc2	849	4.21649e-14	-0.52971	8.55313e-49	-3.88625	310.052
ENSMUSG00000028086	Fbxw7	4473	1.65787e-24	-1.08841	4.61449e-23	-1.43622	440.058
ENSMUSG00000008958	Vps72	2139	1.77519e-22	-1.15966	2.26156e-18	-2.43812	157.345
ENSMUSG00000105055	Gm43079	559	0.00222936	-0.453788	0.00315363	-1.4133	37.1902
ENSMUSG00000033883	Zfp267	6689	2.1354e-10	-1.04575	1.24874e-12	-1.57577	188.471
ENSMUSG00000027714	Exosc9	2479	1.24341e-14	-0.826446	1.48807e-06	-1.57703	109.579
ENSMUSG00000027942	4933434E20Rik	2510	3.65235e-29	-1.12933	2.51871e-18	-3.34193	125.941
ENSMUSG00000118504	4933434E20Rik.1	2360	2.43673e-05	-0.8254	0.00781409	-1.08255	55.7474
ENSMUSG00000036632	Alg5	2972	9.51409e-12	-0.765896	4.49042e-11	-2.27753	93.5192
ENSMUSG00000036580	Spg20	3981	1.72036e-20	-1.13961	6.26326e-22	-2.19714	229.46
ENSMUSG00000028140	Mrpl9	1657	6.13554e-10	-0.883087	7.14899e-05	-1.30644	73.3943
ENSMUSG00000028161	Ppp3ca	4758	8.29295e-11	-0.498609	3.89865e-17	-1.41537	406.644
ENSMUSG00000015943	Bola1	995	0.14855	0.153928	0.00952961	0.636019	82.7345
ENSMUSG00000062127	Cttnbp2nl	4946	8.60114e-05	-0.770634	6.01801e-08	-1.46825	111.044
ENSMUSG00000027905	Ddx20	2905	3.42538e-22	-1.48729	1.53713e-19	-2.61505	153.545
ENSMUSG00000015697	Setdb1	5652	3.54282e-11	-1.17257	1.21313e-09	-2.21657	103.253
ENSMUSG00000028107	Tars2	3614	6.20167e-07	-0.915785	9.84401e-07	-3.23119	40.4117
ENSMUSG00000049300	Prmt6	3059	1.0749e-17	-1.53891	2.55817e-14	-2.23081	144.638
ENSMUSG00000058135	Gstm1	1289	7.82773e-05	-0.601453	9.06569e-06	-3.89997	26.1752
ENSMUSG00000048109	Rbm15	5967	0.0337678	-0.294178	1.26716e-13	-1.54786	192.237
ENSMUSG00000014601	Strip1	3302	1.587e-05	-0.679801	0.00155556	-1.06518	73.6253
ENSMUSG00000068923	Syt11	5020	2.25233e-35	-2.42941	5.46868e-16	-4.33955	88.144
ENSMUSG00000068922	Msto1	3891	6.87999e-11	-1.09427	0.000108438	-2.98579	27.0866
ENSMUSG00000068921	Dap3	4760	1.55255e-11	-0.642638	2.04405e-06	-1.58854	73.0267
ENSMUSG00000070372	Capza1	3193	4.7777e-12	-0.769134	2.82063e-11	-4.87207	66.8227
ENSMUSG00000027889	Ampd2	4288	5.71506e-12	-1.15191	1.24687e-13	-2.74384	88.9965
ENSMUSG00000000001	Gnai3	3262	9.97377e-09	-0.581675	1.52068e-20	-2.53153	162.973
ENSMUSG00000038170	Pde4dip	8376	1.72148e-41	-1.46276	1.7397e-22	-2.32016	180.695
ENSMUSG00000053398	Phgdh	1893	2.04574e-06	-0.618766	8.63351e-05	-2.62865	30.0445
ENSMUSG00000039701	Usp53	6185	2.43717e-11	-1.14877	1.22605e-09	-1.65413	160.779
ENSMUSG00000028114	Mettl14	7197	2.19306e-17	-1.46529	6.24422e-13	-2.20822	125.006
ENSMUSG00000027854	Sike1	7375	1.59507e-14	-1.15682	2.73469e-13	-2.23746	109.637
ENSMUSG00000068823	Csde1	4318	1.55912e-12	-0.408427	3.09547e-54	-2.42376	551.592
ENSMUSG00000027852	Nras	4470	9.06771e-33	-1.05273	1.1588e-25	-2.59441	262.139
ENSMUSG00000027712	Anxa5	1731	9.4282e-13	-0.467795	3.05518e-30	-2.56871	288.881
ENSMUSG00000028134	Ptbp2	4047	1.26646e-12	-1.29823	9.88816e-11	-2.81925	78.2856
ENSMUSG00000028163	Nfkb1	4149	4.55902e-09	-1.08505	4.13168e-10	-2.50356	76.238
ENSMUSG00000027699	Ect2	4086	6.17668e-40	-1.17225	2.09417e-51	-2.33002	589.067
ENSMUSG00000039286	Fndc3b	6886	3.84135e-15	-0.918413	7.20191e-35	-2.26356	296.027
ENSMUSG00000028187	Rpf1	1978	6.68964e-18	-1.30708	4.96125e-13	-2.37463	99.6548
ENSMUSG00000028127	Abcd3	3489	1.87466e-26	-0.992098	1.08045e-23	-2.60773	186.497
ENSMUSG00000042198	Chchd7	2546	0.0736451	-0.317557	0.227651	-0.888632	27.1812
ENSMUSG00000068739	Sars	3570	2.08509e-13	-0.707157	1.84719e-17	-3.23718	107.342
ENSMUSG00000068732	Tmem167b	2864	7.06438e-12	-1.28852	5.1237e-08	-2.6782	55.96
ENSMUSG00000027883	Gpsm2	3498	2.91205e-32	-1.93709	7.06932e-14	-2.53356	101.17
ENSMUSG00000027882	Stxbp3	2419	2.39273e-16	-1.5522	6.54007e-10	-2.2345	78.681
ENSMUSG00000049288	Lix1l	3312	1.52883e-10	-1.56907	0.0027572	-1.89458	23.3851
ENSMUSG00000038374	Rbm8a	2757	7.17447e-25	-0.64243	3.93073e-29	-1.64071	531.89
ENSMUSG00000028102	Pex11b	2424	4.72372e-15	-1.87964	7.03457e-12	-2.99758	79.5518
ENSMUSG00000053819	Camk2d	5524	1.114e-26	-1.07632	3.47217e-28	-2.05133	315.809
ENSMUSG00000051278	Zgrf1	7198	0.00720981	-0.476016	0.000213017	-1.01983	104.683
ENSMUSG00000027534	Snx16	2512	2.03618e-24	-1.64381	5.91476e-21	-2.46567	216.539
ENSMUSG00000078784	Rbis	1174	5.02952e-07	-0.413587	1.41255e-06	-1.54139	116.355
ENSMUSG00000042997	Nhlrc3	5047	1.84261e-06	-1.09534	4.70237e-06	-1.71436	77.2408
ENSMUSG00000027746	Ufm1	4890	1.55207e-10	-0.628304	3.24733e-10	-1.84659	169.136
ENSMUSG00000028062	Lamtor2	668	0.201483	-0.310896	0.527721	-1.2472	5.24052
ENSMUSG00000049940	Pgrmc2	3007	2.36371e-56	-1.31334	2.90332e-20	-2.16444	220.82
ENSMUSG00000036834	Plch1	6560	2.42613e-21	-1.70533	4.52542e-16	-2.81511	124.901
ENSMUSG00000027822	Slc33a1	3150	1.05485e-08	-0.957301	1.26549e-11	-2.75967	73.687
ENSMUSG00000027715	Ccna2	2965	6.16218e-103	-1.67839	3.70208e-37	-2.05955	507.659
ENSMUSG00000037072	Selenof	2699	0.41368	-0.160786	4.12023e-07	-1.78874	97.83
ENSMUSG00000098950	Gm28036	5505	0.00630346	-0.499796	0.000332735	-1.33372	63.5371
ENSMUSG00000089824	Rbm12	6667	2.1083e-26	-1.77907	2.39436e-10	-2.14905	90.6771
ENSMUSG00000027618	Nfs1	2051	1.72825e-05	-0.733783	0.00528376	-1.28763	40.5712
ENSMUSG00000027620	Rbm39	2810	5.88342e-112	-1.52421	4.68829e-70	-1.69385	1176.43
ENSMUSG00000046229	Scand1	803	0.000171345	-0.77168	0.0072902	-2.10654	27.4778
ENSMUSG00000036503	Rnf13	3873	6.24376e-09	-0.594931	1.51329e-11	-2.22153	94.4028
ENSMUSG00000027806	Tsc22d2	9799	1.23855e-10	-0.643196	1.16882e-14	-1.03957	533.15
ENSMUSG00000027810	Eif2a	3432	3.15915e-11	-0.704258	1.00632e-09	-1.55703	141.518
ENSMUSG00000075700	Selenot	3157	8.03671e-09	-0.545721	1.02213e-14	-2.84163	121.423
ENSMUSG00000027531	Impa1	4185	2.59095e-13	-0.614056	7.06767e-27	-3.5161	159.753
ENSMUSG00000040322	Slc25a24	3431	2.7922e-34	-0.771046	1.33826e-56	-2.97127	388.194
ENSMUSG00000044864	Ankrd50	7031	1.17107e-30	-1.06812	2.85853e-56	-2.27169	584.058
ENSMUSG00000027708	Dcun1d1	4980	1.45254e-58	-1.49176	9.39274e-31	-2.40241	304.788
ENSMUSG00000025437	Usp33	4183	2.30291e-14	-1.5406	6.52337e-07	-2.01587	66.1833
ENSMUSG00000039068	Zzz3	7607	3.55938e-42	-1.42983	9.65969e-39	-2.24203	359.065
ENSMUSG00000027667	Zfp639	3175	8.95286e-26	-1.79377	8.95055e-25	-2.82426	167.262
ENSMUSG00000027668	Mfn1	4562	2.23753e-18	-1.34668	2.09681e-08	-3.21291	47.0651
ENSMUSG00000027671	Actl6a	2010	1.29374e-24	-0.792082	1.65557e-16	-1.63044	259.343
ENSMUSG00000052310	Slc39a1	2364	1.11477e-15	-0.89154	6.89675e-14	-2.21993	121.339
ENSMUSG00000042390	Gatad2b	7438	2.53842e-13	-0.630101	1.72226e-32	-1.42871	667.067
ENSMUSG00000032952	Ap4b1	2799	5.07854e-18	-1.54804	4.33466e-16	-3.58392	94.9387
ENSMUSG00000027858	Tspan2	4484	1.11481e-11	-1.72398	3.10309e-05	-3.64666	21.6181
ENSMUSG00000027804	Ppid	3777	3.10699e-81	-1.40379	2.08784e-67	-3.21651	465.983
ENSMUSG00000074466	Gm15417	925	1.78348e-10	-1.48805	3.04467e-05	-4.30277	21.1382
ENSMUSG00000042626	Shc1	3250	2.56392e-26	-1.21712	2.54619e-18	-3.00585	131.058
ENSMUSG00000047824	Pygo2	3198	0.000480932	-0.365646	1.33595e-12	-1.19805	319.874
ENSMUSG00000050064	Zfp697	5166	3.91541e-14	-1.55468	7.57141e-16	-3.27705	97.5259
ENSMUSG00000027737	Slc7a11	9223	5.47108e-07	-1.18372	1.60608e-28	-4.50459	151.203
ENSMUSG00000037174	Elf2	5919	7.10122e-29	-2.01022	2.08001e-23	-2.30425	207.366
ENSMUSG00000028060	Khdc4	3636	3.93572e-07	-0.579638	2.86059e-17	-1.36035	396.928
ENSMUSG00000028057	Rit1	2677	4.846e-18	-2.11047	2.76488e-10	-2.76632	90.3849
ENSMUSG00000054199	Gon4l	7537	3.437e-10	-1.05683	5.45747e-06	-1.55255	93.3952
ENSMUSG00000028053	Ash1l	11644	1.46128e-28	-0.812418	2.52323e-37	-1.71292	802.21
ENSMUSG00000027752	Exosc8	2316	2.07639e-33	-1.12911	6.35052e-19	-2.43812	156.404
ENSMUSG00000036615	Rfxap	2162	7.23822e-15	-1.5604	4.0382e-05	-1.78183	69.9137
ENSMUSG00000015750	Aph1a	2863	5.62067e-06	-0.662696	0.00141256	-1.59521	40.9023
ENSMUSG00000015749	Anp32e	3274	2.22899e-19	-0.672607	1.57008e-29	-2.90234	248.793
ENSMUSG00000038495	Otud7b	8101	1.94494e-15	-0.8182	6.18333e-28	-1.84636	340.393
ENSMUSG00000045934	Mtmr11	3224	1.01035e-08	-0.938498	4.9949e-08	-3.27675	51.4489
ENSMUSG00000068856	Sf3b4	1915	8.45634e-21	-0.95765	1.03021e-26	-2.3638	278.184
ENSMUSG00000033767	Tmem131l	5555	9.21924e-13	-1.5204	1.29832e-12	-3.47215	63.6073
ENSMUSG00000033752	Mnd1	875	0.00115621	-0.511752	9.48669e-06	-3.40099	32.3964
ENSMUSG00000027599	Armc1	3673	5.98362e-47	-1.29563	7.13105e-29	-2.05571	350.318
ENSMUSG00000069094	Pde7a	6298	1.60754e-19	-1.98204	7.0176e-13	-2.67633	88.3219
ENSMUSG00000087260	Lamtor5	881	7.49248e-12	-0.90588	8.17437e-07	-2.51855	50.6649
ENSMUSG00000027566	Psma7	1515	2.19578e-10	-0.437685	3.44914e-14	-1.62507	233.029
ENSMUSG00000015647	Lama5	11388	1.46571e-19	-1.22342	3.7343e-11	-1.95901	118.657
ENSMUSG00000038990	Cables2	4561	9.88032e-20	-2.02151	9.86161e-08	-2.7909	51.3192
ENSMUSG00000015714	Cers2	2216	4.1214e-22	-0.784452	1.20886e-37	-3.43236	238.886
ENSMUSG00000015522	Arnt	4325	2.34726e-06	-1.07717	2.69728e-05	-2.26882	38.215
ENSMUSG00000040600	Eps8l3	2271	1.27455e-35	-2.68727	2.60229e-16	-4.44514	88.5911
ENSMUSG00000004032	Gstm5	1083	0.0116483	-0.510059	0.308273	-1.95257	4.05636
ENSMUSG00000028082	Sh3d19	7228	1.18587e-26	-0.995038	4.889e-23	-2.77675	166.73
ENSMUSG00000028080	Lrba	9888	0.00961964	-0.44414	3.0025e-05	-3.19803	30.5298
ENSMUSG00000042613	Pbxip1	4479	1.32452e-09	-1.314	1.60988e-05	-2.94276	28.6833
ENSMUSG00000027952	Pmvk	1194	1.94449e-12	-1.02393	1.27537e-12	-3.97397	66.4451
ENSMUSG00000027951	Adar	5909	1.55804e-15	-1.68233	8.18477e-11	-2.77792	73.5113
ENSMUSG00000042572	Ube2q1	3560	2.35825e-33	-1.28184	1.591e-26	-2.46546	235.947
ENSMUSG00000041237	Pklr	2902	0.000970789	-0.800842	8.47169e-05	-4.12626	18.9127
ENSMUSG00000019338	Zfp687	5208	1.71969e-07	-0.923543	2.0325e-10	-1.90963	109.921
ENSMUSG00000005625	Psmd4	2120	5.30565e-12	-0.625617	9.4608e-16	-1.72919	236.65
ENSMUSG00000027808	Serp1	4611	1.63706e-28	-0.938244	1.75694e-49	-2.19658	586.376
ENSMUSG00000036432	Siah2	2511	2.58837e-13	-1.29356	2.20622e-09	-1.77861	138.876
ENSMUSG00000001017	Chtop	3257	7.63578e-17	-0.697503	6.79905e-29	-1.86997	316.128
ENSMUSG00000044080	S100a1	677	1.49748e-09	-0.599848	1.26226e-05	-2.45449	47.0029
ENSMUSG00000027893	Ahcyl1	3863	9.35301e-07	-0.403787	3.21987e-17	-2.00957	191.391
ENSMUSG00000027782	Kpna4	8819	2.79295e-06	-0.396573	9.04693e-30	-1.91225	353.304
ENSMUSG00000043461	Sptssb	1795	2.5111e-05	-1.31147	8.83044e-10	-4.27635	49.4791
ENSMUSG00000004897	Hdgf	2245	1.15265e-41	-0.794921	2.03147e-130	-3.15746	998.233
ENSMUSG00000019710	Mrpl24	1339	0.000211099	-0.578981	0.254849	-0.550535	41.102
ENSMUSG00000027778	Ift80	7616	0.222124	-0.230481	0.00582117	-1.39597	37.5009
ENSMUSG00000034317	Trim59	2939	2.40916e-28	-0.85741	1.21632e-44	-1.49552	981.941
ENSMUSG00000037152	Ndufc1	1249	7.1531e-09	-0.476105	2.02035e-14	-3.17834	93.1211
ENSMUSG00000037111	Setd7	7411	4.75175e-11	-0.960504	7.35712e-16	-2.81179	112.78
ENSMUSG00000028124	Gclm	5589	1.32613e-36	-1.01033	1.2861e-48	-2.46182	423.661
ENSMUSG00000039756	Dnttip2	2429	1.68678e-25	-0.939154	6.97149e-27	-1.72824	556.619
ENSMUSG00000028121	Bcar3	3311	3.20953e-42	-2.24202	2.97175e-34	-3.04851	229.822
ENSMUSG00000028010	Gar1	1271	5.49858e-37	-1.50037	2.67413e-23	-3.0228	158.674
ENSMUSG00000028138	Adh5	3725	5.27595e-15	-0.670418	1.10609e-15	-2.86743	115.168
ENSMUSG00000028156	Eif4e	4991	2.61947e-53	-1.16004	5.85497e-38	-2.33279	416.974
ENSMUSG00000028152	Tspan5	6653	1.04148e-16	-1.31116	2.04793e-08	-2.723	66.1861
ENSMUSG00000040943	Tet2	9179	0.000217727	-0.89175	6.38373e-05	-1.42691	81.7325
ENSMUSG00000040774	Cept1	2814	2.37425e-26	-1.14356	2.07909e-18	-2.67367	150.887
ENSMUSG00000039735	Fnbp1l	7045	4.02865e-33	-1.38755	2.72318e-16	-1.73678	218.885
ENSMUSG00000028106	Rprd2	7756	1.52813e-48	-2.13282	8.24058e-34	-2.61259	275.456
ENSMUSG00000015748	Prpf3	2933	1.11868e-53	-1.74418	3.02782e-20	-2.1812	217.223
ENSMUSG00000054312	Mrps21	488	0.0258306	-0.518078	0.452513	-1.27375	6.40601
ENSMUSG00000033400	Agl	9625	0.00239381	-0.57315	0.00464919	-1.6517	29.9588
ENSMUSG00000028007	Snx7	4201	2.57564e-05	-0.771174	1.0502e-06	-2.74442	39.2762
ENSMUSG00000027981	Rnpc3	4679	0.000103536	-0.488446	1.47122e-10	-1.23545	222.74
ENSMUSG00000028184	Adgrl2	6052	5.2276e-20	-2.68393	1.68399e-12	-4.09475	61.6913
ENSMUSG00000027968	Larp7	2121	9.73833e-14	-0.622187	1.18345e-20	-2.59316	215.579
ENSMUSG00000033439	Trmt13	3402	7.87417e-19	-1.66754	2.0579e-13	-1.90262	152.705
ENSMUSG00000089911	Mfsd14a	3880	2.19963e-11	-0.996422	8.8284e-19	-1.86987	226.69
ENSMUSG00000027957	Slc35a3	5725	8.58821e-17	-0.9672	4.94479e-18	-4.65654	104.503
ENSMUSG00000028289	Epha7	6746	1.34596e-15	-2.37112	5.9233e-08	-2.96835	43.7859
ENSMUSG00000050359	Sprr1a	806	9.52627e-17	-0.584961	2.6044e-46	-2.61813	379.421
ENSMUSG00000028212	Ccne2	3006	2.31967e-28	-1.58469	3.82904e-31	-2.32621	329.462
ENSMUSG00000040720	Virma	6571	6.51813e-05	-0.643335	0.000302842	-1.41823	57.4169
ENSMUSG00000027828	Ssr3	2957	5.43313e-09	-0.435449	2.7318e-35	-2.17578	381.692
ENSMUSG00000027829	Ccnl1	4134	1.22211e-24	-0.798691	2.35887e-26	-0.9974	1031.01
ENSMUSG00000073889	Il11ra1	2605	1.09412e-10	-1.43749	0.190397	-1.45984	9.17671
ENSMUSG00000028405	Aco1	3832	7.62645e-06	-0.805693	0.00135985	-2.40057	20.3949
ENSMUSG00000028224	Nbn	2533	2.33436e-27	-2.49235	2.70486e-10	-3.60058	52.3975
ENSMUSG00000028044	Cks1b	849	6.22047e-11	-0.472004	1.6549e-37	-1.84514	482.147
ENSMUSG00000028165	Cisd2	3453	1.52547e-09	-0.540603	2.27878e-08	-1.4855	132.006
ENSMUSG00000027881	Prpf38b	3814	1.76226e-30	-1.11446	3.78952e-14	-1.0529	554.496
ENSMUSG00000040339	Fam102b	5702	1.6141e-22	-1.52947	1.12826e-10	-2.52753	74.2152
ENSMUSG00000028252	Ccnc	3484	1.36959e-09	-1.04363	5.18807e-07	-2.9833	41.6942
ENSMUSG00000028217	Cdh17	3462	0.00241051	-0.502448	0.000109024	-3.82264	19.3297
ENSMUSG00000028233	Tgs1	4327	6.50489e-19	-1.37831	9.68974e-17	-2.35313	145.542
ENSMUSG00000028035	Dnajb4	4913	4.52642e-19	-1.11797	1.36148e-30	-2.14153	289.022
ENSMUSG00000039131	Gipc2	1596	1.62787e-20	-1.0544	2.4086e-16	-3.50078	107.583
ENSMUSG00000005034	Prkacb	4347	1.91449e-25	-1.17762	4.86239e-17	-2.3736	165.342
ENSMUSG00000039105	Atp6v1g1	1135	0.00030269	-0.613802	0.000746829	-1.91199	31.3932
ENSMUSG00000045751	Mms22l	4478	1.15593e-48	-2.40857	7.97674e-20	-2.78744	132.971
ENSMUSG00000028261	Ndufaf4	3632	1.37274e-64	-2.09737	1.22286e-32	-3.46172	249.841
ENSMUSG00000035212	Leprot	1898	0.0030201	-0.61772	0.00248164	-2.54692	16.0294
ENSMUSG00000073792	Alg6	3947	2.20871e-12	-1.28606	4.18771e-09	-2.87754	54.0192
ENSMUSG00000028248	Pnisr	4545	3.60695e-12	-0.668515	6.17717e-33	-1.91137	427.353
ENSMUSG00000028517	Plpp3	3159	5.05936e-29	-2.23383	3.98755e-27	-3.07078	159.872
ENSMUSG00000028576	Ift74	2139	8.2118e-12	-1.31852	6.89134e-07	-3.15821	47.224
ENSMUSG00000028358	Zfp618	8826	2.2268e-20	-2.13307	9.65037e-15	-4.19761	79.2249
ENSMUSG00000045672	Col27a1	7612	1.09555e-22	-1.88395	2.20908e-23	-3.98725	115.694
ENSMUSG00000089945	Pakap.1	7576	4.31831e-52	-2.25116	5.06401e-31	-3.89381	184.841
ENSMUSG00000028456	Unc13b	14754	2.17535e-06	-1.12224	0.000113731	-2.44484	27.9795
ENSMUSG00000028195	Ccn1	2019	6.82329e-111	3.0965	7.49428e-70	2.98424	100.53
ENSMUSG00000028273	Pdlim5	5016	6.12581e-19	-0.811517	1.53602e-31	-2.34371	301.335
ENSMUSG00000035517	Tdrd7	3716	1.84971e-05	-0.921677	4.90179e-07	-3.00177	35.7206
ENSMUSG00000027993	Trim2	7428	8.12067e-59	-1.56393	4.77713e-46	-3.63395	279.064
ENSMUSG00000041842	Fhdc1	5918	8.34601e-27	-1.74651	2.73843e-24	-2.41105	196.621
ENSMUSG00000074513	Arfip1	2799	2.27785e-23	-0.963629	4.59638e-21	-2.06068	257.456
ENSMUSG00000102805	Gm37240	2913	9.81405e-11	-0.801265	2.00771e-06	-1.34786	118.998
ENSMUSG00000061455	Stx17	5770	4.54156e-06	-1.13409	0.00266543	-1.7974	25.9199
ENSMUSG00000027864	Ptgfrn	5902	2.20901e-17	-0.866948	6.34321e-12	-2.48953	103.17
ENSMUSG00000033161	Atp1a1	3679	3.18756e-15	-0.622462	8.8896e-17	-2.02707	270.06
ENSMUSG00000027984	Hadh	3751	3.9927e-10	-0.591445	4.41782e-17	-2.71869	139.803
ENSMUSG00000050931	Sgms2	5801	1.01769e-32	-1.23035	3.15557e-36	-2.38671	309.536
ENSMUSG00000027799	Nbea	10986	0.000511493	-0.418194	0.000235009	-1.09745	116.49
ENSMUSG00000027800	Tm4sf1	3372	1.18506e-23	-0.779875	6.16954e-87	-3.27384	785.438
ENSMUSG00000038368	Focad	5988	0.000665913	-0.834326	0.000273992	-3.37307	17.3321
ENSMUSG00000066150	Slc31a1	4154	1.1907e-07	-0.929804	2.83491e-06	-2.63301	49.0245
ENSMUSG00000066148	Prpf4	5223	8.82182e-18	-1.36178	1.00796e-13	-2.26899	164.746
ENSMUSG00000004591	Pkn2	6207	1.1234e-19	-0.713128	9.38959e-20	-1.26521	539.58
ENSMUSG00000028718	Stil	5368	0.000483027	-0.818913	0.000515072	-1.09308	82.6775
ENSMUSG00000070934	Rraga	1618	4.65976e-22	-1.25388	1.75801e-18	-2.44884	152.428
ENSMUSG00000035069	Oma1	1915	4.62297e-19	-1.53389	3.25911e-13	-4.04545	65.3573
ENSMUSG00000038607	Gng10	1192	0.023441	-0.561124	0.0128186	-3.12943	7.90335
ENSMUSG00000028381	Ugcg	4012	4.91235e-23	-1.65308	2.11631e-23	-2.97938	153.133
ENSMUSG00000028383	Hsdl2	2626	0.00028895	-0.874362	0.00300758	-2.70804	16.5257
ENSMUSG00000027835	Pdcd10	1927	3.8852e-25	-1.05841	7.84227e-20	-2.00871	219.322
ENSMUSG00000033014	Trim33	8875	6.65111e-37	-1.4563	7.24468e-30	-2.18805	313.131
ENSMUSG00000001016	Ilf2	3167	1.53721e-11	-0.644035	8.22367e-12	-1.52707	235.139
ENSMUSG00000042312	S100a13	715	0.000951394	-0.320578	2.58736e-07	-2.85975	49.9357
ENSMUSG00000074457	S100a16	1127	1.32067e-12	-0.67274	1.81133e-10	-3.74365	58.2502
ENSMUSG00000028271	Gtf2b	3200	2.08699e-12	-0.89494	2.32889e-11	-1.46973	204.135
ENSMUSG00000025757	Hspa4l	9479	4.16597e-22	-0.622846	2.10044e-17	-1.20157	500.089
ENSMUSG00000025758	Plk4	3479	3.29663e-17	-0.938195	3.09419e-19	-1.69414	283.719
ENSMUSG00000025762	Larp1b	4156	1.82152e-39	-1.21629	2.041e-14	-2.11725	168.844
ENSMUSG00000019528	Gyg	1922	1.40159e-05	-0.888807	0.0708353	-1.4559	20.2546
ENSMUSG00000039887	Alg14	2037	2.98957e-05	-0.544438	0.000220141	-1.80095	42.2541
ENSMUSG00000053931	Cnn3	2214	1.02469e-14	-0.681131	6.20639e-12	-1.88339	134.779
ENSMUSG00000063273	Naa15	7480	1.91094e-43	-1.00215	3.71444e-82	-2.0059	966.235
ENSMUSG00000027739	Rab33b	3492	4.6012e-08	-1.29879	4.81877e-07	-1.70994	74.6064
ENSMUSG00000074604	Mgst2	2803	2.83108e-16	-0.895184	3.02737e-14	-3.18434	88.4827
ENSMUSG00000041220	Elovl6	5951	1.04154e-45	-1.68403	4.91698e-15	-3.81682	323.559
ENSMUSG00000054091	1810037I17Rik	1160	2.9091e-08	-0.47694	9.78094e-19	-2.18506	223.605
ENSMUSG00000039234	Sec24d	3903	2.57352e-13	-1.25662	5.04232e-12	-2.93656	75.1387
ENSMUSG00000039988	Ankrd13c	4836	9.6445e-14	-0.968533	5.25085e-07	-1.9428	79.7412
ENSMUSG00000063052	Lrrc40	4142	1.17523e-12	-0.782317	5.467e-11	-2.65935	97.9922
ENSMUSG00000027777	Schip1	2201	6.34055e-11	-1.12422	2.16202e-12	-1.98723	122.849
ENSMUSG00000034349	Smc4	4316	6.46287e-15	-0.478689	3.57903e-64	-1.15043	2302.15
ENSMUSG00000028522	Mier1	4830	6.64996e-26	-1.02496	3.35641e-24	-1.80944	369.243
ENSMUSG00000034042	Gpbp1l1	3588	2.63798e-09	-1.1444	8.33251e-07	-2.08972	72.1597
ENSMUSG00000025791	Pgm1	2523	3.75261e-06	-0.768378	0.000867508	-2.28526	25.5225
ENSMUSG00000028532	Cachd1	5765	3.04919e-16	-1.64584	3.35376e-10	-2.56795	70.245
ENSMUSG00000028514	Usp24	10594	1.48488e-09	-1.1413	6.93414e-07	-3.2513	37.5137
ENSMUSG00000034926	Dhcr24	4028	6.65543e-17	-1.0619	7.55858e-15	-2.44622	118.416
ENSMUSG00000028426	Rad23b	3810	3.33926e-35	-0.935127	2.0718e-35	-2.23371	385.093
ENSMUSG00000028560	Usp1	3577	5.06106e-47	-1.23872	2.84001e-39	-2.11716	576.814
ENSMUSG00000028567	Txndc12	1359	0.000276863	-0.700779	0.00024045	-2.47788	24.3771
ENSMUSG00000073775	Kti12	1629	5.44723e-24	-1.74752	3.50228e-17	-2.91485	120.734
ENSMUSG00000053510	Nrd1	4311	3.48164e-05	-0.513325	0.000133573	-2.30195	39.0657
ENSMUSG00000086290	Snhg12	1538	1.0872e-39	-2.04575	4.56326e-25	-2.50077	234.093
ENSMUSG00000028847	Trappc3	1336	0.00107432	-0.734254	0.0311862	-1.57152	21.7154
ENSMUSG00000042489	Clspn	5027	2.87538e-23	-1.68372	1.47396e-20	-2.53753	158.903
ENSMUSG00000028796	Phc2	3949	2.64132e-21	-1.1446	1.48624e-24	-2.40619	221.434
ENSMUSG00000028988	Ctnnbip1	2674	8.06417e-10	-1.41051	3.01551e-05	-2.87677	28.3765
ENSMUSG00000039953	Clstn1	4459	5.68885e-09	-1.17587	0.00148389	-3.15681	14.0626
ENSMUSG00000007872	Id3	1278	0.669891	-0.171057	0.55201	-0.318963	54.5387
ENSMUSG00000018983	E2f2	4739	2.65328e-16	-1.4055	5.18125e-12	-1.60126	144.619
ENSMUSG00000044496	2510039O18Rik	2731	0.00017311	-0.692623	0.000358246	-1.32614	65.9805
ENSMUSG00000085183	Wincr1	618	1.9292e-10	-1.1319	1.50793e-10	-3.56258	62.661
ENSMUSG00000062937	Mtap	2797	2.09693e-33	-0.968807	5.77903e-39	-2.37603	446.542
ENSMUSG00000028869	Gnl2	2366	4.1135e-13	-0.754848	3.80285e-11	-1.95655	166.063
ENSMUSG00000050213	Snip1	2345	0.207031	-0.242994	3.39455e-05	-1.07947	122.824
ENSMUSG00000029102	Hgfac	2476	5.60857e-07	-0.803498	5.25043e-05	-3.85233	19.8732
ENSMUSG00000047221	Fam185a	3027	4.18213e-17	-1.72943	1.07185e-08	-3.48311	46.4338
ENSMUSG00000038525	Armc10	2700	1.60251e-14	-1.34621	1.75656e-10	-2.81698	72.9267
ENSMUSG00000029171	Pgm2	2369	0.104365	-0.411407	0.0102422	-1.81302	25.2064
ENSMUSG00000029174	Tbc1d1	6471	1.5178e-07	-1.2997	4.55679e-06	-2.8628	36.1767
ENSMUSG00000041459	Tardbp	7477	1.17429e-31	-1.25552	1.95848e-15	-1.71023	237.789
ENSMUSG00000066043	Phactr4	4614	6.34485e-13	-1.00959	1.52935e-25	-2.21473	212.759
ENSMUSG00000054428	Atpif1	1014	9.6788e-10	-0.515311	3.0436e-14	-2.56992	97.1536
ENSMUSG00000028367	Txn1	1051	2.1273e-05	-0.336483	6.70207e-52	-3.17928	329.613
ENSMUSG00000028430	Nol6	4599	0.000200711	-0.82861	0.00202079	-2.32305	21.9997
ENSMUSG00000028433	Ubap2	4380	2.04871e-26	-1.08693	8.24065e-14	-2.17524	134.072
ENSMUSG00000028655	Mfsd2a	2151	3.28207e-23	-3.03256	6.83267e-15	-5.14545	92.517
ENSMUSG00000028521	Slc35d1	4414	4.06421e-41	-1.37043	2.79844e-42	-2.7773	290.728
ENSMUSG00000044254	Pcsk9	3521	5.03675e-23	-1.04094	9.29102e-32	-4.16241	183.521
ENSMUSG00000028719	Cmpk1	3170	0.000500472	-0.397136	0.00211072	-2.50931	80.0558
ENSMUSG00000028295	Smim8	935	0.0355265	-0.493268	0.0170671	-2.27115	11.4916
ENSMUSG00000039967	Zfp292	9986	1.58242e-13	-0.801966	8.57329e-34	-1.73639	609.704
ENSMUSG00000078517	Emc1	6232	1.3033e-12	-0.965124	4.2259e-09	-2.45048	72.9524
ENSMUSG00000066036	Ubr4	15928	8.46004e-13	-0.62454	6.98094e-12	-1.81177	152.858
ENSMUSG00000041025	Iffo2	5716	8.53688e-09	-0.883379	2.51946e-10	-1.39728	180.422
ENSMUSG00000034109	Golim4	5546	5.62514e-57	-1.26463	2.71673e-63	-2.51611	568.289
ENSMUSG00000062232	Rapgef2	6964	0.00192593	-0.62336	1.23315e-05	-1.47445	83.9076
ENSMUSG00000036241	Ube2r2	3600	2.532e-21	-0.943328	2.46823e-19	-2.27638	207.081
ENSMUSG00000028437	Ubap1	3456	1.41441e-10	-0.972423	1.85569e-14	-2.29907	123.074
ENSMUSG00000068798	Rap1a	2407	1.52847e-17	-0.700286	4.12682e-20	-1.97353	206.946
ENSMUSG00000000563	Atp5pb	2527	2.1129e-06	-0.33124	8.35882e-17	-1.72963	206.446
ENSMUSG00000061887	Ssbp3	3195	2.13209e-27	-1.71127	1.66194e-08	-2.36631	67.6999
ENSMUSG00000028613	Lrp8	7391	1.63009e-30	-1.68387	1.54286e-21	-3.95413	126.781
ENSMUSG00000048706	Lurap1l	3066	3.52089e-56	-2.07693	5.75451e-50	-3.13283	311.262
ENSMUSG00000034210	Efcab14	4300	6.45256e-12	-0.912853	7.44095e-08	-1.97533	73.2425
ENSMUSG00000028542	Slc6a9	3479	8.00226e-16	-1.83897	1.53348e-06	-3.87307	30.0235
ENSMUSG00000038729	Pakap	7231	3.67822e-54	-2.2612	3.03865e-31	-3.93392	189.776
ENSMUSG00000070972	Dnajc25	4023	2.91501e-12	-1.06902	0.00944929	-2.95835	53.507
ENSMUSG00000028763	Hspg2	14187	8.92738e-05	-0.871031	2.08137e-06	-3.11684	29.7514
ENSMUSG00000028284	Map3k7	5773	1.54696e-06	-0.805961	0.00011157	-1.68914	50.7289
ENSMUSG00000028282	Casp8ap2	6799	2.70022e-08	-0.573914	2.41357e-15	-1.27358	409.507
ENSMUSG00000058006	Mdn1	17970	1.85554e-23	-1.33542	8.14274e-12	-1.96638	134.806
ENSMUSG00000028792	Ak2	1781	7.2142e-14	-0.824701	6.28028e-11	-1.87714	111.695
ENSMUSG00000028793	Rnf19b	2532	9.10716e-06	-0.840858	3.27348e-07	-1.58699	86.3549
ENSMUSG00000028910	Mecr	1337	0.0356505	-0.439851	0.00174219	-3.4872	7.17901
ENSMUSG00000028911	Srsf4	3100	2.44865e-16	-1.20698	1.57485e-17	-2.08853	164.984
ENSMUSG00000028136	Snx27	6261	1.3134e-60	-1.64306	5.45253e-31	-2.69862	220.493
ENSMUSG00000005968	Tuft1	2631	3.57111e-22	-1.36707	3.77997e-27	-2.48133	260.984
ENSMUSG00000068876	Cgn	5039	4.00717e-50	-1.96116	8.38018e-36	-3.06541	228.505
ENSMUSG00000005779	Psmb4	1183	1.96867e-14	-0.607823	7.58634e-05	-3.37241	184.158
ENSMUSG00000028899	Taf12	3787	9.158e-10	-0.8912	0.0682547	-1.17507	22.6681
ENSMUSG00000042520	Ubap2l	4073	2.36813e-46	-1.23871	4.4835e-36	-2.23006	409.47
ENSMUSG00000090733	Rps27	672	0.0608569	-0.282817	1.53617e-15	-2.43011	171.529
ENSMUSG00000028657	Ppt1	2573	0.000797435	-0.599432	0.00348232	-1.73404	31.657
ENSMUSG00000042380	Smim12	1022	1.10861e-12	-1.65794	3.78237e-06	-2.7482	34.7918
ENSMUSG00000032998	Foxj3	4789	2.78457e-10	-1.23116	2.47335e-08	-1.81578	103.707
ENSMUSG00000028683	Eif2b3	3754	2.34316e-13	-1.42149	5.90534e-06	-2.29421	42.4469
ENSMUSG00000005813	Metap1	3708	1.15287e-20	-0.898616	1.39586e-11	-1.38701	215.342
ENSMUSG00000028149	Rap1gds1	3669	5.56358e-25	-1.16273	2.41863e-19	-2.53346	150.438
ENSMUSG00000028700	Pomgnt1	3448	1.19689e-11	-1.60736	8.60785e-05	-3.93789	23.1378
ENSMUSG00000034610	Tut4	6054	2.1673e-11	-1.50194	3.89897e-06	-2.05205	61.1033
ENSMUSG00000028587	Orc1	3014	1.18706e-14	-1.57239	3.17139e-12	-2.2618	112.057
ENSMUSG00000028582	Cc2d1b	3303	2.26927e-08	-1.08508	1.71935e-05	-2.23595	46.7044
ENSMUSG00000038975	Rabggtb	1992	6.35789e-29	-0.962681	2.98973e-42	-1.98337	582.702
ENSMUSG00000062908	Acadm	2047	0.00129098	-0.400703	1.52675e-05	-1.72752	76.6397
ENSMUSG00000028465	Tln1	8393	3.01164e-24	-1.00546	6.25445e-20	-3.49698	110.976
ENSMUSG00000028617	Lrrc42	1755	1.98362e-30	-1.74514	2.01961e-11	-2.28469	93.7849
ENSMUSG00000040945	Rcc2	3999	3.74841e-19	-0.844257	1.04619e-21	-4.18654	113.808
ENSMUSG00000028927	Padi2	4774	0.000391205	-0.837433	0.00308255	-1.80594	39.0871
ENSMUSG00000009863	Sdhb	1232	1.22634e-08	-0.50563	2.21187e-05	-1.83587	77.425
ENSMUSG00000117123	Gm49890	1087	0.000447296	-0.750823	0.0067612	-0.74424	114.111
ENSMUSG00000028603	Scp2	2640	0.185567	-0.370535	0.00246443	-3.35981	9.49765
ENSMUSG00000028394	Pole3	1945	5.50434e-05	-0.435738	3.08654e-08	-2.14516	82.2269
ENSMUSG00000050854	Tmem125	1864	8.5797e-18	-3.84578	2.3008e-07	-5.04449	24.7456
ENSMUSG00000034636	Zyg11b	8691	1.92889e-10	-1.21067	8.5757e-10	-2.5841	63.4925
ENSMUSG00000063800	Prpf38a	2889	8.00226e-16	-1.46823	2.68064e-07	-2.55194	58.9323
ENSMUSG00000033285	Wdr3	4002	1.75655e-67	-1.56314	9.20886e-29	-2.62117	261.267
ENSMUSG00000008763	Man1a2	7969	2.56651e-21	-0.856659	1.1981e-18	-1.78515	261.111
ENSMUSG00000033222	Ttf2	4544	1.00446e-15	-1.1808	2.93563e-14	-3.0753	89.1663
ENSMUSG00000054414	Slc30a7	9020	3.55824e-28	-1.65916	4.12697e-14	-2.6799	97.8024
ENSMUSG00000027962	Vcam1	4088	9.74911e-163	-2.73333	2.35358e-62	-4.69494	385.045
ENSMUSG00000033502	Cdc14a	4577	8.47786e-12	-1.65693	8.59763e-08	-2.36829	72.6943
ENSMUSG00000000339	Rtca	1594	2.08666e-06	-0.562772	0.000954596	-1.25525	57.8461
ENSMUSG00000008730	Hipk1	7939	8.08023e-15	-0.863179	2.80539e-12	-1.8288	171.371
ENSMUSG00000027845	Dclre1b	5946	3.5258e-08	-1.18868	1.52849e-06	-1.49943	92.347
ENSMUSG00000052539	Magi3	6640	1.41372e-10	-0.775536	9.62014e-14	-1.37108	341.706
ENSMUSG00000035572	Dcaf10	7250	4.6687e-10	-1.21282	2.61792e-06	-1.59316	79.1219
ENSMUSG00000027907	S100a11	511	8.63321e-06	-0.401528	6.79546e-46	-2.34858	676.55
ENSMUSG00000041959	S100a10	685	2.5953e-07	-0.390391	8.97945e-35	-2.65739	308.19
ENSMUSG00000028126	Pip5k1a	3663	2.84893e-10	-0.500252	7.73025e-33	-1.40068	809.055
ENSMUSG00000038766	Gabpb2	8661	1.53523e-22	-0.977178	1.70474e-29	-2.01498	295.574
ENSMUSG00000053192	Mllt11	1923	3.52362e-21	-2.22332	4.07471e-15	-2.76964	111.101
ENSMUSG00000029198	Grpel1	3528	0.00018096	-0.455317	9.63342e-05	-1.19549	101.347
ENSMUSG00000028776	Tinagl1	2085	3.95875e-34	-1.00351	1.58108e-39	-2.28942	408.562
ENSMUSG00000028772	Zcchc17	2130	2.73496e-06	-0.725646	0.000154901	-1.56674	51.8836
ENSMUSG00000037295	Ldlrap1	6549	2.61993e-44	-2.14945	6.03137e-32	-3.30818	218.443
ENSMUSG00000028826	Maco1	4132	1.08201e-10	-0.858464	1.87512e-05	-1.17761	110.018
ENSMUSG00000028822	Tmem50a	1204	3.39122e-10	-0.624503	3.71724e-06	-1.80299	61.8604
ENSMUSG00000029048	Rer1	1803	9.81574e-08	-0.576757	7.07627e-11	-2.3948	92.5531
ENSMUSG00000029050	Ski	5522	6.72443e-12	-1.08471	8.29303e-13	-2.05955	118.126
ENSMUSG00000029110	Rnf4	4514	2.31144e-26	-1.1702	9.32876e-30	-2.21015	314.838
ENSMUSG00000029004	Kmt2e	7317	7.47086e-21	-0.884759	3.26998e-23	-1.32159	596.708
ENSMUSG00000028999	Rint1	3363	0.00114064	-0.791816	0.00676157	-1.33234	40.0507
ENSMUSG00000028647	Mycbp	1685	0.0193335	-0.374483	0.0578548	-1.06639	32.9514
ENSMUSG00000028646	Rragc	2950	2.80065e-12	-0.936094	1.18605e-08	-1.86271	102.849
ENSMUSG00000028890	Mtf1	7631	0.0315653	-0.368373	1.56497e-06	-1.26777	124.387
ENSMUSG00000028889	Yrdc	1634	7.8457e-14	-0.978773	3.67194e-21	-1.9439	247.182
ENSMUSG00000028572	Hook1	5517	0.164847	-0.370269	0.0436943	-1.31399	21.013
ENSMUSG00000028565	Nfia	9526	1.90925e-34	-1.55286	5.88094e-24	-2.89984	226.386
ENSMUSG00000061859	Patj	7416	1.40005e-05	-0.920262	7.768e-07	-3.58326	29.1293
ENSMUSG00000028645	Slc2a1	3260	3.68098e-38	-1.23708	4.97689e-26	-2.11522	254.573
ENSMUSG00000074238	Ap1ar	5166	3.78976e-19	-0.710028	2.25086e-21	-1.50715	462.917
ENSMUSG00000050549	Fam241a	2234	3.08261e-22	-1.22121	4.8647e-23	-2.54712	217.241
ENSMUSG00000028249	Sdcbp	2745	2.16846e-07	-0.375474	6.14426e-17	-1.67111	225.166
ENSMUSG00000047187	Rab2a	2133	1.60282e-21	-0.803053	1.29555e-14	-2.33001	157.677
ENSMUSG00000032643	Fhl3	1664	3.73466e-17	-1.79873	4.02292e-12	-3.23058	62.3625
ENSMUSG00000028902	Sf3a3	1820	2.76624e-15	-1.02265	3.3829e-09	-2.09401	100.772
ENSMUSG00000028854	Slc9a1	4676	4.87599e-13	-1.59409	7.51858e-06	-2.3648	38.2997
ENSMUSG00000028410	Dnaja1	5622	2.74872e-56	-1.53665	2.5525e-33	-2.64951	249.042
ENSMUSG00000028419	Chmp5	1519	0.00405106	-0.290123	5.96142e-07	-1.50144	104.911
ENSMUSG00000028423	Nfx1	4594	3.5255e-13	-0.873259	2.80871e-22	-2.19025	206.107
ENSMUSG00000028552	Eps15	5190	6.68337e-11	-1.07558	3.17215e-06	-2.34301	47.6638
ENSMUSG00000010517	Faf1	4468	8.49719e-08	-0.965896	0.000213439	-1.94023	36.8223
ENSMUSG00000045328	Cenpe	7910	9.3732e-10	-0.510962	4.37677e-23	-1.35777	679.453
ENSMUSG00000078578	Ube2d3	19300	5.73978e-50	-0.889202	3.34058e-70	-1.86593	971.292
ENSMUSG00000028478	Clta	1710	1.11574e-07	-0.50183	9.45222e-07	-1.63459	95.0082
ENSMUSG00000035683	Melk	2955	1.26413e-11	-1.15611	2.8089e-07	-2.44788	51.9966
ENSMUSG00000035649	Zcchc7	4709	2.16455e-36	-1.7265	3.83784e-26	-2.3329	232.021
ENSMUSG00000028609	Magoh	692	5.81695e-08	-0.503624	3.09231e-05	-1.14739	117.867
ENSMUSG00000028811	Yars	2909	1.04499e-11	-1.17714	0.0150149	-1.43765	45.5522
ENSMUSG00000047945	Marcksl1	1605	3.3991e-09	-1.17669	1.91047e-08	-4.12449	43.2248
ENSMUSG00000028797	Tmem234	1575	1.9999e-07	-0.584248	1.96867e-08	-2.2046	73.606
ENSMUSG00000028967	Errfi1	3043	0.973589	0.00374966	1.65397e-10	-1.0549	309.961
ENSMUSG00000049969	Plekhf2	2977	6.34634e-18	-1.9069	4.03256e-18	-2.5827	138.082
ENSMUSG00000050323	Ndufaf6	1082	1.94358e-06	-1.1034	0.0017326	-3.36809	13.5033
ENSMUSG00000040738	Ints8	3433	0.0256927	-0.520026	0.0329238	-1.27798	25.3904
ENSMUSG00000045205	Dpy19l4	6754	7.07211e-08	-1.07587	6.27426e-06	-3.33688	29.4106
ENSMUSG00000028884	Rpa2	1813	1.3181e-23	-1.13996	1.63289e-24	-1.97508	329.99
ENSMUSG00000028868	Wasf2	5642	2.31322e-20	-0.926597	8.5336e-39	-2.47229	330.043
ENSMUSG00000036078	Sigmar1	1640	8.12168e-29	-1.94046	3.21919e-12	-3.49896	60.7259
ENSMUSG00000051517	Arhgef39	2595	8.07408e-14	-2.28465	2.17475e-10	-2.82192	62.4401
ENSMUSG00000028464	Tpm2	2175	0.0131705	-0.487787	0.000330762	-3.81291	14.8304
ENSMUSG00000017264	Exosc10	2816	8.50972e-15	-1.05266	3.23713e-11	-2.80783	72.5722
ENSMUSG00000006442	Srm	1338	5.17062e-67	-1.74885	1.89383e-08	-4.14249	272.371
ENSMUSG00000037266	Rsrp1	3051	0.05776	0.224984	2.26645e-10	-0.925067	560.158
ENSMUSG00000028821	Syf2	1369	1.33992e-05	-0.771978	0.00204724	-1.44821	49.1951
ENSMUSG00000078713	Tomm5	738	0.00764199	-0.607109	0.00750347	-2.20005	15.6269
ENSMUSG00000070923	Klhl9	4174	5.11039e-07	-0.834036	1.06844e-11	-1.96563	125.757
ENSMUSG00000054405	Dnajc8	1837	2.82542e-07	-0.461459	2.01209e-11	-1.72173	142.778
ENSMUSG00000028886	Eya3	5186	0.00847094	-0.400577	0.00153469	-1.02034	86.9061
ENSMUSG00000044018	Mrpl50	2114	1.22425e-38	-1.91888	3.06103e-26	-3.10833	187.675
ENSMUSG00000028563	Tm2d1	1027	5.17754e-06	-0.764278	4.85542e-05	-2.09494	43.7276
ENSMUSG00000028337	Coro2a	4154	1.6732e-12	-0.934099	3.89781e-16	-2.66786	128.957
ENSMUSG00000028745	Capzb	1702	0.00552239	-0.315608	3.55834e-10	-1.73708	184.793
ENSMUSG00000028743	Akr7a5	1288	0.000335796	-0.829375	0.00688596	-2.52564	14.5233
ENSMUSG00000025413	Ttc4	2121	6.35623e-13	-1.31061	6.92134e-07	-2.10925	77.9104
ENSMUSG00000028343	Erp44	2624	6.20935e-05	-0.523381	1.0993e-07	-3.4673	39.5238
ENSMUSG00000028345	Tex10	3203	2.544e-29	-2.28731	4.45394e-14	-2.86363	95.8036
ENSMUSG00000028398	Dmac1	741	0.00156165	-0.626426	0.0228712	-1.74792	16.9298
ENSMUSG00000028218	Fam92a	3584	6.47718e-06	-0.747513	1.26594e-09	-3.47662	51.8273
ENSMUSG00000039768	Dnajc11	5607	2.30725e-06	-0.875991	0.000548824	-2.2497	34.3192
ENSMUSG00000073700	Klhl21	3986	3.32495e-07	-1.02471	1.22653e-10	-1.98935	100.946
ENSMUSG00000028948	Nol9	3722	6.89164e-08	-0.955598	3.22659e-07	-1.88139	89.0836
ENSMUSG00000028245	Nsmaf	4705	0.00661345	-0.483986	0.000102638	-1.95615	37.2502
ENSMUSG00000029076	Sdf4	5177	7.89234e-10	-0.702728	3.75907e-10	-2.94431	70.6306
ENSMUSG00000095567	Noc2l	2945	1.19477e-15	-1.13828	4.24819e-11	-2.92558	69.7182
ENSMUSG00000028207	Asph	6694	7.44676e-08	-0.672347	2.44183e-08	-2.55778	61.1407
ENSMUSG00000006392	Med8	1743	1.5171e-48	-1.96566	8.71399e-12	-2.21713	140.609
ENSMUSG00000006390	Elovl1	1811	3.66308e-14	-1.29057	1.20492e-06	-2.61485	56.8582
ENSMUSG00000028729	Ebna1bp2	2960	7.77185e-24	-1.16902	3.37927e-15	-3.09421	92.6612
ENSMUSG00000037366	Pafah2	3180	0.0038937	-0.666819	0.00985391	-1.47789	31.2027
ENSMUSG00000028832	Stmn1	1060	1.04637e-09	-0.670932	1.59532e-07	-2.86548	51.7598
ENSMUSG00000037348	Paqr7	3550	2.72611e-14	-2.08944	6.97326e-08	-4.02487	36.1382
ENSMUSG00000078521	Aunip	1275	3.38716e-15	-1.4933	6.62835e-15	-2.1824	152.453
ENSMUSG00000040359	Ufl1	5189	2.28942e-06	-1.07309	1.47579e-05	-2.57394	30.4935
ENSMUSG00000057572	Zbtb8os	3833	1.35634e-05	-0.842362	1.1269e-06	-4.84553	22.9402
ENSMUSG00000028706	Nsun4	3920	1.63367e-07	-1.48487	1.56028e-05	-3.77887	24.8701
ENSMUSG00000063882	Uqcrh	801	0.00327761	-0.224274	7.21971e-06	-1.71428	63.3085
ENSMUSG00000028702	Rad54l	4571	6.46314e-06	-0.807099	4.66361e-05	-1.71949	63.6206
ENSMUSG00000044700	Tmem201	4631	2.02823e-14	-1.7793	1.27892e-09	-3.14207	55.4043
ENSMUSG00000028980	H6pd	4745	2.67638e-22	-2.47354	4.18789e-09	-4.36078	44.9223
ENSMUSG00000028798	Eif3i	2323	5.06598e-06	-0.403496	1.05491e-05	-1.68897	64.9675
ENSMUSG00000053841	Txlna	4918	4.93608e-17	-1.52262	1.83257e-08	-2.16437	82.6044
ENSMUSG00000028741	Mrto4	1221	3.06768e-22	-1.07741	1.07002e-12	-2.52833	107.484
ENSMUSG00000007880	Arid1a	8187	6.08441e-16	-1.21344	9.25733e-22	-2.22151	211.37
ENSMUSG00000003644	Rps6ka1	3135	2.83263e-10	-1.24081	0.000143738	-2.48351	30.2856
ENSMUSG00000028907	Utp11	4008	6.68711e-24	-1.04924	3.77824e-14	-1.95969	158.315
ENSMUSG00000028843	Sh3bgrl3	743	7.54794e-07	-0.591184	8.22787e-05	-3.22431	22.7575
ENSMUSG00000037443	Cep85	3893	0.0068946	-0.696416	5.0836e-05	-1.81035	55.636
ENSMUSG00000028530	Jak1	4906	9.58062e-21	-0.76334	2.31281e-19	-1.78517	234.887
ENSMUSG00000029020	Mfn2	4341	6.93507e-10	-1.025	3.65229e-07	-2.74012	47.3253
ENSMUSG00000040616	Tmem51	1875	3.13205e-44	-2.69406	4.15273e-26	-3.82367	141.505
ENSMUSG00000055401	Fbxo6	1938	7.06136e-08	-1.32923	0.00917497	-2.99222	12.4033
ENSMUSG00000044303	Cdkn2a	895	0.000278674	-0.375251	5.98609e-12	-2.12031	175.567
ENSMUSG00000073802	Cdkn2b	1390	2.45251e-10	-1.09484	1.31098e-12	-1.98576	145.861
ENSMUSG00000057637	Prdm2	7304	0.144162	0.197808	0.00141591	-1.14039	84.5079
ENSMUSG00000040761	Spen	12299	2.18061e-05	-0.580695	1.09116e-12	-1.64683	195.36
ENSMUSG00000038828	Tmem214	6110	9.47639e-16	-1.52365	3.39718e-07	-2.67503	51.6788
ENSMUSG00000028452	Vcp	3316	1.67958e-13	-0.520037	1.98347e-39	-2.06792	417.395
ENSMUSG00000041936	Agrn	8612	5.87652e-18	-0.892617	1.37943e-20	-3.11671	137.119
ENSMUSG00000028962	Slc4a2	4264	1.65745e-07	-0.962983	0.0258457	-1.35838	32.9299
ENSMUSG00000023353	Agap3	3207	6.24115e-31	-1.83001	2.93001e-18	-2.51284	168.898
ENSMUSG00000045294	Insig1	2697	0.100918	-0.21161	5.54432e-07	-0.908961	249.769
ENSMUSG00000028649	Macf1	23495	1.5111e-15	-0.875271	2.51135e-18	-2.59232	129.035
ENSMUSG00000023075	Akirin1	3052	0.00104281	-0.606855	5.99965e-05	-1.48391	70.1104
ENSMUSG00000040584	Abcb1a	4997	3.19619e-17	-2.08562	1.62417e-08	-5.33779	33.2519
ENSMUSG00000028970	Abcb1b	4306	1.31159e-08	-0.878484	2.19331e-07	-3.03658	47.9831
ENSMUSG00000028878	Fam76a	3053	3.72862e-05	-0.970555	0.00249015	-1.38112	44.7329
ENSMUSG00000028857	Tmem222	1484	2.11481e-07	-1.0495	1.63558e-05	-2.10718	40.2086
ENSMUSG00000028578	Caap1	2107	0.000527838	-0.850117	2.08071e-06	-2.49457	40.2348
ENSMUSG00000028577	Plaa	3886	4.76137e-17	-1.00209	3.99726e-13	-1.95304	142.097
ENSMUSG00000062627	Mysm1	7420	6.9338e-13	-1.38298	2.36448e-10	-1.81716	112.656
ENSMUSG00000066324	Impad1	6543	6.5524e-28	-0.808098	9.2108e-40	-2.08879	489.062
ENSMUSG00000028840	Zfp593	2020	5.15193e-13	-1.36591	1.77716e-07	-2.35079	56.4125
ENSMUSG00000050890	Pdik1l	4686	0.0511446	-0.365697	5.04176e-07	-1.21617	150.27
ENSMUSG00000028851	Nudc	1316	1.99026e-06	-0.675802	0.00014338	-1.8926	46.074
ENSMUSG00000029064	Gnb1	3143	3.36805e-11	-0.512501	2.99504e-18	-2.62066	163.662
ENSMUSG00000029063	Nadk	3152	8.49985e-10	-0.593361	0.000528291	-2.49897	86
ENSMUSG00000028833	Ncdn	3681	1.89358e-08	-1.34846	5.71364e-05	-2.20796	41.1359
ENSMUSG00000042446	Zmym4	7102	1.96895e-16	-1.52759	1.6554e-14	-3.16406	93.0042
ENSMUSG00000003810	Mast2	5723	0.000170924	-0.819325	0.0204784	-1.76813	16.6265
ENSMUSG00000028693	Nasp	3153	9.05927e-45	-1.3168	9.58513e-27	-2.39335	327.451
ENSMUSG00000078515	Ddi2	9553	8.13693e-25	-1.47544	2.9496e-17	-2.08835	230.742
ENSMUSG00000028923	Necap2	1906	0.0788328	-0.336904	0.451304	-0.594968	28.5521
ENSMUSG00000040842	Szrd1	3244	5.64431e-17	-0.872165	8.2927e-15	-1.96167	177.27
ENSMUSG00000028691	Prdx1	2294	3.58886e-11	-0.496374	2.05905e-21	-1.78422	484.473
ENSMUSG00000028954	Nub1	3862	6.43149e-09	-0.998364	0.0206731	-2.38418	53.3971
ENSMUSG00000028692	Akr1a1	2227	3.46561e-06	-0.400598	2.57067e-13	-1.93357	140.676
ENSMUSG00000028688	Toe1	2090	1.15421e-14	-1.86927	6.80602e-12	-2.90286	73.9259
ENSMUSG00000028684	Urod	1489	1.35986e-05	-0.765997	0.000142972	-3.16892	21.1553
ENSMUSG00000029030	Tprgl	1724	2.95114e-16	-1.11368	4.17202e-11	-2.94298	68.3062
ENSMUSG00000003038	Hmgn2	2159	0.0236095	-0.498881	0.0252695	-2.49819	11.9297
ENSMUSG00000050608	Micos10	2549	0.00114107	-0.332453	5.07763e-05	-1.78281	62.979
ENSMUSG00000020220	Vps13d	15849	9.63167e-09	-1.32887	0.000222952	-2.18391	40.4059
ENSMUSG00000078570	1110065P20Rik	1251	0.00127035	-0.582889	0.0292399	-1.37516	28.8088
ENSMUSG00000028873	Cdca8	3358	7.36523e-23	-1.00685	1.02613e-20	-2.37621	193.437
ENSMUSG00000028675	Pnrc2	1919	8.89118e-16	-1.56355	1.87062e-14	-2.03072	165.748
ENSMUSG00000028670	Lypla2	1626	1.39736e-24	-1.63942	8.89811e-08	-2.24684	73.33
ENSMUSG00000028669	Pithd1	1700	1.2893e-11	-1.27408	3.09628e-05	-1.76827	61.0242
ENSMUSG00000028668	Eloa	4708	0.000807011	-0.443226	0.000536431	-1.03795	102.926
ENSMUSG00000003032	Klf4	3029	1.37028e-107	-1.67897	1.41483e-128	-2.34003	1380.61
ENSMUSG00000028431	Elp1	6160	1.78107e-19	-1.14423	1.12785e-10	-2.08304	91.0741
ENSMUSG00000028885	Smpdl3b	2006	1.01313e-16	-1.54051	3.57695e-05	-3.09627	22.9418
ENSMUSG00000028882	Ppp1r8	2037	2.517e-24	-1.43148	7.63028e-20	-2.16875	193.636
ENSMUSG00000028879	Stx12	2934	3.04482e-27	-1.59985	1.73697e-10	-2.50923	83.8591
ENSMUSG00000029036	Atad3a	2413	7.52786e-18	-1.14055	1.5175e-11	-2.71333	88.1407
ENSMUSG00000028274	Rngtt	4157	0.00190032	-0.57799	0.00036159	-1.5966	44.3253
ENSMUSG00000028291	Akirin2	1397	9.83014e-41	-1.95904	4.57792e-26	-2.87127	202.511
ENSMUSG00000028309	Rnf20	4312	6.5866e-07	-0.738269	4.31308e-05	-1.70908	62.2171
ENSMUSG00000028458	Tesk1	3947	4.81396e-14	-1.32782	0.00133957	-2.1458	22.0498
ENSMUSG00000028461	Ccdc107	942	0.0299111	-0.42605	0.00023729	-3.11132	20.6613
ENSMUSG00000028466	Creb3	1884	0.000281083	-0.804452	0.136997	-1.12996	17.0876
ENSMUSG00000028066	Pmf1	2346	1.41979e-10	-0.791343	1.26641e-07	-4.35454	36.8128
ENSMUSG00000050144	Slc25a44	3577	1.96174e-07	-0.636472	5.90828e-08	-1.11085	179.866
ENSMUSG00000028064	Sema4a	3205	7.20544e-14	-1.33837	1.27365e-08	-2.57534	55.1903
ENSMUSG00000028063	Lmna	3948	4.37215e-19	-0.726856	6.6384e-17	-1.60595	318.411
ENSMUSG00000105204	Gm43738	2635	0.000566633	-0.497172	4.70814e-07	-2.64289	55.8528
ENSMUSG00000041263	Rusc1	3706	6.68886e-19	-2.23522	0.000284163	-2.30306	24.6704
ENSMUSG00000059743	Fdps	2953	7.04086e-11	-0.505586	4.11548e-19	-1.90722	356.557
ENSMUSG00000028277	Ube2j1	3530	2.00462e-27	-1.15839	1.03834e-13	-2.28979	145.2
ENSMUSG00000053317	Sec61b	723	0.00632687	-0.385717	7.40888e-06	-2.58075	37.5529
ENSMUSG00000015247	Nipsnap3b	1552	0.00364851	-0.529895	0.00259891	-1.92053	23.1657
ENSMUSG00000028412	Slc44a1	4382	1.1107e-06	-0.664235	0.0155428	-1.86196	20.9889
ENSMUSG00000029404	Arl6ip4	1192	3.70965e-07	-0.700218	0.000116538	-1.73695	60.614
ENSMUSG00000018143	Mafk	3097	0.0206813	-0.604376	0.000322555	-1.35485	65.9987
ENSMUSG00000059291	Rpl11	917	1.25802e-06	-0.347559	2.12845e-29	-2.1802	311.15
ENSMUSG00000036940	Kdm1a	3028	2.14108e-07	-0.901059	7.80166e-10	-2.67169	62.8966
ENSMUSG00000039771	Polr2j	900	1.31194e-13	-0.942576	0.000107062	-1.42811	80.6998
ENSMUSG00000070697	Utp3	1629	1.0278e-25	-0.975026	6.55713e-32	-1.79874	490.651
ENSMUSG00000006262	Mob1b	8967	6.24499e-05	-0.567782	2.35897e-05	-1.38099	101.372
ENSMUSG00000029366	Dck	3078	6.11339e-11	-0.924537	5.43599e-18	-2.56042	133.422
ENSMUSG00000025857	Dnaaf5	3450	5.73571e-05	-0.927545	2.53567e-06	-2.78011	37.1895
ENSMUSG00000036817	Sun1	4134	1.18347e-06	-0.838083	5.31365e-05	-1.69586	53.0257
ENSMUSG00000006699	Cdc42	2108	4.43249e-15	-0.546439	4.41323e-28	-2.2333	252
ENSMUSG00000028973	Abcb8	3074	0.000251517	-0.889748	7.25912e-06	-4.09523	30.8656
ENSMUSG00000043962	Thrap3	4378	0.02405	-0.208824	3.55084e-12	-1.44228	255.032
ENSMUSG00000028849	Map7d1	3351	5.93607e-16	-1.27361	0.00200862	-1.03384	71.6971
ENSMUSG00000028842	Ago3	15595	3.81062e-05	-0.938995	0.057012	-0.968097	39.3029
ENSMUSG00000028964	Park7	937	2.6141e-08	-0.530898	1.46053e-07	-2.87461	45.8842
ENSMUSG00000028937	Acot7	1505	2.94151e-07	-0.568716	0.000565197	-1.80031	37.2646
ENSMUSG00000028936	Rpl22	2051	7.75726e-05	-0.263801	6.00282e-22	-2.07441	277.108
ENSMUSG00000040118	Cacna2d1	7436	8.32202e-07	-1.11747	1.65618e-06	-4.54028	34.8716
ENSMUSG00000003731	Kpna6	5710	6.84244e-14	-1.23016	6.58049e-10	-2.45194	83.5292
ENSMUSG00000028790	Khdrbs1	3738	3.78587e-10	-0.57959	1.85045e-15	-2.24105	142.033
ENSMUSG00000029148	Nrbp1	2221	1.30212e-12	-1.39932	0.00314707	-1.55681	45.926
ENSMUSG00000033326	Kdm4a	4663	1.97363e-21	-1.66002	1.34426e-14	-2.68532	94.2567
ENSMUSG00000033295	Ptprf	7656	5.70821e-18	-0.783087	4.70502e-21	-2.97955	138.941
ENSMUSG00000006398	Cdc20	1793	1.43743e-46	-1.41015	5.0997e-16	-1.61107	216.705
ENSMUSG00000041241	Mul1	3944	1.02041e-09	-1.63128	0.000517622	-1.75653	38.4321
ENSMUSG00000046447	Camk2n1	4444	5.17155e-32	-1.65782	1.29444e-27	-2.88819	269.806
ENSMUSG00000028861	Mrps15	1037	0.00107627	-0.551973	0.00612096	-2.28053	18.824
ENSMUSG00000042608	Stk40	3860	2.8199e-11	-1.55766	1.06088e-14	-2.78111	90.8814
ENSMUSG00000006445	Epha2	3913	0.00034363	-0.43958	3.04692e-16	-1.30519	326.773
ENSMUSG00000028312	Smc2	5404	5.60588e-15	-0.543487	5.43867e-35	-1.66028	647.338
ENSMUSG00000047613	A430005L14Rik	1098	1.72651e-11	-1.58049	1.76269e-10	-2.74933	72.6479
ENSMUSG00000029028	Lrrc47	3468	9.92392e-06	-0.76251	3.65181e-07	-1.85908	82.7385
ENSMUSG00000028618	Tmem59	1775	9.43391e-05	-0.399661	1.18579e-05	-1.99981	52.0598
ENSMUSG00000057375	Yipf1	2927	6.63071e-05	-0.730713	0.391445	-1.36065	13.7962
ENSMUSG00000028614	Ndc1	4584	6.76136e-14	-0.92229	3.12642e-11	-3.42795	64.9732
ENSMUSG00000029003	Mad2l2	1535	0.000397345	-0.736256	0.000229434	-3.9251	15.2289
ENSMUSG00000028991	Mtor	8564	0.000204599	-0.527956	0.00037455	-1.34539	64.6421
ENSMUSG00000028029	Aimp1	3958	5.41998e-17	-0.714369	7.37768e-18	-1.93374	236.635
ENSMUSG00000040998	Npnt	4619	7.82922e-33	-1.04175	6.1889e-30	-2.56988	241.897
ENSMUSG00000028018	Gstcd	3503	6.30774e-11	-0.71537	1.06414e-11	-2.06354	143.788
ENSMUSG00000029062	Cdk11b	3170	1.49477e-12	-0.880999	2.4095e-07	-1.62873	117.429
ENSMUSG00000029038	Ssu72	1555	2.36399e-07	-0.700138	1.79905e-05	-1.58889	65.7809
ENSMUSG00000035696	Rnf38	5240	3.37757e-07	-1.16652	7.57918e-07	-2.71184	41.1085
ENSMUSG00000036822	Topors	3856	7.53863e-19	-0.902852	9.21629e-25	-1.68183	547.326
ENSMUSG00000028330	Ncbp1	3010	2.19818e-19	-0.900302	2.25115e-12	-2.56626	103.762
ENSMUSG00000028333	Anp32b	1716	6.23411e-65	-1.35123	9.16988e-58	-3.42347	394.803
ENSMUSG00000028334	Nans	2603	1.89818e-17	-1.06104	6.57356e-06	-1.9261	51.8934
ENSMUSG00000028436	Dcaf12	3442	1.47612e-09	-1.03703	4.16088e-11	-2.1314	100.821
ENSMUSG00000011257	Pabpc4	3166	0.0205278	-0.3952	6.58205e-39	-2.32612	392.432
ENSMUSG00000028179	Cth	1815	1.85681e-06	-0.729602	1.46826e-07	-3.92161	38.0978
ENSMUSG00000055436	Srsf11	3106	5.68356e-37	-0.910232	4.02157e-45	-1.29201	1157.93
ENSMUSG00000028228	Cpne3	5648	8.67505e-14	-0.933931	1.58431e-07	-2.5879	81.3713
ENSMUSG00000041058	Wwp1	6440	5.2469e-08	-0.975709	7.86217e-05	-2.45537	34.3398
ENSMUSG00000028779	Pef1	1915	1.44189e-07	-0.908239	0.000229734	-1.98925	41.191
ENSMUSG00000074088	Snrnp40	1752	3.21853e-10	-1.10708	0.000563191	-1.39502	54.328
ENSMUSG00000028580	Pum1	5389	4.38777e-66	-1.84592	3.6053e-50	-2.26641	481.806
ENSMUSG00000046671	Mtfr1l	4085	6.18878e-05	-0.544421	7.40481e-05	-1.9618	51.0308
ENSMUSG00000028382	Ptbp3	6855	3.53058e-37	-1.02998	1.84661e-31	-2.15864	302.649
ENSMUSG00000038544	Inip	3237	1.28563e-16	-1.45352	1.00567e-07	-1.38294	124.235
ENSMUSG00000028906	Epb41	8302	9.53778e-15	-1.09363	7.24022e-11	-2.51431	86.8068
ENSMUSG00000028800	Hdac1	2038	1.41716e-05	-0.463003	3.89353e-06	-1.58714	78.0912
ENSMUSG00000071014	Ndufb6	659	0.00021311	-0.457825	0.000187988	-2.52409	31.0412
ENSMUSG00000028409	Smu1	2418	1.14172e-09	-0.643833	9.40135e-11	-2.1003	132.391
ENSMUSG00000028413	B4galt1	3983	8.04421e-42	-1.46001	7.71486e-37	-2.62933	276.124
ENSMUSG00000028633	Ctps	2705	6.64549e-32	-1.41097	2.40999e-24	-3.41971	190.885
ENSMUSG00000032897	Nfyc	2006	1.63306e-08	-1.42861	3.22559e-07	-3.26855	37.3574
ENSMUSG00000043872	Zmym1	3852	7.28163e-24	-2.11202	1.35392e-18	-3.10435	130.993
ENSMUSG00000042367	Gjb3	1880	1.84951e-38	-2.05081	3.30685e-28	-3.58394	162.978
ENSMUSG00000046623	Gjb4	1446	1.57064e-40	-2.92453	6.53718e-23	-3.14162	137.189
ENSMUSG00000040659	Efhd2	2381	9.12081e-15	-1.56925	4.92031e-06	-3.44363	29.1592
ENSMUSG00000029071	Dvl1	4774	3.88242e-15	-1.42551	1.61402e-05	-2.52834	36.3974
ENSMUSG00000029034	Ints11	2368	2.75473e-05	-0.761471	1.20243e-05	-3.26881	26.4604
ENSMUSG00000023286	Ube2j2	3483	5.28752e-31	-1.70317	3.52019e-14	-1.98584	145.643
ENSMUSG00000028447	Dctn3	973	4.87535e-08	-0.758567	7.95682e-07	-4.76322	21.824
ENSMUSG00000001052	Sec24b	5128	3.2996e-21	-1.48562	1.39624e-17	-2.49233	135.449
ENSMUSG00000041084	Ostc	1720	6.84829e-13	-0.543587	1.73789e-18	-1.81225	239.094
ENSMUSG00000062006	Rpl34	1232	0.00161796	-0.22831	2.67471e-17	-2.17249	220.486
ENSMUSG00000028329	Xpa	1241	0.135354	-0.347001	3.9507e-05	-2.14858	42.6194
ENSMUSG00000040128	Pnrc1	1648	0.00178621	-0.679862	1.21137e-05	-1.38873	135.174
ENSMUSG00000040044	Orc3	3089	3.54471e-05	-0.899921	0.000415717	-3.43851	18.8694
ENSMUSG00000028293	Slc35a1	2039	6.43106e-10	-1.025	1.84292e-05	-2.60405	39.1957
ENSMUSG00000028455	Stoml2	1874	3.84336e-05	-0.843058	1.03583e-05	-2.81439	30.4934
ENSMUSG00000066037	Hnrnpr	21452	4.56882e-32	-1.28925	3.96806e-14	-1.68301	192.607
ENSMUSG00000001089	Luzp1	7526	3.06266e-44	-1.45266	4.80992e-25	-2.00647	333.695
ENSMUSG00000028622	Mrpl37	2799	5.02501e-09	-0.797632	2.31391e-05	-2.94563	31.6821
ENSMUSG00000045973	Slc25a51	4438	6.7041e-11	-0.894089	1.39628e-10	-1.53999	161.606
ENSMUSG00000044813	Shb	2244	2.33619e-13	-1.28156	4.34036e-12	-2.11304	124.969
ENSMUSG00000035495	Tstd2	3726	5.31643e-17	-1.6072	5.45969e-09	-2.1868	75.1609
ENSMUSG00000028677	Rnf220	3029	4.62385e-24	-1.82591	9.17006e-07	-2.14709	72.0613
ENSMUSG00000028557	Rnf11	4061	1.46394e-25	-1.24703	1.95669e-11	-2.29899	110.601
ENSMUSG00000029066	Mrpl20	810	2.052e-09	-0.675648	1.91047e-08	-2.85323	59.2213
ENSMUSG00000029068	Ccnl2	4220	0.0857618	-0.19173	8.10821e-27	-2.03896	272.507
ENSMUSG00000065990	Aurkaip1	1159	1.79254e-06	-0.529496	0.000192296	-1.45991	74.4924
ENSMUSG00000055296	Tmem245	15981	0.000500184	-0.460403	5.29541e-12	-1.82103	149.477
ENSMUSG00000028434	Epb41l4b	6746	2.01074e-15	-1.47131	7.28565e-07	-3.40187	29.893
ENSMUSG00000028636	Ppcs	1543	7.08719e-10	-1.46942	5.51236e-10	-2.63227	62.8032
ENSMUSG00000028495	Rps6	1128	0.923115	-0.0675462	0.0925675	-2.23101	6.63744
ENSMUSG00000028496	Mllt3	6069	2.23712e-47	-2.27645	1.50865e-23	-3.95403	153.814
ENSMUSG00000028416	Bag1	1348	0.00149177	-0.360754	0.00154151	-1.75683	30.2209
ENSMUSG00000000600	Krit1	5582	2.66038e-08	-0.708423	1.03244e-08	-1.30008	193.07
ENSMUSG00000040407	Akap9	13123	5.06613e-32	-1.22574	3.09419e-19	-2.08039	232.627
ENSMUSG00000028955	Vamp3	2120	2.38963e-11	-0.851672	1.00514e-10	-2.85298	78.961
ENSMUSG00000067219	Nipal1	4206	2.6684e-24	-1.54024	8.60443e-27	-2.42162	198.574
ENSMUSG00000029233	Srd5a3	2220	3.17071e-05	-0.882384	0.00140214	-2.55175	25.3639
ENSMUSG00000029234	Tmem165	1897	1.54594e-12	-1.04627	1.44267e-08	-2.02637	93.8713
ENSMUSG00000028788	Ptp4a2	3646	3.54961e-16	-0.518013	8.44296e-52	-1.89671	790.989
ENSMUSG00000029385	Ccng2	4537	0.240169	-0.279746	0.000154739	-1.16724	85.3295
ENSMUSG00000003161	Sri	2504	2.20448e-14	-0.644003	4.53358e-20	-2.46759	152.961
ENSMUSG00000015880	Ncapg	3975	1.13254e-21	-1.1075	4.62504e-12	-1.72915	164.644
ENSMUSG00000029250	Polr2b	4145	0.00686345	-0.311009	4.75275e-06	-1.39993	113.202
ENSMUSG00000034663	Bmp2k	7387	1.76302e-10	-1.15562	2.93575e-09	-2.129	76.9521
ENSMUSG00000028759	Hp1bp3	5155	1.89344e-17	-0.796903	1.50122e-23	-2.56768	214.845
ENSMUSG00000028757	Ddost	2120	3.42424e-07	-0.61939	3.21466e-05	-3.32909	24.0877
ENSMUSG00000008305	Tle1	4369	4.97673e-26	-2.26075	4.82418e-13	-2.92925	90.8718
ENSMUSG00000063524	Eno1	2027	7.00772e-11	-1.11442	1.05996e-10	-1.75785	133.612
ENSMUSG00000039852	Rere	7728	1.162e-12	-0.937025	3.00015e-20	-2.05391	190.681
ENSMUSG00000043411	Usp48	5741	1.89234e-15	-0.966188	1.07686e-15	-2.14164	148.343
ENSMUSG00000041351	Rap1gap	4140	1.97366e-08	-1.35165	7.54602e-05	-3.37639	21.3273
ENSMUSG00000028760	Eif4g3	8134	6.24099e-05	-0.708606	1.66194e-08	-2.65225	53.5017
ENSMUSG00000040550	Otud6b	3266	6.44861e-09	-0.628781	8.90046e-12	-2.63269	88.9976
ENSMUSG00000028223	Decr1	2959	0.00142167	-0.564574	0.000122741	-4.51759	16.5331
ENSMUSG00000039298	Cdk5rap2	11847	4.00482e-06	-1.10755	0.000198916	-2.51083	28.0492
ENSMUSG00000028676	Srsf10	3754	3.34627e-32	-1.19921	3.39334e-27	-1.6904	398.235
ENSMUSG00000028673	Fuca1	2525	0.000108028	-0.725917	0.650117	-0.774382	19.5916
ENSMUSG00000028671	Gale	1537	3.10831e-09	-0.979737	1.67654e-05	-1.48267	70.6139
ENSMUSG00000038047	Haus6	6158	1.19393e-11	-1.02324	3.08141e-07	-1.54191	109.046
ENSMUSG00000028494	Plin2	1888	1.96407e-58	-1.94559	1.26734e-20	-3.88583	125.058
ENSMUSG00000033379	Atp6v0b	1000	0.000367191	-0.514451	0.0351045	-1.21367	25.8657
ENSMUSG00000028556	Dock7	7127	7.69828e-06	-0.63766	2.28261e-14	-2.92773	87.5845
ENSMUSG00000028837	Psmb2	859	0.0746243	-0.304561	0.00529971	-1.60869	28.9029
ENSMUSG00000028830	AU040320	4384	9.43943e-06	-0.999181	0.000458978	-2.37449	24.2318
ENSMUSG00000028820	Sfpq	3465	2.05666e-21	-0.6222	2.57348e-27	-1.99009	437.817
ENSMUSG00000038172	Ttc39b	8831	2.35899e-21	-1.44166	2.12906e-14	-2.89889	97.2995
ENSMUSG00000028484	Psip1	3251	5.89336e-15	-0.6159	1.09907e-18	-2.08073	267.208
ENSMUSG00000038668	Lpar1	3543	6.03996e-62	-2.80966	5.28601e-26	-5.11183	154.955
ENSMUSG00000050812	Ecpas	7045	3.32422e-13	-1.11616	7.38161e-16	-3.74838	111.532
ENSMUSG00000032870	Smap2	2905	2.48844e-10	-1.53777	0.0467839	-1.2481	22.8492
ENSMUSG00000043207	Zmpste24	3949	1.15003e-09	-0.760221	4.92078e-06	-2.16985	42.4453
ENSMUSG00000034557	Zfyve9	6459	5.79268e-21	-1.76137	2.35467e-11	-3.52889	58.3861
ENSMUSG00000028559	Osbpl9	3134	4.24358e-08	-0.772238	5.0649e-07	-2.36015	52.9313
ENSMUSG00000049878	Rlf	6585	1.41587e-05	-0.919728	8.87894e-06	-1.3662	95.5737
ENSMUSG00000028656	Cap1	2768	0.00126444	-0.472274	0.000343997	-1.88584	35.7589
ENSMUSG00000035851	Ythdc1	6313	0.0107525	-0.228582	1.0494e-15	-1.14367	398.124
ENSMUSG00000029729	Zkscan1	8261	1.84026e-05	-0.755505	7.85084e-07	-1.61902	123.041
ENSMUSG00000023104	Rfc2	4995	5.12101e-08	-0.752657	8.45359e-06	-3.07341	46.0311
ENSMUSG00000004951	Hspb1	930	4.56288e-05	-0.977918	0.285898	-1.95672	5.48956
ENSMUSG00000029559	2210016L21Rik	2607	9.65812e-07	-0.939395	0.00423606	-1.50256	43.5193
ENSMUSG00000036323	Srp72	3625	3.77628e-12	-0.588392	1.31091e-13	-1.79095	196.17
ENSMUSG00000029249	Rest	7004	1.74592e-18	-0.972462	4.57108e-41	-2.19309	441.647
ENSMUSG00000029723	Tsc22d4	3983	9.87024e-14	-1.5782	1.71786e-06	-1.98582	60.5581
ENSMUSG00000047675	Rps8	1120	1.14353e-11	-0.38491	3.84141e-52	-2.46906	560.612
ENSMUSG00000028678	Kif2c	2842	0.000120615	-0.778188	4.23236e-08	-2.13239	61.6882
ENSMUSG00000000915	Hip1r	6735	7.68569e-10	-1.10132	2.1438e-07	-2.83844	42.7731
ENSMUSG00000050552	Lamtor4	980	1.52289e-05	-0.592377	0.000168083	-2.73499	25.0186
ENSMUSG00000029017	Pmpcb	4134	0.0327371	-0.443211	7.05499e-07	-2.51399	50.9096
ENSMUSG00000028932	Psmc2	3466	1.94681e-20	-0.758028	9.33553e-20	-1.85093	217.684
ENSMUSG00000033773	Rpap2	2992	7.82414e-10	-1.5152	1.19003e-07	-3.04594	51.9105
ENSMUSG00000028780	Sema3c	5491	1.07642e-59	-1.50118	1.2909e-62	-3.73326	397.804
ENSMUSG00000045435	Tmem60	2178	3.31934e-05	-0.938035	0.00247766	-1.45033	47.7063
ENSMUSG00000079562	Maea	2193	1.53841e-11	-0.78553	5.43984e-12	-1.85858	144.276
ENSMUSG00000037355	Uvssa	7326	0.000713129	-0.521801	8.47425e-07	-1.44023	103.304
ENSMUSG00000037313	Tacc3	2899	8.27476e-19	-0.822416	2.11647e-14	-2.02228	151.575
ENSMUSG00000013495	Tmem175	3956	5.31473e-12	-1.48326	0.0020708	-2.20015	22.6965
ENSMUSG00000067367	Lyar	1563	1.61612e-37	-0.971373	4.46583e-42	-2.70247	348.463
ENSMUSG00000067365	Tmem128	1939	0.0974818	-0.324749	5.59489e-05	-1.63307	63.2234
ENSMUSG00000063531	Sema3e	6861	2.56739e-29	-1.33066	4.71666e-19	-2.60739	148.09
ENSMUSG00000051674	Dcun1d4	4117	1.1249e-20	-1.72337	1.14949e-13	-2.48649	98.5813
ENSMUSG00000059447	Hadhb	4388	0.00577202	-0.444709	0.015171	-1.2143	36.097
ENSMUSG00000075703	Selenoi	6803	7.9573e-24	-1.27913	1.08209e-18	-2.0437	200.261
ENSMUSG00000040928	S100pbp	4426	0.00417419	-0.718706	0.00358268	-1.28114	42.8857
ENSMUSG00000050390	C77080	5187	1.02145e-41	-1.75551	2.65643e-28	-2.53943	233.087
ENSMUSG00000057236	Rbbp4	4663	4.94884e-09	-0.416405	1.42993e-20	-1.80219	261.053
ENSMUSG00000029177	Cenpa	3806	3.01337e-33	-1.21138	3.06194e-21	-2.54108	173.237
ENSMUSG00000048271	Rbm33	9510	2.44921e-07	-0.759767	7.71343e-07	-1.31894	131.498
ENSMUSG00000001569	Nom1	9219	7.96311e-29	-1.5355	4.01508e-14	-1.96908	180.2
ENSMUSG00000013622	Atraid	1696	0.0286648	-0.519228	0.493471	-0.89677	14.0658
ENSMUSG00000013629	Cad	7137	5.03346e-20	-0.924999	5.22313e-12	-2.91613	69.8144
ENSMUSG00000029146	Snx17	2332	3.06754e-05	-0.677473	3.48677e-05	-2.96275	27.1755
ENSMUSG00000008575	Nfib	9116	2.02256e-25	-0.736052	2.49861e-58	-1.81033	885.352
ENSMUSG00000028403	Zdhhc21	8763	1.33492e-22	-1.55142	3.05353e-20	-2.72856	138.425
ENSMUSG00000062604	Srpk2	6491	8.70019e-23	-1.65629	8.12136e-10	-2.53255	85.0708
ENSMUSG00000029161	Cgref1	1442	1.17176e-12	-1.11058	4.24864e-06	-3.68547	32.0666
ENSMUSG00000045302	Preb	6300	1.16642e-25	-1.63167	4.10965e-18	-3.79386	100.097
ENSMUSG00000046985	Tapt1	3513	6.78503e-09	-1.07064	5.37537e-08	-2.32062	59.2197
ENSMUSG00000036693	Nop14	2702	8.81812e-27	-1.22938	8.50055e-12	-1.63543	158.582
ENSMUSG00000028926	Cdk14	5145	3.54942e-06	-1.0555	6.24689e-07	-4.15485	32.8584
ENSMUSG00000046798	Cldn12	3752	3.34905e-14	-1.38497	2.48356e-11	-2.22858	95.8608
ENSMUSG00000047881	Rell1	3241	3.88061e-12	-1.18989	1.97519e-11	-2.50666	86.2134
ENSMUSG00000039753	Fbxl5	4237	1.31197e-36	-1.58826	4.00149e-30	-2.19773	283.211
ENSMUSG00000061461	Smim20	2076	1.38193e-11	-1.27732	1.08107e-06	-2.18781	51.6576
ENSMUSG00000039191	Rbpj	5485	6.20621e-30	-1.94294	1.57788e-25	-3.03201	183.463
ENSMUSG00000037720	Tmem33	6247	4.1767e-19	-1.03753	8.29353e-12	-3.45407	82.7786
ENSMUSG00000029221	Slc30a9	5711	0.0479822	-0.325357	0.163816	-0.574801	51.4473
ENSMUSG00000029310	Nudt9	1488	4.71067e-10	-1.1001	2.44132e-06	-2.69794	44.7986
ENSMUSG00000057406	Nsd2	7786	8.23883e-64	-1.63187	2.14524e-45	-2.28463	415.218
ENSMUSG00000029326	Enoph1	1833	1.84154e-12	-1.10635	2.00316e-05	-1.99981	51.9537
ENSMUSG00000028266	Lmo4	1669	7.54865e-63	-1.41901	5.65889e-89	-2.25151	1078.55
ENSMUSG00000040151	Hs2st1	6177	7.81369e-24	-1.22755	1.36973e-13	-2.38246	113.914
ENSMUSG00000037062	Sh3glb1	5945	1.97809e-22	-0.699084	1.06901e-86	-2.46242	776.501
ENSMUSG00000029186	Pi4k2b	3139	9.50454e-12	-0.964222	2.72899e-08	-2.44255	56.5018
ENSMUSG00000029179	Zcchc4	5743	2.0397e-15	-1.60276	1.19034e-09	-2.33867	94.9828
ENSMUSG00000029176	Anapc4	3854	8.2338e-20	-1.09272	6.29372e-09	-2.4732	78.2242
ENSMUSG00000039682	Lap3	2267	2.9444e-10	-0.646968	4.39549e-13	-2.62947	92.6158
ENSMUSG00000015804	Med28	4560	3.16982e-18	-0.904944	2.7437e-12	-2.23388	110.85
ENSMUSG00000060961	Slc4a4	7931	5.17414e-11	-0.889425	1.53108e-09	-2.55382	69.335
ENSMUSG00000028898	Trnau1ap	1791	0.00125797	-0.60204	0.155961	-0.838852	29.1376
ENSMUSG00000028896	Rcc1	2326	6.50643e-09	-0.639005	4.31583e-15	-1.82444	229.687
ENSMUSG00000033623	Pcgf3	7708	1.04499e-23	-1.29663	1.39731e-13	-1.99801	161.033
ENSMUSG00000029504	Ddx51	4846	7.94152e-12	-1.1838	6.67937e-07	-2.31841	59.4837
ENSMUSG00000029594	Rbm19	4010	3.03701e-08	-1.13984	9.17371e-05	-2.69379	36.6723
ENSMUSG00000029599	Ddx54	4322	1.75435e-06	-0.875943	1.37997e-06	-3.40099	33.1241
ENSMUSG00000032898	Fbxo21	3959	7.04179e-19	-1.47727	3.84304e-14	-2.43452	102.611
ENSMUSG00000002486	Tchp	3138	5.48122e-10	-1.63259	2.72222e-09	-2.51342	58.8313
ENSMUSG00000041870	Ankrd13a	3717	1.0687e-05	-0.645573	0.0861903	-1.02137	34.757
ENSMUSG00000014668	Chfr	3201	0.000152999	-0.888146	0.00901333	-1.37786	34.0567
ENSMUSG00000029502	Golga3	8132	0.0861421	-0.403074	0.169611	-0.854287	29.3197
ENSMUSG00000029501	Ankle2	5215	2.78707e-21	-1.91861	9.65968e-11	-3.48276	56.4265
ENSMUSG00000039000	Ube3c	5048	2.51172e-14	-0.952472	6.91217e-07	-1.60992	80.3427
ENSMUSG00000014956	Ppp1cb	5962	6.15205e-09	-0.633357	1.74445e-16	-2.65062	116.106
ENSMUSG00000014932	Yes1	4586	7.74749e-07	-1.13291	4.23596e-05	-1.78131	60.8901
ENSMUSG00000018965	Ywhah	2181	1.23261e-43	-1.34934	1.9461e-43	-2.69803	336.477
ENSMUSG00000041264	Uspl1	5216	8.70262e-23	-1.79624	2.86562e-17	-2.61347	144.019
ENSMUSG00000034981	Parm1	5068	2.22815e-51	-1.27291	2.70239e-53	-3.24368	337.195
ENSMUSG00000029407	Uso1	3898	6.96499e-11	-0.819653	2.99101e-09	-2.15792	87.2119
ENSMUSG00000038023	Atp6v0a2	5345	8.52357e-11	-0.891977	0.000110084	-1.57187	61.0866
ENSMUSG00000079215	Zfp664	4092	7.50368e-12	-0.839384	1.81498e-10	-2.06595	132.875
ENSMUSG00000037242	Clic4	4119	8.9375e-21	-0.813453	2.10804e-24	-1.86116	292.634
ENSMUSG00000028809	Srrm1	4542	2.50664e-42	-0.914545	3.01151e-36	-1.6008	589.609
ENSMUSG00000029635	Cdk8	3896	7.8323e-21	-1.3313	4.66094e-12	-2.22806	135.964
ENSMUSG00000079111	Kdelr2	1829	1.50565e-05	-0.44306	1.33985e-05	-1.6092	68.6041
ENSMUSG00000038384	Setd1b	8857	1.09188e-21	-1.71093	1.57072e-20	-2.38611	176.855
ENSMUSG00000029440	Psmd9	2634	1.85547e-14	-1.3707	1.5576e-08	-2.81136	61.2983
ENSMUSG00000037905	Bri3bp	6473	4.55931e-14	-0.768048	4.43269e-12	-3.35402	78.5415
ENSMUSG00000029199	Lias	2996	4.94367e-19	-1.08351	5.4808e-10	-2.73176	112.919
ENSMUSG00000029203	Ube2k	4893	1.147e-17	-0.736647	5.17602e-21	-1.89961	234.629
ENSMUSG00000037795	N4bp2	9055	3.47687e-19	-2.18113	6.0672e-09	-3.28189	48.4045
ENSMUSG00000029465	Arpc3	899	0.0126658	-0.353003	0.00271836	-1.8409	37.3654
ENSMUSG00000029466	Anapc7	3599	0.000467188	-0.729415	0.00129499	-1.61574	41.2961
ENSMUSG00000029470	P2rx4	3895	6.10872e-05	-0.977955	2.18146e-05	-3.32909	23.4889
ENSMUSG00000036403	Cep135	5629	2.94467e-14	-2.04368	4.79279e-09	-3.2482	52.7884
ENSMUSG00000029247	Paics	2482	9.51178e-06	-0.35445	1.6029e-13	-1.52403	208.891
ENSMUSG00000019054	Fis1	948	0.000195878	-0.507643	0.0716487	-1.55047	20.367
ENSMUSG00000004846	Plod3	3280	0.00140478	-0.755592	0.119197	-1.5343	12.7359
ENSMUSG00000029131	Dnajb6	2918	6.28979e-20	-0.738106	2.4651e-20	-2.24267	239.013
ENSMUSG00000029482	Aacs	3239	3.23728e-12	-1.25485	2.31953e-11	-2.42707	83.4117
ENSMUSG00000034573	Ptpn13	7915	8.00068e-06	-0.793104	3.69636e-08	-2.30958	58.5864
ENSMUSG00000029313	Aff1	8323	2.17717e-20	-1.90237	2.82239e-21	-3.76854	108.578
ENSMUSG00000029535	Triap1	1088	1.69374e-19	-1.19386	8.37551e-12	-1.78522	142.016
ENSMUSG00000029178	Klf3	5221	3.47726e-32	-1.14059	5.25098e-58	-1.91421	888.953
ENSMUSG00000029364	Wsb2	3357	7.86703e-16	-0.984661	3.85048e-17	-2.69108	120.261
ENSMUSG00000029376	Mthfd2l	4148	1.0548e-05	-0.912559	1.07001e-05	-2.98457	32.0484
ENSMUSG00000029377	Ereg	4128	1.83569e-14	-1.21768	7.45486e-16	-2.20928	187.729
ENSMUSG00000029378	Areg	1215	2.27136e-61	-1.85412	1.78184e-57	-2.14692	654.643
ENSMUSG00000029381	Shroom3	6765	1.77194e-30	-2.8666	1.87867e-15	-4.65181	83.3983
ENSMUSG00000058013	Septin11	5028	3.46734e-15	-0.714446	2.18377e-22	-3.00723	170.468
ENSMUSG00000050017	Pitpnb	2761	5.36313e-20	-1.22782	9.14632e-10	-1.95293	116.77
ENSMUSG00000029474	Rnf34	4440	2.15004e-12	-1.45574	1.29643e-09	-2.6952	72.3923
ENSMUSG00000044221	Grsf1	2538	1.84326e-22	-1.19138	7.72776e-17	-2.39413	138.156
ENSMUSG00000000916	Nsun5	2243	1.10132e-12	-1.60121	0.00219785	-2.25495	29.0283
ENSMUSG00000039917	Rhbdd2	4363	5.65847e-09	-1.18694	0.000562979	-2.60516	22.1252
ENSMUSG00000005514	Por	2636	3.14631e-07	-0.618823	0.000182899	-1.56138	89.5824
ENSMUSG00000019179	Mdh2	1606	2.65814e-16	-0.587207	2.10135e-18	-2.01344	190.582
ENSMUSG00000029246	Ppat	4158	5.62343e-30	-1.20257	6.70294e-32	-2.46573	263.515
ENSMUSG00000054280	Prr14l	9959	0.00157146	-0.621401	8.90006e-06	-1.28371	99.459
ENSMUSG00000037373	Ctbp1	3595	9.79444e-06	-0.49543	1.1442e-10	-2.19623	84.7295
ENSMUSG00000082361	Btc	4027	3.25214e-47	-2.25457	6.07705e-23	-3.99114	133.324
ENSMUSG00000029260	Ugt2b34	4312	0.00191119	-0.734861	3.05687e-11	-3.12305	96.6831
ENSMUSG00000035297	Cops4	2389	2.129e-06	-0.543763	1.76155e-06	-1.98514	64.5996
ENSMUSG00000016833	Mrps18c	820	1.30744e-10	-0.729938	4.15489e-11	-3.49274	64.6186
ENSMUSG00000037210	Fam193a	5536	5.77904e-07	-0.672422	1.46053e-07	-1.09939	177.658
ENSMUSG00000029106	Add1	4547	2.15587e-08	-0.632924	8.30412e-05	-1.48885	59.2589
ENSMUSG00000029371	Cxcl5	1863	2.71042e-155	-3.30241	1.75713e-100	-4.4624	682.158
ENSMUSG00000073705	Cenps	1110	1.63467e-13	-1.60566	9.39785e-07	-3.4749	35.2825
ENSMUSG00000028961	Pgd	3644	1.72931e-16	-0.759425	1.46312e-16	-2.5107	127.223
ENSMUSG00000063077	Kif1b	10434	1.9701e-23	-1.47164	2.38906e-08	-1.47337	121.865
ENSMUSG00000028960	Ube4b	5626	6.93436e-14	-0.913643	6.53473e-10	-1.98246	104.264
ENSMUSG00000007080	Pole	7163	1.07963e-05	-0.684754	1.92349e-06	-1.86065	66.6981
ENSMUSG00000039156	Stim2	4934	4.51325e-22	-1.24929	6.49432e-21	-2.35676	163.424
ENSMUSG00000029108	Pcdh7	8785	2.04218e-17	-1.78289	2.30226e-13	-3.28324	72.4855
ENSMUSG00000036087	Slain2	4833	6.12268e-23	-1.21287	1.35395e-14	-2.27705	121.901
ENSMUSG00000029152	Ociad1	3354	7.47857e-12	-0.644574	1.87031e-21	-2.51708	191.501
ENSMUSG00000049907	Rasl11b	1812	2.55468e-18	-1.31861	2.95526e-14	-1.44567	237.987
ENSMUSG00000029227	Fip1l1	4987	1.37267e-26	-0.981122	2.28397e-28	-1.88042	318.172
ENSMUSG00000029344	Tpst2	1835	2.19411e-19	-1.4185	1.22034e-12	-2.35879	110.935
ENSMUSG00000029345	Tfip11	3560	0.012245	-0.51148	0.056482	-0.819293	46.4963
ENSMUSG00000040025	Ythdf2	4129	2.76774e-20	-1.14886	4.79735e-36	-2.15961	392.041
ENSMUSG00000028901	Gmeb1	6523	1.37429e-10	-1.21334	3.7462e-13	-2.51147	95.538
ENSMUSG00000049686	Orai1	1875	9.3866e-36	-2.98077	2.13365e-18	-3.75147	101.17
ENSMUSG00000064037	Gpn1	4679	2.03605e-16	-1.41705	3.26488e-10	-2.81698	71.6684
ENSMUSG00000029141	Slc4a1ap	2806	1.0213e-24	-1.91483	2.77887e-12	-2.38041	93.2199
ENSMUSG00000106918	Mrpl33	2741	0.00231937	-0.279023	0.000491473	-1.81035	55.7042
ENSMUSG00000052139	Babam2	2034	0.00188485	-0.478832	4.4693e-05	-1.81072	49.5662
ENSMUSG00000029135	Fosl2	6537	4.8216e-19	-1.8269	4.56051e-17	-2.38922	135.94
ENSMUSG00000061288	Taok3	4467	9.43465e-25	-1.28755	4.70126e-17	-1.97356	208.881
ENSMUSG00000056310	Tyw1	4698	1.18993e-08	-1.32096	8.40269e-06	-2.69379	35.6115
ENSMUSG00000029591	Ung	3099	7.67818e-11	-1.4527	0.001372	-1.60063	57.6457
ENSMUSG00000029577	Ube3b	5194	0.0871674	-0.242639	0.020322	-0.976605	48.6345
ENSMUSG00000041939	Mvk	2380	2.42122e-10	-1.17154	1.22497e-07	-3.63602	35.4235
ENSMUSG00000018076	Med13l	9296	8.41758e-15	-0.803679	2.82239e-21	-1.6717	341.249
ENSMUSG00000029714	Gigyf1	5440	4.11799e-05	-0.975222	0.0014477	-1.28801	77.0149
ENSMUSG00000105704	Gm43055	879	0.433089	-0.102563	4.22068e-07	-1.02823	211.823
ENSMUSG00000007415	Gatad1	2545	1.55108e-08	-0.471966	6.96073e-16	-2.32484	151.357
ENSMUSG00000039968	Rsbn1l	7651	1.59382e-08	-0.995056	7.85714e-11	-1.71929	143.596
ENSMUSG00000028771	Ptpn12	3280	3.66053e-32	-1.79682	1.27301e-25	-3.0283	184.808
ENSMUSG00000037339	Fam53a	8219	1.06612e-08	-1.12756	0.000747983	-1.84622	42.6163
ENSMUSG00000004642	Slbp	2922	0.482248	0.0831225	0.785109	0.0202676	86.5205
ENSMUSG00000051022	Hs3st1	1686	2.70978e-63	-2.94143	6.27733e-53	-3.53619	358.122
ENSMUSG00000029173	Sepsecs	5252	0.000517122	-0.786096	0.000780068	-1.51109	67.8608
ENSMUSG00000029189	Sel1l3	4512	2.69479e-08	-1.01006	2.06615e-07	-4.00675	34.5261
ENSMUSG00000051950	B3glct	4570	6.66175e-06	-1.11684	0.000327739	-3.69739	16.7778
ENSMUSG00000041147	Brca2	10724	8.95071e-16	-1.69381	3.34305e-08	-2.79	60.8915
ENSMUSG00000034021	Pds5b	7417	7.05724e-30	-1.34332	1.19073e-16	-2.55196	123.176
ENSMUSG00000005907	Pex1	4555	0.312671	0.154859	0.315311	-0.557519	34.3721
ENSMUSG00000034118	Tpst1	2050	2.38959e-13	-1.66647	3.68672e-06	-2.98367	37.1025
ENSMUSG00000053094	Tmem248	3607	3.23928e-11	-0.842729	5.52086e-16	-2.16363	148.445
ENSMUSG00000042719	Naa25	5447	1.32925e-16	-0.985108	6.10507e-13	-1.93977	217.234
ENSMUSG00000029458	Brap	4318	2.85631e-12	-1.26985	4.72737e-06	-1.82539	58.641
ENSMUSG00000042605	Atxn2	6946	1.03617e-16	-1.08961	6.97892e-09	-1.44685	143.328
ENSMUSG00000029550	Sppl3	3204	1.07772e-16	-1.30304	1.75757e-11	-2.12926	119.501
ENSMUSG00000060152	Pop5	1587	1.96856e-07	-0.713425	3.04319e-06	-1.81236	81.2992
ENSMUSG00000041733	Coq5	2037	6.04849e-06	-0.733591	8.37505e-05	-1.89925	49.4694
ENSMUSG00000029538	Srsf9	1392	2.24144e-18	-0.765258	2.7404e-13	-2.48277	109.27
ENSMUSG00000029439	Sfswap	5127	4.51461e-05	-0.495558	1.18834e-07	-1.00943	229.603
ENSMUSG00000034211	Mrps17	5061	1.3443e-16	-1.09532	3.3574e-08	-2.09199	71.0598
ENSMUSG00000029432	Nipsnap2	2112	0.0326647	-0.355459	0.0220688	-1.96869	17.4181
ENSMUSG00000018001	Cyth3	4928	2.70116e-17	-1.8555	1.45506e-09	-2.25443	80.2844
ENSMUSG00000029613	Eif2ak1	4325	7.88388e-09	-1.03905	0.000488667	-1.81123	39.6218
ENSMUSG00000079109	Pms2	6157	1.8611e-18	-2.10285	3.78311e-07	-2.40647	62.184
ENSMUSG00000002221	Paxip1	5850	2.43953e-16	-1.10412	1.23833e-12	-2.14875	118.39
ENSMUSG00000057614	Gnai1	3135	0.00334006	-0.626362	0.00107349	-3.56021	15.5843
ENSMUSG00000066278	Vps37b	2522	3.20716e-11	-1.04351	1.96175e-10	-1.4469	169.828
ENSMUSG00000061979	Rcc1l	2321	8.54313e-08	-0.97332	3.16444e-06	-2.38159	41.7408
ENSMUSG00000018974	Sart3	4447	1.17469e-11	-0.937505	8.80669e-11	-1.94914	123.247
ENSMUSG00000004530	Coro1c	5130	3.16783e-11	-0.885779	6.99966e-11	-2.06495	108.764
ENSMUSG00000011884	Gltp	1762	1.13301e-05	-0.496979	2.84928e-06	-1.58046	68.3504
ENSMUSG00000041890	Git2	7440	5.91656e-05	-0.64352	1.86634e-06	-1.18145	144.663
ENSMUSG00000015882	Lcorl	10477	4.36825e-14	-1.34907	4.78657e-14	-2.26246	126.854
ENSMUSG00000029090	Adgra3	4480	1.5475e-10	-1.57077	3.37474e-05	-3.72743	21.9855
ENSMUSG00000005378	Bud23	1607	3.42932e-09	-0.870102	7.97365e-05	-2.08625	34.4561
ENSMUSG00000036285	Noa1	2815	6.02544e-17	-1.44275	2.45971e-14	-3.11748	86.7539
ENSMUSG00000036256	Igfbp7	1200	0.000264886	-0.362216	2.72018e-17	-2.41546	129.238
ENSMUSG00000053293	Pom121	5580	7.95058e-37	-1.7563	3.06727e-19	-2.28175	193.476
ENSMUSG00000029426	Scarb2	4698	1.55232e-21	-1.10917	3.62988e-16	-3.4297	81.5588
ENSMUSG00000063015	Ccni	2804	0.0664175	-0.187312	8.12221e-06	-1.19624	120.466
ENSMUSG00000118332	Fam220a.1	2331	2.88755e-06	-1.14526	0.00389692	-1.6517	29.7763
ENSMUSG00000019494	Cops6	1787	0.00071933	-0.456406	0.000589171	-2.84164	24.8187
ENSMUSG00000036968	Cnpy4	1855	7.57114e-15	-1.18557	5.78274e-09	-2.99292	59.55
ENSMUSG00000056493	Foxk1	7439	6.27984e-11	-1.52446	2.30603e-06	-1.69688	75.6318
ENSMUSG00000029578	Wipi2	5171	4.55119e-15	-1.13863	3.66939e-05	-1.52311	65.7191
ENSMUSG00000029647	Pan3	5541	1.23508e-12	-1.01569	1.09807e-05	-1.00849	144.395
ENSMUSG00000028959	Fastk	3642	0.000343705	-0.813718	0.0598789	-1.26532	22.3376
ENSMUSG00000070639	Lrrc8b	6726	1.77877e-14	-1.89567	6.44352e-07	-4.21211	32.4182
ENSMUSG00000054720	Lrrc8c	6976	3.01733e-17	-1.61935	8.30035e-11	-3.07466	65.6358
ENSMUSG00000046079	Lrrc8d	5736	1.50417e-34	-2.20301	5.83525e-15	-3.12808	109.703
ENSMUSG00000029290	Zfp326	4672	9.05298e-34	-1.25108	4.46809e-14	-2.00481	170.494
ENSMUSG00000028232	Tmem68	2773	1.77302e-09	-1.12931	2.15795e-11	-2.81698	73.6125
ENSMUSG00000028234	Rps20	3706	2.36384e-07	-0.34967	3.64867e-45	-2.32912	507.332
ENSMUSG00000029414	Kntc1	6961	0.00269012	-0.701065	0.0479617	-1.52138	19.2701
ENSMUSG00000023106	Denr	3962	1.50796e-26	-0.942097	1.72845e-16	-1.85639	258.382
ENSMUSG00000040274	Cdk6	11525	4.11645e-114	-1.80272	2.58819e-93	-2.89696	762.4
ENSMUSG00000058503	Fam133b	2750	1.2729e-18	-0.725696	2.47953e-17	-1.1006	624.818
ENSMUSG00000029648	Flt1	6895	1.16626e-09	-1.26699	2.33054e-11	-3.66939	63.3277
ENSMUSG00000029713	Gnb2	1860	2.34035e-05	-0.535938	9.63199e-06	-2.1468	48.6194
ENSMUSG00000037221	Mospd3	1456	0.0363246	-0.517984	0.105736	-2.19968	8.79835
ENSMUSG00000029718	Pcolce	2573	1.56569e-11	-1.05815	0.000143588	-3.42677	26.1142
ENSMUSG00000037822	Smim14	5492	2.41861e-05	-0.543056	8.59926e-10	-2.84351	67.0155
ENSMUSG00000029202	Pds5a	8934	6.76972e-40	-1.39694	2.84961e-17	-1.51154	266.517
ENSMUSG00000029634	Rnf6	3452	7.25474e-20	-1.20584	4.5326e-20	-2.36841	159.506
ENSMUSG00000066621	Tecpr1	5106	6.60161e-09	-1.20212	3.899e-05	-2.31107	34.6569
ENSMUSG00000038859	Baiap2l1	3247	2.40733e-14	-1.1535	1.82387e-19	-2.40721	153.658
ENSMUSG00000037364	Srrt	3024	1.64713e-06	-0.446616	3.51216e-07	-1.20672	159.731
ENSMUSG00000029554	Mad1l1	2640	0.000103275	-0.7972	0.00278344	-2.20018	32.3526
ENSMUSG00000029560	Snx8	2627	3.10125e-18	-1.67538	7.57412e-11	-2.68029	79.5206
ENSMUSG00000038690	Atp5j2	2101	5.89022e-11	-0.481728	1.92137e-11	-2.34284	128.009
ENSMUSG00000044155	Lsm8	3305	4.8694e-84	-2.10018	1.92022e-16	-2.21037	168.349
ENSMUSG00000002416	Ndufb2	4371	2.88734e-05	-0.538449	0.000385843	-2.10079	31.5047
ENSMUSG00000029787	Avl9	6670	3.84345e-14	-1.16206	1.28384e-08	-1.52224	142.72
ENSMUSG00000033542	Arhgef5	5469	8.99628e-51	-1.87225	4.26638e-16	-2.54938	176.168
ENSMUSG00000029920	Smarcad1	5168	1.90168e-30	-1.86639	4.24522e-26	-2.76404	193.435
ENSMUSG00000035125	Gcfc2	4192	2.28175e-20	-2.15552	3.77429e-15	-2.73212	111.342
ENSMUSG00000001020	S100a4	498	4.7575e-13	-0.602945	7.00053e-25	-5.27156	160.265
ENSMUSG00000015806	Qdpr	1380	2.0999e-12	-0.767042	4.4145e-07	-5.0275	38.6359
ENSMUSG00000025747	Tyms	3884	1.13874e-18	-0.955537	9.53116e-12	-2.19023	101.195
ENSMUSG00000025745	Hadha	4017	2.10739e-05	-0.432259	0.00380187	-1.13589	72.0485
ENSMUSG00000029614	Rpl6	1270	2.74543e-13	-0.503595	2.13191e-20	-2.18378	291.613
ENSMUSG00000029147	Ppm1g	2307	7.56086e-24	-0.926444	7.26541e-18	-1.77351	218.428
ENSMUSG00000029649	Pomp	3850	4.70903e-10	-0.448072	2.01496e-17	-1.64295	233.57
ENSMUSG00000057541	Pus7	3645	9.43181e-10	-1.12848	2.79474e-13	-4.15557	77.478
ENSMUSG00000028998	Tomm7	1125	1.30894e-05	-0.337007	4.3212e-08	-2.47518	77.3626
ENSMUSG00000028995	Fam126a	5659	1.67312e-12	-1.46051	4.88003e-10	-2.89355	57.5005
ENSMUSG00000029447	Cct6a	2454	1.36587e-16	-0.54263	4.34483e-38	-2.25231	364.522
ENSMUSG00000066735	Vkorc1l1	4809	7.77739e-09	-1.54443	6.36413e-05	-2.36601	40.2693
ENSMUSG00000016503	Gtf3a	1970	2.04362e-05	-0.529269	2.9672e-08	-3.97103	39.4103
ENSMUSG00000029642	Polr1d	1350	2.40284e-24	-0.840031	4.77482e-14	-1.7376	196.68
ENSMUSG00000029644	Pdx1	2158	1.83701e-35	-2.78439	4.44831e-25	-3.61126	141.312
ENSMUSG00000033970	Rfc3	2726	3.70099e-36	-1.81357	8.49703e-14	-2.24018	165.563
ENSMUSG00000038871	Bpgm	2220	4.05626e-15	-1.39915	2.45054e-05	-2.11279	53.1064
ENSMUSG00000028639	Ybx1	1628	3.40668e-05	-0.256887	7.28523e-58	-2.03621	769.81
ENSMUSG00000060288	Ppih	1288	0.0113952	-0.465709	7.45922e-05	-2.09108	39.6471
ENSMUSG00000029911	Ssbp1	4398	1.71921e-16	-1.01141	3.40942e-09	-2.61848	61.0609
ENSMUSG00000051306	Usp42	5151	5.51812e-28	-2.32658	1.10589e-17	-2.69133	148.628
ENSMUSG00000029610	Aimp2	1185	4.13195e-24	-1.26387	1.51264e-09	-2.23718	100.949
ENSMUSG00000029617	Ccz1	2286	0.000202444	-0.460877	0.00241604	-1.3179	49.3787
ENSMUSG00000029775	Klhdc10	5901	3.30302e-20	-1.31528	1.92261e-10	-2.30817	90.6286
ENSMUSG00000029238	Clock	9744	1.65638e-32	-1.55412	4.45267e-13	-1.83946	206.699
ENSMUSG00000043510	Hscb	804	0.00100507	-0.75755	0.00240766	-3.41208	10.1891
ENSMUSG00000002297	Dbf4	2509	4.04411e-44	-1.22441	2.1393e-45	-2.23336	439.001
ENSMUSG00000003623	Crot	2996	1.54553e-16	-1.21864	3.31172e-11	-2.93656	73.2959
ENSMUSG00000029276	Glmn	2042	1.01956e-08	-1.34293	1.02167e-05	-4.28126	28.9092
ENSMUSG00000029014	Dnajc2	3758	4.68889e-51	-1.17544	3.24952e-52	-3.48392	323.375
ENSMUSG00000029012	Orc5	3742	1.52098e-23	-2.49607	8.18371e-11	-3.74612	52.8657
ENSMUSG00000107283	Mpv17	1724	0.0196171	-0.40589	0.207915	-0.860588	25.0574
ENSMUSG00000106864	Gtf3c2	4718	6.68079e-13	-0.685591	1.1437e-18	-1.85321	236.064
ENSMUSG00000029145	Eif2b4	2025	1.88106e-24	-2.26204	5.03435e-05	-3.00586	29.0894
ENSMUSG00000034724	Cnot6l	8564	1.09059e-47	-1.85277	4.61633e-27	-2.10222	259.555
ENSMUSG00000029319	Coq2	1743	6.63985e-05	-0.604304	0.000240401	-1.92142	36.0771
ENSMUSG00000061755	Bod1l	10540	1.92749e-10	-0.565289	2.58543e-17	-1.32321	423.643
ENSMUSG00000029253	Cenpc1	3192	1.35523e-06	-0.896446	5.80643e-08	-1.51293	113.172
ENSMUSG00000035898	Uba6	6590	5.1472e-34	-1.22688	2.3267e-22	-1.94988	274.177
ENSMUSG00000029486	Mrpl1	3556	8.4879e-21	-1.35066	4.63434e-09	-2.39507	79.909
ENSMUSG00000029484	Anxa3	1595	5.47789e-28	-0.860405	5.41191e-46	-2.60425	424.147
ENSMUSG00000029415	Sdad1	5020	4.70197e-22	-1.1236	1.42973e-21	-2.30118	287.045
ENSMUSG00000034826	Nup54	2352	1.0706e-13	-1.55277	1.14593e-10	-2.3642	86.0348
ENSMUSG00000029513	Prkab1	2089	3.04029e-28	-1.80162	6.07836e-16	-2.52119	111.985
ENSMUSG00000029311	Hsd17b11	2234	2.47623e-36	-1.29063	1.59755e-27	-3.4442	153.535
ENSMUSG00000038780	Smurf1	5420	1.17541e-16	-2.25156	1.81632e-10	-4.38971	53.3745
[truncated: 4,812 more rows]
