# Supplementary material for: Targeting MYC effector functions in pancreatic cancer by inhibiting the ATPase RUVBL1/2
Source: Gut. 2024 May 31;73(9):1509–28. doi: 10.1136/gutjnl-2023-331519 (PMC11347226; doi:10.1136/gutjnl-2023-331519)
Supplement: Supplementary data [file gutjnl-2023-331519supp006.xlsx]

## Sheet: HALLMARK_AID_RUVBL1_15h
Online supplemental table 5. RUVBL1-regulated gene sets. The table contains GSEA results of KPC-AID-Ruvbl1; TIR1 cells treated with auxin for 15 or 3 h considering 4sU-labeled RNAs using the Hallmark, c2 and c5 gene sets.
HALLMARK GSEA results of KPC-AID-Ruvbl1; TIR1 cells treated with auxin for 15 h
RUVBL1 activated													RUVBL1 repressed
NAME	GS<br> follow link to MSigDB	GS DETAILS	SIZE	ES	NES	NOM p-val	FDR q-val	FWER p-val	RANK AT MAX	LEADING EDGE			NAME	GS<br> follow link to MSigDB	GS DETAILS	SIZE	ES	NES	NOM p-val	FDR q-val	FWER p-val	RANK AT MAX	LEADING EDGE
HALLMARK_MYC_TARGETS_V1	HALLMARK_MYC_TARGETS_V1	Details ...	194	-0.521168	-2.39065	0	0	0	1968	tags=52%, list=28%, signal=70%			HALLMARK_TNFA_SIGNALING_VIA_NFKB	HALLMARK_TNFA_SIGNALING_VIA_NFKB	Details ...	98	0.483627	2.17119	0	0	0	1414	tags=47%, list=20%, signal=58%
MUHAR_2018	MUHAR_2018	Details ...	62	-0.502731	-1.94678	0	0.000856552	0.002	1805	tags=52%, list=26%, signal=69%			HALLMARK_KRAS_SIGNALING_DN	HALLMARK_KRAS_SIGNALING_DN	Details ...	18	0.68054	2.0701	0	0.00202738	0.003	167	tags=28%, list=2%, signal=28%
HALLMARK_OXIDATIVE_PHOSPHORYLATION	HALLMARK_OXIDATIVE_PHOSPHORYLATION	Details ...	181	-0.418313	-1.88639	0	0.00163285	0.006	2000	tags=46%, list=28%, signal=63%			HALLMARK_P53_PATHWAY	HALLMARK_P53_PATHWAY	Details ...	112	0.398149	1.80689	0	0.00567868	0.013	1414	tags=39%, list=20%, signal=48%
HALLMARK_MYC_TARGETS_V2	HALLMARK_MYC_TARGETS_V2	Details ...	52	-0.506657	-1.86602	0	0.00159054	0.008	1135	tags=42%, list=16%, signal=50%			HALLMARK_TGF_BETA_SIGNALING	HALLMARK_TGF_BETA_SIGNALING	Details ...	44	0.438725	1.6786	0.01	0.0239814	0.069	633	tags=25%, list=9%, signal=27%
HALLMARK_MTORC1_SIGNALING	HALLMARK_MTORC1_SIGNALING	Details ...	175	-0.387972	-1.75145	0	0.00623644	0.041	1485	tags=36%, list=21%, signal=44%			HALLMARK_MYOGENESIS	HALLMARK_MYOGENESIS	Details ...	66	0.395046	1.63985	0.00258398	0.0246186	0.087	1135	tags=32%, list=16%, signal=38%
HALLMARK_FATTY_ACID_METABOLISM	HALLMARK_FATTY_ACID_METABOLISM	Details ...	99	-0.407231	-1.69128	0.0015949	0.01128	0.086	1495	tags=36%, list=21%, signal=46%			HALLMARK_APOPTOSIS	HALLMARK_APOPTOSIS	Details ...	96	0.325884	1.48235	0.00547945	0.0855293	0.322	1417	tags=34%, list=20%, signal=42%
HALLMARK_UNFOLDED_PROTEIN_RESPONSE	HALLMARK_UNFOLDED_PROTEIN_RESPONSE	Details ...	93	-0.354231	-1.46392	0.0116667	0.0789246	0.528	1371	tags=30%, list=19%, signal=37%			HALLMARK_ESTROGEN_RESPONSE_EARLY	HALLMARK_ESTROGEN_RESPONSE_EARLY	Details ...	102	0.318689	1.41657	0.0189702	0.123085	0.468	952	tags=26%, list=14%, signal=30%
HALLMARK_E2F_TARGETS	HALLMARK_E2F_TARGETS	Details ...	182	-0.299628	-1.37472	0.0158479	0.144095	0.791	2068	tags=37%, list=29%, signal=51%			HALLMARK_HYPOXIA	HALLMARK_HYPOXIA	Details ...	108	0.307985	1.39908	0.0176991	0.124422	0.516	790	tags=25%, list=11%, signal=28%
HALLMARK_KRAS_SIGNALING_UP	HALLMARK_KRAS_SIGNALING_UP	Details ...	74	-0.335897	-1.34845	0.05625	0.156905	0.862	850	tags=22%, list=12%, signal=24%			HALLMARK_MITOTIC_SPINDLE	HALLMARK_MITOTIC_SPINDLE	Details ...	171	0.2821	1.3599	0.00967742	0.146241	0.621	1832	tags=35%, list=26%, signal=46%
HALLMARK_ALLOGRAFT_REJECTION	HALLMARK_ALLOGRAFT_REJECTION	Details ...	59	-0.351702	-1.34633	0.0653907	0.143506	0.865	1166	tags=27%, list=17%, signal=32%			HALLMARK_IL6_JAK_STAT3_SIGNALING	HALLMARK_IL6_JAK_STAT3_SIGNALING	Details ...	27	0.394481	1.35371	0.0997567	0.135285	0.631	825	tags=33%, list=12%, signal=38%
HALLMARK_PEROXISOME	HALLMARK_PEROXISOME	Details ...	61	-0.342263	-1.29424	0.0983871	0.188126	0.94	882	tags=18%, list=13%, signal=20%			HALLMARK_WNT_BETA_CATENIN_SIGNALING	HALLMARK_WNT_BETA_CATENIN_SIGNALING	Details ...	22	0.406383	1.28305	0.134956	0.204972	0.81	1475	tags=50%, list=21%, signal=63%
HALLMARK_EPITHELIAL_MESENCHYMAL_TRANSITION	HALLMARK_EPITHELIAL_MESENCHYMAL_TRANSITION	Details ...	62	-0.332726	-1.26481	0.138748	0.212538	0.964	906	tags=24%, list=13%, signal=28%			HALLMARK_NOTCH_SIGNALING	HALLMARK_NOTCH_SIGNALING	Details ...	19	0.421235	1.27835	0.150224	0.195442	0.821	1021	tags=37%, list=14%, signal=43%
HALLMARK_CHOLESTEROL_HOMEOSTASIS	HALLMARK_CHOLESTEROL_HOMEOSTASIS	Details ...	52	-0.329617	-1.22716	0.169355	0.249595	0.99	1426	tags=37%, list=20%, signal=45%			HALLMARK_COMPLEMENT	HALLMARK_COMPLEMENT	Details ...	80	0.283918	1.23686	0.100257	0.237874	0.904	1189	tags=28%, list=17%, signal=33%
HALLMARK_INTERFERON_ALPHA_RESPONSE	HALLMARK_INTERFERON_ALPHA_RESPONSE	Details ...	28	-0.359457	-1.15765	0.275605	0.346797	0.997	1270	tags=32%, list=18%, signal=39%			HALLMARK_ESTROGEN_RESPONSE_LATE	HALLMARK_ESTROGEN_RESPONSE_LATE	Details ...	97	0.276043	1.23477	0.103175	0.223201	0.904	982	tags=25%, list=14%, signal=28%
HALLMARK_ADIPOGENESIS	HALLMARK_ADIPOGENESIS	Details ...	145	-0.26199	-1.14753	0.171642	0.344071	0.998	1231	tags=24%, list=17%, signal=29%			HALLMARK_APICAL_JUNCTION	HALLMARK_APICAL_JUNCTION	Details ...	81	0.285948	1.22633	0.135468	0.22081	0.914	1195	tags=30%, list=17%, signal=35%
HALLMARK_GLYCOLYSIS	HALLMARK_GLYCOLYSIS	Details ...	115	-0.253492	-1.09212	0.290824	0.432416	1	1710	tags=36%, list=24%, signal=46%			HALLMARK_HEME_METABOLISM	HALLMARK_HEME_METABOLISM	Details ...	114	0.229607	1.04005	0.390746	0.60356	1	584	tags=16%, list=8%, signal=17%
HALLMARK_PROTEIN_SECRETION	HALLMARK_PROTEIN_SECRETION	Details ...	85	-0.252821	-1.02046	0.425743	0.566155	1	1055	tags=18%, list=15%, signal=21%			HALLMARK_COAGULATION	HALLMARK_COAGULATION	Details ...	42	0.273581	1.02981	0.405473	0.598224	1	778	tags=19%, list=11%, signal=21%
HALLMARK_INTERFERON_GAMMA_RESPONSE	HALLMARK_INTERFERON_GAMMA_RESPONSE	Details ...	69	-0.227048	-0.896204	0.652318	0.847368	1	1270	tags=23%, list=18%, signal=28%			HALLMARK_BILE_ACID_METABOLISM	HALLMARK_BILE_ACID_METABOLISM	Details ...	40	0.271636	1.00868	0.446115	0.622226	1	907	tags=25%, list=13%, signal=29%
HALLMARK_XENOBIOTIC_METABOLISM	HALLMARK_XENOBIOTIC_METABOLISM	Details ...	100	-0.205554	-0.868325	0.741433	0.870216	1	1466	tags=26%, list=21%, signal=32%			HALLMARK_IL2_STAT5_SIGNALING	HALLMARK_IL2_STAT5_SIGNALING	Details ...	98	0.221947	1.00163	0.446575	0.609001	1	1871	tags=42%, list=27%, signal=56%
HALLMARK_PI3K_AKT_MTOR_SIGNALING	HALLMARK_PI3K_AKT_MTOR_SIGNALING	Details ...	73	-0.206372	-0.816392	0.805556	0.933899	1	1404	tags=22%, list=20%, signal=27%			HALLMARK_REACTIVE_OXYGEN_SPECIES_PATHWAY	HALLMARK_REACTIVE_OXYGEN_SPECIES_PATHWAY	Details ...	35	0.264015	0.943096	0.543735	0.748532	1	567	tags=17%, list=8%, signal=19%
HALLMARK_UV_RESPONSE_UP	HALLMARK_UV_RESPONSE_UP		90	-0.196097	-0.813048	0.824675	0.895671	1	993	tags=17%, list=14%, signal=19%			HALLMARK_ANDROGEN_RESPONSE	HALLMARK_ANDROGEN_RESPONSE		74	0.216331	0.906183	0.635417	0.816245	1	1414	tags=26%, list=20%, signal=32%
HALLMARK_G2M_CHECKPOINT	HALLMARK_G2M_CHECKPOINT		181	-0.17738	-0.800382	0.920236	0.876187	1	1782	tags=22%, list=25%, signal=28%			HALLMARK_UV_RESPONSE_DN	HALLMARK_UV_RESPONSE_DN		91	0.208081	0.899875	0.691892	0.795914	1	2117	tags=36%, list=30%, signal=51%
HALLMARK_HEDGEHOG_SIGNALING	HALLMARK_HEDGEHOG_SIGNALING		15	-0.219088	-0.605605	0.929499	0.98812	1	705	tags=13%, list=10%, signal=15%			HALLMARK_INFLAMMATORY_RESPONSE	HALLMARK_INFLAMMATORY_RESPONSE		60	0.217507	0.891826	0.641278	0.780893	1	445	tags=12%, list=6%, signal=12%
													HALLMARK_DNA_REPAIR	HALLMARK_DNA_REPAIR		114	0.190076	0.878923	0.769841	0.777958	1	985	tags=16%, list=14%, signal=18%
													HALLMARK_APICAL_SURFACE	HALLMARK_APICAL_SURFACE		17	0.267736	0.796621	0.754386	0.902947	1	1894	tags=47%, list=27%, signal=64%
													HALLMARK_SPERMATOGENESIS	HALLMARK_SPERMATOGENESIS		47	0.196516	0.746652	0.893617	0.925397	1	1545	tags=30%, list=22%, signal=38%

## Sheet: HALLMARK_AID_RUVBL1_3h
Online supplemental table 5. RUVBL1-regulated gene sets. The table contains GSEA results of KPC-AID-Ruvbl1; TIR1 cells treated with auxin for 15 or 3 h considering 4sU-labeled RNAs using the Hallmark, c2 and c5 gene sets.
HALLMARK GSEA results of KPC-AID-Ruvbl1; TIR1 cells treated with auxin for 3 h
RUVBL1 activated													RUVBL1 repressed
NAME	GS<br> follow link to MSigDB	GS DETAILS	SIZE	ES	NES	NOM p-val	FDR q-val	FWER p-val	RANK AT MAX	LEADING EDGE			NAME	GS<br> follow link to MSigDB	GS DETAILS	SIZE	ES	NES	NOM p-val	FDR q-val	FWER p-val	RANK AT MAX	LEADING EDGE
HALLMARK_OXIDATIVE_PHOSPHORYLATION	HALLMARK_OXIDATIVE_PHOSPHORYLATION	Details ...	181	-0.388435	-1.88443	0	0.00274809	0.006	1437	tags=39%, list=20%, signal=47%			HALLMARK_TNFA_SIGNALING_VIA_NFKB	HALLMARK_TNFA_SIGNALING_VIA_NFKB	Details ...	98	0.583247	2.43842	0	0	0	1588	tags=54%, list=23%, signal=69%
HALLMARK_E2F_TARGETS	HALLMARK_E2F_TARGETS	Details ...	182	-0.328763	-1.61405	0	0.0298834	0.127	2357	tags=43%, list=33%, signal=64%			HALLMARK_HYPOXIA	HALLMARK_HYPOXIA	Details ...	108	0.531632	2.29154	0	0	0	1525	tags=48%, list=22%, signal=61%
HALLMARK_MYC_TARGETS_V1	HALLMARK_MYC_TARGETS_V1	Details ...	194	-0.279758	-1.36697	0.011976	0.144234	0.646	2543	tags=44%, list=36%, signal=67%			HALLMARK_P53_PATHWAY	HALLMARK_P53_PATHWAY	Details ...	112	0.516905	2.19996	0	0	0	1319	tags=40%, list=19%, signal=49%
HALLMARK_SPERMATOGENESIS	HALLMARK_SPERMATOGENESIS	Details ...	47	-0.316955	-1.22198	0.145161	0.297413	0.937	1405	tags=19%, list=20%, signal=24%			HALLMARK_APOPTOSIS	HALLMARK_APOPTOSIS	Details ...	96	0.509604	2.16019	0	0	0	1899	tags=52%, list=27%, signal=70%
HALLMARK_MYC_TARGETS_V2	HALLMARK_MYC_TARGETS_V2	Details ...	52	-0.259213	-1.01037	0.435165	0.775989	1	2186	tags=35%, list=31%, signal=50%			HALLMARK_EPITHELIAL_MESENCHYMAL_TRANSITION	HALLMARK_EPITHELIAL_MESENCHYMAL_TRANSITION	Details ...	62	0.55242	2.14652	0	0	0	1060	tags=42%, list=15%, signal=49%
HALLMARK_DNA_REPAIR	HALLMARK_DNA_REPAIR	Details ...	114	-0.198609	-0.89708	0.752551	1	1	1954	tags=32%, list=28%, signal=44%			HALLMARK_KRAS_SIGNALING_DN	HALLMARK_KRAS_SIGNALING_DN	Details ...	18	0.712488	2.0557	0	0.000469136	0.002	1077	tags=50%, list=15%, signal=59%
MUHAR_2018	MUHAR_2018	Details ...	62	-0.218801	-0.893388	0.638498	0.88449	1	2543	tags=44%, list=36%, signal=68%			HALLMARK_IL6_JAK_STAT3_SIGNALING	HALLMARK_IL6_JAK_STAT3_SIGNALING	Details ...	27	0.621654	2.03348	0	0.000402116	0.002	1953	tags=70%, list=28%, signal=97%
HALLMARK_G2M_CHECKPOINT	HALLMARK_G2M_CHECKPOINT	Details ...	181	-0.181228	-0.879265	0.783163	0.809634	1	2399	tags=36%, list=34%, signal=54%			HALLMARK_MYOGENESIS	HALLMARK_MYOGENESIS	Details ...	66	0.518676	2.02281	0	0.000351852	0.002	1474	tags=48%, list=21%, signal=61%
HALLMARK_PROTEIN_SECRETION	HALLMARK_PROTEIN_SECRETION	Details ...	85	-0.203546	-0.867728	0.783375	0.74395	1	1229	tags=22%, list=17%, signal=27%			HALLMARK_APICAL_JUNCTION	HALLMARK_APICAL_JUNCTION	Details ...	81	0.502591	2.01313	0	0.000312757	0.002	1335	tags=46%, list=19%, signal=56%
													HALLMARK_XENOBIOTIC_METABOLISM	HALLMARK_XENOBIOTIC_METABOLISM	Details ...	100	0.470769	1.99184	0	0.000406481	0.003	1473	tags=42%, list=21%, signal=52%
													HALLMARK_IL2_STAT5_SIGNALING	HALLMARK_IL2_STAT5_SIGNALING	Details ...	98	0.465046	1.962	0	0.000369529	0.003	1465	tags=39%, list=21%, signal=48%
													HALLMARK_COAGULATION	HALLMARK_COAGULATION	Details ...	42	0.543843	1.95215	0	0.000338735	0.003	1382	tags=45%, list=20%, signal=56%
													HALLMARK_ESTROGEN_RESPONSE_EARLY	HALLMARK_ESTROGEN_RESPONSE_EARLY	Details ...	102	0.460912	1.93768	0	0.000312678	0.003	1558	tags=43%, list=22%, signal=55%
													HALLMARK_COMPLEMENT	HALLMARK_COMPLEMENT	Details ...	80	0.475458	1.93636	0	0.000290344	0.003	984	tags=35%, list=14%, signal=40%
													HALLMARK_INFLAMMATORY_RESPONSE	HALLMARK_INFLAMMATORY_RESPONSE	Details ...	60	0.493745	1.89978	0	0.000373552	0.004	2165	tags=57%, list=31%, signal=81%
													HALLMARK_ESTROGEN_RESPONSE_LATE	HALLMARK_ESTROGEN_RESPONSE_LATE	Details ...	97	0.446444	1.86584	0	0.000578496	0.007	1331	tags=38%, list=19%, signal=46%
													HALLMARK_ANDROGEN_RESPONSE	HALLMARK_ANDROGEN_RESPONSE	Details ...	74	0.427346	1.69809	0.00172117	0.00543608	0.065	978	tags=30%, list=14%, signal=34%
													HALLMARK_APICAL_SURFACE	HALLMARK_APICAL_SURFACE	Details ...	17	0.583724	1.65954	0.0147601	0.00894325	0.111	968	tags=47%, list=14%, signal=54%
													HALLMARK_INTERFERON_GAMMA_RESPONSE	HALLMARK_INTERFERON_GAMMA_RESPONSE	Details ...	69	0.419823	1.65784	0.00341297	0.00856027	0.112	2249	tags=58%, list=32%, signal=84%
													HALLMARK_BILE_ACID_METABOLISM	HALLMARK_BILE_ACID_METABOLISM	Details ...	40	0.456025	1.61782	0.00910747	0.0116516	0.155	1434	tags=52%, list=20%, signal=66%
													HALLMARK_HEDGEHOG_SIGNALING	HALLMARK_HEDGEHOG_SIGNALING		15	0.564816	1.54485	0.0357143	0.0215087	0.284	1474	tags=60%, list=21%, signal=76%
													HALLMARK_TGF_BETA_SIGNALING	HALLMARK_TGF_BETA_SIGNALING		44	0.420633	1.53719	0.0245184	0.0220786	0.298	2209	tags=50%, list=31%, signal=72%
													HALLMARK_GLYCOLYSIS	HALLMARK_GLYCOLYSIS		115	0.353879	1.50981	0.012966	0.028342	0.378	1489	tags=39%, list=21%, signal=49%
													HALLMARK_UV_RESPONSE_DN	HALLMARK_UV_RESPONSE_DN		91	0.363497	1.48799	0.0171821	0.0321566	0.433	2265	tags=46%, list=32%, signal=67%
													HALLMARK_INTERFERON_ALPHA_RESPONSE	HALLMARK_INTERFERON_ALPHA_RESPONSE		28	0.428992	1.39414	0.0783972	0.0674989	0.702	1047	tags=36%, list=15%, signal=42%
													HALLMARK_ADIPOGENESIS	HALLMARK_ADIPOGENESIS		145	0.303158	1.3605	0.0264463	0.0816563	0.78	1089	tags=27%, list=15%, signal=31%
													HALLMARK_KRAS_SIGNALING_UP	HALLMARK_KRAS_SIGNALING_UP		74	0.336856	1.35284	0.0484429	0.0838336	0.808	1237	tags=28%, list=18%, signal=34%
													HALLMARK_NOTCH_SIGNALING	HALLMARK_NOTCH_SIGNALING		19	0.454764	1.32305	0.122936	0.102509	0.87	1699	tags=53%, list=24%, signal=69%
													HALLMARK_HEME_METABOLISM	HALLMARK_HEME_METABOLISM		114	0.303372	1.29177	0.0779014	0.124812	0.928	1892	tags=33%, list=27%, signal=45%
													HALLMARK_ALLOGRAFT_REJECTION	HALLMARK_ALLOGRAFT_REJECTION		59	0.320923	1.23431	0.147163	0.176474	0.972	2125	tags=39%, list=30%, signal=55%
													HALLMARK_PI3K_AKT_MTOR_SIGNALING	HALLMARK_PI3K_AKT_MTOR_SIGNALING		73	0.303652	1.20975	0.136207	0.197815	0.986	2138	tags=44%, list=30%, signal=62%
													HALLMARK_MITOTIC_SPINDLE	HALLMARK_MITOTIC_SPINDLE		171	0.250893	1.1412	0.200663	0.285232	0.999	1919	tags=31%, list=27%, signal=42%
													HALLMARK_CHOLESTEROL_HOMEOSTASIS	HALLMARK_CHOLESTEROL_HOMEOSTASIS		52	0.275743	1.02712	0.416364	0.488848	1	825	tags=23%, list=12%, signal=26%
													HALLMARK_UV_RESPONSE_UP	HALLMARK_UV_RESPONSE_UP		90	0.245843	1.01704	0.404494	0.497297	1	1890	tags=31%, list=27%, signal=42%
													HALLMARK_FATTY_ACID_METABOLISM	HALLMARK_FATTY_ACID_METABOLISM		99	0.224831	0.942023	0.56	0.650048	1	942	tags=18%, list=13%, signal=21%
													HALLMARK_REACTIVE_OXYGEN_SPECIES_PATHWAY	HALLMARK_REACTIVE_OXYGEN_SPECIES_PATHWAY		35	0.278331	0.940234	0.553506	0.636333	1	1701	tags=34%, list=24%, signal=45%
													HALLMARK_UNFOLDED_PROTEIN_RESPONSE	HALLMARK_UNFOLDED_PROTEIN_RESPONSE		93	0.225645	0.92988	0.61626	0.644388	1	809	tags=17%, list=11%, signal=19%
													HALLMARK_PEROXISOME	HALLMARK_PEROXISOME		61	0.230077	0.887858	0.695255	0.72046	1	2078	tags=39%, list=29%, signal=55%
													HALLMARK_MTORC1_SIGNALING	HALLMARK_MTORC1_SIGNALING		175	0.189664	0.87244	0.794958	0.734081	1	912	tags=14%, list=13%, signal=16%
													HALLMARK_WNT_BETA_CATENIN_SIGNALING	HALLMARK_WNT_BETA_CATENIN_SIGNALING		22	0.272931	0.826885	0.717352	0.803715	1	778	tags=18%, list=11%, signal=20%

## Sheet: C2_AID_RUVBL1_15h
Online supplemental table 5. RUVBL1-regulated gene sets. The table contains GSEA results of KPC-AID-Ruvbl1; TIR1 cells treated with auxin for 15 or 3 h considering 4sU-labeled RNAs using the Hallmark, c2 and c5 gene sets.
C2 GSEA results of KPC-AID-Ruvbl1; TIR1 cells treated with auxin for 15 h
RUVBL1 activated													RUVBL1 repressed
NAME	GS<br> follow link to MSigDB	GS DETAILS	SIZE	ES	NES	NOM p-val	FDR q-val	FWER p-val	RANK AT MAX	LEADING EDGE			NAGASHIMA_NRG1_SIGNALING_UP	NAGASHIMA_NRG1_SIGNALING_UP	Details ...	97	0.507042	2.27169	0	0.00352827	0.003	1662	tags=53%, list=24%, signal=68%
REACTOME_EUKARYOTIC_TRANSLATION_ELONGATION	REACTOME_EUKARYOTIC_TRANSLATION_ELONGATION	Details ...	85	-0.773197	-3.12718	0	0	0	962	tags=73%, list=14%, signal=83%			WP_GENES_RELATED_TO_PRIMARY_CILIUM_DEVELOPMENT_BASED_ON_CRISPR	WP_GENES_RELATED_TO_PRIMARY_CILIUM_DEVELOPMENT_BASED_ON_CRISPR	Details ...	39	0.611942	2.26059	0	0.00233198	0.004	1653	tags=54%, list=23%, signal=70%
KEGG_RIBOSOME	KEGG_RIBOSOME	Details ...	81	-0.7736	-3.10883	0	0	0	962	tags=72%, list=14%, signal=82%			NAGASHIMA_EGF_SIGNALING_UP	NAGASHIMA_EGF_SIGNALING_UP	Details ...	32	0.616332	2.18858	0	0.00820876	0.021	790	tags=44%, list=11%, signal=49%
REACTOME_SELENOAMINO_ACID_METABOLISM	REACTOME_SELENOAMINO_ACID_METABOLISM	Details ...	101	-0.723687	-3.09809	0	0	0	1036	tags=63%, list=15%, signal=73%			WP_PHOTODYNAMIC_THERAPYINDUCED_AP1_SURVIVAL_SIGNALING	WP_PHOTODYNAMIC_THERAPYINDUCED_AP1_SURVIVAL_SIGNALING	Details ...	27	0.628679	2.1294	0	0.017972	0.059	1495	tags=44%, list=21%, signal=56%
REACTOME_RESPONSE_OF_EIF2AK4_GCN2_TO_AMINO_ACID_DEFICIENCY	REACTOME_RESPONSE_OF_EIF2AK4_GCN2_TO_AMINO_ACID_DEFICIENCY	Details ...	90	-0.753091	-3.08803	0	0	0	1028	tags=69%, list=15%, signal=80%			ZHANG_RESPONSE_TO_IKK_INHIBITOR_AND_TNF_UP	ZHANG_RESPONSE_TO_IKK_INHIBITOR_AND_TNF_UP	Details ...	94	0.481563	2.12353	0	0.0155643	0.064	1255	tags=43%, list=18%, signal=51%
WP_CYTOPLASMIC_RIBOSOMAL_PROTEINS	WP_CYTOPLASMIC_RIBOSOMAL_PROTEINS	Details ...	82	-0.757398	-3.08192	0	0	0	962	tags=70%, list=14%, signal=80%			ZWANG_CLASS_3_TRANSIENTLY_INDUCED_BY_EGF	ZWANG_CLASS_3_TRANSIENTLY_INDUCED_BY_EGF	Details ...	128	0.453551	2.123	0	0.0133558	0.066	1112	tags=38%, list=16%, signal=45%
REACTOME_NONSENSE_MEDIATED_DECAY_NMD	REACTOME_NONSENSE_MEDIATED_DECAY_NMD	Details ...	105	-0.722628	-3.06405	0	0	0	962	tags=58%, list=14%, signal=66%			PICCALUGA_ANGIOIMMUNOBLASTIC_LYMPHOMA_DN	PICCALUGA_ANGIOIMMUNOBLASTIC_LYMPHOMA_DN	Details ...	87	0.487872	2.11669	0	0.0122912	0.07	1034	tags=32%, list=15%, signal=37%
REACTOME_EUKARYOTIC_TRANSLATION_INITIATION	REACTOME_EUKARYOTIC_TRANSLATION_INITIATION	Details ...	111	-0.714429	-3.0271	0	0	0	1467	tags=72%, list=21%, signal=90%			WP_CILIOPATHIES	WP_CILIOPATHIES	Details ...	49	0.535115	2.10912	0	0.0120936	0.079	915	tags=33%, list=13%, signal=37%
REACTOME_SRP_DEPENDENT_COTRANSLATIONAL_PROTEIN_TARGETING_TO_MEMBRANE	REACTOME_SRP_DEPENDENT_COTRANSLATIONAL_PROTEIN_TARGETING_TO_MEMBRANE	Details ...	103	-0.730982	-3.02643	0	0	0	962	tags=60%, list=14%, signal=69%			BLANCO_MELO_BRONCHIAL_EPITHELIAL_CELLS_INFLUENZA_A_DEL_NS1_INFECTION_UP	BLANCO_MELO_BRONCHIAL_EPITHELIAL_CELLS_INFLUENZA_A_DEL_NS1_INFECTION_UP	Details ...	191	0.412699	2.04553	0	0.0275161	0.19	1257	tags=35%, list=18%, signal=42%
REACTOME_CELLULAR_RESPONSE_TO_STARVATION	REACTOME_CELLULAR_RESPONSE_TO_STARVATION	Details ...	119	-0.676868	-2.89179	0	0	0	1028	tags=56%, list=15%, signal=65%			AMIT_SERUM_RESPONSE_120_MCF10A	AMIT_SERUM_RESPONSE_120_MCF10A	Details ...	39	0.546481	2.03562	0	0.028043	0.211	1406	tags=44%, list=20%, signal=54%
REACTOME_REGULATION_OF_EXPRESSION_OF_SLITS_AND_ROBOS	REACTOME_REGULATION_OF_EXPRESSION_OF_SLITS_AND_ROBOS	Details ...	144	-0.644426	-2.82098	0	0	0	1451	tags=56%, list=21%, signal=69%			AMIT_EGF_RESPONSE_120_HELA	AMIT_EGF_RESPONSE_120_HELA	Details ...	42	0.542809	2.03548	0	0.0254936	0.211	957	tags=36%, list=14%, signal=41%
REACTOME_RRNA_PROCESSING	REACTOME_RRNA_PROCESSING	Details ...	181	-0.617491	-2.78793	0	0	0	1451	tags=54%, list=21%, signal=66%			DAUER_STAT3_TARGETS_UP	DAUER_STAT3_TARGETS_UP	Details ...	24	0.611411	2.03394	0	0.0243471	0.219	1286	tags=50%, list=18%, signal=61%
REACTOME_INFLUENZA_INFECTION	REACTOME_INFLUENZA_INFECTION	Details ...	138	-0.63263	-2.76379	0	0	0	1028	tags=51%, list=15%, signal=59%			KINSEY_TARGETS_OF_EWSR1_FLII_FUSION_DN	KINSEY_TARGETS_OF_EWSR1_FLII_FUSION_DN	Details ...	134	0.424972	2.03207	0	0.023023	0.222	1759	tags=47%, list=25%, signal=61%
REACTOME_ACTIVATION_OF_THE_MRNA_UPON_BINDING_OF_THE_CAP_BINDING_COMPLEX_AND_EIFS_AND_SUBSEQUENT_BINDING_TO_43S	REACTOME_ACTIVATION_OF_THE_MRNA_UPON_BINDING_OF_THE_CAP_BINDING_COMPLEX_AND_EIFS_AND_SUBSEQUENT_BINDING_TO_43S	Details ...	57	-0.724287	-2.7389	0	0	0	1467	tags=74%, list=21%, signal=92%			BHAT_ESR1_TARGETS_NOT_VIA_AKT1_DN	BHAT_ESR1_TARGETS_NOT_VIA_AKT1_DN	Details ...	51	0.503124	1.96358	0	0.0500393	0.453	804	tags=39%, list=11%, signal=44%
BILANGES_RAPAMYCIN_SENSITIVE_VIA_TSC1_AND_TSC2	BILANGES_RAPAMYCIN_SENSITIVE_VIA_TSC1_AND_TSC2	Details ...	59	-0.691507	-2.71539	0	0	0	1533	tags=66%, list=22%, signal=84%			UDAYAKUMAR_MED1_TARGETS_DN	UDAYAKUMAR_MED1_TARGETS_DN	Details ...	143	0.409232	1.95984	0	0.0488145	0.464	1453	tags=39%, list=21%, signal=48%
REACTOME_TRANSLATION	REACTOME_TRANSLATION	Details ...	263	-0.562392	-2.69379	0	0	0	1481	tags=47%, list=21%, signal=57%			RIGGI_EWING_SARCOMA_PROGENITOR_UP	RIGGI_EWING_SARCOMA_PROGENITOR_UP	Details ...	118	0.421247	1.95888	0	0.0465071	0.471	1464	tags=43%, list=21%, signal=54%
PECE_MAMMARY_STEM_CELL_UP	PECE_MAMMARY_STEM_CELL_UP	Details ...	108	-0.631764	-2.68764	0	0	0	951	tags=47%, list=13%, signal=54%			PLASARI_TGFB1_TARGETS_1HR_UP	PLASARI_TGFB1_TARGETS_1HR_UP	Details ...	19	0.628314	1.9468	0	0.0501665	0.519	712	tags=47%, list=10%, signal=53%
TIEN_INTESTINE_PROBIOTICS_6HR_UP	TIEN_INTESTINE_PROBIOTICS_6HR_UP	Details ...	45	-0.737411	-2.67783	0	0	0	592	tags=53%, list=8%, signal=58%			DUTERTRE_ESTRADIOL_RESPONSE_24HR_DN	DUTERTRE_ESTRADIOL_RESPONSE_24HR_DN	Details ...	267	0.373414	1.94138	0	0.0496776	0.534	1682	tags=40%, list=24%, signal=51%
BILANGES_SERUM_AND_RAPAMYCIN_SENSITIVE_GENES	BILANGES_SERUM_AND_RAPAMYCIN_SENSITIVE_GENES	Details ...	65	-0.68105	-2.6747	0	0	0	1451	tags=68%, list=21%, signal=84%			KANNAN_TP53_TARGETS_UP	KANNAN_TP53_TARGETS_UP	Details ...	26	0.57949	1.93669	0	0.0503723	0.554	564	tags=38%, list=8%, signal=42%
REACTOME_SIGNALING_BY_ROBO_RECEPTORS	REACTOME_SIGNALING_BY_ROBO_RECEPTORS	Details ...	174	-0.590072	-2.6642	0	0	0	1451	tags=49%, list=21%, signal=61%			YAO_TEMPORAL_RESPONSE_TO_PROGESTERONE_CLUSTER_1	YAO_TEMPORAL_RESPONSE_TO_PROGESTERONE_CLUSTER_1	Details ...	32	0.532253	1.90227	0.00231481	0.0720958	0.708	1847	tags=50%, list=26%, signal=67%
REACTOME_METABOLISM_OF_AMINO_ACIDS_AND_DERIVATIVES	REACTOME_METABOLISM_OF_AMINO_ACIDS_AND_DERIVATIVES	Details ...	228	-0.554574	-2.594	0	0	0	1189	tags=44%, list=17%, signal=51%			DODD_NASOPHARYNGEAL_CARCINOMA_UP	DODD_NASOPHARYNGEAL_CARCINOMA_UP		458	0.345211	1.89649	0	0.0727485	0.739	1736	tags=40%, list=25%, signal=49%
CHNG_MULTIPLE_MYELOMA_HYPERPLOID_UP	CHNG_MULTIPLE_MYELOMA_HYPERPLOID_UP		51	-0.697911	-2.55293	0	0	0	1451	tags=69%, list=21%, signal=86%			BURTON_ADIPOGENESIS_1	BURTON_ADIPOGENESIS_1		19	0.614219	1.89566	0	0.0701897	0.742	2177	tags=79%, list=31%, signal=114%
ANDERSEN_LIVER_CANCER_KRT19_UP	ANDERSEN_LIVER_CANCER_KRT19_UP		30	-0.736034	-2.43976	0	0	0	633	tags=53%, list=9%, signal=58%			VANHARANTA_UTERINE_FIBROID_DN	VANHARANTA_UTERINE_FIBROID_DN		31	0.531467	1.88875	0.00243902	0.0729409	0.774	1120	tags=32%, list=16%, signal=38%
YAMASHITA_LIVER_CANCER_WITH_EPCAM_UP	YAMASHITA_LIVER_CANCER_WITH_EPCAM_UP		40	-0.686723	-2.42289	0	3.83415e-05	0.001	1445	tags=60%, list=21%, signal=75%			BLANCO_MELO_COVID19_SARS_COV_2_LOW_MOI_INFECTION_A594_ACE2_EXPRESSING_CELLS_UP	BLANCO_MELO_COVID19_SARS_COV_2_LOW_MOI_INFECTION_A594_ACE2_EXPRESSING_CELLS_UP		43	0.494526	1.88035	0.00234742	0.0763337	0.808	1436	tags=49%, list=20%, signal=61%
DANG_MYC_TARGETS_UP	DANG_MYC_TARGETS_UP		114	-0.546893	-2.37132	0	3.67439e-05	0.001	2037	tags=59%, list=29%, signal=81%			BEGUM_TARGETS_OF_PAX3_FOXO1_FUSION_DN	BEGUM_TARGETS_OF_PAX3_FOXO1_FUSION_DN		23	0.589433	1.86773	0	0.0834814	0.846	684	tags=39%, list=10%, signal=43%
HSIAO_HOUSEKEEPING_GENES	HSIAO_HOUSEKEEPING_GENES		338	-0.479959	-2.34266	0	3.52742e-05	0.001	1588	tags=42%, list=23%, signal=51%			PID_TAP63_PATHWAY	PID_TAP63_PATHWAY		29	0.542446	1.86358	0	0.0841584	0.859	950	tags=31%, list=13%, signal=36%
LI_AMPLIFIED_IN_LUNG_CANCER	LI_AMPLIFIED_IN_LUNG_CANCER		123	-0.543808	-2.31462	0	3.39175e-05	0.001	1093	tags=39%, list=16%, signal=45%			REACTOME_NRAGE_SIGNALS_DEATH_THROUGH_JNK	REACTOME_NRAGE_SIGNALS_DEATH_THROUGH_JNK		28	0.550885	1.86273	0	0.0816088	0.859	1806	tags=54%, list=26%, signal=72%
KEGG_STARCH_AND_SUCROSE_METABOLISM	KEGG_STARCH_AND_SUCROSE_METABOLISM		20	-0.756703	-2.2691	0	9.93899e-05	0.003	1232	tags=70%, list=17%, signal=85%			CAIRO_HEPATOBLASTOMA_CLASSES_DN	CAIRO_HEPATOBLASTOMA_CLASSES_DN		74	0.433196	1.85322	0	0.0865943	0.883	1301	tags=39%, list=18%, signal=48%
WONG_EMBRYONIC_STEM_CELL_CORE	WONG_EMBRYONIC_STEM_CELL_CORE		288	-0.460986	-2.21516	0	0.00012678	0.004	1713	tags=40%, list=24%, signal=51%			DUTTA_APOPTOSIS_VIA_NFKB	DUTTA_APOPTOSIS_VIA_NFKB		19	0.59748	1.84615	0.00462963	0.0906892	0.907	1597	tags=58%, list=23%, signal=75%
POMEROY_MEDULLOBLASTOMA_PROGNOSIS_DN	POMEROY_MEDULLOBLASTOMA_PROGNOSIS_DN		36	-0.638717	-2.20063	0	0.000210456	0.007	951	tags=47%, list=13%, signal=54%			ZWANG_CLASS_1_TRANSIENTLY_INDUCED_BY_EGF	ZWANG_CLASS_1_TRANSIENTLY_INDUCED_BY_EGF		268	0.359456	1.84389	0	0.0897108	0.911	1530	tags=34%, list=22%, signal=42%
ZHONG_SECRETOME_OF_LUNG_CANCER_AND_ENDOTHELIUM	ZHONG_SECRETOME_OF_LUNG_CANCER_AND_ENDOTHELIUM		53	-0.58946	-2.19973	0	0.00020344	0.007	1018	tags=38%, list=14%, signal=44%			MITSIADES_RESPONSE_TO_APLIDIN_UP	MITSIADES_RESPONSE_TO_APLIDIN_UP		232	0.359383	1.83702	0	0.0932292	0.923	1034	tags=27%, list=15%, signal=31%
RHEIN_ALL_GLUCOCORTICOID_THERAPY_DN	RHEIN_ALL_GLUCOCORTICOID_THERAPY_DN		292	-0.454012	-2.19319	0	0.000225525	0.008	1524	tags=38%, list=22%, signal=46%			MANALO_HYPOXIA_UP	MANALO_HYPOXIA_UP		93	0.416863	1.83329	0	0.0936983	0.929	804	tags=28%, list=11%, signal=31%
REACTOME_RRNA_MODIFICATION_IN_THE_NUCLEUS_AND_CYTOSOL	REACTOME_RRNA_MODIFICATION_IN_THE_NUCLEUS_AND_CYTOSOL		57	-0.57391	-2.17807	0	0.000245696	0.009	2442	tags=68%, list=35%, signal=104%			WP_IL6_SIGNALING_PATHWAY	WP_IL6_SIGNALING_PATHWAY		32	0.51452	1.83039	0	0.0931436	0.933	1651	tags=53%, list=23%, signal=69%
IRITANI_MAD1_TARGETS_DN	IRITANI_MAD1_TARGETS_DN		40	-0.612866	-2.16888	0	0.000264502	0.01	1285	tags=52%, list=18%, signal=64%			FOROUTAN_PRODRANK_TGFB_EMT_DN	FOROUTAN_PRODRANK_TGFB_EMT_DN		43	0.486513	1.82669	0	0.0935565	0.94	1120	tags=42%, list=16%, signal=49%
FLOTHO_PEDIATRIC_ALL_THERAPY_RESPONSE_UP	FLOTHO_PEDIATRIC_ALL_THERAPY_RESPONSE_UP		41	-0.613784	-2.16638	0	0.000308142	0.012	1473	tags=66%, list=21%, signal=83%			CHEN_LVAD_SUPPORT_OF_FAILING_HEART_UP	CHEN_LVAD_SUPPORT_OF_FAILING_HEART_UP		51	0.46461	1.82185	0.00246914	0.0954733	0.952	972	tags=33%, list=14%, signal=38%
POMEROY_MEDULLOBLASTOMA_DESMOPLASIC_VS_CLASSIC_DN	POMEROY_MEDULLOBLASTOMA_DESMOPLASIC_VS_CLASSIC_DN		30	-0.651791	-2.14869	0	0.00040043	0.016	928	tags=53%, list=13%, signal=61%			FOROUTAN_TGFB_EMT_DN	FOROUTAN_TGFB_EMT_DN		50	0.465329	1.81859	0	0.0957075	0.953	1120	tags=38%, list=16%, signal=45%
MANNE_COVID19_ICU_VS_HEALTHY_DONOR_PLATELETS_UP	MANNE_COVID19_ICU_VS_HEALTHY_DONOR_PLATELETS_UP		45	-0.589266	-2.14281	0	0.000486924	0.02	1038	tags=42%, list=15%, signal=49%			WP_P53_TRANSCRIPTIONAL_GENE_NETWORK	WP_P53_TRANSCRIPTIONAL_GENE_NETWORK		30	0.517375	1.81833	0.00462963	0.0933467	0.953	726	tags=37%, list=10%, signal=41%
JISON_SICKLE_CELL_DISEASE_DN	JISON_SICKLE_CELL_DISEASE_DN		121	-0.492017	-2.14093	0	0.000473764	0.02	1451	tags=45%, list=21%, signal=56%			WARTERS_IR_RESPONSE_5GY	WARTERS_IR_RESPONSE_5GY		17	0.608515	1.81509	0.004914	0.093409	0.956	1731	tags=59%, list=25%, signal=78%
HOLLEMAN_ASPARAGINASE_RESISTANCE_B_ALL_UP	HOLLEMAN_ASPARAGINASE_RESISTANCE_B_ALL_UP		23	-0.697535	-2.12006	0	0.000670518	0.029	1587	tags=74%, list=23%, signal=95%			PEREZ_TP63_TARGETS	PEREZ_TP63_TARGETS		102	0.406686	1.81467	0	0.0913166	0.956	1697	tags=42%, list=24%, signal=55%
TIEN_INTESTINE_PROBIOTICS_2HR_UP	TIEN_INTESTINE_PROBIOTICS_2HR_UP		24	-0.682317	-2.11204	0	0.000789483	0.035	1022	tags=54%, list=15%, signal=63%			ZHOU_INFLAMMATORY_RESPONSE_LIVE_UP	ZHOU_INFLAMMATORY_RESPONSE_LIVE_UP		143	0.378157	1.81401	0	0.089683	0.956	1670	tags=43%, list=24%, signal=55%
MARTENS_TRETINOIN_RESPONSE_DN	MARTENS_TRETINOIN_RESPONSE_DN		474	-0.414378	-2.08107	0	0.00162682	0.074	1462	tags=38%, list=21%, signal=45%			KOBAYASHI_EGFR_SIGNALING_24HR_UP	KOBAYASHI_EGFR_SIGNALING_24HR_UP		42	0.484568	1.81234	0.00229885	0.0888532	0.957	893	tags=33%, list=13%, signal=38%
RHODES_CANCER_META_SIGNATURE	RHODES_CANCER_META_SIGNATURE		56	-0.549636	-2.06213	0	0.00227086	0.102	1747	tags=52%, list=25%, signal=68%			AMIT_SERUM_RESPONSE_60_MCF10A	AMIT_SERUM_RESPONSE_60_MCF10A		34	0.501013	1.812	0.0097561	0.0869315	0.957	664	tags=35%, list=9%, signal=39%
HILLION_HMGA1_TARGETS	HILLION_HMGA1_TARGETS		50	-0.556777	-2.05734	0	0.00244553	0.111	885	tags=36%, list=13%, signal=41%			PEREZ_TP53_TARGETS	PEREZ_TP53_TARGETS		389	0.334321	1.80167	0	0.0936559	0.973	1986	tags=40%, list=28%, signal=53%
LUI_THYROID_CANCER_CLUSTER_3	LUI_THYROID_CANCER_CLUSTER_3		26	-0.637334	-2.02905	0	0.003737	0.167	1661	tags=58%, list=24%, signal=75%			REACTOME_RET_SIGNALING	REACTOME_RET_SIGNALING		19	0.576621	1.78136	0.00447427	0.113639	0.986	1649	tags=58%, list=23%, signal=75%
ZHAN_MULTIPLE_MYELOMA_CD1_VS_CD2_UP	ZHAN_MULTIPLE_MYELOMA_CD1_VS_CD2_UP		29	-0.604017	-2.02324	0	0.00417295	0.19	822	tags=38%, list=12%, signal=43%			CUI_TCF21_TARGETS_2_DN	CUI_TCF21_TARGETS_2_DN		471	0.325132	1.77523	0	0.11811	0.989	1488	tags=33%, list=21%, signal=39%
GERHOLD_ADIPOGENESIS_UP	GERHOLD_ADIPOGENESIS_UP		25	-0.643474	-2.00437	0	0.00550825	0.249	1157	tags=44%, list=16%, signal=52%			ODONNELL_TFRC_TARGETS_UP	ODONNELL_TFRC_TARGETS_UP		100	0.398497	1.7729	0	0.118001	0.991	1850	tags=44%, list=26%, signal=59%
ZHAN_MULTIPLE_MYELOMA_CD1_UP	ZHAN_MULTIPLE_MYELOMA_CD1_UP		15	-0.709056	-1.97799	0.0018315	0.00785359	0.343	299	tags=33%, list=4%, signal=35%			PID_CD40_PATHWAY	PID_CD40_PATHWAY		15	0.616993	1.7712	0.00865801	0.116998	0.991	1254	tags=40%, list=18%, signal=49%
BHATTACHARYA_EMBRYONIC_STEM_CELL	BHATTACHARYA_EMBRYONIC_STEM_CELL		57	-0.518912	-1.96123	0	0.00971934	0.411	1963	tags=56%, list=28%, signal=77%			AMIT_DELAYED_EARLY_GENES	AMIT_DELAYED_EARLY_GENES		15	0.608094	1.76858	0.00875273	0.117656	0.993	790	tags=47%, list=11%, signal=52%
BHATI_G2M_ARREST_BY_2METHOXYESTRADIOL_DN	BHATI_G2M_ARREST_BY_2METHOXYESTRADIOL_DN		55	-0.518666	-1.95457	0	0.0106507	0.441	875	tags=38%, list=12%, signal=43%			FISCHER_DIRECT_P53_TARGETS_META_ANALYSIS	FISCHER_DIRECT_P53_TARGETS_META_ANALYSIS		161	0.369418	1.76675	0	0.117397	0.994	861	tags=25%, list=12%, signal=28%
KARLSSON_TGFB1_TARGETS_UP	KARLSSON_TGFB1_TARGETS_UP		110	-0.455769	-1.94701	0	0.0114205	0.471	2243	tags=58%, list=32%, signal=84%			PHONG_TNF_TARGETS_UP	PHONG_TNF_TARGETS_UP		30	0.508761	1.75577	0.00239808	0.128278	0.996	1877	tags=73%, list=27%, signal=100%
BILANGES_SERUM_RESPONSE_TRANSLATION	BILANGES_SERUM_RESPONSE_TRANSLATION		25	-0.621344	-1.94261	0	0.0119485	0.493	1587	tags=64%, list=23%, signal=82%			HALMOS_CEBPA_TARGETS_DN	HALMOS_CEBPA_TARGETS_DN		20	0.57126	1.75466	0.00691244	0.127123	0.996	1406	tags=55%, list=20%, signal=69%
DAZARD_UV_RESPONSE_CLUSTER_G1	DAZARD_UV_RESPONSE_CLUSTER_G1		44	-0.536801	-1.93973	0	0.012249	0.507	1585	tags=59%, list=22%, signal=76%			MARSHALL_VIRAL_INFECTION_RESPONSE_DN	MARSHALL_VIRAL_INFECTION_RESPONSE_DN		15	0.617365	1.75457	0.0179775	0.124678	0.996	984	tags=40%, list=14%, signal=46%
YAO_TEMPORAL_RESPONSE_TO_PROGESTERONE_CLUSTER_11	YAO_TEMPORAL_RESPONSE_TO_PROGESTERONE_CLUSTER_11		82	-0.473557	-1.93528	0	0.0125698	0.519	1980	tags=51%, list=28%, signal=70%			PHONG_TNF_RESPONSE_VIA_P38_PARTIAL	PHONG_TNF_RESPONSE_VIA_P38_PARTIAL		98	0.396733	1.7522	0	0.125133	0.996	1985	tags=54%, list=28%, signal=74%
YAO_TEMPORAL_RESPONSE_TO_PROGESTERONE_CLUSTER_13	YAO_TEMPORAL_RESPONSE_TO_PROGESTERONE_CLUSTER_13		157	-0.428414	-1.92165	0	0.0149971	0.592	1052	tags=29%, list=15%, signal=34%			DORN_ADENOVIRUS_INFECTION_24HR_DN	DORN_ADENOVIRUS_INFECTION_24HR_DN		30	0.511954	1.74542	0	0.13079	0.997	1814	tags=43%, list=26%, signal=58%
KIM_MYC_AMPLIFICATION_TARGETS_UP	KIM_MYC_AMPLIFICATION_TARGETS_UP		121	-0.445545	-1.92162	0	0.0147193	0.592	1783	tags=50%, list=25%, signal=65%			HELLER_SILENCED_BY_METHYLATION_UP	HELLER_SILENCED_BY_METHYLATION_UP		81	0.399454	1.74457	0	0.129334	0.997	1679	tags=46%, list=24%, signal=59%
HU_GENOTOXIC_DAMAGE_24HR	HU_GENOTOXIC_DAMAGE_24HR		29	-0.597631	-1.91986	0	0.0148027	0.6	871	tags=38%, list=12%, signal=43%			PID_RHOA_REG_PATHWAY	PID_RHOA_REG_PATHWAY		21	0.546077	1.74308	0.00867679	0.128684	0.997	1396	tags=48%, list=20%, signal=59%
HOLLEMAN_VINCRISTINE_RESISTANCE_ALL_DN	HOLLEMAN_VINCRISTINE_RESISTANCE_ALL_DN		16	-0.685735	-1.91358	0	0.0159991	0.639	1028	tags=63%, list=15%, signal=73%			KEGG_AMYOTROPHIC_LATERAL_SCLEROSIS_ALS	KEGG_AMYOTROPHIC_LATERAL_SCLEROSIS_ALS		25	0.532005	1.74136	0.00227273	0.128293	0.997	1495	tags=48%, list=21%, signal=61%
SESTO_RESPONSE_TO_UV_C7	SESTO_RESPONSE_TO_UV_C7		47	-0.516975	-1.89804	0	0.0189083	0.703	1459	tags=49%, list=21%, signal=61%			REACTOME_CELL_JUNCTION_ORGANIZATION	REACTOME_CELL_JUNCTION_ORGANIZATION		40	0.463694	1.74128	0.00247525	0.126183	0.997	1572	tags=52%, list=22%, signal=67%
CAFFAREL_RESPONSE_TO_THC_DN	CAFFAREL_RESPONSE_TO_THC_DN		23	-0.603367	-1.89219	0	0.0198868	0.726	1948	tags=70%, list=28%, signal=96%			RASHI_RESPONSE_TO_IONIZING_RADIATION_2	RASHI_RESPONSE_TO_IONIZING_RADIATION_2		77	0.410049	1.73833	0	0.127439	0.997	618	tags=23%, list=9%, signal=25%
VIETOR_IFRD1_TARGETS	VIETOR_IFRD1_TARGETS		20	-0.632616	-1.89183	0	0.0196241	0.727	758	tags=45%, list=11%, signal=50%			GAVIN_FOXP3_TARGETS_CLUSTER_P4	GAVIN_FOXP3_TARGETS_CLUSTER_P4		43	0.459257	1.72787	0.00767263	0.137883	0.999	1604	tags=49%, list=23%, signal=63%
REACTOME_NERVOUS_SYSTEM_DEVELOPMENT	REACTOME_NERVOUS_SYSTEM_DEVELOPMENT		325	-0.389132	-1.88638	0	0.0206905	0.752	1463	tags=35%, list=21%, signal=42%			SMIRNOV_RESPONSE_TO_IR_2HR_UP	SMIRNOV_RESPONSE_TO_IR_2HR_UP		30	0.501079	1.72778	0.002331	0.135701	0.999	1034	tags=33%, list=15%, signal=39%
RODWELL_AGING_KIDNEY_UP	RODWELL_AGING_KIDNEY_UP		170	-0.416045	-1.8836	0	0.0209278	0.758	1212	tags=32%, list=17%, signal=37%			CHEN_PDGF_TARGETS	CHEN_PDGF_TARGETS		15	0.60147	1.72341	0.0116822	0.138468	0.999	754	tags=33%, list=11%, signal=37%
WP_ELECTRON_TRANSPORT_CHAIN_OXPHOS_SYSTEM_IN_MITOCHONDRIA	WP_ELECTRON_TRANSPORT_CHAIN_OXPHOS_SYSTEM_IN_MITOCHONDRIA		78	-0.473112	-1.88233	0	0.0208757	0.762	1593	tags=44%, list=23%, signal=56%			CORONEL_RFX7_DIRECT_TARGETS_UP	CORONEL_RFX7_DIRECT_TARGETS_UP		29	0.50353	1.7229	0.0117647	0.136869	0.999	1699	tags=52%, list=24%, signal=68%
REACTOME_RNA_POLYMERASE_III_TRANSCRIPTION_TERMINATION	REACTOME_RNA_POLYMERASE_III_TRANSCRIPTION_TERMINATION		19	-0.628345	-1.88017	0	0.0210876	0.77	2230	tags=68%, list=32%, signal=100%			WP_AMYOTROPHIC_LATERAL_SCLEROSIS_ALS	WP_AMYOTROPHIC_LATERAL_SCLEROSIS_ALS		22	0.539266	1.72196	0.00930233	0.135947	0.999	1482	tags=50%, list=21%, signal=63%
HUMMEL_BURKITTS_LYMPHOMA_UP	HUMMEL_BURKITTS_LYMPHOMA_UP		20	-0.625932	-1.87965	0.00178571	0.0208408	0.772	1074	tags=40%, list=15%, signal=47%			KEGG_ALDOSTERONE_REGULATED_SODIUM_REABSORPTION	KEGG_ALDOSTERONE_REGULATED_SODIUM_REABSORPTION		18	0.567621	1.72177	0.00990099	0.13411	0.999	2177	tags=67%, list=31%, signal=96%
YAO_TEMPORAL_RESPONSE_TO_PROGESTERONE_CLUSTER_14	YAO_TEMPORAL_RESPONSE_TO_PROGESTERONE_CLUSTER_14		125	-0.433682	-1.87629	0	0.0215104	0.789	1497	tags=35%, list=21%, signal=44%			GENTILE_UV_LOW_DOSE_UP	GENTILE_UV_LOW_DOSE_UP		15	0.589764	1.72157	0.0154185	0.132346	0.999	593	tags=40%, list=8%, signal=44%
MALONEY_RESPONSE_TO_17AAG_DN	MALONEY_RESPONSE_TO_17AAG_DN		65	-0.487022	-1.87454	0	0.0215568	0.795	1462	tags=37%, list=21%, signal=46%			RYAN_MANTLE_CELL_LYMPHOMA_NOTCH_DIRECT_UP	RYAN_MANTLE_CELL_LYMPHOMA_NOTCH_DIRECT_UP		52	0.43313	1.72083	0.00471698	0.131474	0.999	1785	tags=44%, list=25%, signal=59%
ZHAN_MULTIPLE_MYELOMA_MS_DN	ZHAN_MULTIPLE_MYELOMA_MS_DN		25	-0.589453	-1.87288	0.00361664	0.0216141	0.803	1483	tags=48%, list=21%, signal=61%			SWEET_KRAS_TARGETS_UP	SWEET_KRAS_TARGETS_UP		36	0.481238	1.71833	0.00229885	0.13214	1	1133	tags=42%, list=16%, signal=49%
ZWANG_EGF_PERSISTENTLY_DN	ZWANG_EGF_PERSISTENTLY_DN		26	-0.588795	-1.86519	0.0017452	0.0232848	0.832	303	tags=27%, list=4%, signal=28%			PID_RET_PATHWAY	PID_RET_PATHWAY		29	0.499915	1.71285	0.00755667	0.136848	1	1131	tags=38%, list=16%, signal=45%
WP_CHOLESTEROL_METABOLISM_WITH_BLOCH_AND_KANDUTSCHRUSSELL_PATHWAYS	WP_CHOLESTEROL_METABOLISM_WITH_BLOCH_AND_KANDUTSCHRUSSELL_PATHWAYS		30	-0.563926	-1.85845	0.00338409	0.0251862	0.854	1443	tags=50%, list=20%, signal=63%			PID_P53_DOWNSTREAM_PATHWAY	PID_P53_DOWNSTREAM_PATHWAY		78	0.392047	1.71245	0.00257069	0.135313	1	767	tags=26%, list=11%, signal=28%
REACTOME_REGULATION_OF_CHOLESTEROL_BIOSYNTHESIS_BY_SREBP_SREBF	REACTOME_REGULATION_OF_CHOLESTEROL_BIOSYNTHESIS_BY_SREBP_SREBF		48	-0.504132	-1.8577	0	0.0249152	0.857	1426	tags=44%, list=20%, signal=54%			BLANCO_MELO_INFLUENZA_A_INFECTION_A594_CELLS_UP	BLANCO_MELO_INFLUENZA_A_INFECTION_A594_CELLS_UP		18	0.563153	1.70916	0.0140187	0.137412	1	401	tags=33%, list=6%, signal=35%
WP_TRANSLATION_FACTORS	WP_TRANSLATION_FACTORS		46	-0.513673	-1.85557	0.00338983	0.0252221	0.866	1676	tags=50%, list=24%, signal=65%			KERLEY_RESPONSE_TO_CISPLATIN_UP	KERLEY_RESPONSE_TO_CISPLATIN_UP		20	0.542821	1.7084	0.00886918	0.136537	1	861	tags=35%, list=12%, signal=40%
ABE_INNER_EAR	ABE_INNER_EAR		15	-0.677294	-1.83896	0.00179211	0.0299568	0.911	1919	tags=80%, list=27%, signal=110%			BLANCO_MELO_COVID19_SARS_COV_2_INFECTION_A594_ACE2_EXPRESSING_CELLS_RUXOLITINIB_UP	BLANCO_MELO_COVID19_SARS_COV_2_INFECTION_A594_ACE2_EXPRESSING_CELLS_RUXOLITINIB_UP		149	0.356317	1.7081	0	0.134908	1	1466	tags=33%, list=21%, signal=41%
GARY_CD5_TARGETS_DN	GARY_CD5_TARGETS_DN		349	-0.373843	-1.83749	0	0.0300041	0.914	2135	tags=45%, list=30%, signal=62%			WP_MICRORNAS_IN_CARDIOMYOCYTE_HYPERTROPHY	WP_MICRORNAS_IN_CARDIOMYOCYTE_HYPERTROPHY		51	0.4352	1.7061	0.00476191	0.135719	1	2555	tags=53%, list=36%, signal=82%
TONG_INTERACT_WITH_PTTG1	TONG_INTERACT_WITH_PTTG1		41	-0.5233	-1.83273	0	0.0314289	0.928	1857	tags=49%, list=26%, signal=66%			AMIT_EGF_RESPONSE_40_HELA	AMIT_EGF_RESPONSE_40_HELA		27	0.501719	1.70493	0.00961539	0.135089	1	1349	tags=48%, list=19%, signal=59%
SCHUHMACHER_MYC_TARGETS_UP	SCHUHMACHER_MYC_TARGETS_UP		67	-0.472744	-1.82872	0	0.0324143	0.933	1634	tags=49%, list=23%, signal=64%			WANG_MLL_TARGETS	WANG_MLL_TARGETS		51	0.429384	1.70285	0	0.135886	1	1154	tags=37%, list=16%, signal=44%
GROSS_HYPOXIA_VIA_HIF1A_UP	GROSS_HYPOXIA_VIA_HIF1A_UP		64	-0.480629	-1.82827	0	0.0322187	0.936	1398	tags=42%, list=20%, signal=52%			EPPERT_LSC_R	EPPERT_LSC_R		26	0.502777	1.70093	0.0168675	0.136624	1	1499	tags=42%, list=21%, signal=54%
TIEN_INTESTINE_PROBIOTICS_24HR_DN	TIEN_INTESTINE_PROBIOTICS_24HR_DN		168	-0.40987	-1.82623	0	0.0324851	0.938	1670	tags=42%, list=24%, signal=54%			LAU_APOPTOSIS_CDKN2A_UP	LAU_APOPTOSIS_CDKN2A_UP		42	0.452292	1.69965	0.00246914	0.136517	1	1479	tags=36%, list=21%, signal=45%
LEE_LIVER_CANCER_SURVIVAL_DN	LEE_LIVER_CANCER_SURVIVAL_DN		150	-0.414221	-1.82236	0	0.0335008	0.947	1825	tags=41%, list=26%, signal=54%			REACTOME_SULFUR_AMINO_ACID_METABOLISM	REACTOME_SULFUR_AMINO_ACID_METABOLISM		18	0.549798	1.69813	0.026506	0.136578	1	356	tags=28%, list=5%, signal=29%
HILLION_HMGA1B_TARGETS	HILLION_HMGA1B_TARGETS		57	-0.482248	-1.81929	0.00160256	0.0343224	0.956	401	tags=25%, list=6%, signal=26%			WP_PHYSIOLOGICAL_AND_PATHOLOGICAL_HYPERTROPHY_OF_THE_HEART	WP_PHYSIOLOGICAL_AND_PATHOLOGICAL_HYPERTROPHY_OF_THE_HEART		16	0.574166	1.69581	0.0112108	0.137462	1	1948	tags=44%, list=28%, signal=60%
LUI_TARGETS_OF_PAX8_PPARG_FUSION	LUI_TARGETS_OF_PAX8_PPARG_FUSION		31	-0.547356	-1.81894	0.00516351	0.0340255	0.957	1661	tags=52%, list=24%, signal=67%			HAHTOLA_MYCOSIS_FUNGOIDES_CD4_UP	HAHTOLA_MYCOSIS_FUNGOIDES_CD4_UP		32	0.480244	1.69431	0.00487805	0.137512	1	2225	tags=63%, list=32%, signal=91%
YAO_TEMPORAL_RESPONSE_TO_PROGESTERONE_CLUSTER_17	YAO_TEMPORAL_RESPONSE_TO_PROGESTERONE_CLUSTER_17		170	-0.394778	-1.80123	0	0.0411889	0.977	1250	tags=31%, list=18%, signal=36%			DURAND_STROMA_NS_UP	DURAND_STROMA_NS_UP		74	0.405291	1.69119	0	0.139523	1	1374	tags=34%, list=20%, signal=42%
OUELLET_OVARIAN_CANCER_INVASIVE_VS_LMP_UP	OUELLET_OVARIAN_CANCER_INVASIVE_VS_LMP_UP		98	-0.425395	-1.79748	0.00156986	0.042602	0.978	2180	tags=47%, list=31%, signal=67%			PID_P38_MKK3_6PATHWAY	PID_P38_MKK3_6PATHWAY		16	0.587576	1.68906	0.0139211	0.139977	1	676	tags=31%, list=10%, signal=34%
WONG_MITOCHONDRIA_GENE_MODULE	WONG_MITOCHONDRIA_GENE_MODULE		177	-0.3955	-1.78764	0	0.0469171	0.987	1781	tags=41%, list=25%, signal=54%			BOSCO_EPITHELIAL_DIFFERENTIATION_MODULE	BOSCO_EPITHELIAL_DIFFERENTIATION_MODULE		18	0.554809	1.68839	0.0178174	0.139082	1	646	tags=39%, list=9%, signal=43%
REACTOME_GPCR_LIGAND_BINDING	REACTOME_GPCR_LIGAND_BINDING		29	-0.544168	-1.78368	0.00171233	0.0483256	0.991	391	tags=24%, list=6%, signal=25%			JECHLINGER_EPITHELIAL_TO_MESENCHYMAL_TRANSITION_DN	JECHLINGER_EPITHELIAL_TO_MESENCHYMAL_TRANSITION_DN		37	0.461858	1.68257	0.00468384	0.144004	1	1043	tags=38%, list=15%, signal=44%
DIAZ_CHRONIC_MYELOGENOUS_LEUKEMIA_DN	DIAZ_CHRONIC_MYELOGENOUS_LEUKEMIA_DN		39	-0.506791	-1.7831	0	0.0479537	0.991	490	tags=31%, list=7%, signal=33%			DUAN_PRDM5_TARGETS	DUAN_PRDM5_TARGETS		30	0.48639	1.68006	0.00738916	0.145201	1	1530	tags=47%, list=22%, signal=59%
WANG_TUMOR_INVASIVENESS_UP	WANG_TUMOR_INVASIVENESS_UP		316	-0.369267	-1.77815	0	0.049969	0.995	2207	tags=45%, list=31%, signal=62%			WARTERS_RESPONSE_TO_IR_SKIN	WARTERS_RESPONSE_TO_IR_SKIN		34	0.474373	1.67543	0.00992556	0.149082	1	1668	tags=44%, list=24%, signal=58%
MOOTHA_VOXPHOS	MOOTHA_VOXPHOS		76	-0.445721	-1.76595	0	0.0562858	0.999	1781	tags=47%, list=25%, signal=63%			TSAI_RESPONSE_TO_IONIZING_RADIATION	TSAI_RESPONSE_TO_IONIZING_RADIATION		76	0.393075	1.67058	0.00259067	0.153458	1	1732	tags=38%, list=25%, signal=50%
ZHONG_SECRETOME_OF_LUNG_CANCER_AND_FIBROBLAST	ZHONG_SECRETOME_OF_LUNG_CANCER_AND_FIBROBLAST		108	-0.413863	-1.76365	0	0.0568616	0.999	2033	tags=48%, list=29%, signal=67%			CREIGHTON_ENDOCRINE_THERAPY_RESISTANCE_2	CREIGHTON_ENDOCRINE_THERAPY_RESISTANCE_2		119	0.363066	1.66492	0	0.15886	1	1852	tags=42%, list=26%, signal=56%
MANALO_HYPOXIA_DN	MANALO_HYPOXIA_DN		243	-0.376044	-1.76018	0	0.0583654	1	2037	tags=44%, list=29%, signal=60%			DORSAM_HOXA9_TARGETS_DN	DORSAM_HOXA9_TARGETS_DN		17	0.551848	1.66489	0.00911162	0.157108	1	1536	tags=41%, list=22%, signal=53%
REACTOME_ACTIVATION_OF_GENE_EXPRESSION_BY_SREBF_SREBP	REACTOME_ACTIVATION_OF_GENE_EXPRESSION_BY_SREBF_SREBP		35	-0.510381	-1.75582	0.0017762	0.0601359	1	1426	tags=46%, list=20%, signal=57%			FOROUTAN_INTEGRATED_TGFB_EMT_UP	FOROUTAN_INTEGRATED_TGFB_EMT_UP		37	0.445557	1.66136	0.0078125	0.159706	1	1248	tags=41%, list=18%, signal=49%
DEN_INTERACT_WITH_LCA5	DEN_INTERACT_WITH_LCA5		22	-0.567928	-1.74752	0.00690846	0.0647814	1	2078	tags=64%, list=29%, signal=90%			MANNE_COVID19_ICU_VS_HEALTHY_DONOR_PLATELETS_DN	MANNE_COVID19_ICU_VS_HEALTHY_DONOR_PLATELETS_DN		46	0.421858	1.65939	0.0117647	0.160619	1	617	tags=26%, list=9%, signal=28%
JIANG_AGING_HYPOTHALAMUS_DN	JIANG_AGING_HYPOTHALAMUS_DN		20	-0.589036	-1.74709	0.00707965	0.0643835	1	1574	tags=50%, list=22%, signal=64%			REACTOME_TRANSCRIPTIONAL_REGULATION_OF_GRANULOPOIESIS	REACTOME_TRANSCRIPTIONAL_REGULATION_OF_GRANULOPOIESIS		24	0.510127	1.65815	0.0155211	0.160653	1	1825	tags=46%, list=26%, signal=62%
REACTOME_RMTS_METHYLATE_HISTONE_ARGININES	REACTOME_RMTS_METHYLATE_HISTONE_ARGININES		33	-0.510585	-1.74437	0.0053286	0.0656325	1	1678	tags=48%, list=24%, signal=63%			REACTOME_PI3K_AKT_SIGNALING_IN_CANCER	REACTOME_PI3K_AKT_SIGNALING_IN_CANCER		45	0.434729	1.65686	0.00761421	0.160578	1	203	tags=16%, list=3%, signal=16%
CHICAS_RB1_TARGETS_LOW_SERUM	CHICAS_RB1_TARGETS_LOW_SERUM		69	-0.441755	-1.74112	0	0.0671199	1	1593	tags=38%, list=23%, signal=48%			MCCLUNG_COCAIN_REWARD_4WK	MCCLUNG_COCAIN_REWARD_4WK		36	0.455968	1.65657	0.00997506	0.159422	1	2248	tags=64%, list=32%, signal=93%
IVANOVA_HEMATOPOIESIS_EARLY_PROGENITOR	IVANOVA_HEMATOPOIESIS_EARLY_PROGENITOR		273	-0.363218	-1.74083	0	0.066579	1	1149	tags=24%, list=16%, signal=27%			PRAMOONJAGO_SOX4_TARGETS_UP	PRAMOONJAGO_SOX4_TARGETS_UP		34	0.463393	1.65556	0.00507614	0.159002	1	1357	tags=35%, list=19%, signal=44%
KEGG_GLYCOLYSIS_GLUCONEOGENESIS	KEGG_GLYCOLYSIS_GLUCONEOGENESIS		30	-0.530053	-1.73965	0.00681431	0.0667381	1	982	tags=40%, list=14%, signal=46%			RICKMAN_HEAD_AND_NECK_CANCER_C	RICKMAN_HEAD_AND_NECK_CANCER_C		18	0.54754	1.6518	0.0263736	0.162432	1	1193	tags=44%, list=17%, signal=53%
LEE_LIVER_CANCER_MYC_UP	LEE_LIVER_CANCER_MYC_UP		34	-0.50864	-1.73853	0	0.0667202	1	1214	tags=35%, list=17%, signal=42%			RUTELLA_RESPONSE_TO_HGF_DN	RUTELLA_RESPONSE_TO_HGF_DN		120	0.361747	1.65013	0.00290698	0.162749	1	1540	tags=38%, list=22%, signal=48%
SCHLOSSER_MYC_TARGETS_AND_SERUM_RESPONSE_DN	SCHLOSSER_MYC_TARGETS_AND_SERUM_RESPONSE_DN		41	-0.490615	-1.73711	0.00172712	0.0671065	1	1769	tags=51%, list=25%, signal=68%			HIRSCH_CELLULAR_TRANSFORMATION_SIGNATURE_UP	HIRSCH_CELLULAR_TRANSFORMATION_SIGNATURE_UP		134	0.348962	1.64299	0	0.17017	1	1800	tags=42%, list=26%, signal=55%
REACTOME_CHAPERONE_MEDIATED_AUTOPHAGY	REACTOME_CHAPERONE_MEDIATED_AUTOPHAGY		15	-0.630981	-1.73219	0.0105079	0.0697101	1	1171	tags=47%, list=17%, signal=56%			PHONG_TNF_RESPONSE_NOT_VIA_P38	PHONG_TNF_RESPONSE_NOT_VIA_P38		188	0.332741	1.6419	0	0.169734	1	1425	tags=33%, list=20%, signal=40%
NADLER_OBESITY_DN	NADLER_OBESITY_DN		27	-0.53802	-1.73091	0.00528169	0.0699369	1	311	tags=26%, list=4%, signal=27%			PID_ECADHERIN_STABILIZATION_PATHWAY	PID_ECADHERIN_STABILIZATION_PATHWAY		33	0.449763	1.64092	0.0118483	0.169362	1	2041	tags=55%, list=29%, signal=76%
WP_HEREDITARY_LEIOMYOMATOSIS_AND_RENAL_CELL_CARCINOMA_PATHWAY	WP_HEREDITARY_LEIOMYOMATOSIS_AND_RENAL_CELL_CARCINOMA_PATHWAY		18	-0.607675	-1.7262	0.00539568	0.0724193	1	982	tags=39%, list=14%, signal=45%			TAVOR_CEBPA_TARGETS_UP	TAVOR_CEBPA_TARGETS_UP		21	0.51499	1.63816	0.0121065	0.171398	1	1776	tags=57%, list=25%, signal=76%
RODWELL_AGING_KIDNEY_NO_BLOOD_UP	RODWELL_AGING_KIDNEY_NO_BLOOD_UP		87	-0.422175	-1.71956	0	0.0765215	1	904	tags=30%, list=13%, signal=34%			FEVR_CTNNB1_TARGETS_UP	FEVR_CTNNB1_TARGETS_UP		326	0.310786	1.63793	0	0.170009	1	1460	tags=31%, list=21%, signal=37%
KEGG_PARKINSONS_DISEASE	KEGG_PARKINSONS_DISEASE		85	-0.424076	-1.71793	0.00151976	0.0770768	1	1569	tags=35%, list=22%, signal=45%			REACTOME_NUCLEAR_RECEPTOR_TRANSCRIPTION_PATHWAY	REACTOME_NUCLEAR_RECEPTOR_TRANSCRIPTION_PATHWAY		19	0.533678	1.63736	0.0212264	0.169046	1	1270	tags=47%, list=18%, signal=58%
JOHANSSON_GLIOMAGENESIS_BY_PDGFB_UP	JOHANSSON_GLIOMAGENESIS_BY_PDGFB_UP		45	-0.47959	-1.71629	0.0052356	0.0775359	1	1537	tags=36%, list=22%, signal=45%			BENPORATH_PRC2_TARGETS	BENPORATH_PRC2_TARGETS		63	0.400701	1.63726	0.00246305	0.167627	1	1055	tags=33%, list=15%, signal=39%
DAIRKEE_CANCER_PRONE_RESPONSE_BPA_E2	DAIRKEE_CANCER_PRONE_RESPONSE_BPA_E2		83	-0.425419	-1.71476	0	0.077909	1	2034	tags=42%, list=29%, signal=59%			WP_GLUCOCORTICOID_RECEPTOR_PATHWAY	WP_GLUCOCORTICOID_RECEPTOR_PATHWAY		32	0.473822	1.63725	0.0169903	0.166045	1	957	tags=34%, list=14%, signal=40%
HORTON_SREBF_TARGETS	HORTON_SREBF_TARGETS		21	-0.575948	-1.71398	0.0018315	0.0777051	1	1648	tags=52%, list=23%, signal=68%			FOROUTAN_TGFB_EMT_UP	FOROUTAN_TGFB_EMT_UP		77	0.381712	1.63695	0.00250627	0.164813	1	1266	tags=36%, list=18%, signal=44%
REACTOME_CLASS_A_1_RHODOPSIN_LIKE_RECEPTORS	REACTOME_CLASS_A_1_RHODOPSIN_LIKE_RECEPTORS		18	-0.574919	-1.71224	0.00902527	0.0781699	1	391	tags=28%, list=6%, signal=29%			WINZEN_DEGRADED_VIA_KHSRP	WINZEN_DEGRADED_VIA_KHSRP		40	0.445334	1.63567	0.00973236	0.16499	1	1081	tags=38%, list=15%, signal=44%
GREGORY_SYNTHETIC_LETHAL_WITH_IMATINIB	GREGORY_SYNTHETIC_LETHAL_WITH_IMATINIB		72	-0.432855	-1.71163	0	0.0778522	1	1010	tags=24%, list=14%, signal=27%			PEREZ_TP53_AND_TP63_TARGETS	PEREZ_TP53_AND_TP63_TARGETS		59	0.405997	1.63361	0.0101781	0.165965	1	1697	tags=46%, list=24%, signal=60%
KIM_BIPOLAR_DISORDER_OLIGODENDROCYTE_DENSITY_CORR_UP	KIM_BIPOLAR_DISORDER_OLIGODENDROCYTE_DENSITY_CORR_UP		476	-0.340678	-1.70781	0	0.0800238	1	1593	tags=32%, list=23%, signal=38%			FOROUTAN_INTEGRATED_TGFB_EMT_DN	FOROUTAN_INTEGRATED_TGFB_EMT_DN		33	0.44965	1.63193	0.00712589	0.166545	1	1056	tags=33%, list=15%, signal=39%
DURCHDEWALD_SKIN_CARCINOGENESIS_UP	DURCHDEWALD_SKIN_CARCINOGENESIS_UP		30	-0.522598	-1.70776	0.00518135	0.0793361	1	1104	tags=40%, list=16%, signal=47%			XU_HGF_SIGNALING_NOT_VIA_AKT1_6HR	XU_HGF_SIGNALING_NOT_VIA_AKT1_6HR		15	0.585845	1.62856	0.0240964	0.169333	1	478	tags=33%, list=7%, signal=36%
ZHAN_MULTIPLE_MYELOMA_PR_UP	ZHAN_MULTIPLE_MYELOMA_PR_UP		37	-0.494924	-1.70753	0.00695652	0.078804	1	1652	tags=43%, list=23%, signal=56%			CASORELLI_ACUTE_PROMYELOCYTIC_LEUKEMIA_UP	CASORELLI_ACUTE_PROMYELOCYTIC_LEUKEMIA_UP		73	0.383721	1.62576	0.00775194	0.171507	1	1743	tags=40%, list=25%, signal=52%
TARTE_PLASMA_CELL_VS_PLASMABLAST_UP	TARTE_PLASMA_CELL_VS_PLASMABLAST_UP		107	-0.399433	-1.70332	0.00161812	0.0815829	1	1034	tags=32%, list=15%, signal=37%			PID_IL4_2PATHWAY	PID_IL4_2PATHWAY		25	0.489887	1.62246	0.025463	0.174558	1	914	tags=32%, list=13%, signal=37%
REACTOME_SNRNP_ASSEMBLY	REACTOME_SNRNP_ASSEMBLY		49	-0.47406	-1.70239	0.00504202	0.0816558	1	1733	tags=45%, list=25%, signal=59%			WALLACE_PROSTATE_CANCER_RACE_UP	WALLACE_PROSTATE_CANCER_RACE_UP		41	0.433009	1.62152	0.0101266	0.174082	1	499	tags=22%, list=7%, signal=23%
REACTOME_RNA_POLYMERASE_III_TRANSCRIPTION_INITIATION_FROM_TYPE_1_PROMOTER	REACTOME_RNA_POLYMERASE_III_TRANSCRIPTION_INITIATION_FROM_TYPE_1_PROMOTER		23	-0.552474	-1.70019	0.00869565	0.0827892	1	1772	tags=48%, list=25%, signal=64%			WP_VITAMIN_B12_METABOLISM	WP_VITAMIN_B12_METABOLISM		18	0.533329	1.62058	0.0189573	0.173779	1	1389	tags=44%, list=20%, signal=55%
BENPORATH_ES_1	BENPORATH_ES_1		233	-0.359326	-1.69972	0	0.0824587	1	1976	tags=43%, list=28%, signal=58%			FOROUTAN_PRODRANK_TGFB_EMT_UP	FOROUTAN_PRODRANK_TGFB_EMT_UP		77	0.381712	1.61368	0.00804289	0.181627	1	1266	tags=36%, list=18%, signal=44%
CUI_TCF21_TARGETS_2_UP	CUI_TCF21_TARGETS_2_UP		204	-0.365598	-1.69808	0	0.083073	1	1472	tags=29%, list=21%, signal=36%			REACTOME_TP53_REGULATES_TRANSCRIPTION_OF_ADDITIONAL_CELL_CYCLE_GENES_WHOSE_EXACT_ROLE_IN_THE_P53_PATHWAY_REMAIN_UNCERTAIN	REACTOME_TP53_REGULATES_TRANSCRIPTION_OF_ADDITIONAL_CELL_CYCLE_GENES_WHOSE_EXACT_ROLE_IN_THE_P53_PATHWAY_REMAIN_UNCERTAIN		17	0.531098	1.61362	0.0323326	0.180165	1	1196	tags=47%, list=17%, signal=57%
GAVIN_FOXP3_TARGETS_CLUSTER_T7	GAVIN_FOXP3_TARGETS_CLUSTER_T7		77	-0.422847	-1.69391	0.00158228	0.0853531	1	1948	tags=43%, list=28%, signal=59%			REACTOME_KERATINIZATION	REACTOME_KERATINIZATION		19	0.51575	1.61295	0.0273973	0.179498	1	1619	tags=47%, list=23%, signal=61%
NATSUME_RESPONSE_TO_INTERFERON_BETA_DN	NATSUME_RESPONSE_TO_INTERFERON_BETA_DN		37	-0.480186	-1.68714	0.00688468	0.0903513	1	698	tags=27%, list=10%, signal=30%			ULE_SPLICING_VIA_NOVA2	ULE_SPLICING_VIA_NOVA2		24	0.486388	1.61079	0.0186047	0.181132	1	1630	tags=46%, list=23%, signal=59%
LUI_THYROID_CANCER_PAX8_PPARG_DN	LUI_THYROID_CANCER_PAX8_PPARG_DN		41	-0.468468	-1.68682	0.00490196	0.0898138	1	593	tags=27%, list=8%, signal=29%			KIM_RESPONSE_TO_TSA_AND_DECITABINE_UP	KIM_RESPONSE_TO_TSA_AND_DECITABINE_UP		37	0.442632	1.60962	0.0215311	0.181352	1	1619	tags=51%, list=23%, signal=66%
OSMAN_BLADDER_CANCER_DN	OSMAN_BLADDER_CANCER_DN		282	-0.351928	-1.68174	0	0.0933876	1	1186	tags=26%, list=17%, signal=30%			PARK_APL_PATHOGENESIS_DN	PARK_APL_PATHOGENESIS_DN		21	0.506369	1.60892	0.021028	0.180711	1	1893	tags=62%, list=27%, signal=84%
CHIANG_LIVER_CANCER_SUBCLASS_UNANNOTATED_DN	CHIANG_LIVER_CANCER_SUBCLASS_UNANNOTATED_DN		164	-0.375307	-1.68166	0	0.092674	1	2161	tags=46%, list=31%, signal=64%			RODRIGUES_THYROID_CARCINOMA_DN	RODRIGUES_THYROID_CARCINOMA_DN		42	0.430712	1.60795	0.00956938	0.180689	1	1876	tags=52%, list=27%, signal=71%
KAYO_CALORIE_RESTRICTION_MUSCLE_DN	KAYO_CALORIE_RESTRICTION_MUSCLE_DN		48	-0.460967	-1.6795	0.00682594	0.093745	1	901	tags=29%, list=13%, signal=33%			WP_PRIMARY_FOCAL_SEGMENTAL_GLOMERULOSCLEROSIS_FSGS	WP_PRIMARY_FOCAL_SEGMENTAL_GLOMERULOSCLEROSIS_FSGS		40	0.434157	1.607	0.0173697	0.180524	1	1172	tags=33%, list=17%, signal=39%
HORIUCHI_WTAP_TARGETS_DN	HORIUCHI_WTAP_TARGETS_DN		250	-0.349131	-1.67113	0	0.100576	1	1750	tags=33%, list=25%, signal=43%			WP_NUCLEAR_RECEPTORS	WP_NUCLEAR_RECEPTORS		15	0.561683	1.60617	0.0303738	0.180431	1	1270	tags=53%, list=18%, signal=65%
STARK_PREFRONTAL_CORTEX_22Q11_DELETION_DN	STARK_PREFRONTAL_CORTEX_22Q11_DELETION_DN		412	-0.335004	-1.66652	0	0.104092	1	1794	tags=34%, list=25%, signal=44%			DACOSTA_UV_RESPONSE_VIA_ERCC3_COMMON_UP	DACOSTA_UV_RESPONSE_VIA_ERCC3_COMMON_UP		43	0.421126	1.60587	0.0123153	0.179413	1	1564	tags=42%, list=22%, signal=53%
TONKS_TARGETS_OF_RUNX1_RUNX1T1_FUSION_MONOCYTE_UP	TONKS_TARGETS_OF_RUNX1_RUNX1T1_FUSION_MONOCYTE_UP		133	-0.38136	-1.66423	0	0.10575	1	1473	tags=33%, list=21%, signal=41%			GERY_CEBP_TARGETS	GERY_CEBP_TARGETS		59	0.398043	1.60563	0.00997506	0.178374	1	602	tags=25%, list=9%, signal=28%
WONG_PROTEASOME_GENE_MODULE	WONG_PROTEASOME_GENE_MODULE		43	-0.470246	-1.66315	0.00666667	0.105872	1	2115	tags=47%, list=30%, signal=66%			BERENJENO_TRANSFORMED_BY_RHOA_FOREVER_DN	BERENJENO_TRANSFORMED_BY_RHOA_FOREVER_DN		22	0.491539	1.59642	0.0178174	0.19008	1	1349	tags=45%, list=19%, signal=56%
NIKOLSKY_BREAST_CANCER_20Q11_AMPLICON	NIKOLSKY_BREAST_CANCER_20Q11_AMPLICON		20	-0.555577	-1.66307	0.0108303	0.105135	1	523	tags=30%, list=7%, signal=32%			REACTOME_CONSTITUTIVE_SIGNALING_BY_ABERRANT_PI3K_IN_CANCER	REACTOME_CONSTITUTIVE_SIGNALING_BY_ABERRANT_PI3K_IN_CANCER		26	0.472166	1.59619	0.0232558	0.188936	1	1003	tags=31%, list=14%, signal=36%
CAFFAREL_RESPONSE_TO_THC_24HR_5_UP	CAFFAREL_RESPONSE_TO_THC_24HR_5_UP		26	-0.527444	-1.6616	0.0105634	0.105693	1	1742	tags=46%, list=25%, signal=61%			BIOCARTA_TOLL_PATHWAY	BIOCARTA_TOLL_PATHWAY		15	0.549315	1.59283	0.0397196	0.192689	1	1495	tags=40%, list=21%, signal=51%
TAKAO_RESPONSE_TO_UVB_RADIATION_UP	TAKAO_RESPONSE_TO_UVB_RADIATION_UP		73	-0.419001	-1.65891	0.00161551	0.10746	1	726	tags=26%, list=10%, signal=29%			RUIZ_TNC_TARGETS_UP	RUIZ_TNC_TARGETS_UP		80	0.368148	1.59065	0.00777202	0.194293	1	1746	tags=43%, list=25%, signal=56%
BOYAULT_LIVER_CANCER_SUBCLASS_G3_UP	BOYAULT_LIVER_CANCER_SUBCLASS_G3_UP		169	-0.369621	-1.65624	0	0.108991	1	1786	tags=37%, list=25%, signal=49%			KORKOLA_YOLK_SAC_TUMOR	KORKOLA_YOLK_SAC_TUMOR		17	0.531466	1.58999	0.0271399	0.193828	1	729	tags=41%, list=10%, signal=46%
BENPORATH_MYC_TARGETS_WITH_EBOX	BENPORATH_MYC_TARGETS_WITH_EBOX		148	-0.374688	-1.65584	0	0.108536	1	1851	tags=45%, list=26%, signal=59%			LIM_MAMMARY_STEM_CELL_UP	LIM_MAMMARY_STEM_CELL_UP		137	0.337019	1.58888	0.00273224	0.193937	1	1340	tags=33%, list=19%, signal=40%
SHIPP_DLBCL_VS_FOLLICULAR_LYMPHOMA_UP	SHIPP_DLBCL_VS_FOLLICULAR_LYMPHOMA_UP		37	-0.478138	-1.65252	0.00682594	0.110957	1	1171	tags=38%, list=17%, signal=45%			DELPUECH_FOXO3_TARGETS_UP	DELPUECH_FOXO3_TARGETS_UP		38	0.435734	1.58719	0.0090703	0.195133	1	1597	tags=47%, list=23%, signal=61%
KYNG_RESPONSE_TO_H2O2	KYNG_RESPONSE_TO_H2O2		44	-0.456324	-1.65205	0.00337838	0.110599	1	1695	tags=41%, list=24%, signal=54%			VANTVEER_BREAST_CANCER_ESR1_UP	VANTVEER_BREAST_CANCER_ESR1_UP		79	0.376532	1.58711	0.00498753	0.193756	1	878	tags=25%, list=12%, signal=29%
KYNG_DNA_DAMAGE_BY_4NQO	KYNG_DNA_DAMAGE_BY_4NQO		22	-0.531913	-1.65136	0.0140351	0.110635	1	972	tags=36%, list=14%, signal=42%			REACTOME_FORMATION_OF_THE_CORNIFIED_ENVELOPE	REACTOME_FORMATION_OF_THE_CORNIFIED_ENVELOPE		19	0.51575	1.58653	0.0277186	0.19332	1	1619	tags=47%, list=23%, signal=61%
KIM_ALL_DISORDERS_OLIGODENDROCYTE_NUMBER_CORR_UP	KIM_ALL_DISORDERS_OLIGODENDROCYTE_NUMBER_CORR_UP		495	-0.328968	-1.64887	0	0.112536	1	1593	tags=32%, list=23%, signal=39%			MEISSNER_BRAIN_HCP_WITH_H3K27ME3	MEISSNER_BRAIN_HCP_WITH_H3K27ME3		22	0.494721	1.58618	0.0252874	0.192369	1	1540	tags=50%, list=22%, signal=64%
BLANCO_MELO_INFLUENZA_A_INFECTION_A594_CELLS_DN	BLANCO_MELO_INFLUENZA_A_INFECTION_A594_CELLS_DN		55	-0.441944	-1.64511	0.00337838	0.115554	1	738	tags=25%, list=10%, signal=28%			REACTOME_RND1_GTPASE_CYCLE	REACTOME_RND1_GTPASE_CYCLE		33	0.444568	1.58547	0.00943396	0.191995	1	1579	tags=39%, list=22%, signal=51%
LI_LUNG_CANCER	LI_LUNG_CANCER		24	-0.52756	-1.64486	0.0163339	0.114954	1	1947	tags=38%, list=28%, signal=52%			WP_TNFALPHA_SIGNALING_PATHWAY	WP_TNFALPHA_SIGNALING_PATHWAY		63	0.387814	1.58541	0.00250627	0.190662	1	1766	tags=44%, list=25%, signal=59%
WELCSH_BRCA1_TARGETS_DN	WELCSH_BRCA1_TARGETS_DN		118	-0.38515	-1.64457	0.0015528	0.114414	1	1881	tags=43%, list=27%, signal=58%			BIOCARTA_NTHI_PATHWAY	BIOCARTA_NTHI_PATHWAY		17	0.524707	1.58092	0.0320366	0.196235	1	854	tags=41%, list=12%, signal=47%
BERTUCCI_INVASIVE_CARCINOMA_DUCTAL_VS_LOBULAR_UP	BERTUCCI_INVASIVE_CARCINOMA_DUCTAL_VS_LOBULAR_UP		15	-0.584924	-1.6442	0.0166667	0.113981	1	940	tags=40%, list=13%, signal=46%			BLANCO_MELO_COVID19_SARS_COV_2_INFECTION_A594_ACE2_EXPRESSING_CELLS_UP	BLANCO_MELO_COVID19_SARS_COV_2_INFECTION_A594_ACE2_EXPRESSING_CELLS_UP		152	0.33003	1.57809	0	0.19878	1	1568	tags=33%, list=22%, signal=41%
REACTOME_CHOLESTEROL_BIOSYNTHESIS	REACTOME_CHOLESTEROL_BIOSYNTHESIS		21	-0.544945	-1.64347	0.0142349	0.113832	1	1674	tags=52%, list=24%, signal=68%			LIANG_HEMATOPOIESIS_STEM_CELL_NUMBER_SMALL_VS_HUGE_DN	LIANG_HEMATOPOIESIS_STEM_CELL_NUMBER_SMALL_VS_HUGE_DN		18	0.526579	1.57765	0.0309735	0.197972	1	1271	tags=44%, list=18%, signal=54%
REACTOME_HSP90_CHAPERONE_CYCLE_FOR_STEROID_HORMONE_RECEPTORS_SHR_IN_THE_PRESENCE_OF_LIGAND	REACTOME_HSP90_CHAPERONE_CYCLE_FOR_STEROID_HORMONE_RECEPTORS_SHR_IN_THE_PRESENCE_OF_LIGAND		36	-0.472858	-1.64293	0.0131363	0.113599	1	1807	tags=44%, list=26%, signal=59%			BROWNE_HCMV_INFECTION_6HR_DN	BROWNE_HCMV_INFECTION_6HR_DN		93	0.356142	1.57482	0	0.200724	1	1516	tags=35%, list=22%, signal=45%
KEGG_OXIDATIVE_PHOSPHORYLATION	KEGG_OXIDATIVE_PHOSPHORYLATION		90	-0.400394	-1.64226	0.00169205	0.113404	1	876	tags=24%, list=12%, signal=28%			BLANCO_MELO_BRONCHIAL_EPITHELIAL_CELLS_INFLUENZA_A_INFECTION_UP	BLANCO_MELO_BRONCHIAL_EPITHELIAL_CELLS_INFLUENZA_A_INFECTION_UP		44	0.413492	1.57456	0.00502513	0.199709	1	1866	tags=50%, list=26%, signal=68%
NAKAMURA_CANCER_MICROENVIRONMENT_DN	NAKAMURA_CANCER_MICROENVIRONMENT_DN		39	-0.473137	-1.63983	0.00894454	0.115038	1	934	tags=31%, list=13%, signal=35%			WP_WNT_SIGNALING_PATHWAY_AND_PLURIPOTENCY	WP_WNT_SIGNALING_PATHWAY_AND_PLURIPOTENCY		47	0.402517	1.57322	0.00997506	0.20017	1	1911	tags=38%, list=27%, signal=52%
KYNG_RESPONSE_TO_H2O2_VIA_ERCC6_DN	KYNG_RESPONSE_TO_H2O2_VIA_ERCC6_DN		33	-0.47727	-1.63836	0.0103627	0.11588	1	1327	tags=42%, list=19%, signal=52%			BLANCO_MELO_COVID19_BRONCHIAL_EPITHELIAL_CELLS_SARS_COV_2_INFECTION_UP	BLANCO_MELO_COVID19_BRONCHIAL_EPITHELIAL_CELLS_SARS_COV_2_INFECTION_UP		37	0.427981	1.5704	0.0168269	0.202983	1	542	tags=27%, list=8%, signal=29%
REACTOME_HOST_INTERACTIONS_OF_HIV_FACTORS	REACTOME_HOST_INTERACTIONS_OF_HIV_FACTORS		107	-0.391778	-1.6367	0.0015674	0.116643	1	2181	tags=46%, list=31%, signal=65%			NEMETH_INFLAMMATORY_RESPONSE_LPS_UP	NEMETH_INFLAMMATORY_RESPONSE_LPS_UP		49	0.407842	1.56384	0.0155039	0.211255	1	1540	tags=35%, list=22%, signal=44%
REACTOME_DETOXIFICATION_OF_REACTIVE_OXYGEN_SPECIES	REACTOME_DETOXIFICATION_OF_REACTIVE_OXYGEN_SPECIES		19	-0.551825	-1.63589	0.0261682	0.116627	1	850	tags=32%, list=12%, signal=36%			BLANCO_MELO_MERS_COV_INFECTION_MCR5_CELLS_UP	BLANCO_MELO_MERS_COV_INFECTION_MCR5_CELLS_UP		47	0.40127	1.56358	0.0143885	0.21022	1	1655	tags=49%, list=23%, signal=64%
GRAHAM_CML_QUIESCENT_VS_NORMAL_QUIESCENT_UP	GRAHAM_CML_QUIESCENT_VS_NORMAL_QUIESCENT_UP		52	-0.442669	-1.63477	0.00679117	0.11703	1	1657	tags=44%, list=24%, signal=57%			GEISS_RESPONSE_TO_DSRNA_UP	GEISS_RESPONSE_TO_DSRNA_UP		21	0.498182	1.56035	0.0341686	0.214013	1	1854	tags=52%, list=26%, signal=71%
JAIN_NFKB_SIGNALING	JAIN_NFKB_SIGNALING		53	-0.43841	-1.63444	0.00493421	0.116577	1	889	tags=23%, list=13%, signal=26%			GARGALOVIC_RESPONSE_TO_OXIDIZED_PHOSPHOLIPIDS_TURQUOISE_UP	GARGALOVIC_RESPONSE_TO_OXIDIZED_PHOSPHOLIPIDS_TURQUOISE_UP		58	0.391793	1.56023	0.00995025	0.212784	1	2097	tags=48%, list=30%, signal=68%
REACTOME_DEFECTIVE_CFTR_CAUSES_CYSTIC_FIBROSIS	REACTOME_DEFECTIVE_CFTR_CAUSES_CYSTIC_FIBROSIS		53	-0.433071	-1.62997	0	0.120352	1	2032	tags=43%, list=29%, signal=61%			PID_HES_HEY_PATHWAY	PID_HES_HEY_PATHWAY		31	0.444053	1.55858	0.0292135	0.213919	1	1651	tags=42%, list=23%, signal=55%
MODY_HIPPOCAMPUS_PRENATAL	MODY_HIPPOCAMPUS_PRENATAL		40	-0.467353	-1.62788	0.00722022	0.121666	1	1386	tags=40%, list=20%, signal=50%			VECCHI_GASTRIC_CANCER_EARLY_DN	VECCHI_GASTRIC_CANCER_EARLY_DN		64	0.369594	1.55765	0.00982801	0.213907	1	1357	tags=36%, list=19%, signal=44%
CASORELLI_ACUTE_PROMYELOCYTIC_LEUKEMIA_DN	CASORELLI_ACUTE_PROMYELOCYTIC_LEUKEMIA_DN		481	-0.321886	-1.62452	0	0.124374	1	1726	tags=34%, list=24%, signal=42%			WP_CHROMOSOMAL_AND_MICROSATELLITE_INSTABILITY_IN_COLORECTAL_CANCER	WP_CHROMOSOMAL_AND_MICROSATELLITE_INSTABILITY_IN_COLORECTAL_CANCER		48	0.404533	1.55648	0.0289474	0.214146	1	854	tags=25%, list=12%, signal=28%
REACTOME_METABOLISM_OF_STEROIDS	REACTOME_METABOLISM_OF_STEROIDS		77	-0.405353	-1.62369	0.00981997	0.124383	1	1443	tags=35%, list=20%, signal=44%			TONKS_TARGETS_OF_RUNX1_RUNX1T1_FUSION_ERYTHROCYTE_UP	TONKS_TARGETS_OF_RUNX1_RUNX1T1_FUSION_ERYTHROCYTE_UP		54	0.407143	1.55537	0.0217391	0.214296	1	1869	tags=56%, list=27%, signal=75%
WP_NSP1_FROM_SARSCOV2_INHIBITS_TRANSLATION_INITIATION_IN_THE_HOST_CELL	WP_NSP1_FROM_SARSCOV2_INHIBITS_TRANSLATION_INITIATION_IN_THE_HOST_CELL		16	-0.57726	-1.62238	0.0110497	0.124929	1	1434	tags=50%, list=20%, signal=63%			LIM_MAMMARY_LUMINAL_MATURE_DN	LIM_MAMMARY_LUMINAL_MATURE_DN		33	0.438367	1.55531	0.0137931	0.21298	1	1719	tags=48%, list=24%, signal=64%
SATOH_COLORECTAL_CANCER_MYC_UP	SATOH_COLORECTAL_CANCER_MYC_UP		66	-0.424162	-1.62189	0.00166945	0.124624	1	1705	tags=48%, list=24%, signal=63%			KIM_WT1_TARGETS_12HR_UP	KIM_WT1_TARGETS_12HR_UP		79	0.366527	1.55484	0.00735294	0.212236	1	271	tags=16%, list=4%, signal=17%
GOLDRATH_HOMEOSTATIC_PROLIFERATION	GOLDRATH_HOMEOSTATIC_PROLIFERATION		124	-0.378631	-1.62034	0.0014771	0.125502	1	1465	tags=29%, list=21%, signal=36%			RICKMAN_TUMOR_DIFFERENTIATED_WELL_VS_MODERATELY_UP	RICKMAN_TUMOR_DIFFERENTIATED_WELL_VS_MODERATELY_UP		54	0.38704	1.55417	0.00761421	0.211738	1	483	tags=17%, list=7%, signal=18%
ZHAN_MULTIPLE_MYELOMA_HP_UP	ZHAN_MULTIPLE_MYELOMA_HP_UP		21	-0.522316	-1.61768	0.0240137	0.127818	1	1056	tags=48%, list=15%, signal=56%			DOANE_BREAST_CANCER_CLASSES_UP	DOANE_BREAST_CANCER_CLASSES_UP		17	0.502937	1.55386	0.0418502	0.210906	1	706	tags=29%, list=10%, signal=33%
SPIELMAN_LYMPHOBLAST_EUROPEAN_VS_ASIAN_UP	SPIELMAN_LYMPHOBLAST_EUROPEAN_VS_ASIAN_UP		352	-0.330519	-1.6173	0	0.127434	1	934	tags=22%, list=13%, signal=24%			DORN_ADENOVIRUS_INFECTION_48HR_DN	DORN_ADENOVIRUS_INFECTION_48HR_DN		27	0.441131	1.55226	0.0311005	0.212012	1	1495	tags=33%, list=21%, signal=42%
LIANG_HEMATOPOIESIS_STEM_CELL_NUMBER_LARGE_VS_TINY_UP	LIANG_HEMATOPOIESIS_STEM_CELL_NUMBER_LARGE_VS_TINY_UP		20	-0.5435	-1.61639	0.0249554	0.127533	1	629	tags=35%, list=9%, signal=38%			HOLLERN_SQUAMOUS_BREAST_TUMOR	HOLLERN_SQUAMOUS_BREAST_TUMOR		29	0.449299	1.54893	0.0212264	0.21575	1	1621	tags=52%, list=23%, signal=67%
CREIGHTON_ENDOCRINE_THERAPY_RESISTANCE_1	CREIGHTON_ENDOCRINE_THERAPY_RESISTANCE_1		290	-0.337097	-1.61185	0	0.131542	1	1414	tags=29%, list=20%, signal=35%			MANN_RESPONSE_TO_AMIFOSTINE_UP	MANN_RESPONSE_TO_AMIFOSTINE_UP		15	0.536027	1.54841	0.0515695	0.215307	1	1271	tags=47%, list=18%, signal=57%
SANSOM_APC_TARGETS_REQUIRE_MYC	SANSOM_APC_TARGETS_REQUIRE_MYC		136	-0.36674	-1.60819	0	0.134785	1	1819	tags=40%, list=26%, signal=53%			REACTOME_CELL_CELL_COMMUNICATION	REACTOME_CELL_CELL_COMMUNICATION		61	0.377062	1.54801	0.0117647	0.214521	1	1649	tags=46%, list=23%, signal=59%
HOSHIDA_LIVER_CANCER_SUBCLASS_S2	HOSHIDA_LIVER_CANCER_SUBCLASS_S2		84	-0.402994	-1.60731	0.00318471	0.13488	1	1512	tags=33%, list=21%, signal=42%			WP_3Q29_COPY_NUMBER_VARIATION_SYNDROME	WP_3Q29_COPY_NUMBER_VARIATION_SYNDROME		36	0.424844	1.54781	0.0325581	0.21343	1	1567	tags=31%, list=22%, signal=39%
FEVR_CTNNB1_TARGETS_DN	FEVR_CTNNB1_TARGETS_DN		434	-0.325364	-1.60549	0	0.136016	1	2324	tags=44%, list=33%, signal=62%			LEONARD_HYPOXIA	LEONARD_HYPOXIA		25	0.476486	1.54491	0.0182648	0.216595	1	646	tags=24%, list=9%, signal=26%
REACTOME_CROSS_PRESENTATION_OF_SOLUBLE_EXOGENOUS_ANTIGENS_ENDOSOMES	REACTOME_CROSS_PRESENTATION_OF_SOLUBLE_EXOGENOUS_ANTIGENS_ENDOSOMES		41	-0.452118	-1.6023	0.0151261	0.138876	1	2032	tags=46%, list=29%, signal=65%			REACTOME_PYROPTOSIS	REACTOME_PYROPTOSIS		16	0.525454	1.54456	0.0407674	0.215813	1	1735	tags=50%, list=25%, signal=66%
MOREIRA_RESPONSE_TO_TSA_UP	MOREIRA_RESPONSE_TO_TSA_UP		20	-0.54519	-1.60109	0.0213144	0.139468	1	1462	tags=50%, list=21%, signal=63%			DACOSTA_UV_RESPONSE_VIA_ERCC3_COMMON_DN	DACOSTA_UV_RESPONSE_VIA_ERCC3_COMMON_DN		383	0.286698	1.544	0	0.215398	1	2274	tags=41%, list=32%, signal=58%
WP_STEROL_REGULATORY_ELEMENTBINDING_PROTEINS_SREBP_SIGNALING	WP_STEROL_REGULATORY_ELEMENTBINDING_PROTEINS_SREBP_SIGNALING		56	-0.425936	-1.60043	0.00649351	0.13949	1	1395	tags=36%, list=20%, signal=44%			CEBALLOS_TARGETS_OF_TP53_AND_MYC_DN	CEBALLOS_TARGETS_OF_TP53_AND_MYC_DN		19	0.517051	1.54349	0.0220264	0.214965	1	1387	tags=42%, list=20%, signal=52%
PAL_PRMT5_TARGETS_UP	PAL_PRMT5_TARGETS_UP		173	-0.353902	-1.60036	0	0.138745	1	2336	tags=49%, list=33%, signal=71%			LINDSTEDT_DENDRITIC_CELL_MATURATION_B	LINDSTEDT_DENDRITIC_CELL_MATURATION_B		26	0.46901	1.54298	0.0292683	0.214456	1	1662	tags=46%, list=24%, signal=60%
KEGG_CYTOSOLIC_DNA_SENSING_PATHWAY	KEGG_CYTOSOLIC_DNA_SENSING_PATHWAY		21	-0.527413	-1.5969	0.0206186	0.141853	1	1457	tags=48%, list=21%, signal=60%			KIM_MYCN_AMPLIFICATION_TARGETS_DN	KIM_MYCN_AMPLIFICATION_TARGETS_DN		52	0.386967	1.54262	0.0125313	0.213713	1	1452	tags=40%, list=21%, signal=50%
BUFFA_HYPOXIA_METAGENE	BUFFA_HYPOXIA_METAGENE		40	-0.464727	-1.5951	0.0114007	0.143122	1	1455	tags=38%, list=21%, signal=47%			REACTOME_ACTIVATION_OF_ANTERIOR_HOX_GENES_IN_HINDBRAIN_DEVELOPMENT_DURING_EARLY_EMBRYOGENESIS	REACTOME_ACTIVATION_OF_ANTERIOR_HOX_GENES_IN_HINDBRAIN_DEVELOPMENT_DURING_EARLY_EMBRYOGENESIS		45	0.406102	1.54132	0.02267	0.214494	1	1288	tags=36%, list=18%, signal=43%
REACTOME_SELECTIVE_AUTOPHAGY	REACTOME_SELECTIVE_AUTOPHAGY		56	-0.423659	-1.59443	0.00504202	0.143102	1	1512	tags=36%, list=21%, signal=45%			LIN_SILENCED_BY_TUMOR_MICROENVIRONMENT	LIN_SILENCED_BY_TUMOR_MICROENVIRONMENT		32	0.435319	1.54106	0.0282353	0.213677	1	1431	tags=44%, list=20%, signal=55%
MOOTHA_HUMAN_MITODB_6_2002	MOOTHA_HUMAN_MITODB_6_2002		315	-0.327411	-1.59258	0	0.144482	1	1593	tags=31%, list=23%, signal=39%			WP_SMALL_CELL_LUNG_CANCER	WP_SMALL_CELL_LUNG_CANCER		62	0.380411	1.54066	0.00496278	0.213158	1	1325	tags=27%, list=19%, signal=33%
WHITEFORD_PEDIATRIC_CANCER_MARKERS	WHITEFORD_PEDIATRIC_CANCER_MARKERS		97	-0.386073	-1.59228	0.00165017	0.144037	1	1726	tags=36%, list=24%, signal=47%			BIOCARTA_WNT_PATHWAY	BIOCARTA_WNT_PATHWAY		18	0.506051	1.53998	0.030445	0.212934	1	2342	tags=56%, list=33%, signal=83%
REACTOME_MITOCHONDRIAL_PROTEIN_IMPORT	REACTOME_MITOCHONDRIAL_PROTEIN_IMPORT		57	-0.416167	-1.59203	0.00998336	0.143548	1	1926	tags=56%, list=27%, signal=77%			TONKS_TARGETS_OF_RUNX1_RUNX1T1_FUSION_HSC_UP	TONKS_TARGETS_OF_RUNX1_RUNX1T1_FUSION_HSC_UP		74	0.36047	1.53961	0	0.21234	1	1572	tags=41%, list=22%, signal=52%
SWEET_KRAS_ONCOGENIC_SIGNATURE	SWEET_KRAS_ONCOGENIC_SIGNATURE		63	-0.417676	-1.59095	0.00661157	0.144017	1	1568	tags=43%, list=22%, signal=55%			RODRIGUES_NTN1_TARGETS_DN	RODRIGUES_NTN1_TARGETS_DN		84	0.354687	1.53814	0.00244499	0.213491	1	2061	tags=52%, list=29%, signal=73%
KEGG_PROTEIN_EXPORT	KEGG_PROTEIN_EXPORT		20	-0.532986	-1.58953	0.0265018	0.14482	1	514	tags=15%, list=7%, signal=16%			WP_VITAMIN_D_RECEPTOR_PATHWAY	WP_VITAMIN_D_RECEPTOR_PATHWAY		49	0.391349	1.53665	0.0206186	0.214519	1	1271	tags=41%, list=18%, signal=49%
BROWN_MYELOID_CELL_DEVELOPMENT_DN	BROWN_MYELOID_CELL_DEVELOPMENT_DN		76	-0.402305	-1.58782	0.010084	0.146186	1	2044	tags=42%, list=29%, signal=59%			BOQUEST_STEM_CELL_DN	BOQUEST_STEM_CELL_DN		81	0.360171	1.53655	0.0103896	0.213408	1	1646	tags=41%, list=23%, signal=53%
REACTOME_RNA_POLYMERASE_I_TRANSCRIPTION_INITIATION	REACTOME_RNA_POLYMERASE_I_TRANSCRIPTION_INITIATION		38	-0.465387	-1.58556	0.0102389	0.148087	1	1647	tags=39%, list=23%, signal=51%			SEKI_INFLAMMATORY_RESPONSE_LPS_UP	SEKI_INFLAMMATORY_RESPONSE_LPS_UP		33	0.429251	1.53642	0.0224439	0.212423	1	1395	tags=45%, list=20%, signal=56%
LEE_AGING_CEREBELLUM_UP	LEE_AGING_CEREBELLUM_UP		37	-0.461843	-1.58547	0.0137694	0.147305	1	475	tags=24%, list=7%, signal=26%			SMIRNOV_CIRCULATING_ENDOTHELIOCYTES_IN_CANCER_UP	SMIRNOV_CIRCULATING_ENDOTHELIOCYTES_IN_CANCER_UP		61	0.374281	1.53558	0.0126263	0.212604	1	809	tags=28%, list=11%, signal=31%
SAKAI_TUMOR_INFILTRATING_MONOCYTES_DN	SAKAI_TUMOR_INFILTRATING_MONOCYTES_DN		64	-0.412925	-1.58121	0.00513699	0.151827	1	1784	tags=42%, list=25%, signal=56%			KEGG_P53_SIGNALING_PATHWAY	KEGG_P53_SIGNALING_PATHWAY		44	0.402602	1.53482	0.0210773	0.212556	1	784	tags=23%, list=11%, signal=25%
REACTOME_AUF1_HNRNP_D0_BINDS_AND_DESTABILIZES_MRNA	REACTOME_AUF1_HNRNP_D0_BINDS_AND_DESTABILIZES_MRNA		49	-0.431423	-1.58037	0.0130506	0.152029	1	2032	tags=45%, list=29%, signal=63%			PID_FAK_PATHWAY	PID_FAK_PATHWAY		50	0.389193	1.53441	0.0145985	0.212024	1	1817	tags=40%, list=26%, signal=54%
SCHLOSSER_MYC_TARGETS_REPRESSED_BY_SERUM	SCHLOSSER_MYC_TARGETS_REPRESSED_BY_SERUM		142	-0.355567	-1.57907	0.00309598	0.152922	1	2105	tags=39%, list=30%, signal=55%			PID_IFNG_PATHWAY	PID_IFNG_PATHWAY		27	0.455031	1.53266	0.0362694	0.213483	1	2111	tags=56%, list=30%, signal=79%
REACTOME_TRNA_PROCESSING	REACTOME_TRNA_PROCESSING		75	-0.398776	-1.57825	0.00805153	0.153102	1	1659	tags=40%, list=24%, signal=52%			WP_AUTOPHAGY	WP_AUTOPHAGY		21	0.499297	1.53115	0.0332594	0.214447	1	1782	tags=52%, list=25%, signal=70%
WP_GLYCOSYLATION_AND_RELATED_CONGENITAL_DEFECTS	WP_GLYCOSYLATION_AND_RELATED_CONGENITAL_DEFECTS		20	-0.540927	-1.57788	0.0214286	0.152758	1	729	tags=30%, list=10%, signal=33%			PID_ANGIOPOIETIN_RECEPTOR_PATHWAY	PID_ANGIOPOIETIN_RECEPTOR_PATHWAY		28	0.444527	1.53048	0.0258065	0.214268	1	1105	tags=29%, list=16%, signal=34%
MATTIOLI_MGUS_VS_PCL	MATTIOLI_MGUS_VS_PCL		73	-0.395609	-1.57621	0.00776398	0.154045	1	1948	tags=42%, list=28%, signal=58%			CROONQUIST_NRAS_VS_STROMAL_STIMULATION_DN	CROONQUIST_NRAS_VS_STROMAL_STIMULATION_DN		58	0.379354	1.5273	0.0213904	0.217764	1	712	tags=22%, list=10%, signal=25%
WP_PARKINUBIQUITIN_PROTEASOMAL_SYSTEM_PATHWAY	WP_PARKINUBIQUITIN_PROTEASOMAL_SYSTEM_PATHWAY		48	-0.435976	-1.5761	0.0160772	0.153341	1	1400	tags=31%, list=20%, signal=39%			FLORIO_NEOCORTEX_BASAL_RADIAL_GLIA_UP	FLORIO_NEOCORTEX_BASAL_RADIAL_GLIA_UP		55	0.382912	1.52697	0.0126263	0.217065	1	1067	tags=29%, list=15%, signal=34%
ACEVEDO_LIVER_CANCER_WITH_H3K27ME3_DN	ACEVEDO_LIVER_CANCER_WITH_H3K27ME3_DN		57	-0.41018	-1.5714	0.00866551	0.158211	1	865	tags=32%, list=12%, signal=36%			PID_TCPTP_PATHWAY	PID_TCPTP_PATHWAY		26	0.460586	1.52454	0.027027	0.219498	1	2128	tags=50%, list=30%, signal=71%
SWEET_LUNG_CANCER_KRAS_UP	SWEET_LUNG_CANCER_KRAS_UP		301	-0.324726	-1.56986	0	0.159216	1	1536	tags=32%, list=22%, signal=39%			GARGALOVIC_RESPONSE_TO_OXIDIZED_PHOSPHOLIPIDS_GREEN_UP	GARGALOVIC_RESPONSE_TO_OXIDIZED_PHOSPHOLIPIDS_GREEN_UP		17	0.51397	1.5226	0.0321839	0.22117	1	389	tags=29%, list=6%, signal=31%
REACTOME_INTERACTIONS_OF_REV_WITH_HOST_CELLULAR_PROTEINS	REACTOME_INTERACTIONS_OF_REV_WITH_HOST_CELLULAR_PROTEINS		34	-0.453778	-1.56615	0.0227273	0.163054	1	1782	tags=44%, list=25%, signal=59%			GENTILE_UV_RESPONSE_CLUSTER_D2	GENTILE_UV_RESPONSE_CLUSTER_D2		26	0.457358	1.52213	0.0349345	0.220763	1	857	tags=27%, list=12%, signal=31%
RHODES_UNDIFFERENTIATED_CANCER	RHODES_UNDIFFERENTIATED_CANCER		56	-0.417717	-1.56323	0.0144231	0.166135	1	1726	tags=38%, list=24%, signal=49%			MIKKELSEN_NPC_HCP_WITH_H3K27ME3	MIKKELSEN_NPC_HCP_WITH_H3K27ME3		17	0.519543	1.52189	0.0448113	0.219974	1	1425	tags=47%, list=20%, signal=59%
RAHMAN_TP53_TARGETS_PHOSPHORYLATED	RAHMAN_TP53_TARGETS_PHOSPHORYLATED		18	-0.544475	-1.56238	0.0239726	0.16634	1	1892	tags=56%, list=27%, signal=76%			NIKOLSKY_BREAST_CANCER_16Q24_AMPLICON	NIKOLSKY_BREAST_CANCER_16Q24_AMPLICON		26	0.437767	1.51828	0.0405405	0.22451	1	1088	tags=31%, list=15%, signal=36%
MULLIGAN_NTF3_SIGNALING_VIA_INSR_AND_IGF1R_UP	MULLIGAN_NTF3_SIGNALING_VIA_INSR_AND_IGF1R_UP		17	-0.541296	-1.55706	0.028021	0.172553	1	1884	tags=65%, list=27%, signal=88%			YAO_TEMPORAL_RESPONSE_TO_PROGESTERONE_CLUSTER_6	YAO_TEMPORAL_RESPONSE_TO_PROGESTERONE_CLUSTER_6		35	0.420329	1.51682	0.0235294	0.225499	1	978	tags=40%, list=14%, signal=46%
BURTON_ADIPOGENESIS_PEAK_AT_0HR	BURTON_ADIPOGENESIS_PEAK_AT_0HR		27	-0.476434	-1.55496	0.020979	0.174998	1	1147	tags=37%, list=16%, signal=44%			REACTOME_REGULATION_OF_BETA_CELL_DEVELOPMENT	REACTOME_REGULATION_OF_BETA_CELL_DEVELOPMENT		18	0.497613	1.51635	0.0452586	0.225024	1	1666	tags=56%, list=24%, signal=73%
JI_RESPONSE_TO_FSH_UP	JI_RESPONSE_TO_FSH_UP		36	-0.445066	-1.55248	0.026362	0.177458	1	1335	tags=39%, list=19%, signal=48%			BIOCARTA_IL1R_PATHWAY	BIOCARTA_IL1R_PATHWAY		16	0.509391	1.51508	0.040724	0.225896	1	590	tags=25%, list=8%, signal=27%
SANA_RESPONSE_TO_IFNG_DN	SANA_RESPONSE_TO_IFNG_DN		56	-0.419377	-1.55233	0.014975	0.176761	1	1846	tags=43%, list=26%, signal=58%			PID_ECADHERIN_KERATINOCYTE_PATHWAY	PID_ECADHERIN_KERATINOCYTE_PATHWAY		17	0.516347	1.51503	0.0364963	0.224798	1	1572	tags=41%, list=22%, signal=53%
LI_DCP2_BOUND_MRNA	LI_DCP2_BOUND_MRNA		71	-0.39197	-1.55184	0.00969305	0.176524	1	1370	tags=35%, list=19%, signal=43%			ABBUD_LIF_SIGNALING_1_UP	ABBUD_LIF_SIGNALING_1_UP		22	0.468604	1.51307	0.0411622	0.226821	1	943	tags=32%, list=13%, signal=37%
ZHAN_MULTIPLE_MYELOMA_MF_UP	ZHAN_MULTIPLE_MYELOMA_MF_UP		16	-0.545755	-1.55124	0.0298246	0.17644	1	521	tags=31%, list=7%, signal=34%			BIOCARTA_FAS_PATHWAY	BIOCARTA_FAS_PATHWAY		18	0.502394	1.51298	0.049676	0.225807	1	1479	tags=44%, list=21%, signal=56%
WP_OXIDATIVE_PHOSPHORYLATION	WP_OXIDATIVE_PHOSPHORYLATION		47	-0.42204	-1.5503	0.0193662	0.176819	1	876	tags=26%, list=12%, signal=29%			ZHENG_BOUND_BY_FOXP3	ZHENG_BOUND_BY_FOXP3		266	0.290923	1.51012	0	0.229266	1	1257	tags=26%, list=18%, signal=30%
KEGG_PROTEASOME	KEGG_PROTEASOME		38	-0.439965	-1.54812	0.0264901	0.178899	1	1974	tags=42%, list=28%, signal=58%			GARGALOVIC_RESPONSE_TO_OXIDIZED_PHOSPHOLIPIDS_BLUE_UP	GARGALOVIC_RESPONSE_TO_OXIDIZED_PHOSPHOLIPIDS_BLUE_UP		81	0.353101	1.50933	0.0152672	0.229333	1	1413	tags=33%, list=20%, signal=41%
PURBEY_TARGETS_OF_CTBP1_AND_SATB1_UP	PURBEY_TARGETS_OF_CTBP1_AND_SATB1_UP		48	-0.421482	-1.54687	0.0215589	0.179717	1	1759	tags=44%, list=25%, signal=58%			REACTOME_P75_NTR_RECEPTOR_MEDIATED_SIGNALLING	REACTOME_P75_NTR_RECEPTOR_MEDIATED_SIGNALLING		54	0.376072	1.50905	0.0121065	0.228587	1	1420	tags=33%, list=20%, signal=41%
HAHTOLA_MYCOSIS_FUNGOIDES_CD4_DN	HAHTOLA_MYCOSIS_FUNGOIDES_CD4_DN		92	-0.377733	-1.54491	0.00792393	0.181422	1	1452	tags=30%, list=21%, signal=38%			NATSUME_RESPONSE_TO_INTERFERON_BETA_UP	NATSUME_RESPONSE_TO_INTERFERON_BETA_UP		32	0.433888	1.50891	0.0474041	0.227702	1	1339	tags=41%, list=19%, signal=50%
MOOTHA_GLUCONEOGENESIS	MOOTHA_GLUCONEOGENESIS		17	-0.531349	-1.5446	0.0279851	0.18091	1	1461	tags=59%, list=21%, signal=74%			SHIN_B_CELL_LYMPHOMA_CLUSTER_8	SHIN_B_CELL_LYMPHOMA_CLUSTER_8		15	0.52594	1.50745	0.050885	0.228589	1	388	tags=27%, list=6%, signal=28%
ZHONG_SECRETOME_OF_LUNG_CANCER_AND_MACROPHAGE	ZHONG_SECRETOME_OF_LUNG_CANCER_AND_MACROPHAGE		63	-0.405222	-1.54334	0.00522648	0.181761	1	906	tags=27%, list=13%, signal=31%			WP_MIRNA_REGULATION_OF_PROSTATE_CANCER_SIGNALING_PATHWAYS	WP_MIRNA_REGULATION_OF_PROSTATE_CANCER_SIGNALING_PATHWAYS		24	0.468976	1.50691	0.0357942	0.228328	1	1714	tags=46%, list=24%, signal=60%
LEIN_LOCALIZED_TO_PROXIMAL_DENDRITES	LEIN_LOCALIZED_TO_PROXIMAL_DENDRITES		16	-0.546678	-1.54213	0.0427509	0.1826	1	1734	tags=63%, list=25%, signal=83%			GRAESSMANN_RESPONSE_TO_MC_AND_DOXORUBICIN_UP	GRAESSMANN_RESPONSE_TO_MC_AND_DOXORUBICIN_UP		302	0.289138	1.50675	0	0.227448	1	1611	tags=33%, list=23%, signal=41%
FLECHNER_BIOPSY_KIDNEY_TRANSPLANT_REJECTED_VS_OK_DN	FLECHNER_BIOPSY_KIDNEY_TRANSPLANT_REJECTED_VS_OK_DN		351	-0.315129	-1.53972	0	0.185031	1	1599	tags=32%, list=23%, signal=39%			DAZARD_RESPONSE_TO_UV_NHEK_DN	DAZARD_RESPONSE_TO_UV_NHEK_DN		226	0.298405	1.5066	0.00316456	0.226587	1	2265	tags=43%, list=32%, signal=62%
LEE_LIVER_CANCER_MYC_DN	LEE_LIVER_CANCER_MYC_DN		17	-0.530055	-1.53902	0.0296296	0.184972	1	1788	tags=53%, list=25%, signal=71%			REACTOME_INTRA_GOLGI_TRAFFIC	REACTOME_INTRA_GOLGI_TRAFFIC		27	0.431311	1.5024	0.0313901	0.231742	1	1410	tags=33%, list=20%, signal=42%
WP_GLYCOGEN_SYNTHESIS_AND_DEGRADATION	WP_GLYCOGEN_SYNTHESIS_AND_DEGRADATION		27	-0.460886	-1.53869	0.0394973	0.184544	1	1740	tags=37%, list=25%, signal=49%			KOKKINAKIS_METHIONINE_DEPRIVATION_48HR_UP	KOKKINAKIS_METHIONINE_DEPRIVATION_48HR_UP		78	0.348636	1.50164	0.0128866	0.231774	1	1197	tags=33%, list=17%, signal=40%
RAMPON_ENRICHED_LEARNING_ENVIRONMENT_LATE_UP	RAMPON_ENRICHED_LEARNING_ENVIRONMENT_LATE_UP		15	-0.55559	-1.53857	0.0413534	0.183794	1	1656	tags=47%, list=24%, signal=61%			IKEDA_MIR30_TARGETS_UP	IKEDA_MIR30_TARGETS_UP		88	0.341865	1.50127	0.00819672	0.23125	1	2127	tags=49%, list=30%, signal=69%
REACTOME_PCP_CE_PATHWAY	REACTOME_PCP_CE_PATHWAY		64	-0.403634	-1.53831	0.0169779	0.183254	1	2096	tags=44%, list=30%, signal=62%			BROWNE_HCMV_INFECTION_10HR_UP	BROWNE_HCMV_INFECTION_10HR_UP		49	0.384323	1.49947	0.0188235	0.232963	1	1387	tags=33%, list=20%, signal=40%
BOUDOUKHA_BOUND_BY_IGF2BP2	BOUDOUKHA_BOUND_BY_IGF2BP2		78	-0.374662	-1.53749	0.012945	0.183562	1	1842	tags=40%, list=26%, signal=53%			BIOCARTA_DEATH_PATHWAY	BIOCARTA_DEATH_PATHWAY		19	0.490126	1.49895	0.0350109	0.23259	1	1092	tags=42%, list=15%, signal=50%
YAGI_AML_WITH_INV_16_TRANSLOCATION	YAGI_AML_WITH_INV_16_TRANSLOCATION		211	-0.329977	-1.5373	0.001443	0.182952	1	847	tags=19%, list=12%, signal=21%			HOELZEL_NF1_TARGETS_DN	HOELZEL_NF1_TARGETS_DN		19	0.480432	1.49836	0.037037	0.232361	1	719	tags=37%, list=10%, signal=41%
REACTOME_HEDGEHOG_LIGAND_BIOGENESIS	REACTOME_HEDGEHOG_LIGAND_BIOGENESIS		52	-0.414718	-1.53728	0.0279605	0.182106	1	2032	tags=44%, list=29%, signal=62%			MIKKELSEN_MCV6_HCP_WITH_H3K27ME3	MIKKELSEN_MCV6_HCP_WITH_H3K27ME3		24	0.458104	1.49775	0.0542986	0.23216	1	1487	tags=54%, list=21%, signal=68%
REACTOME_ASYMMETRIC_LOCALIZATION_OF_PCP_PROTEINS	REACTOME_ASYMMETRIC_LOCALIZATION_OF_PCP_PROTEINS		49	-0.418876	-1.5365	0.0112179	0.18228	1	2032	tags=45%, list=29%, signal=63%			MARSON_FOXP3_TARGETS_DN	MARSON_FOXP3_TARGETS_DN		32	0.427349	1.49672	0.0397022	0.232566	1	724	tags=28%, list=10%, signal=31%
NUTT_GBM_VS_AO_GLIOMA_DN	NUTT_GBM_VS_AO_GLIOMA_DN		30	-0.458138	-1.53558	0.0262697	0.182681	1	1647	tags=47%, list=23%, signal=61%			MARKEY_RB1_ACUTE_LOF_DN	MARKEY_RB1_ACUTE_LOF_DN		90	0.341964	1.49339	0.0135501	0.236505	1	1416	tags=37%, list=20%, signal=45%
AFFAR_YY1_TARGETS_DN	AFFAR_YY1_TARGETS_DN		138	-0.35117	-1.53546	0.00151286	0.182025	1	1449	tags=28%, list=21%, signal=35%			BURTON_ADIPOGENESIS_PEAK_AT_2HR	BURTON_ADIPOGENESIS_PEAK_AT_2HR		27	0.437002	1.49252	0.0485437	0.236743	1	2248	tags=70%, list=32%, signal=103%
WP_CYTOSOLIC_DNASENSING_PATHWAY	WP_CYTOSOLIC_DNASENSING_PATHWAY		32	-0.462034	-1.53498	0.0304659	0.181905	1	1457	tags=41%, list=21%, signal=51%			HALMOS_CEBPA_TARGETS_UP	HALMOS_CEBPA_TARGETS_UP		24	0.449655	1.49214	0.0476191	0.236185	1	1063	tags=38%, list=15%, signal=44%
REACTOME_RHO_GTPASES_ACTIVATE_IQGAPS	REACTOME_RHO_GTPASES_ACTIVATE_IQGAPS		21	-0.506452	-1.53409	0.0377698	0.182327	1	262	tags=19%, list=4%, signal=20%			WP_MIRNAS_INVOLVEMENT_IN_THE_IMMUNE_RESPONSE_IN_SEPSIS	WP_MIRNAS_INVOLVEMENT_IN_THE_IMMUNE_RESPONSE_IN_SEPSIS		18	0.495206	1.49183	0.0313199	0.235596	1	1766	tags=44%, list=25%, signal=59%
ZAMORA_NOS2_TARGETS_UP	ZAMORA_NOS2_TARGETS_UP		46	-0.424989	-1.53287	0.0209424	0.183435	1	2028	tags=43%, list=29%, signal=61%			WP_FAS_LIGAND_PATHWAY_AND_STRESS_INDUCTION_OF_HEAT_SHOCK_PROTEINS	WP_FAS_LIGAND_PATHWAY_AND_STRESS_INDUCTION_OF_HEAT_SHOCK_PROTEINS		24	0.45338	1.48925	0.0417633	0.23857	1	1479	tags=38%, list=21%, signal=47%
TIEN_INTESTINE_PROBIOTICS_24HR_UP	TIEN_INTESTINE_PROBIOTICS_24HR_UP		463	-0.30554	-1.52993	0	0.186585	1	1739	tags=32%, list=25%, signal=40%			MEDINA_SMARCA4_TARGETS	MEDINA_SMARCA4_TARGETS		19	0.480485	1.48685	0.0430839	0.241483	1	1825	tags=53%, list=26%, signal=71%
FERRANDO_T_ALL_WITH_MLL_ENL_FUSION_DN	FERRANDO_T_ALL_WITH_MLL_ENL_FUSION_DN		65	-0.393231	-1.52953	0.0112	0.186293	1	2028	tags=42%, list=29%, signal=58%			REACTOME_PRE_NOTCH_EXPRESSION_AND_PROCESSING	REACTOME_PRE_NOTCH_EXPRESSION_AND_PROCESSING		39	0.38566	1.48564	0.0406699	0.242421	1	1968	tags=41%, list=28%, signal=57%
REACTOME_COOPERATION_OF_PREFOLDIN_AND_TRIC_CCT_IN_ACTIN_AND_TUBULIN_FOLDING	REACTOME_COOPERATION_OF_PREFOLDIN_AND_TRIC_CCT_IN_ACTIN_AND_TUBULIN_FOLDING		24	-0.489074	-1.52949	0.0237226	0.185482	1	1421	tags=42%, list=20%, signal=52%			SAFFORD_T_LYMPHOCYTE_ANERGY	SAFFORD_T_LYMPHOCYTE_ANERGY		36	0.416015	1.48555	0.0278422	0.241427	1	1915	tags=56%, list=27%, signal=76%
TARTE_PLASMA_CELL_VS_PLASMABLAST_DN	TARTE_PLASMA_CELL_VS_PLASMABLAST_DN		257	-0.324387	-1.52761	0	0.187417	1	1713	tags=32%, list=24%, signal=41%			DORN_ADENOVIRUS_INFECTION_32HR_DN	DORN_ADENOVIRUS_INFECTION_32HR_DN		28	0.438647	1.48342	0.056872	0.243726	1	1495	tags=36%, list=21%, signal=45%
BIOCARTA_EIF_PATHWAY	BIOCARTA_EIF_PATHWAY		15	-0.540642	-1.52738	0.0477064	0.186823	1	1384	tags=47%, list=20%, signal=58%			KIM_WT1_TARGETS_UP	KIM_WT1_TARGETS_UP		127	0.315228	1.48327	0	0.242836	1	1389	tags=29%, list=20%, signal=36%
GAVIN_FOXP3_TARGETS_CLUSTER_P6	GAVIN_FOXP3_TARGETS_CLUSTER_P6		65	-0.390294	-1.5267	0.0166945	0.186929	1	1710	tags=38%, list=24%, signal=50%			IZADPANAH_STEM_CELL_ADIPOSE_VS_BONE_DN	IZADPANAH_STEM_CELL_ADIPOSE_VS_BONE_DN		40	0.396247	1.48276	0.031401	0.242507	1	1970	tags=43%, list=28%, signal=59%
REACTOME_ACTIVATION_OF_AMPK_DOWNSTREAM_OF_NMDARS	REACTOME_ACTIVATION_OF_AMPK_DOWNSTREAM_OF_NMDARS		15	-0.550076	-1.52658	0.0447227	0.186251	1	1302	tags=47%, list=18%, signal=57%			REACTOME_TP53_REGULATES_TRANSCRIPTION_OF_CELL_CYCLE_GENES	REACTOME_TP53_REGULATES_TRANSCRIPTION_OF_CELL_CYCLE_GENES		38	0.405489	1.48046	0.0286396	0.245346	1	1197	tags=34%, list=17%, signal=41%
LIU_BREAST_CANCER	LIU_BREAST_CANCER		17	-0.544178	-1.52567	0.046729	0.186706	1	1706	tags=59%, list=24%, signal=77%			LEE_DIFFERENTIATING_T_LYMPHOCYTE	LEE_DIFFERENTIATING_T_LYMPHOCYTE		70	0.348982	1.47944	0.0178571	0.245891	1	799	tags=21%, list=11%, signal=24%
SUNG_METASTASIS_STROMA_DN	SUNG_METASTASIS_STROMA_DN		38	-0.436717	-1.52534	0.0283806	0.18629	1	1948	tags=37%, list=28%, signal=51%			STAMBOLSKY_RESPONSE_TO_VITAMIN_D3_UP	STAMBOLSKY_RESPONSE_TO_VITAMIN_D3_UP		40	0.395312	1.4779	0.0527638	0.24722	1	924	tags=25%, list=13%, signal=29%
REACTOME_METABOLISM_OF_POLYAMINES	REACTOME_METABOLISM_OF_POLYAMINES		49	-0.414622	-1.52416	0.0103627	0.187106	1	2032	tags=43%, list=29%, signal=60%			REACTOME_INTRAFLAGELLAR_TRANSPORT	REACTOME_INTRAFLAGELLAR_TRANSPORT		27	0.419067	1.4744	0.042654	0.251909	1	303	tags=22%, list=4%, signal=23%
KEGG_N_GLYCAN_BIOSYNTHESIS	KEGG_N_GLYCAN_BIOSYNTHESIS		33	-0.449461	-1.52326	0.0341113	0.187518	1	992	tags=24%, list=14%, signal=28%			GAUSSMANN_MLL_AF4_FUSION_TARGETS_F_UP	GAUSSMANN_MLL_AF4_FUSION_TARGETS_F_UP		64	0.356996	1.47399	0.0178117	0.251512	1	525	tags=22%, list=7%, signal=23%
CAIRO_PML_TARGETS_BOUND_BY_MYC_UP	CAIRO_PML_TARGETS_BOUND_BY_MYC_UP		21	-0.51088	-1.51992	0.044964	0.191473	1	1281	tags=43%, list=18%, signal=52%			REACTOME_NETRIN_1_SIGNALING	REACTOME_NETRIN_1_SIGNALING		20	0.461723	1.47398	0.0662252	0.250418	1	1266	tags=40%, list=18%, signal=49%
KEGG_DRUG_METABOLISM_CYTOCHROME_P450	KEGG_DRUG_METABOLISM_CYTOCHROME_P450		18	-0.518195	-1.5176	0.0412758	0.194022	1	1141	tags=56%, list=16%, signal=66%			MARZEC_IL2_SIGNALING_DN	MARZEC_IL2_SIGNALING_DN		16	0.506821	1.47317	0.0632911	0.250613	1	842	tags=25%, list=12%, signal=28%
ZHAN_V1_LATE_DIFFERENTIATION_GENES_UP	ZHAN_V1_LATE_DIFFERENTIATION_GENES_UP		20	-0.521115	-1.51566	0.0342466	0.196189	1	539	tags=25%, list=8%, signal=27%			ONGUSAHA_TP53_TARGETS	ONGUSAHA_TP53_TARGETS		16	0.487275	1.47298	0.0512249	0.249855	1	257	tags=19%, list=4%, signal=19%
WIERENGA_PML_INTERACTOME	WIERENGA_PML_INTERACTOME		33	-0.451656	-1.51506	0.0394265	0.196267	1	682	tags=33%, list=10%, signal=37%			HELLER_HDAC_TARGETS_SILENCED_BY_METHYLATION_UP	HELLER_HDAC_TARGETS_SILENCED_BY_METHYLATION_UP		168	0.299149	1.47179	0.00320513	0.250704	1	1679	tags=38%, list=24%, signal=48%
BLANCO_MELO_COVID19_SARS_COV_2_INFECTION_A594_ACE2_EXPRESSING_CELLS_DN	BLANCO_MELO_COVID19_SARS_COV_2_INFECTION_A594_ACE2_EXPRESSING_CELLS_DN		44	-0.423599	-1.51505	0.0123675	0.195425	1	947	tags=32%, list=13%, signal=37%			AMIT_EGF_RESPONSE_60_HELA	AMIT_EGF_RESPONSE_60_HELA		32	0.420975	1.47074	0.058296	0.25145	1	1568	tags=41%, list=22%, signal=52%
YAO_TEMPORAL_RESPONSE_TO_PROGESTERONE_CLUSTER_16	YAO_TEMPORAL_RESPONSE_TO_PROGESTERONE_CLUSTER_16		30	-0.456902	-1.51183	0.039783	0.199281	1	1232	tags=33%, list=17%, signal=40%			WONG_ADULT_TISSUE_STEM_MODULE	WONG_ADULT_TISSUE_STEM_MODULE		307	0.281034	1.46867	0	0.253833	1	1455	tags=30%, list=21%, signal=37%
REACTOME_RNA_POLYMERASE_I_TRANSCRIPTION	REACTOME_RNA_POLYMERASE_I_TRANSCRIPTION		48	-0.409833	-1.51174	0.0266904	0.198606	1	1824	tags=40%, list=26%, signal=53%			REACTOME_DEATH_RECEPTOR_SIGNALLING	REACTOME_DEATH_RECEPTOR_SIGNALLING		78	0.338727	1.46787	0.0137363	0.254129	1	1806	tags=38%, list=26%, signal=51%
REACTOME_PROTEIN_LOCALIZATION	REACTOME_PROTEIN_LOCALIZATION		115	-0.352398	-1.51167	0.00777605	0.197869	1	1244	tags=30%, list=18%, signal=35%			REACTOME_EPH_EPHRIN_MEDIATED_REPULSION_OF_CELLS	REACTOME_EPH_EPHRIN_MEDIATED_REPULSION_OF_CELLS		24	0.459501	1.46716	0.0539906	0.254156	1	671	tags=25%, list=10%, signal=28%
FERNANDEZ_BOUND_BY_MYC	FERNANDEZ_BOUND_BY_MYC		110	-0.355713	-1.51134	0.00465839	0.197529	1	1851	tags=44%, list=26%, signal=58%			MATZUK_SPERMATOZOA	MATZUK_SPERMATOZOA		42	0.38424	1.46646	0.0286396	0.254289	1	1926	tags=43%, list=27%, signal=59%
GUTIERREZ_MULTIPLE_MYELOMA_UP	GUTIERREZ_MULTIPLE_MYELOMA_UP		30	-0.457381	-1.51064	0.0392157	0.197704	1	2073	tags=53%, list=29%, signal=75%			GARGALOVIC_RESPONSE_TO_OXIDIZED_PHOSPHOLIPIDS_BLACK_UP	GARGALOVIC_RESPONSE_TO_OXIDIZED_PHOSPHOLIPIDS_BLACK_UP		18	0.492298	1.46622	0.0595238	0.253561	1	174	tags=17%, list=2%, signal=17%
TARTE_PLASMA_CELL_VS_B_LYMPHOCYTE_UP	TARTE_PLASMA_CELL_VS_B_LYMPHOCYTE_UP		49	-0.412199	-1.50895	0.0183333	0.199522	1	1360	tags=35%, list=19%, signal=43%			KIM_LIVER_CANCER_POOR_SURVIVAL_DN	KIM_LIVER_CANCER_POOR_SURVIVAL_DN		15	0.495418	1.46501	0.0630841	0.254532	1	778	tags=33%, list=11%, signal=37%
SESTO_RESPONSE_TO_UV_C6	SESTO_RESPONSE_TO_UV_C6		26	-0.463888	-1.50825	0.0328467	0.19977	1	1640	tags=46%, list=23%, signal=60%			ZHENG_FOXP3_TARGETS_IN_THYMUS_UP	ZHENG_FOXP3_TARGETS_IN_THYMUS_UP		140	0.311611	1.46352	0.00298507	0.255964	1	1615	tags=31%, list=23%, signal=40%
HEDENFALK_BREAST_CANCER_BRACX_UP	HEDENFALK_BREAST_CANCER_BRACX_UP		15	-0.536439	-1.50821	0.0446429	0.198986	1	1816	tags=67%, list=26%, signal=90%			WP_NOTCH_SIGNALING_PATHWAY	WP_NOTCH_SIGNALING_PATHWAY		38	0.389467	1.46248	0.0361446	0.256778	1	1666	tags=34%, list=24%, signal=45%
REACTOME_THROMBIN_SIGNALLING_THROUGH_PROTEINASE_ACTIVATED_RECEPTORS_PARS	REACTOME_THROMBIN_SIGNALLING_THROUGH_PROTEINASE_ACTIVATED_RECEPTORS_PARS		15	-0.548968	-1.50583	0.0489642	0.201757	1	1073	tags=33%, list=15%, signal=39%			PLASARI_TGFB1_TARGETS_10HR_UP	PLASARI_TGFB1_TARGETS_10HR_UP		84	0.331395	1.46143	0.00561798	0.257397	1	1464	tags=37%, list=21%, signal=46%
WATANABE_RECTAL_CANCER_RADIOTHERAPY_RESPONSIVE_UP	WATANABE_RECTAL_CANCER_RADIOTHERAPY_RESPONSIVE_UP		83	-0.373647	-1.50562	0.015949	0.201242	1	1189	tags=25%, list=17%, signal=30%			CHEN_NEUROBLASTOMA_COPY_NUMBER_GAINS	CHEN_NEUROBLASTOMA_COPY_NUMBER_GAINS		22	0.453748	1.46142	0.0617849	0.256347	1	1505	tags=41%, list=21%, signal=52%
BILANGES_SERUM_SENSITIVE_GENES	BILANGES_SERUM_SENSITIVE_GENES		41	-0.425718	-1.50377	0.034965	0.203074	1	1573	tags=39%, list=22%, signal=50%			REACTOME_FORMATION_OF_THE_BETA_CATENIN_TCF_TRANSACTIVATING_COMPLEX	REACTOME_FORMATION_OF_THE_BETA_CATENIN_TCF_TRANSACTIVATING_COMPLEX		27	0.429796	1.46116	0.0487805	0.255716	1	1651	tags=41%, list=23%, signal=53%
PELLICCIOTTA_HDAC_IN_ANTIGEN_PRESENTATION_DN	PELLICCIOTTA_HDAC_IN_ANTIGEN_PRESENTATION_DN		37	-0.433197	-1.50326	0.0358423	0.202956	1	1670	tags=43%, list=24%, signal=56%			DELACROIX_RAR_TARGETS_UP	DELACROIX_RAR_TARGETS_UP		21	0.459124	1.46106	0.0725	0.254788	1	684	tags=33%, list=10%, signal=37%
REACTOME_AGGREPHAGY	REACTOME_AGGREPHAGY		27	-0.475689	-1.50202	0.0543294	0.203979	1	623	tags=22%, list=9%, signal=24%			BRUECKNER_TARGETS_OF_MIRLET7A3_UP	BRUECKNER_TARGETS_OF_MIRLET7A3_UP		60	0.359926	1.45697	0.0248139	0.260598	1	2304	tags=50%, list=33%, signal=74%
KLEIN_PRIMARY_EFFUSION_LYMPHOMA_DN	KLEIN_PRIMARY_EFFUSION_LYMPHOMA_DN		22	-0.495721	-1.50128	0.0359848	0.204256	1	649	tags=36%, list=9%, signal=40%			RHEIN_ALL_GLUCOCORTICOID_THERAPY_UP	RHEIN_ALL_GLUCOCORTICOID_THERAPY_UP		35	0.403794	1.45658	0.0390244	0.260149	1	1968	tags=49%, list=28%, signal=67%
KEGG_DRUG_METABOLISM_OTHER_ENZYMES	KEGG_DRUG_METABOLISM_OTHER_ENZYMES		18	-0.521594	-1.49965	0.0318021	0.205803	1	1950	tags=67%, list=28%, signal=92%			VARELA_ZMPSTE24_TARGETS_UP	VARELA_ZMPSTE24_TARGETS_UP		30	0.418863	1.45645	0.0439024	0.259271	1	723	tags=27%, list=10%, signal=30%
REACTOME_G_ALPHA_S_SIGNALLING_EVENTS	REACTOME_G_ALPHA_S_SIGNALLING_EVENTS		20	-0.499924	-1.4975	0.0588235	0.208188	1	1073	tags=25%, list=15%, signal=29%			GABRIELY_MIR21_TARGETS	GABRIELY_MIR21_TARGETS		195	0.290352	1.45379	0.0033557	0.262757	1	1842	tags=32%, list=26%, signal=43%
REACTOME_ABC_FAMILY_PROTEINS_MEDIATED_TRANSPORT	REACTOME_ABC_FAMILY_PROTEINS_MEDIATED_TRANSPORT		71	-0.380778	-1.49721	0.0287081	0.207778	1	2032	tags=42%, list=29%, signal=59%			GROSS_HYPOXIA_VIA_ELK3_AND_HIF1A_UP	GROSS_HYPOXIA_VIA_ELK3_AND_HIF1A_UP		100	0.321423	1.45236	0.0135501	0.264167	1	1663	tags=39%, list=24%, signal=50%
REACTOME_APC_C_CDH1_MEDIATED_DEGRADATION_OF_CDC20_AND_OTHER_APC_C_CDH1_TARGETED_PROTEINS_IN_LATE_MITOSIS_EARLY_G1	REACTOME_APC_C_CDH1_MEDIATED_DEGRADATION_OF_CDC20_AND_OTHER_APC_C_CDH1_TARGETED_PROTEINS_IN_LATE_MITOSIS_EARLY_G1		67	-0.379199	-1.49587	0.0195122	0.209043	1	2032	tags=43%, list=29%, signal=60%			VERNELL_RETINOBLASTOMA_PATHWAY_DN	VERNELL_RETINOBLASTOMA_PATHWAY_DN		16	0.50314	1.45161	0.0592255	0.264344	1	908	tags=31%, list=13%, signal=36%
REACTOME_THE_CITRIC_ACID_TCA_CYCLE_AND_RESPIRATORY_ELECTRON_TRANSPORT	REACTOME_THE_CITRIC_ACID_TCA_CYCLE_AND_RESPIRATORY_ELECTRON_TRANSPORT		132	-0.341614	-1.49516	0.00454545	0.209324	1	1734	tags=37%, list=25%, signal=48%			IVANOVA_HEMATOPOIESIS_STEM_CELL_LONG_TERM	IVANOVA_HEMATOPOIESIS_STEM_CELL_LONG_TERM		76	0.340855	1.45142	0.0136986	0.263607	1	1237	tags=29%, list=18%, signal=35%
WP_EFFECT_OF_PROGERIN_ON_GENES_INVOLVED_IN_HUTCHINSONGILFORD_PROGERIA_SYNDROME	WP_EFFECT_OF_PROGERIN_ON_GENES_INVOLVED_IN_HUTCHINSONGILFORD_PROGERIA_SYNDROME		21	-0.505254	-1.49332	0.0390764	0.211215	1	510	tags=24%, list=7%, signal=26%			RODRIGUES_THYROID_CARCINOMA_ANAPLASTIC_DN	RODRIGUES_THYROID_CARCINOMA_ANAPLASTIC_DN		255	0.282602	1.45076	0.00340136	0.263557	1	1243	tags=25%, list=18%, signal=30%
XU_HGF_SIGNALING_NOT_VIA_AKT1_48HR_UP	XU_HGF_SIGNALING_NOT_VIA_AKT1_48HR_UP		18	-0.51431	-1.49285	0.0550775	0.211033	1	303	tags=22%, list=4%, signal=23%			REACTOME_RHOB_GTPASE_CYCLE	REACTOME_RHOB_GTPASE_CYCLE		46	0.379388	1.4507	0.0221675	0.26264	1	2549	tags=63%, list=36%, signal=98%
JECHLINGER_EPITHELIAL_TO_MESENCHYMAL_TRANSITION_UP	JECHLINGER_EPITHELIAL_TO_MESENCHYMAL_TRANSITION_UP		25	-0.4705	-1.49254	0.0555556	0.210726	1	909	tags=40%, list=13%, signal=46%			ZHAN_MULTIPLE_MYELOMA_MS_UP	ZHAN_MULTIPLE_MYELOMA_MS_UP		16	0.488941	1.45016	0.0653753	0.262499	1	2143	tags=56%, list=30%, signal=81%
DAZARD_RESPONSE_TO_UV_SCC_UP	DAZARD_RESPONSE_TO_UV_SCC_UP		72	-0.378019	-1.49247	0.0165837	0.210016	1	1615	tags=38%, list=23%, signal=48%			AMIT_EGF_RESPONSE_60_MCF10A	AMIT_EGF_RESPONSE_60_MCF10A		21	0.454723	1.44719	0.0525164	0.26662	1	1349	tags=43%, list=19%, signal=53%
MOOTHA_PGC	MOOTHA_PGC		310	-0.306931	-1.49198	0.00281294	0.209931	1	1584	tags=29%, list=22%, signal=36%			GOZGIT_ESR1_TARGETS_DN	GOZGIT_ESR1_TARGETS_DN		261	0.279645	1.44512	0.00341297	0.26911	1	2068	tags=40%, list=29%, signal=54%
LENAOUR_DENDRITIC_CELL_MATURATION_UP	LENAOUR_DENDRITIC_CELL_MATURATION_UP		49	-0.40681	-1.49108	0.0293103	0.210504	1	1006	tags=31%, list=14%, signal=35%			ONDER_CDH1_TARGETS_2_DN	ONDER_CDH1_TARGETS_2_DN		143	0.304283	1.44481	0.00819672	0.2686	1	1181	tags=27%, list=17%, signal=32%
CHICAS_RB1_TARGETS_GROWING	CHICAS_RB1_TARGETS_GROWING		148	-0.337117	-1.48949	0.00771605	0.212044	1	1710	tags=30%, list=24%, signal=38%			YIH_RESPONSE_TO_ARSENITE_C1	YIH_RESPONSE_TO_ARSENITE_C1		15	0.506732	1.44291	0.0723684	0.270813	1	2065	tags=60%, list=29%, signal=85%
WU_HBX_TARGETS_2_UP	WU_HBX_TARGETS_2_UP		15	-0.542582	-1.48879	0.0514706	0.212276	1	389	tags=20%, list=6%, signal=21%			HOWLIN_CITED1_TARGETS_1_UP	HOWLIN_CITED1_TARGETS_1_UP		16	0.477622	1.43809	0.0753425	0.278364	1	914	tags=31%, list=13%, signal=36%
FOSTER_KDM1A_TARGETS_UP	FOSTER_KDM1A_TARGETS_UP		43	-0.419642	-1.48842	0.0264463	0.21204	1	1154	tags=33%, list=16%, signal=39%			MACAEVA_PBMC_RESPONSE_TO_IR	MACAEVA_PBMC_RESPONSE_TO_IR		51	0.365663	1.43644	0.0340633	0.280474	1	861	tags=25%, list=12%, signal=29%
ACOSTA_PROLIFERATION_INDEPENDENT_MYC_TARGETS_UP	ACOSTA_PROLIFERATION_INDEPENDENT_MYC_TARGETS_UP		53	-0.397301	-1.48774	0.0189329	0.212296	1	1575	tags=40%, list=22%, signal=51%			WP_NANOPARTICLE_TRIGGERED_AUTOPHAGIC_CELL_DEATH	WP_NANOPARTICLE_TRIGGERED_AUTOPHAGIC_CELL_DEATH		15	0.498819	1.43551	0.0786749	0.28107	1	819	tags=33%, list=12%, signal=38%
MUELLER_PLURINET	MUELLER_PLURINET		226	-0.317671	-1.4858	0.0042796	0.214321	1	1987	tags=41%, list=28%, signal=55%			WP_APOPTOSIS	WP_APOPTOSIS		49	0.369263	1.43546	0.0327456	0.280077	1	1597	tags=37%, list=23%, signal=47%
REACTOME_METABOLISM_OF_NUCLEOTIDES	REACTOME_METABOLISM_OF_NUCLEOTIDES		53	-0.402917	-1.48562	0.0407166	0.21373	1	2028	tags=45%, list=29%, signal=63%			KOKKINAKIS_METHIONINE_DEPRIVATION_96HR_UP	KOKKINAKIS_METHIONINE_DEPRIVATION_96HR_UP		67	0.34255	1.43442	0.0226131	0.280983	1	1156	tags=34%, list=16%, signal=41%
HONMA_DOCETAXEL_RESISTANCE	HONMA_DOCETAXEL_RESISTANCE		30	-0.455487	-1.48552	0.0560579	0.213034	1	962	tags=23%, list=14%, signal=27%			HENDRICKS_SMARCA4_TARGETS_UP	HENDRICKS_SMARCA4_TARGETS_UP		30	0.419754	1.43355	0.0704225	0.28157	1	1281	tags=33%, list=18%, signal=41%
ZHANG_RESPONSE_TO_CANTHARIDIN_DN	ZHANG_RESPONSE_TO_CANTHARIDIN_DN		57	-0.396988	-1.48097	0.0286678	0.21927	1	1673	tags=39%, list=24%, signal=50%			RODRIGUES_DCC_TARGETS_DN	RODRIGUES_DCC_TARGETS_DN		68	0.342435	1.43346	0.025641	0.280658	1	1776	tags=38%, list=25%, signal=51%
BOHN_PRIMARY_IMMUNODEFICIENCY_SYNDROM_UP	BOHN_PRIMARY_IMMUNODEFICIENCY_SYNDROM_UP		32	-0.439058	-1.47889	0.0455312	0.221896	1	1705	tags=34%, list=24%, signal=45%			BENPORATH_SUZ12_TARGETS	BENPORATH_SUZ12_TARGETS		151	0.302126	1.4333	0.0057971	0.279898	1	1166	tags=28%, list=17%, signal=33%
REACTOME_SEPARATION_OF_SISTER_CHROMATIDS	REACTOME_SEPARATION_OF_SISTER_CHROMATIDS		161	-0.328252	-1.47833	0.00296736	0.221929	1	1883	tags=34%, list=27%, signal=46%			ODONNELL_TARGETS_OF_MYC_AND_TFRC_UP	ODONNELL_TARGETS_OF_MYC_AND_TFRC_UP		25	0.433424	1.43021	0.0578704	0.284313	1	1769	tags=44%, list=25%, signal=59%
KEGG_ALZHEIMERS_DISEASE	KEGG_ALZHEIMERS_DISEASE		104	-0.352626	-1.47548	0.0171875	0.225723	1	1609	tags=32%, list=23%, signal=41%			WP_TCELL_ACTIVATION_SARSCOV2	WP_TCELL_ACTIVATION_SARSCOV2		42	0.375532	1.42786	0.044335	0.287714	1	1714	tags=36%, list=24%, signal=47%
KEGG_PENTOSE_PHOSPHATE_PATHWAY	KEGG_PENTOSE_PHOSPHATE_PATHWAY		18	-0.50358	-1.47495	0.0509338	0.225674	1	1461	tags=56%, list=21%, signal=70%			BILD_HRAS_ONCOGENIC_SIGNATURE	BILD_HRAS_ONCOGENIC_SIGNATURE		128	0.300046	1.4275	0.0143266	0.287224	1	1292	tags=30%, list=18%, signal=36%
GLASS_IGF2BP1_CLIP_TARGETS_KNOCKDOWN_DN	GLASS_IGF2BP1_CLIP_TARGETS_KNOCKDOWN_DN		102	-0.351259	-1.47442	0.0168196	0.225716	1	2056	tags=41%, list=29%, signal=57%			GAZDA_DIAMOND_BLACKFAN_ANEMIA_ERYTHROID_DN	GAZDA_DIAMOND_BLACKFAN_ANEMIA_ERYTHROID_DN		207	0.284458	1.42588	0.00324675	0.289258	1	1508	tags=31%, list=21%, signal=39%
JAZAG_TGFB1_SIGNALING_VIA_SMAD4_DN	JAZAG_TGFB1_SIGNALING_VIA_SMAD4_DN		27	-0.457751	-1.4731	0.0381944	0.226938	1	1339	tags=44%, list=19%, signal=55%			FLECHNER_BIOPSY_KIDNEY_TRANSPLANT_OK_VS_DONOR_DN	FLECHNER_BIOPSY_KIDNEY_TRANSPLANT_OK_VS_DONOR_DN		19	0.463593	1.42537	0.0662252	0.289122	1	1620	tags=53%, list=23%, signal=68%
BILANGES_RAPAMYCIN_SENSITIVE_GENES	BILANGES_RAPAMYCIN_SENSITIVE_GENES		24	-0.462759	-1.47167	0.0509338	0.228575	1	1339	tags=38%, list=19%, signal=46%			BENPORATH_EED_TARGETS	BENPORATH_EED_TARGETS		164	0.291969	1.42531	0.00632911	0.288171	1	1143	tags=26%, list=16%, signal=30%
REACTOME_NUCLEAR_IMPORT_OF_REV_PROTEIN	REACTOME_NUCLEAR_IMPORT_OF_REV_PROTEIN		31	-0.446967	-1.47141	0.0496575	0.228139	1	1733	tags=42%, list=25%, signal=55%			KEGG_WNT_SIGNALING_PATHWAY	KEGG_WNT_SIGNALING_PATHWAY		72	0.335174	1.42416	0.0366492	0.289258	1	1348	tags=31%, list=19%, signal=37%
MOOTHA_MITOCHONDRIA	MOOTHA_MITOCHONDRIA		317	-0.304899	-1.47044	0.00138122	0.228996	1	1244	tags=24%, list=18%, signal=28%			BRUINS_UVC_RESPONSE_VIA_TP53_GROUP_B	BRUINS_UVC_RESPONSE_VIA_TP53_GROUP_B		248	0.279151	1.424	0.00369004	0.288498	1	1273	tags=27%, list=18%, signal=31%
ZHAN_MULTIPLE_MYELOMA_SUBGROUPS	ZHAN_MULTIPLE_MYELOMA_SUBGROUPS		26	-0.458478	-1.47023	0.0442478	0.228531	1	1408	tags=38%, list=20%, signal=48%			MORI_IMMATURE_B_LYMPHOCYTE_UP	MORI_IMMATURE_B_LYMPHOCYTE_UP		19	0.449434	1.42184	0.0942529	0.291279	1	1603	tags=42%, list=23%, signal=54%
REACTOME_REGULATION_OF_PTEN_STABILITY_AND_ACTIVITY	REACTOME_REGULATION_OF_PTEN_STABILITY_AND_ACTIVITY		60	-0.381368	-1.46902	0.0337268	0.229735	1	2032	tags=45%, list=29%, signal=63%			MEISSNER_NPC_HCP_WITH_H3K4ME2_AND_H3K27ME3	MEISSNER_NPC_HCP_WITH_H3K4ME2_AND_H3K27ME3		25	0.422998	1.42163	0.0790068	0.290591	1	1374	tags=36%, list=20%, signal=45%
WINNEPENNINCKX_MELANOMA_METASTASIS_UP	WINNEPENNINCKX_MELANOMA_METASTASIS_UP		140	-0.330905	-1.46881	0.00463679	0.229213	1	2034	tags=39%, list=29%, signal=53%			SESTO_RESPONSE_TO_UV_C5	SESTO_RESPONSE_TO_UV_C5		42	0.374452	1.42121	0.0332542	0.290274	1	2465	tags=52%, list=35%, signal=80%
YAO_TEMPORAL_RESPONSE_TO_PROGESTERONE_CLUSTER_10	YAO_TEMPORAL_RESPONSE_TO_PROGESTERONE_CLUSTER_10		64	-0.374865	-1.46777	0.0291262	0.230047	1	1269	tags=25%, list=18%, signal=30%			BENPORATH_ES_WITH_H3K27ME3	BENPORATH_ES_WITH_H3K27ME3		141	0.296417	1.42065	0.0186335	0.290359	1	1166	tags=28%, list=17%, signal=33%
GRADE_COLON_AND_RECTAL_CANCER_UP	GRADE_COLON_AND_RECTAL_CANCER_UP		228	-0.310689	-1.46656	0.00282486	0.231265	1	1988	tags=36%, list=28%, signal=48%			WP_MBDNF_AND_PROBDNF_REGULATION_OF_GABA_NEUROTRANSMISSION	WP_MBDNF_AND_PROBDNF_REGULATION_OF_GABA_NEUROTRANSMISSION		15	0.478106	1.41952	0.0842105	0.291513	1	2111	tags=47%, list=30%, signal=66%
ONKEN_UVEAL_MELANOMA_DN	ONKEN_UVEAL_MELANOMA_DN		327	-0.302291	-1.46393	0.00271003	0.234608	1	1449	tags=27%, list=21%, signal=33%			NIKOLSKY_BREAST_CANCER_12Q13_Q21_AMPLICON	NIKOLSKY_BREAST_CANCER_12Q13_Q21_AMPLICON		28	0.421207	1.41911	0.0607375	0.2912	1	1703	tags=50%, list=24%, signal=66%
KEGG_GLUTATHIONE_METABOLISM	KEGG_GLUTATHIONE_METABOLISM		25	-0.468455	-1.46262	0.0360825	0.235921	1	941	tags=40%, list=13%, signal=46%			WP_EPITHELIAL_TO_MESENCHYMAL_TRANSITION_IN_COLORECTAL_CANCER	WP_EPITHELIAL_TO_MESENCHYMAL_TRANSITION_IN_COLORECTAL_CANCER		69	0.334634	1.41844	0.025	0.291397	1	2127	tags=51%, list=30%, signal=72%
REACTOME_DISORDERS_OF_TRANSMEMBRANE_TRANSPORTERS	REACTOME_DISORDERS_OF_TRANSMEMBRANE_TRANSPORTERS		101	-0.349303	-1.45912	0.0193548	0.240993	1	1733	tags=35%, list=25%, signal=45%			JAEGER_METASTASIS_DN	JAEGER_METASTASIS_DN		65	0.344071	1.4178	0.0236842	0.291569	1	1831	tags=46%, list=26%, signal=62%
REACTOME_CDT1_ASSOCIATION_WITH_THE_CDC6_ORC_ORIGIN_COMPLEX	REACTOME_CDT1_ASSOCIATION_WITH_THE_CDC6_ORC_ORIGIN_COMPLEX		53	-0.386155	-1.45767	0.032872	0.242596	1	2032	tags=40%, list=29%, signal=55%			MIYAGAWA_TARGETS_OF_EWSR1_ETS_FUSIONS_UP	MIYAGAWA_TARGETS_OF_EWSR1_ETS_FUSIONS_UP		109	0.310378	1.41775	0.010929	0.290617	1	1098	tags=27%, list=16%, signal=31%
HASLINGER_B_CLL_WITH_17P13_DELETION	HASLINGER_B_CLL_WITH_17P13_DELETION		15	-0.516471	-1.45562	0.0647482	0.245322	1	1447	tags=40%, list=21%, signal=50%			MISSIAGLIA_REGULATED_BY_METHYLATION_UP	MISSIAGLIA_REGULATED_BY_METHYLATION_UP		62	0.348933	1.41647	0.0214477	0.292067	1	765	tags=24%, list=11%, signal=27%
RAMALHO_STEMNESS_UP	RAMALHO_STEMNESS_UP		173	-0.321363	-1.45117	0.00883652	0.252142	1	1959	tags=36%, list=28%, signal=48%			PID_MYC_REPRESS_PATHWAY	PID_MYC_REPRESS_PATHWAY		42	0.375348	1.41635	0.0473815	0.291273	1	1061	tags=26%, list=15%, signal=31%
HOFFMANN_IMMATURE_TO_MATURE_B_LYMPHOCYTE_DN	HOFFMANN_IMMATURE_TO_MATURE_B_LYMPHOCYTE_DN		26	-0.444897	-1.45074	0.0692718	0.25208	1	415	tags=23%, list=6%, signal=24%			FRASOR_RESPONSE_TO_ESTRADIOL_DN	FRASOR_RESPONSE_TO_ESTRADIOL_DN		37	0.383031	1.41541	0.0606061	0.292025	1	1776	tags=51%, list=25%, signal=68%
TOMLINS_PROSTATE_CANCER_UP	TOMLINS_PROSTATE_CANCER_UP		32	-0.43111	-1.44769	0.0431177	0.256673	1	2188	tags=56%, list=31%, signal=81%			VERHAAK_AML_WITH_NPM1_MUTATED_UP	VERHAAK_AML_WITH_NPM1_MUTATED_UP		62	0.346321	1.4138	0.0344828	0.294119	1	1414	tags=40%, list=20%, signal=50%
REACTOME_REGULATION_OF_MRNA_STABILITY_BY_PROTEINS_THAT_BIND_AU_RICH_ELEMENTS	REACTOME_REGULATION_OF_MRNA_STABILITY_BY_PROTEINS_THAT_BIND_AU_RICH_ELEMENTS		77	-0.361068	-1.44643	0.0315457	0.257956	1	2037	tags=44%, list=29%, signal=61%			DACOSTA_UV_RESPONSE_VIA_ERCC3_TTD_DN	DACOSTA_UV_RESPONSE_VIA_ERCC3_TTD_DN		64	0.34034	1.40974	0.0441558	0.300287	1	1788	tags=38%, list=25%, signal=50%
GERHOLD_ADIPOGENESIS_DN	GERHOLD_ADIPOGENESIS_DN		40	-0.412383	-1.44553	0.0384615	0.258757	1	1933	tags=45%, list=27%, signal=62%			SHEDDEN_LUNG_CANCER_GOOD_SURVIVAL_A4	SHEDDEN_LUNG_CANCER_GOOD_SURVIVAL_A4		81	0.321251	1.40898	0.0226131	0.300722	1	1199	tags=30%, list=17%, signal=35%
REACTOME_MITOTIC_METAPHASE_AND_ANAPHASE	REACTOME_MITOTIC_METAPHASE_AND_ANAPHASE		204	-0.312937	-1.44525	0.00831025	0.258337	1	1740	tags=31%, list=25%, signal=40%			LANDIS_ERBB2_BREAST_TUMORS_65_UP	LANDIS_ERBB2_BREAST_TUMORS_65_UP		19	0.456205	1.40858	0.0825893	0.300406	1	1713	tags=53%, list=24%, signal=69%
REACTOME_MRNA_DECAY_BY_3_TO_5_EXORIBONUCLEASE	REACTOME_MRNA_DECAY_BY_3_TO_5_EXORIBONUCLEASE		15	-0.518423	-1.44453	0.0747826	0.258675	1	985	tags=47%, list=14%, signal=54%			WP_REGULATION_OF_ACTIN_CYTOSKELETON	WP_REGULATION_OF_ACTIN_CYTOSKELETON		84	0.327289	1.40814	0.0231959	0.30023	1	2228	tags=48%, list=32%, signal=69%
KEGG_PORPHYRIN_AND_CHLOROPHYLL_METABOLISM	KEGG_PORPHYRIN_AND_CHLOROPHYLL_METABOLISM		23	-0.468165	-1.44453	0.0475352	0.257795	1	1232	tags=43%, list=17%, signal=53%			HOQUE_METHYLATED_IN_CANCER	HOQUE_METHYLATED_IN_CANCER		18	0.471148	1.407	0.0904872	0.301263	1	2364	tags=78%, list=34%, signal=117%
MUNSHI_MULTIPLE_MYELOMA_UP	MUNSHI_MULTIPLE_MYELOMA_UP		41	-0.416662	-1.44403	0.0410959	0.257818	1	1093	tags=34%, list=16%, signal=40%			PID_HIV_NEF_PATHWAY	PID_HIV_NEF_PATHWAY		21	0.444322	1.40672	0.0730594	0.300688	1	570	tags=29%, list=8%, signal=31%
REACTOME_INTERACTIONS_OF_VPR_WITH_HOST_CELLULAR_PROTEINS	REACTOME_INTERACTIONS_OF_VPR_WITH_HOST_CELLULAR_PROTEINS		33	-0.426008	-1.44376	0.0428571	0.257412	1	2181	tags=52%, list=31%, signal=74%			CHEN_HOXA5_TARGETS_9HR_UP	CHEN_HOXA5_TARGETS_9HR_UP		145	0.297864	1.40648	0.0119403	0.300129	1	992	tags=19%, list=14%, signal=22%
LY_AGING_OLD_DN	LY_AGING_OLD_DN		47	-0.396411	-1.44291	0.0378657	0.258118	1	1683	tags=34%, list=24%, signal=44%			GALINDO_IMMUNE_RESPONSE_TO_ENTEROTOXIN	GALINDO_IMMUNE_RESPONSE_TO_ENTEROTOXIN		48	0.352748	1.40634	0.0414747	0.299419	1	2128	tags=63%, list=30%, signal=89%
HESS_TARGETS_OF_HOXA9_AND_MEIS1_UP	HESS_TARGETS_OF_HOXA9_AND_MEIS1_UP		52	-0.387262	-1.44166	0.0395869	0.259497	1	1420	tags=33%, list=20%, signal=41%			HORIUCHI_WTAP_TARGETS_UP	HORIUCHI_WTAP_TARGETS_UP		111	0.306511	1.40521	0.0144092	0.300426	1	1045	tags=25%, list=15%, signal=29%
CHAUHAN_RESPONSE_TO_METHOXYESTRADIOL_DN	CHAUHAN_RESPONSE_TO_METHOXYESTRADIOL_DN		75	-0.364421	-1.44163	0.0268908	0.258688	1	1689	tags=36%, list=24%, signal=47%			RODRIGUES_THYROID_CARCINOMA_POORLY_DIFFERENTIATED_DN	RODRIGUES_THYROID_CARCINOMA_POORLY_DIFFERENTIATED_DN		430	0.260913	1.40376	0	0.302236	1	1252	tags=24%, list=18%, signal=28%
LU_EZH2_TARGETS_UP	LU_EZH2_TARGETS_UP		141	-0.32612	-1.44059	0.00465116	0.25964	1	1338	tags=30%, list=19%, signal=37%			CARD_MIR302A_TARGETS	CARD_MIR302A_TARGETS		53	0.340497	1.4025	0.0379147	0.303663	1	2128	tags=43%, list=30%, signal=62%
KEGG_VALINE_LEUCINE_AND_ISOLEUCINE_DEGRADATION	KEGG_VALINE_LEUCINE_AND_ISOLEUCINE_DEGRADATION		28	-0.450026	-1.44058	0.0646853	0.258792	1	1017	tags=32%, list=14%, signal=37%			KEGG_APOPTOSIS	KEGG_APOPTOSIS		51	0.359133	1.40244	0.0459184	0.302761	1	1579	tags=37%, list=22%, signal=48%
ELVIDGE_HYPOXIA_DN	ELVIDGE_HYPOXIA_DN		106	-0.34051	-1.43966	0.0122699	0.259618	1	1036	tags=25%, list=15%, signal=29%			BLANCO_MELO_COVID19_SARS_COV_2_INFECTION_CALU3_CELLS_UP	BLANCO_MELO_COVID19_SARS_COV_2_INFECTION_CALU3_CELLS_UP		68	0.334168	1.40158	0.0305344	0.303318	1	605	tags=24%, list=9%, signal=25%
REACTOME_CELLULAR_RESPONSE_TO_HYPOXIA	REACTOME_CELLULAR_RESPONSE_TO_HYPOXIA		65	-0.372787	-1.43934	0.0390492	0.259315	1	2032	tags=43%, list=29%, signal=60%			BHAT_ESR1_TARGETS_VIA_AKT1_DN	BHAT_ESR1_TARGETS_VIA_AKT1_DN		45	0.365765	1.40101	0.0561555	0.303362	1	1699	tags=44%, list=24%, signal=58%
WP_MITOCHONDRIAL_COMPLEX_IV_ASSEMBLY	WP_MITOCHONDRIAL_COMPLEX_IV_ASSEMBLY		27	-0.443758	-1.43794	0.0726351	0.260739	1	381	tags=22%, list=5%, signal=23%			MCCLUNG_CREB1_TARGETS_UP	MCCLUNG_CREB1_TARGETS_UP		47	0.367971	1.4005	0.0450237	0.303236	1	1135	tags=32%, list=16%, signal=38%
REACTOME_GLYCOGEN_METABOLISM	REACTOME_GLYCOGEN_METABOLISM		15	-0.512972	-1.43513	0.0833333	0.265046	1	1033	tags=40%, list=15%, signal=47%			FULCHER_INFLAMMATORY_RESPONSE_LECTIN_VS_LPS_DN	FULCHER_INFLAMMATORY_RESPONSE_LECTIN_VS_LPS_DN		195	0.285992	1.39831	0.00909091	0.306408	1	1458	tags=31%, list=21%, signal=38%
LEE_METASTASIS_AND_ALTERNATIVE_SPLICING_DN	LEE_METASTASIS_AND_ALTERNATIVE_SPLICING_DN		24	-0.457524	-1.43286	0.0497427	0.268244	1	1653	tags=46%, list=23%, signal=60%			DURCHDEWALD_SKIN_CARCINOGENESIS_DN	DURCHDEWALD_SKIN_CARCINOGENESIS_DN		179	0.284785	1.39776	0.00923077	0.306392	1	1651	tags=31%, list=23%, signal=39%
HARRIS_HYPOXIA	HARRIS_HYPOXIA		42	-0.405888	-1.43201	0.0440917	0.268979	1	909	tags=31%, list=13%, signal=35%			REACTOME_HEME_SIGNALING	REACTOME_HEME_SIGNALING		29	0.405926	1.39664	0.094431	0.307495	1	748	tags=28%, list=11%, signal=31%
BRACHAT_RESPONSE_TO_CAMPTOTHECIN_DN	BRACHAT_RESPONSE_TO_CAMPTOTHECIN_DN		30	-0.431636	-1.43088	0.0602837	0.270046	1	968	tags=33%, list=14%, signal=38%			PID_ARF6_PATHWAY	PID_ARF6_PATHWAY		18	0.463485	1.39618	0.0941704	0.307317	1	391	tags=22%, list=6%, signal=23%
LIANG_HEMATOPOIESIS_STEM_CELL_NUMBER_SMALL_VS_HUGE_UP	LIANG_HEMATOPOIESIS_STEM_CELL_NUMBER_SMALL_VS_HUGE_UP		28	-0.439698	-1.42872	0.057725	0.273195	1	1055	tags=29%, list=15%, signal=33%			REACTOME_G_ALPHA_12_13_SIGNALLING_EVENTS	REACTOME_G_ALPHA_12_13_SIGNALLING_EVENTS		32	0.387875	1.39342	0.0653753	0.311564	1	2105	tags=50%, list=30%, signal=71%
LEIN_CHOROID_PLEXUS_MARKERS	LEIN_CHOROID_PLEXUS_MARKERS		29	-0.43604	-1.4287	0.0724638	0.272336	1	631	tags=31%, list=9%, signal=34%			BASSO_CD40_SIGNALING_UP	BASSO_CD40_SIGNALING_UP		34	0.384157	1.39272	0.0594966	0.311976	1	495	tags=21%, list=7%, signal=22%
PID_MYC_ACTIV_PATHWAY	PID_MYC_ACTIV_PATHWAY		69	-0.359895	-1.42794	0.0267112	0.272944	1	1143	tags=32%, list=16%, signal=38%			SANSOM_APC_TARGETS_DN	SANSOM_APC_TARGETS_DN		106	0.307915	1.39249	0.0102302	0.311441	1	515	tags=18%, list=7%, signal=19%
ELVIDGE_HIF1A_TARGETS_UP	ELVIDGE_HIF1A_TARGETS_UP		47	-0.387886	-1.42664	0.0514096	0.274615	1	1961	tags=47%, list=28%, signal=64%			WP_OREXIN_RECEPTOR_PATHWAY	WP_OREXIN_RECEPTOR_PATHWAY		60	0.342442	1.39185	0.0473815	0.311716	1	781	tags=25%, list=11%, signal=28%
YAMASHITA_METHYLATED_IN_PROSTATE_CANCER	YAMASHITA_METHYLATED_IN_PROSTATE_CANCER		18	-0.484571	-1.42645	0.0779468	0.274048	1	627	tags=28%, list=9%, signal=30%			QUINTENS_EMBRYONIC_BRAIN_RESPONSE_TO_IR	QUINTENS_EMBRYONIC_BRAIN_RESPONSE_TO_IR		39	0.380397	1.39112	0.0515222	0.312081	1	784	tags=28%, list=11%, signal=32%
REACTOME_RESPIRATORY_ELECTRON_TRANSPORT_ATP_SYNTHESIS_BY_CHEMIOSMOTIC_COUPLING_AND_HEAT_PRODUCTION_BY_UNCOUPLING_PROTEINS	REACTOME_RESPIRATORY_ELECTRON_TRANSPORT_ATP_SYNTHESIS_BY_CHEMIOSMOTIC_COUPLING_AND_HEAT_PRODUCTION_BY_UNCOUPLING_PROTEINS		97	-0.342572	-1.42579	0.0344288	0.274418	1	1781	tags=37%, list=25%, signal=49%			VART_KSHV_INFECTION_ANGIOGENIC_MARKERS_UP	VART_KSHV_INFECTION_ANGIOGENIC_MARKERS_UP		44	0.363412	1.38967	0.0642857	0.313808	1	1051	tags=36%, list=15%, signal=42%
YAO_TEMPORAL_RESPONSE_TO_PROGESTERONE_CLUSTER_12	YAO_TEMPORAL_RESPONSE_TO_PROGESTERONE_CLUSTER_12		56	-0.376643	-1.42516	0.0367279	0.274582	1	1124	tags=29%, list=16%, signal=34%			REACTOME_BETA_CATENIN_PHOSPHORYLATION_CASCADE	REACTOME_BETA_CATENIN_PHOSPHORYLATION_CASCADE		15	0.472052	1.38921	0.0842333	0.313695	1	264	tags=20%, list=4%, signal=21%
REACTOME_DEGRADATION_OF_DVL	REACTOME_DEGRADATION_OF_DVL		49	-0.390115	-1.42506	0.040747	0.273878	1	2032	tags=45%, list=29%, signal=63%			WP_DNA_DAMAGE_RESPONSE_ONLY_ATM_DEPENDENT	WP_DNA_DAMAGE_RESPONSE_ONLY_ATM_DEPENDENT		71	0.333213	1.38804	0.0503979	0.314973	1	1649	tags=35%, list=23%, signal=46%
NAKAMURA_TUMOR_ZONE_PERIPHERAL_VS_CENTRAL_UP	NAKAMURA_TUMOR_ZONE_PERIPHERAL_VS_CENTRAL_UP		195	-0.309048	-1.42399	0.00870827	0.274954	1	1596	tags=32%, list=23%, signal=40%			BOHN_PRIMARY_IMMUNODEFICIENCY_SYNDROM_DN	BOHN_PRIMARY_IMMUNODEFICIENCY_SYNDROM_DN		17	0.470037	1.38703	0.0917431	0.315854	1	1172	tags=41%, list=17%, signal=49%
MULLIGHAN_NPM1_MUTATED_SIGNATURE_2_DN	MULLIGHAN_NPM1_MUTATED_SIGNATURE_2_DN		42	-0.399256	-1.42199	0.0587219	0.277898	1	1309	tags=36%, list=19%, signal=44%			NAKAMURA_ADIPOGENESIS_EARLY_UP	NAKAMURA_ADIPOGENESIS_EARLY_UP		27	0.411358	1.38655	0.0857788	0.315766	1	2320	tags=44%, list=33%, signal=66%
KRASNOSELSKAYA_ILF3_TARGETS_DN	KRASNOSELSKAYA_ILF3_TARGETS_DN		25	-0.451246	-1.41857	0.0754386	0.283653	1	858	tags=24%, list=12%, signal=27%			HOLLERN_MICROACINAR_BREAST_TUMOR_UP	HOLLERN_MICROACINAR_BREAST_TUMOR_UP		17	0.468392	1.38608	0.0952381	0.315764	1	1450	tags=47%, list=21%, signal=59%
CHIARADONNA_NEOPLASTIC_TRANSFORMATION_KRAS_UP	CHIARADONNA_NEOPLASTIC_TRANSFORMATION_KRAS_UP		98	-0.340489	-1.41839	0.0204403	0.283131	1	2034	tags=41%, list=29%, signal=57%			REACTOME_INHIBITION_OF_DNA_RECOMBINATION_AT_TELOMERE	REACTOME_INHIBITION_OF_DNA_RECOMBINATION_AT_TELOMERE		23	0.423728	1.38562	0.0853081	0.315711	1	1288	tags=35%, list=18%, signal=42%
PICCALUGA_ANGIOIMMUNOBLASTIC_LYMPHOMA_UP	PICCALUGA_ANGIOIMMUNOBLASTIC_LYMPHOMA_UP		65	-0.364698	-1.41787	0.0462046	0.283198	1	647	tags=22%, list=9%, signal=23%			WP_CELL_MIGRATION_AND_INVASION_THROUGH_P75NTR	WP_CELL_MIGRATION_AND_INVASION_THROUGH_P75NTR		16	0.477992	1.38453	0.0991379	0.316794	1	1858	tags=44%, list=26%, signal=59%
DANG_REGULATED_BY_MYC_UP	DANG_REGULATED_BY_MYC_UP		56	-0.37541	-1.41751	0.0493421	0.283022	1	1978	tags=41%, list=28%, signal=57%			WP_PANCREATIC_ADENOCARCINOMA_PATHWAY	WP_PANCREATIC_ADENOCARCINOMA_PATHWAY		65	0.335014	1.38198	0.0351759	0.320708	1	2128	tags=46%, list=30%, signal=66%
SCHMIDT_POR_TARGETS_IN_LIMB_BUD_UP	SCHMIDT_POR_TARGETS_IN_LIMB_BUD_UP		20	-0.469949	-1.41737	0.0733453	0.282438	1	972	tags=35%, list=14%, signal=40%			WP_THYROID_HORMONES_PRODUCTION_AND_PERIPHERAL_DOWNSTREAM_SIGNALING_EFFECTS	WP_THYROID_HORMONES_PRODUCTION_AND_PERIPHERAL_DOWNSTREAM_SIGNALING_EFFECTS		42	0.360411	1.38121	0.0614251	0.321302	1	1848	tags=43%, list=26%, signal=58%
SANSOM_APC_TARGETS_UP	SANSOM_APC_TARGETS_UP		78	-0.354084	-1.41717	0.0328638	0.282003	1	606	tags=19%, list=9%, signal=21%			REACTOME_RUNX2_REGULATES_BONE_DEVELOPMENT	REACTOME_RUNX2_REGULATES_BONE_DEVELOPMENT		18	0.466031	1.38032	0.0946882	0.322045	1	1325	tags=39%, list=19%, signal=48%
IBRAHIM_NRF1_UP	IBRAHIM_NRF1_UP		354	-0.290136	-1.41648	0.00543478	0.282437	1	2013	tags=36%, list=29%, signal=48%			NGUYEN_NOTCH1_TARGETS_DN	NGUYEN_NOTCH1_TARGETS_DN		66	0.328168	1.37868	0.0509915	0.324121	1	1926	tags=50%, list=27%, signal=68%
BILD_MYC_ONCOGENIC_SIGNATURE	BILD_MYC_ONCOGENIC_SIGNATURE		114	-0.332647	-1.41562	0.0260736	0.283225	1	1461	tags=35%, list=21%, signal=44%			BROWN_MYELOID_CELL_DEVELOPMENT_UP	BROWN_MYELOID_CELL_DEVELOPMENT_UP		66	0.333318	1.37837	0.0559796	0.323689	1	1733	tags=44%, list=25%, signal=58%
BORCZUK_MALIGNANT_MESOTHELIOMA_UP	BORCZUK_MALIGNANT_MESOTHELIOMA_UP		265	-0.298668	-1.41498	0.00271739	0.283602	1	2243	tags=39%, list=32%, signal=55%			WP_ARYL_HYDROCARBON_RECEPTOR_PATHWAY_WP2586	WP_ARYL_HYDROCARBON_RECEPTOR_PATHWAY_WP2586		30	0.38952	1.37809	0.0793269	0.3232	1	2134	tags=57%, list=30%, signal=81%
REACTOME_ANTIGEN_PROCESSING_CROSS_PRESENTATION	REACTOME_ANTIGEN_PROCESSING_CROSS_PRESENTATION		70	-0.358331	-1.41407	0.0459184	0.28433	1	1695	tags=37%, list=24%, signal=48%			PEDERSEN_METASTASIS_BY_ERBB2_ISOFORM_7	PEDERSEN_METASTASIS_BY_ERBB2_ISOFORM_7		211	0.274323	1.3776	0.00299401	0.323098	1	1312	tags=27%, list=19%, signal=33%
REACTOME_GLUCONEOGENESIS	REACTOME_GLUCONEOGENESIS		19	-0.480389	-1.41388	0.0859107	0.28381	1	1455	tags=42%, list=21%, signal=53%			PILON_KLF1_TARGETS_UP	PILON_KLF1_TARGETS_UP		259	0.266853	1.3774	0.00675676	0.322551	1	1556	tags=30%, list=22%, signal=37%
REACTOME_FORMATION_OF_TUBULIN_FOLDING_INTERMEDIATES_BY_CCT_TRIC	REACTOME_FORMATION_OF_TUBULIN_FOLDING_INTERMEDIATES_BY_CCT_TRIC		17	-0.494108	-1.41344	0.0966608	0.283762	1	1421	tags=47%, list=20%, signal=59%			WP_ONCOSTATIN_M_SIGNALING_PATHWAY	WP_ONCOSTATIN_M_SIGNALING_PATHWAY		48	0.359095	1.37739	0.057072	0.321592	1	1825	tags=40%, list=26%, signal=53%
REACTOME_SWITCHING_OF_ORIGINS_TO_A_POST_REPLICATIVE_STATE	REACTOME_SWITCHING_OF_ORIGINS_TO_A_POST_REPLICATIVE_STATE		81	-0.346875	-1.41133	0.0365449	0.28696	1	2032	tags=40%, list=29%, signal=55%			HADDAD_B_LYMPHOCYTE_PROGENITOR	HADDAD_B_LYMPHOCYTE_PROGENITOR		140	0.293197	1.37662	0.0195531	0.322082	1	2057	tags=39%, list=29%, signal=54%
REACTOME_DEVELOPMENTAL_BIOLOGY	REACTOME_DEVELOPMENTAL_BIOLOGY		491	-0.281412	-1.40995	0	0.288752	1	1464	tags=27%, list=21%, signal=32%			CHARAFE_BREAST_CANCER_LUMINAL_VS_MESENCHYMAL_UP	CHARAFE_BREAST_CANCER_LUMINAL_VS_MESENCHYMAL_UP		186	0.281759	1.37646	0.00928793	0.32138	1	1023	tags=24%, list=15%, signal=27%
SANA_TNF_SIGNALING_DN	SANA_TNF_SIGNALING_DN		38	-0.409229	-1.40992	0.0546075	0.287943	1	386	tags=21%, list=5%, signal=22%			PYEON_HPV_POSITIVE_TUMORS_UP	PYEON_HPV_POSITIVE_TUMORS_UP		56	0.346992	1.37635	0.0648649	0.32064	1	2026	tags=45%, list=29%, signal=62%
MARTORIATI_MDM4_TARGETS_FETAL_LIVER_UP	MARTORIATI_MDM4_TARGETS_FETAL_LIVER_UP		125	-0.326577	-1.40945	0.0159884	0.2879	1	1370	tags=30%, list=19%, signal=36%			FLECHNER_BIOPSY_KIDNEY_TRANSPLANT_REJECTED_VS_OK_UP	FLECHNER_BIOPSY_KIDNEY_TRANSPLANT_REJECTED_VS_OK_UP		22	0.429272	1.37611	0.0808989	0.320159	1	1672	tags=55%, list=24%, signal=71%
REACTOME_MITOCHONDRIAL_TRANSLATION	REACTOME_MITOCHONDRIAL_TRANSLATION		87	-0.345883	-1.40932	0.0345369	0.28732	1	1097	tags=25%, list=16%, signal=30%			WP_DNA_DAMAGE_RESPONSE	WP_DNA_DAMAGE_RESPONSE		50	0.360494	1.37577	0.0539216	0.319894	1	1821	tags=38%, list=26%, signal=51%
CUI_GLUCOSE_DEPRIVATION	CUI_GLUCOSE_DEPRIVATION		36	-0.415262	-1.40799	0.0694915	0.289023	1	1716	tags=47%, list=24%, signal=62%			SCHUETZ_BREAST_CANCER_DUCTAL_INVASIVE_DN	SCHUETZ_BREAST_CANCER_DUCTAL_INVASIVE_DN		31	0.389002	1.37566	0.0818859	0.319137	1	665	tags=26%, list=9%, signal=28%
ZHONG_RESPONSE_TO_AZACITIDINE_AND_TSA_DN	ZHONG_RESPONSE_TO_AZACITIDINE_AND_TSA_DN		48	-0.383324	-1.40775	0.045677	0.288596	1	1110	tags=27%, list=16%, signal=32%			WP_NEURAL_CREST_DIFFERENTIATION	WP_NEURAL_CREST_DIFFERENTIATION		30	0.389989	1.37525	0.0827586	0.319055	1	1389	tags=30%, list=20%, signal=37%
WP_METAPATHWAY_BIOTRANSFORMATION_PHASE_I_AND_II	WP_METAPATHWAY_BIOTRANSFORMATION_PHASE_I_AND_II		36	-0.413193	-1.40685	0.0469799	0.289441	1	1141	tags=39%, list=16%, signal=46%			PID_NOTCH_PATHWAY	PID_NOTCH_PATHWAY		34	0.379546	1.37415	0.0842825	0.320223	1	1475	tags=32%, list=21%, signal=41%
REACTOME_THE_ROLE_OF_GTSE1_IN_G2_M_PROGRESSION_AFTER_G2_CHECKPOINT	REACTOME_THE_ROLE_OF_GTSE1_IN_G2_M_PROGRESSION_AFTER_G2_CHECKPOINT		63	-0.367381	-1.4055	0.0360206	0.291103	1	1695	tags=38%, list=24%, signal=50%			WP_INSULIN_SIGNALING	WP_INSULIN_SIGNALING		94	0.308342	1.37322	0.0368421	0.321115	1	1579	tags=32%, list=22%, signal=41%
REACTOME_SLC_TRANSPORTER_DISORDERS	REACTOME_SLC_TRANSPORTER_DISORDERS		45	-0.388085	-1.40453	0.0529695	0.292117	1	1733	tags=38%, list=25%, signal=50%			REACTOME_SIGNALING_BY_ALK	REACTOME_SIGNALING_BY_ALK		16	0.463834	1.37059	0.107143	0.325171	1	2111	tags=56%, list=30%, signal=80%
REACTOME_COOPERATION_OF_PDCL_PHLP1_AND_TRIC_CCT_IN_G_PROTEIN_BETA_FOLDING	REACTOME_COOPERATION_OF_PDCL_PHLP1_AND_TRIC_CCT_IN_G_PROTEIN_BETA_FOLDING		20	-0.474672	-1.4028	0.0752688	0.294588	1	1713	tags=40%, list=24%, signal=53%			LINDSTEDT_DENDRITIC_CELL_MATURATION_D	LINDSTEDT_DENDRITIC_CELL_MATURATION_D		24	0.42249	1.37006	0.0841346	0.32525	1	1768	tags=50%, list=25%, signal=67%
REACTOME_GLYOXYLATE_METABOLISM_AND_GLYCINE_DEGRADATION	REACTOME_GLYOXYLATE_METABOLISM_AND_GLYCINE_DEGRADATION		15	-0.511215	-1.40087	0.0833333	0.297542	1	1698	tags=53%, list=24%, signal=70%			WP_MIRNA_REGULATION_OF_DNA_DAMAGE_RESPONSE	WP_MIRNA_REGULATION_OF_DNA_DAMAGE_RESPONSE		53	0.344903	1.36994	0.0805195	0.324598	1	1821	tags=36%, list=26%, signal=48%
UDAYAKUMAR_MED1_TARGETS_UP	UDAYAKUMAR_MED1_TARGETS_UP		111	-0.327101	-1.39924	0.0244275	0.299894	1	1662	tags=32%, list=24%, signal=42%			REACTOME_ONCOGENE_INDUCED_SENESCENCE	REACTOME_ONCOGENE_INDUCED_SENESCENCE		30	0.396685	1.36954	0.0716049	0.324415	1	723	tags=30%, list=10%, signal=33%
REACTOME_REGULATION_OF_RUNX3_EXPRESSION_AND_ACTIVITY	REACTOME_REGULATION_OF_RUNX3_EXPRESSION_AND_ACTIVITY		50	-0.379423	-1.39822	0.0489039	0.301037	1	2032	tags=40%, list=29%, signal=56%			REACTOME_INTERFERON_ALPHA_BETA_SIGNALING	REACTOME_INTERFERON_ALPHA_BETA_SIGNALING		15	0.478274	1.36887	0.100223	0.324791	1	914	tags=40%, list=13%, signal=46%
SCIBETTA_KDM5B_TARGETS_DN	SCIBETTA_KDM5B_TARGETS_DN		53	-0.374476	-1.3969	0.0662252	0.302753	1	1810	tags=38%, list=26%, signal=50%			KEGG_FC_GAMMA_R_MEDIATED_PHAGOCYTOSIS	KEGG_FC_GAMMA_R_MEDIATED_PHAGOCYTOSIS		53	0.339598	1.36828	0.0648379	0.325113	1	2199	tags=51%, list=31%, signal=73%
HOEBEKE_LYMPHOID_STEM_CELL_DN	HOEBEKE_LYMPHOID_STEM_CELL_DN		51	-0.379046	-1.39551	0.0695364	0.304584	1	871	tags=25%, list=12%, signal=29%			PID_EPO_PATHWAY	PID_EPO_PATHWAY		19	0.437271	1.36794	0.101075	0.324792	1	776	tags=21%, list=11%, signal=24%
VECCHI_GASTRIC_CANCER_EARLY_UP	VECCHI_GASTRIC_CANCER_EARLY_UP		277	-0.293467	-1.39384	0.0113475	0.307083	1	1963	tags=35%, list=28%, signal=47%			AFFAR_YY1_TARGETS_UP	AFFAR_YY1_TARGETS_UP		62	0.340618	1.36767	0.0542636	0.324392	1	1769	tags=40%, list=25%, signal=53%
WP_PYRIMIDINE_METABOLISM	WP_PYRIMIDINE_METABOLISM		57	-0.365	-1.39279	0.0516963	0.308274	1	1408	tags=33%, list=20%, signal=41%			REACTOME_DOWNREGULATION_OF_SMAD2_3_SMAD4_TRANSCRIPTIONAL_ACTIVITY	REACTOME_DOWNREGULATION_OF_SMAD2_3_SMAD4_TRANSCRIPTIONAL_ACTIVITY		26	0.403846	1.36749	0.0758929	0.323785	1	854	tags=31%, list=12%, signal=35%
REACTOME_CELLULAR_RESPONSE_TO_CHEMICAL_STRESS	REACTOME_CELLULAR_RESPONSE_TO_CHEMICAL_STRESS		120	-0.325492	-1.39234	0.0273973	0.308326	1	1991	tags=39%, list=28%, signal=54%			CHARAFE_BREAST_CANCER_BASAL_VS_MESENCHYMAL_UP	CHARAFE_BREAST_CANCER_BASAL_VS_MESENCHYMAL_UP		46	0.355669	1.36635	0.0373134	0.324966	1	1831	tags=43%, list=26%, signal=58%
MORI_MATURE_B_LYMPHOCYTE_DN	MORI_MATURE_B_LYMPHOCYTE_DN		59	-0.368556	-1.39118	0.0433333	0.309826	1	473	tags=14%, list=7%, signal=14%			HELLER_HDAC_TARGETS_UP	HELLER_HDAC_TARGETS_UP		142	0.289424	1.36336	0.00925926	0.329964	1	1679	tags=39%, list=24%, signal=50%
BAKKER_FOXO3_TARGETS_DN	BAKKER_FOXO3_TARGETS_DN		95	-0.33423	-1.39013	0.0338164	0.311051	1	1699	tags=34%, list=24%, signal=44%			PID_IL6_7_PATHWAY	PID_IL6_7_PATHWAY		28	0.395509	1.3633	0.0933941	0.329122	1	2119	tags=46%, list=30%, signal=66%
MARIADASON_RESPONSE_TO_BUTYRATE_SULINDAC_6	MARIADASON_RESPONSE_TO_BUTYRATE_SULINDAC_6		33	-0.41587	-1.38936	0.0725389	0.311681	1	801	tags=24%, list=11%, signal=27%			GALLUZZI_PERMEABILIZE_MITOCHONDRIA	GALLUZZI_PERMEABILIZE_MITOCHONDRIA		32	0.389164	1.3624	0.0857143	0.329885	1	1420	tags=41%, list=20%, signal=51%
SHAFFER_IRF4_TARGETS_IN_ACTIVATED_DENDRITIC_CELL	SHAFFER_IRF4_TARGETS_IN_ACTIVATED_DENDRITIC_CELL		42	-0.386578	-1.3883	0.0711864	0.312838	1	1360	tags=29%, list=19%, signal=35%			SIMBULAN_UV_RESPONSE_NORMAL_DN	SIMBULAN_UV_RESPONSE_NORMAL_DN		24	0.416331	1.36078	0.112644	0.332241	1	1390	tags=38%, list=20%, signal=47%
WOO_LIVER_CANCER_RECURRENCE_UP	WOO_LIVER_CANCER_RECURRENCE_UP		45	-0.379548	-1.38781	0.0672269	0.312883	1	733	tags=22%, list=10%, signal=25%			MARTENS_TRETINOIN_RESPONSE_UP	MARTENS_TRETINOIN_RESPONSE_UP		86	0.313826	1.3601	0.0378378	0.332608	1	962	tags=29%, list=14%, signal=33%
DESERT_STEM_CELL_HEPATOCELLULAR_CARCINOMA_SUBCLASS_UP	DESERT_STEM_CELL_HEPATOCELLULAR_CARCINOMA_SUBCLASS_UP		181	-0.305144	-1.38373	0.019403	0.320643	1	1758	tags=30%, list=25%, signal=39%			OISHI_CHOLANGIOMA_STEM_CELL_LIKE_DN	OISHI_CHOLANGIOMA_STEM_CELL_LIKE_DN		113	0.299258	1.35991	0.0264706	0.332108	1	1055	tags=30%, list=15%, signal=35%
CAFFAREL_RESPONSE_TO_THC_24HR_5_DN	CAFFAREL_RESPONSE_TO_THC_24HR_5_DN		39	-0.392402	-1.38342	0.0684932	0.32044	1	1943	tags=49%, list=28%, signal=67%			RUTELLA_RESPONSE_TO_HGF_VS_CSF2RB_AND_IL4_DN	RUTELLA_RESPONSE_TO_HGF_VS_CSF2RB_AND_IL4_DN		132	0.288689	1.35965	0.0276243	0.331661	1	1417	tags=31%, list=20%, signal=38%
WINTER_HYPOXIA_UP	WINTER_HYPOXIA_UP		60	-0.369202	-1.38273	0.0699187	0.321	1	698	tags=17%, list=10%, signal=18%			WP_ANTIVIRAL_AND_ANTIINFLAMMATORY_EFFECTS_OF_NRF2_ON_SARSCOV2_PATHWAY	WP_ANTIVIRAL_AND_ANTIINFLAMMATORY_EFFECTS_OF_NRF2_ON_SARSCOV2_PATHWAY		16	0.467056	1.35831	0.128603	0.33348	1	602	tags=31%, list=9%, signal=34%
WEST_ADRENOCORTICAL_TUMOR_UP	WEST_ADRENOCORTICAL_TUMOR_UP		240	-0.295757	-1.38267	0.0194715	0.32019	1	1727	tags=31%, list=25%, signal=40%			WP_RETT_SYNDROME_CAUSING_GENES	WP_RETT_SYNDROME_CAUSING_GENES		27	0.400116	1.35824	0.084507	0.332692	1	881	tags=26%, list=13%, signal=30%
RIZKI_TUMOR_INVASIVENESS_3D_DN	RIZKI_TUMOR_INVASIVENESS_3D_DN		129	-0.317986	-1.38264	0.0304878	0.319335	1	1458	tags=27%, list=21%, signal=34%			LEE_BMP2_TARGETS_UP	LEE_BMP2_TARGETS_UP		274	0.263684	1.35723	0.00682594	0.333607	1	1735	tags=40%, list=25%, signal=51%
COLINA_TARGETS_OF_4EBP1_AND_4EBP2	COLINA_TARGETS_OF_4EBP1_AND_4EBP2		199	-0.30269	-1.38245	0.0155807	0.318889	1	1714	tags=32%, list=24%, signal=41%			BOQUEST_STEM_CELL_CULTURED_VS_FRESH_UP	BOQUEST_STEM_CELL_CULTURED_VS_FRESH_UP		163	0.278993	1.35654	0.00923077	0.334062	1	1807	tags=40%, list=26%, signal=52%
REACTOME_FATTY_ACYL_COA_BIOSYNTHESIS	REACTOME_FATTY_ACYL_COA_BIOSYNTHESIS		21	-0.454389	-1.38076	0.0972477	0.321514	1	1071	tags=38%, list=15%, signal=45%			BIOCARTA_HIVNEF_PATHWAY	BIOCARTA_HIVNEF_PATHWAY		39	0.366793	1.35607	0.0675991	0.334106	1	1479	tags=38%, list=21%, signal=48%
NUYTTEN_NIPP1_TARGETS_UP	NUYTTEN_NIPP1_TARGETS_UP		360	-0.283742	-1.3806	0.00407609	0.32096	1	2274	tags=42%, list=32%, signal=59%			KEGG_GLIOMA	KEGG_GLIOMA		42	0.353998	1.35523	0.0837321	0.334854	1	2127	tags=55%, list=30%, signal=78%
REACTOME_ORC1_REMOVAL_FROM_CHROMATIN	REACTOME_ORC1_REMOVAL_FROM_CHROMATIN		64	-0.362741	-1.37954	0.0566667	0.322325	1	2032	tags=39%, list=29%, signal=54%			WP_IL4_SIGNALING_PATHWAY	WP_IL4_SIGNALING_PATHWAY		34	0.378743	1.35507	0.0963303	0.334247	1	1825	tags=38%, list=26%, signal=51%
KEGG_TYROSINE_METABOLISM	KEGG_TYROSINE_METABOLISM		15	-0.501938	-1.37726	0.104673	0.326151	1	2062	tags=47%, list=29%, signal=66%			WIEDERSCHAIN_TARGETS_OF_BMI1_AND_PCGF2	WIEDERSCHAIN_TARGETS_OF_BMI1_AND_PCGF2		22	0.414549	1.35474	0.11086	0.333926	1	1881	tags=55%, list=27%, signal=74%
MARKEY_RB1_ACUTE_LOF_UP	MARKEY_RB1_ACUTE_LOF_UP		197	-0.302929	-1.37611	0.0259366	0.327713	1	1810	tags=31%, list=26%, signal=41%			GAZDA_DIAMOND_BLACKFAN_ANEMIA_MYELOID_UP	GAZDA_DIAMOND_BLACKFAN_ANEMIA_MYELOID_UP		18	0.435689	1.35451	0.111349	0.333572	1	814	tags=22%, list=12%, signal=25%
CONCANNON_APOPTOSIS_BY_EPOXOMICIN_DN	CONCANNON_APOPTOSIS_BY_EPOXOMICIN_DN		90	-0.330222	-1.37591	0.0392157	0.327238	1	1726	tags=34%, list=24%, signal=45%			RICKMAN_TUMOR_DIFFERENTIATED_WELL_VS_MODERATELY_DN	RICKMAN_TUMOR_DIFFERENTIATED_WELL_VS_MODERATELY_DN		50	0.34683	1.35396	0.0790123	0.33375	1	1627	tags=32%, list=23%, signal=41%
WALLACE_PROSTATE_CANCER_RACE_DN	WALLACE_PROSTATE_CANCER_RACE_DN		43	-0.383757	-1.37547	0.0635451	0.327317	1	1274	tags=28%, list=18%, signal=34%			MCBRYAN_PUBERTAL_BREAST_4_5WK_UP	MCBRYAN_PUBERTAL_BREAST_4_5WK_UP		115	0.291171	1.35379	0.0247934	0.333189	1	1465	tags=34%, list=21%, signal=42%
SENESE_HDAC1_TARGETS_DN	SENESE_HDAC1_TARGETS_DN		107	-0.325052	-1.37523	0.0347551	0.326989	1	1157	tags=23%, list=16%, signal=28%			HOSHIDA_LIVER_CANCER_LATE_RECURRENCE_UP	HOSHIDA_LIVER_CANCER_LATE_RECURRENCE_UP		27	0.399986	1.35351	0.0869565	0.332863	1	2266	tags=48%, list=32%, signal=71%
CAIRO_LIVER_DEVELOPMENT_DN	CAIRO_LIVER_DEVELOPMENT_DN		73	-0.347963	-1.3727	0.0463918	0.331616	1	1010	tags=30%, list=14%, signal=35%			VART_KSHV_INFECTION_ANGIOGENIC_MARKERS_DN	VART_KSHV_INFECTION_ANGIOGENIC_MARKERS_DN		28	0.401582	1.35335	0.0968523	0.332224	1	1968	tags=54%, list=28%, signal=74%
KRIEG_KDM3A_TARGETS_NOT_HYPOXIA	KRIEG_KDM3A_TARGETS_NOT_HYPOXIA		113	-0.320593	-1.37198	0.0392465	0.332252	1	1863	tags=35%, list=26%, signal=47%			DOANE_BREAST_CANCER_ESR1_UP	DOANE_BREAST_CANCER_ESR1_UP		28	0.387788	1.35258	0.0947867	0.332976	1	1583	tags=39%, list=22%, signal=50%
REACTOME_NEURONAL_SYSTEM	REACTOME_NEURONAL_SYSTEM		97	-0.330796	-1.3713	0.046225	0.332809	1	1466	tags=28%, list=21%, signal=35%			KEGG_TYPE_II_DIABETES_MELLITUS	KEGG_TYPE_II_DIABETES_MELLITUS		24	0.415812	1.34882	0.118026	0.339612	1	864	tags=29%, list=12%, signal=33%
COATES_MACROPHAGE_M1_VS_M2_DN	COATES_MACROPHAGE_M1_VS_M2_DN		30	-0.411322	-1.36934	0.0865052	0.336069	1	941	tags=30%, list=13%, signal=34%			WP_MELANOMA	WP_MELANOMA		48	0.345821	1.34646	0.0954654	0.343401	1	2134	tags=46%, list=30%, signal=65%
WP_INHIBITION_OF_EXOSOME_BIOGENESIS_AND_SECRETION_BY_MANUMYCIN_A_IN_CRPC_CELLS	WP_INHIBITION_OF_EXOSOME_BIOGENESIS_AND_SECRETION_BY_MANUMYCIN_A_IN_CRPC_CELLS		16	-0.492339	-1.36933	0.105263	0.335177	1	782	tags=31%, list=11%, signal=35%			WP_MODULATORS_OF_TCR_SIGNALING_AND_T_CELL_ACTIVATION	WP_MODULATORS_OF_TCR_SIGNALING_AND_T_CELL_ACTIVATION		31	0.38724	1.34639	0.102088	0.342598	1	2111	tags=45%, list=30%, signal=64%
REACTOME_ANTIVIRAL_MECHANISM_BY_IFN_STIMULATED_GENES	REACTOME_ANTIVIRAL_MECHANISM_BY_IFN_STIMULATED_GENES		58	-0.361752	-1.36926	0.0599002	0.334411	1	1733	tags=36%, list=25%, signal=48%			KARLSSON_TGFB1_TARGETS_DN	KARLSSON_TGFB1_TARGETS_DN		148	0.280377	1.34512	0.0153846	0.344279	1	1631	tags=34%, list=23%, signal=43%
VANTVEER_BREAST_CANCER_METASTASIS_UP	VANTVEER_BREAST_CANCER_METASTASIS_UP		21	-0.462664	-1.36793	0.104587	0.336302	1	832	tags=29%, list=12%, signal=32%			REACTOME_CELL_DEATH_SIGNALLING_VIA_NRAGE_NRIF_AND_NADE	REACTOME_CELL_DEATH_SIGNALLING_VIA_NRAGE_NRIF_AND_NADE		40	0.356133	1.34507	0.0788177	0.343456	1	1806	tags=43%, list=26%, signal=57%
WANG_SMARCE1_TARGETS_DN	WANG_SMARCE1_TARGETS_DN		219	-0.293467	-1.36733	0.0158273	0.336675	1	1373	tags=26%, list=19%, signal=32%			WP_NCRNAS_INVOLVED_IN_WNT_SIGNALING_IN_HEPATOCELLULAR_CARCINOMA	WP_NCRNAS_INVOLVED_IN_WNT_SIGNALING_IN_HEPATOCELLULAR_CARCINOMA		33	0.371291	1.34441	0.0757576	0.343887	1	2342	tags=55%, list=33%, signal=81%
BOYAULT_LIVER_CANCER_SUBCLASS_G123_DN	BOYAULT_LIVER_CANCER_SUBCLASS_G123_DN		17	-0.480817	-1.36676	0.0976059	0.336995	1	581	tags=24%, list=8%, signal=26%			GAL_LEUKEMIC_STEM_CELL_UP	GAL_LEUKEMIC_STEM_CELL_UP		65	0.323586	1.34432	0.0769231	0.343135	1	1266	tags=31%, list=18%, signal=37%
MOOTHA_FFA_OXYDATION	MOOTHA_FFA_OXYDATION		19	-0.46183	-1.36644	0.0954955	0.336779	1	1009	tags=37%, list=14%, signal=43%			BILBAN_B_CLL_LPL_UP	BILBAN_B_CLL_LPL_UP		30	0.382566	1.34351	0.0833333	0.343989	1	1559	tags=40%, list=22%, signal=51%
FONTAINE_PAPILLARY_THYROID_CARCINOMA_UP	FONTAINE_PAPILLARY_THYROID_CARCINOMA_UP		31	-0.40806	-1.36571	0.0858586	0.337367	1	690	tags=26%, list=10%, signal=28%			WP_WNT_SIGNALING	WP_WNT_SIGNALING		44	0.346431	1.34289	0.0658824	0.344355	1	1348	tags=30%, list=19%, signal=36%
REACTOME_DOWNSTREAM_SIGNALING_EVENTS_OF_B_CELL_RECEPTOR_BCR	REACTOME_DOWNSTREAM_SIGNALING_EVENTS_OF_B_CELL_RECEPTOR_BCR		70	-0.347027	-1.36515	0.0649762	0.337738	1	1695	tags=36%, list=24%, signal=47%			WP_ADIPOGENESIS	WP_ADIPOGENESIS		56	0.330064	1.34214	0.0407125	0.344918	1	695	tags=23%, list=10%, signal=26%
REACTOME_POSITIVE_EPIGENETIC_REGULATION_OF_RRNA_EXPRESSION	REACTOME_POSITIVE_EPIGENETIC_REGULATION_OF_RRNA_EXPRESSION		45	-0.37639	-1.36376	0.064736	0.339725	1	1398	tags=29%, list=20%, signal=36%			FURUKAWA_DUSP6_TARGETS_PCI35_DN	FURUKAWA_DUSP6_TARGETS_PCI35_DN		52	0.331147	1.34134	0.0681818	0.345585	1	2006	tags=35%, list=28%, signal=48%
WP_CONSTITUTIVE_ANDROSTANE_RECEPTOR_PATHWAY	WP_CONSTITUTIVE_ANDROSTANE_RECEPTOR_PATHWAY		18	-0.470286	-1.36336	0.118492	0.339742	1	1290	tags=50%, list=18%, signal=61%			HOEGERKORP_CD44_TARGETS_TEMPORAL_DN	HOEGERKORP_CD44_TARGETS_TEMPORAL_DN		15	0.464191	1.34038	0.137555	0.346504	1	1979	tags=47%, list=28%, signal=65%
REACTOME_TRNA_MODIFICATION_IN_THE_NUCLEUS_AND_CYTOSOL	REACTOME_TRNA_MODIFICATION_IN_THE_NUCLEUS_AND_CYTOSOL		25	-0.433345	-1.36269	0.102564	0.340238	1	776	tags=28%, list=11%, signal=31%			WP_ONECARBON_METABOLISM_AND_RELATED_PATHWAYS	WP_ONECARBON_METABOLISM_AND_RELATED_PATHWAYS		25	0.395622	1.33935	0.100478	0.347587	1	1355	tags=40%, list=19%, signal=49%
BLANCO_MELO_BRONCHIAL_EPITHELIAL_CELLS_INFLUENZA_A_INFECTION_DN	BLANCO_MELO_BRONCHIAL_EPITHELIAL_CELLS_INFLUENZA_A_INFECTION_DN		25	-0.422175	-1.36127	0.0958904	0.342397	1	651	tags=20%, list=9%, signal=22%			ZWANG_DOWN_BY_2ND_EGF_PULSE	ZWANG_DOWN_BY_2ND_EGF_PULSE		77	0.312001	1.33929	0.0425	0.346793	1	1256	tags=30%, list=18%, signal=36%
UEDA_PERIFERAL_CLOCK	UEDA_PERIFERAL_CLOCK		117	-0.316056	-1.36115	0.0407523	0.341759	1	1960	tags=41%, list=28%, signal=56%			DOANE_RESPONSE_TO_ANDROGEN_DN	DOANE_RESPONSE_TO_ANDROGEN_DN		130	0.288576	1.33893	0.026393	0.346641	1	978	tags=26%, list=14%, signal=30%
GRAHAM_CML_DIVIDING_VS_NORMAL_QUIESCENT_UP	GRAHAM_CML_DIVIDING_VS_NORMAL_QUIESCENT_UP		129	-0.314003	-1.35846	0.0405616	0.346541	1	1726	tags=33%, list=24%, signal=42%			BROWNE_HCMV_INFECTION_24HR_DN	BROWNE_HCMV_INFECTION_24HR_DN		60	0.321823	1.33657	0.0595533	0.350432	1	1526	tags=35%, list=22%, signal=44%
LIAO_METASTASIS	LIAO_METASTASIS		289	-0.28272	-1.35843	0.0122449	0.345676	1	1176	tags=22%, list=17%, signal=25%			REACTOME_FCGAMMA_RECEPTOR_FCGR_DEPENDENT_PHAGOCYTOSIS	REACTOME_FCGAMMA_RECEPTOR_FCGR_DEPENDENT_PHAGOCYTOSIS		53	0.333903	1.33641	0.0652174	0.349883	1	2529	tags=55%, list=36%, signal=85%
REACTOME_EXPORT_OF_VIRAL_RIBONUCLEOPROTEINS_FROM_NUCLEUS	REACTOME_EXPORT_OF_VIRAL_RIBONUCLEOPROTEINS_FROM_NUCLEUS		29	-0.41677	-1.35801	0.1	0.345659	1	1782	tags=41%, list=25%, signal=55%			KEGG_ADHERENS_JUNCTION	KEGG_ADHERENS_JUNCTION		49	0.340142	1.3362	0.0901857	0.349357	1	1651	tags=39%, list=23%, signal=50%
REACTOME_APC_C_MEDIATED_DEGRADATION_OF_CELL_CYCLE_PROTEINS	REACTOME_APC_C_MEDIATED_DEGRADATION_OF_CELL_CYCLE_PROTEINS		79	-0.334094	-1.35692	0.0417335	0.347133	1	2032	tags=39%, list=29%, signal=55%			ABE_VEGFA_TARGETS_2HR	ABE_VEGFA_TARGETS_2HR		18	0.440504	1.33572	0.122222	0.349422	1	1286	tags=33%, list=18%, signal=41%
BOYLAN_MULTIPLE_MYELOMA_PCA3_UP	BOYLAN_MULTIPLE_MYELOMA_PCA3_UP		31	-0.40614	-1.35595	0.0987868	0.348429	1	1748	tags=42%, list=25%, signal=56%			REACTOME_ABERRANT_REGULATION_OF_MITOTIC_G1_S_TRANSITION_IN_CANCER_DUE_TO_RB1_DEFECTS	REACTOME_ABERRANT_REGULATION_OF_MITOTIC_G1_S_TRANSITION_IN_CANCER_DUE_TO_RB1_DEFECTS		15	0.464824	1.33455	0.138528	0.35097	1	1677	tags=40%, list=24%, signal=52%
REACTOME_HCMV_EARLY_EVENTS	REACTOME_HCMV_EARLY_EVENTS		60	-0.354877	-1.35493	0.0645161	0.34978	1	1733	tags=37%, list=25%, signal=48%			CREIGHTON_ENDOCRINE_THERAPY_RESISTANCE_3	CREIGHTON_ENDOCRINE_THERAPY_RESISTANCE_3		378	0.247195	1.33216	0.00384615	0.354986	1	1966	tags=37%, list=28%, signal=48%
DIRMEIER_LMP1_RESPONSE_LATE_DN	DIRMEIER_LMP1_RESPONSE_LATE_DN		18	-0.464119	-1.35479	0.0966608	0.349173	1	790	tags=33%, list=11%, signal=37%			DAZARD_RESPONSE_TO_UV_SCC_DN	DAZARD_RESPONSE_TO_UV_SCC_DN		95	0.303898	1.33156	0.0359116	0.355328	1	1281	tags=25%, list=18%, signal=30%
MOREAUX_B_LYMPHOCYTE_MATURATION_BY_TACI_DN	MOREAUX_B_LYMPHOCYTE_MATURATION_BY_TACI_DN		63	-0.355394	-1.35316	0.0752	0.351786	1	1846	tags=43%, list=26%, signal=58%			BLANCO_MELO_BETA_INTERFERON_TREATED_BRONCHIAL_EPITHELIAL_CELLS_UP	BLANCO_MELO_BETA_INTERFERON_TREATED_BRONCHIAL_EPITHELIAL_CELLS_UP		133	0.288507	1.33037	0.0246575	0.35693	1	605	tags=18%, list=9%, signal=19%
RASHI_RESPONSE_TO_IONIZING_RADIATION_6	RASHI_RESPONSE_TO_IONIZING_RADIATION_6		27	-0.424049	-1.35303	0.0935252	0.351194	1	2339	tags=56%, list=33%, signal=83%			ACOSTA_PROLIFERATION_INDEPENDENT_MYC_TARGETS_DN	ACOSTA_PROLIFERATION_INDEPENDENT_MYC_TARGETS_DN		47	0.352187	1.32979	0.086514	0.357294	1	1789	tags=36%, list=25%, signal=48%
JIANG_VHL_TARGETS	JIANG_VHL_TARGETS		62	-0.34836	-1.35235	0.0604575	0.351925	1	1567	tags=40%, list=22%, signal=51%			TAKEDA_TARGETS_OF_NUP98_HOXA9_FUSION_6HR_UP	TAKEDA_TARGETS_OF_NUP98_HOXA9_FUSION_6HR_UP		25	0.396557	1.32817	0.100457	0.359784	1	1002	tags=28%, list=14%, signal=33%
REACTOME_FATTY_ACID_METABOLISM	REACTOME_FATTY_ACID_METABOLISM		77	-0.337456	-1.35191	0.0482529	0.352022	1	1129	tags=27%, list=16%, signal=32%			LEE_LIVER_CANCER_CIPROFIBRATE_UP	LEE_LIVER_CANCER_CIPROFIBRATE_UP		30	0.39408	1.32587	0.107143	0.36374	1	964	tags=27%, list=14%, signal=31%
DARWICHE_SKIN_TUMOR_PROMOTER_UP	DARWICHE_SKIN_TUMOR_PROMOTER_UP		76	-0.341654	-1.35177	0.0698413	0.351455	1	1477	tags=28%, list=21%, signal=35%			BURTON_ADIPOGENESIS_12	BURTON_ADIPOGENESIS_12		29	0.383138	1.32531	0.103896	0.364066	1	2286	tags=52%, list=32%, signal=76%
REACTOME_INSERTION_OF_TAIL_ANCHORED_PROTEINS_INTO_THE_ENDOPLASMIC_RETICULUM_MEMBRANE	REACTOME_INSERTION_OF_TAIL_ANCHORED_PROTEINS_INTO_THE_ENDOPLASMIC_RETICULUM_MEMBRANE		16	-0.486975	-1.35169	0.107335	0.350756	1	787	tags=31%, list=11%, signal=35%			WANG_METHYLATED_IN_BREAST_CANCER	WANG_METHYLATED_IN_BREAST_CANCER		20	0.423636	1.32352	0.120853	0.366935	1	1568	tags=40%, list=22%, signal=51%
REACTOME_CRISTAE_FORMATION	REACTOME_CRISTAE_FORMATION		24	-0.4369	-1.3513	0.102377	0.350637	1	1764	tags=54%, list=25%, signal=72%			WP_ENDODERM_DIFFERENTIATION	WP_ENDODERM_DIFFERENTIATION		76	0.306988	1.32257	0.0628415	0.36808	1	1864	tags=39%, list=26%, signal=53%
REACTOME_DECTIN_1_MEDIATED_NONCANONICAL_NF_KB_SIGNALING	REACTOME_DECTIN_1_MEDIATED_NONCANONICAL_NF_KB_SIGNALING		53	-0.366868	-1.34952	0.0851419	0.353595	1	2032	tags=43%, list=29%, signal=61%			PODAR_RESPONSE_TO_ADAPHOSTIN_UP	PODAR_RESPONSE_TO_ADAPHOSTIN_UP		91	0.298639	1.322	0.0369318	0.368317	1	1606	tags=36%, list=23%, signal=46%
WP_METABOLIC_REPROGRAMMING_IN_COLON_CANCER	WP_METABOLIC_REPROGRAMMING_IN_COLON_CANCER		36	-0.388688	-1.34907	0.0961214	0.353693	1	1730	tags=42%, list=25%, signal=55%			PHONG_TNF_RESPONSE_VIA_P38_COMPLETE	PHONG_TNF_RESPONSE_VIA_P38_COMPLETE		153	0.273804	1.32154	0.01875	0.368395	1	1364	tags=28%, list=19%, signal=34%
CHEN_HOXA5_TARGETS_9HR_DN	CHEN_HOXA5_TARGETS_9HR_DN		29	-0.418034	-1.34898	0.11414	0.353022	1	1430	tags=41%, list=20%, signal=52%			ZHANG_BREAST_CANCER_PROGENITORS_DN	ZHANG_BREAST_CANCER_PROGENITORS_DN		86	0.305778	1.32121	0.0605263	0.368105	1	1070	tags=24%, list=15%, signal=28%
MIKKELSEN_MEF_LCP_WITH_H3K4ME3	MIKKELSEN_MEF_LCP_WITH_H3K4ME3		32	-0.397984	-1.34889	0.0907473	0.352352	1	1071	tags=34%, list=15%, signal=40%			SCHAEFFER_PROSTATE_DEVELOPMENT_48HR_UP	SCHAEFFER_PROSTATE_DEVELOPMENT_48HR_UP		184	0.26652	1.32106	0.0225806	0.367481	1	1073	tags=24%, list=15%, signal=27%
LIU_COMMON_CANCER_GENES	LIU_COMMON_CANCER_GENES		43	-0.382327	-1.34883	0.0853242	0.351617	1	1703	tags=40%, list=24%, signal=52%			MA_MYELOID_DIFFERENTIATION_DN	MA_MYELOID_DIFFERENTIATION_DN		20	0.410436	1.32092	0.131696	0.36691	1	1223	tags=35%, list=17%, signal=42%
WP_ONECARBON_METABOLISM	WP_ONECARBON_METABOLISM		15	-0.492174	-1.34871	0.117647	0.351008	1	2189	tags=67%, list=31%, signal=97%			REACTOME_RHO_GTPASE_CYCLE	REACTOME_RHO_GTPASE_CYCLE		276	0.253505	1.32084	0.0106762	0.36615	1	1870	tags=32%, list=27%, signal=42%
MARTIN_VIRAL_GPCR_SIGNALING_UP	MARTIN_VIRAL_GPCR_SIGNALING_UP		28	-0.417963	-1.34793	0.105622	0.351807	1	891	tags=29%, list=13%, signal=33%			WU_HBX_TARGETS_1_DN	WU_HBX_TARGETS_1_DN		16	0.445669	1.32027	0.121495	0.366548	1	1568	tags=38%, list=22%, signal=48%
DAZARD_RESPONSE_TO_UV_NHEK_UP	DAZARD_RESPONSE_TO_UV_NHEK_UP		117	-0.311391	-1.34721	0.0366972	0.352471	1	1171	tags=31%, list=17%, signal=36%			WP_HEMATOPOIETIC_STEM_CELL_GENE_REGULATION_BY_GABP_ALPHABETA_COMPLEX	WP_HEMATOPOIETIC_STEM_CELL_GENE_REGULATION_BY_GABP_ALPHABETA_COMPLEX		17	0.446286	1.31885	0.130719	0.368729	1	1651	tags=47%, list=23%, signal=61%
KORKOLA_YOLK_SAC_TUMOR_UP	KORKOLA_YOLK_SAC_TUMOR_UP		15	-0.486224	-1.34682	0.0900735	0.352515	1	1610	tags=40%, list=23%, signal=52%			DELASERNA_MYOD_TARGETS_DN	DELASERNA_MYOD_TARGETS_DN		28	0.393713	1.31855	0.13242	0.368445	1	786	tags=25%, list=11%, signal=28%
MMS_MOUSE_LYMPH_HIGH_4HRS_UP	MMS_MOUSE_LYMPH_HIGH_4HRS_UP		30	-0.408577	-1.34571	0.108392	0.35404	1	1190	tags=37%, list=17%, signal=44%			PID_NECTIN_PATHWAY	PID_NECTIN_PATHWAY		23	0.411154	1.31804	0.109865	0.368677	1	2111	tags=43%, list=30%, signal=62%
WP_NETWORK_MAP_OF_SARSCOV2_SIGNALING_PATHWAY	WP_NETWORK_MAP_OF_SARSCOV2_SIGNALING_PATHWAY		71	-0.339982	-1.34324	0.0495049	0.358568	1	2017	tags=44%, list=29%, signal=61%			WP_BURN_WOUND_HEALING	WP_BURN_WOUND_HEALING		23	0.399881	1.31722	0.127803	0.369529	1	1169	tags=39%, list=17%, signal=47%
REACTOME_DISEASES_OF_CARBOHYDRATE_METABOLISM	REACTOME_DISEASES_OF_CARBOHYDRATE_METABOLISM		16	-0.476274	-1.34313	0.125461	0.35793	1	1721	tags=63%, list=24%, signal=83%			FOSTER_TOLERANT_MACROPHAGE_DN	FOSTER_TOLERANT_MACROPHAGE_DN		216	0.261291	1.31687	0.0183486	0.369334	1	1056	tags=23%, list=15%, signal=26%
REACTOME_POSTMITOTIC_NUCLEAR_PORE_COMPLEX_NPC_REFORMATION	REACTOME_POSTMITOTIC_NUCLEAR_PORE_COMPLEX_NPC_REFORMATION		27	-0.415303	-1.34121	0.1019	0.361243	1	1436	tags=37%, list=20%, signal=46%			CROONQUIST_STROMAL_STIMULATION_UP	CROONQUIST_STROMAL_STIMULATION_UP		20	0.419348	1.31617	0.115207	0.370035	1	828	tags=30%, list=12%, signal=34%
REACTOME_INTERCONVERSION_OF_NUCLEOTIDE_DI_AND_TRIPHOSPHATES	REACTOME_INTERCONVERSION_OF_NUCLEOTIDE_DI_AND_TRIPHOSPHATES		17	-0.477933	-1.34084	0.125673	0.361183	1	1634	tags=47%, list=23%, signal=61%			WP_EBSTEINBARR_VIRUS_LMP1_SIGNALING	WP_EBSTEINBARR_VIRUS_LMP1_SIGNALING		17	0.446404	1.31599	0.143836	0.369466	1	590	tags=29%, list=8%, signal=32%
REACTOME_HEDGEHOG_ON_STATE	REACTOME_HEDGEHOG_ON_STATE		61	-0.352684	-1.33983	0.062603	0.362436	1	2032	tags=41%, list=29%, signal=57%			REACTOME_SIGNALING_BY_NOTCH1_PEST_DOMAIN_MUTANTS_IN_CANCER	REACTOME_SIGNALING_BY_NOTCH1_PEST_DOMAIN_MUTANTS_IN_CANCER		40	0.347894	1.31585	0.0873786	0.368892	1	1666	tags=45%, list=24%, signal=59%
ALCALA_APOPTOSIS	ALCALA_APOPTOSIS		55	-0.35975	-1.33951	0.0715474	0.362235	1	1782	tags=35%, list=25%, signal=46%			WP_APOPTOSIS_MODULATION_AND_SIGNALING	WP_APOPTOSIS_MODULATION_AND_SIGNALING		48	0.339461	1.31482	0.0990338	0.37028	1	618	tags=23%, list=9%, signal=25%
KAYO_AGING_MUSCLE_DN	KAYO_AGING_MUSCLE_DN		86	-0.324874	-1.33951	0.0647149	0.36136	1	1016	tags=21%, list=14%, signal=24%			SATO_SILENCED_BY_DEACETYLATION_IN_PANCREATIC_CANCER	SATO_SILENCED_BY_DEACETYLATION_IN_PANCREATIC_CANCER		17	0.438199	1.31354	0.126984	0.372081	1	602	tags=29%, list=9%, signal=32%
ODONNELL_TARGETS_OF_MYC_AND_TFRC_DN	ODONNELL_TARGETS_OF_MYC_AND_TFRC_DN		35	-0.390866	-1.33817	0.0902778	0.363447	1	1877	tags=37%, list=27%, signal=50%			BLANCO_MELO_RESPIRATORY_SYNCYTIAL_VIRUS_INFECTION_A594_CELLS_UP	BLANCO_MELO_RESPIRATORY_SYNCYTIAL_VIRUS_INFECTION_A594_CELLS_UP		55	0.327819	1.31342	0.0892857	0.371427	1	671	tags=22%, list=10%, signal=24%
MODY_HIPPOCAMPUS_NEONATAL	MODY_HIPPOCAMPUS_NEONATAL		21	-0.443289	-1.33579	0.112754	0.367947	1	1713	tags=38%, list=24%, signal=50%			MURAKAMI_UV_RESPONSE_6HR_UP	MURAKAMI_UV_RESPONSE_6HR_UP		21	0.414475	1.31331	0.127983	0.370846	1	1379	tags=38%, list=20%, signal=47%
WP_BASE_EXCISION_REPAIR	WP_BASE_EXCISION_REPAIR		22	-0.438699	-1.33526	0.124774	0.368179	1	483	tags=18%, list=7%, signal=19%			WP_NEURODEGENERATION_WITH_BRAIN_IRON_ACCUMULATION_NBIA_SUBTYPES_PATHWAY	WP_NEURODEGENERATION_WITH_BRAIN_IRON_ACCUMULATION_NBIA_SUBTYPES_PATHWAY		31	0.381102	1.31274	0.104167	0.37117	1	1657	tags=45%, list=24%, signal=59%
SANSOM_APC_MYC_TARGETS	SANSOM_APC_MYC_TARGETS		155	-0.295542	-1.33486	0.0286145	0.368184	1	1758	tags=31%, list=25%, signal=40%			WP_INTERLEUKIN1_IL1_STRUCTURAL_PATHWAY	WP_INTERLEUKIN1_IL1_STRUCTURAL_PATHWAY		35	0.361333	1.31215	0.12619	0.371479	1	1495	tags=31%, list=21%, signal=40%
HELLER_HDAC_TARGETS_SILENCED_BY_METHYLATION_DN	HELLER_HDAC_TARGETS_SILENCED_BY_METHYLATION_DN		144	-0.302074	-1.33435	0.0320611	0.36845	1	1370	tags=29%, list=19%, signal=35%			SENGUPTA_EBNA1_ANTICORRELATED	SENGUPTA_EBNA1_ANTICORRELATED		47	0.341799	1.31211	0.0967742	0.370688	1	879	tags=26%, list=12%, signal=29%
VANLOO_SP3_TARGETS_DN	VANLOO_SP3_TARGETS_DN		40	-0.378452	-1.33387	0.0984456	0.368712	1	1466	tags=38%, list=21%, signal=47%			YAO_TEMPORAL_RESPONSE_TO_PROGESTERONE_CLUSTER_0	YAO_TEMPORAL_RESPONSE_TO_PROGESTERONE_CLUSTER_0		25	0.396593	1.3109	0.130542	0.372387	1	2102	tags=64%, list=30%, signal=91%
KIM_TIAL1_TARGETS	KIM_TIAL1_TARGETS		23	-0.437354	-1.32924	0.126689	0.378288	1	1705	tags=43%, list=24%, signal=57%			WP_FBXL10_ENHANCEMENT_OF_MAPERK_SIGNALING_IN_DIFFUSE_LARGE_BCELL_LYMPHOMA	WP_FBXL10_ENHANCEMENT_OF_MAPERK_SIGNALING_IN_DIFFUSE_LARGE_BCELL_LYMPHOMA		15	0.460618	1.31062	0.157549	0.372057	1	970	tags=33%, list=14%, signal=39%
KEGG_METABOLISM_OF_XENOBIOTICS_BY_CYTOCHROME_P450	KEGG_METABOLISM_OF_XENOBIOTICS_BY_CYTOCHROME_P450		18	-0.458555	-1.32857	0.13211	0.378917	1	1141	tags=56%, list=16%, signal=66%			BERENJENO_ROCK_SIGNALING_NOT_VIA_RHOA_DN	BERENJENO_ROCK_SIGNALING_NOT_VIA_RHOA_DN		40	0.346776	1.31054	0.0922693	0.371387	1	1568	tags=35%, list=22%, signal=45%
WAKABAYASHI_ADIPOGENESIS_PPARG_RXRA_BOUND_36HR	WAKABAYASHI_ADIPOGENESIS_PPARG_RXRA_BOUND_36HR		93	-0.317318	-1.32683	0.066778	0.381898	1	1395	tags=32%, list=20%, signal=40%			REACTOME_PHASE_I_FUNCTIONALIZATION_OF_COMPOUNDS	REACTOME_PHASE_I_FUNCTIONALIZATION_OF_COMPOUNDS		26	0.396816	1.31048	0.10984	0.370625	1	495	tags=23%, list=7%, signal=25%
GARCIA_TARGETS_OF_FLI1_AND_DAX1_DN	GARCIA_TARGETS_OF_FLI1_AND_DAX1_DN		121	-0.310432	-1.32594	0.0420561	0.383032	1	2035	tags=41%, list=29%, signal=57%			HUTTMANN_B_CLL_POOR_SURVIVAL_UP	HUTTMANN_B_CLL_POOR_SURVIVAL_UP		122	0.282954	1.30958	0.0382653	0.371516	1	860	tags=21%, list=12%, signal=24%
REACTOME_RNA_POLYMERASE_III_TRANSCRIPTION	REACTOME_RNA_POLYMERASE_III_TRANSCRIPTION		33	-0.394157	-1.32583	0.121528	0.382385	1	2296	tags=52%, list=33%, signal=76%			WP_RENINANGIOTENSINALDOSTERONE_SYSTEM_RAAS	WP_RENINANGIOTENSINALDOSTERONE_SYSTEM_RAAS		18	0.426596	1.30884	0.13986	0.372246	1	719	tags=28%, list=10%, signal=31%
CHARAFE_BREAST_CANCER_BASAL_VS_MESENCHYMAL_DN	CHARAFE_BREAST_CANCER_BASAL_VS_MESENCHYMAL_DN		16	-0.472463	-1.32568	0.126079	0.381853	1	764	tags=31%, list=11%, signal=35%			OUILLETTE_CLL_13Q14_DELETION_DN	OUILLETTE_CLL_13Q14_DELETION_DN		19	0.425562	1.30652	0.137634	0.376394	1	672	tags=32%, list=10%, signal=35%
BLALOCK_ALZHEIMERS_DISEASE_INCIPIENT_DN	BLALOCK_ALZHEIMERS_DISEASE_INCIPIENT_DN		114	-0.309663	-1.32494	0.0476191	0.382704	1	2264	tags=44%, list=32%, signal=64%			IVANOVA_HEMATOPOIESIS_MATURE_CELL	IVANOVA_HEMATOPOIESIS_MATURE_CELL		166	0.271534	1.30648	0.037037	0.375592	1	1458	tags=27%, list=21%, signal=33%
REACTOME_NEGATIVE_REGULATION_OF_NOTCH4_SIGNALING	REACTOME_NEGATIVE_REGULATION_OF_NOTCH4_SIGNALING		50	-0.360575	-1.3248	0.0863558	0.382184	1	2032	tags=44%, list=29%, signal=61%			BLANCO_MELO_RESPIRATORY_SYNCYTIAL_VIRUS_INFECTION_A594_CELLS_DN	BLANCO_MELO_RESPIRATORY_SYNCYTIAL_VIRUS_INFECTION_A594_CELLS_DN		18	0.429767	1.30519	0.141892	0.377589	1	543	tags=33%, list=8%, signal=36%
CREIGHTON_ENDOCRINE_THERAPY_RESISTANCE_4	CREIGHTON_ENDOCRINE_THERAPY_RESISTANCE_4		144	-0.298689	-1.32472	0.0281899	0.381498	1	1155	tags=26%, list=16%, signal=30%			DACOSTA_UV_RESPONSE_VIA_ERCC3_XPCS_DN	DACOSTA_UV_RESPONSE_VIA_ERCC3_XPCS_DN		61	0.317959	1.30414	0.0802005	0.378866	1	1858	tags=38%, list=26%, signal=51%
REACTOME_PYRUVATE_METABOLISM_AND_CITRIC_ACID_TCA_CYCLE	REACTOME_PYRUVATE_METABOLISM_AND_CITRIC_ACID_TCA_CYCLE		38	-0.378709	-1.32366	0.095	0.382902	1	1251	tags=34%, list=18%, signal=41%			MIKKELSEN_MEF_HCP_WITH_H3K27ME3	MIKKELSEN_MEF_HCP_WITH_H3K27ME3		24	0.397939	1.30381	0.114754	0.378801	1	1519	tags=46%, list=22%, signal=58%
WEST_ADRENOCORTICAL_TUMOR_DN	WEST_ADRENOCORTICAL_TUMOR_DN		195	-0.289112	-1.32359	0.0221239	0.382134	1	765	tags=21%, list=11%, signal=22%			ANDERSEN_CHOLANGIOCARCINOMA_CLASS2	ANDERSEN_CHOLANGIOCARCINOMA_CLASS2		61	0.317352	1.30375	0.0746667	0.378034	1	1840	tags=36%, list=26%, signal=48%
REACTOME_NUCLEAR_PORE_COMPLEX_NPC_DISASSEMBLY	REACTOME_NUCLEAR_PORE_COMPLEX_NPC_DISASSEMBLY		33	-0.386065	-1.32319	0.117747	0.382173	1	2325	tags=48%, list=33%, signal=72%			KHETCHOUMIAN_TRIM24_TARGETS_UP	KHETCHOUMIAN_TRIM24_TARGETS_UP		26	0.395913	1.30309	0.129187	0.378631	1	562	tags=23%, list=8%, signal=25%
HOSHIDA_LIVER_CANCER_SUBCLASS_S3	HOSHIDA_LIVER_CANCER_SUBCLASS_S3		111	-0.314957	-1.32239	0.0581761	0.383117	1	942	tags=23%, list=13%, signal=27%			XIE_ST_HSC_S1PR3_OE_UP	XIE_ST_HSC_S1PR3_OE_UP		37	0.355995	1.30281	0.111369	0.378313	1	606	tags=32%, list=9%, signal=35%
XU_GH1_AUTOCRINE_TARGETS_UP	XU_GH1_AUTOCRINE_TARGETS_UP		81	-0.328533	-1.32173	0.0737705	0.383787	1	615	tags=16%, list=9%, signal=17%			REACTOME_SHC1_EVENTS_IN_ERBB2_SIGNALING	REACTOME_SHC1_EVENTS_IN_ERBB2_SIGNALING		15	0.440757	1.30117	0.15873	0.38105	1	1021	tags=47%, list=14%, signal=54%
REACTOME_DEGRADATION_OF_AXIN	REACTOME_DEGRADATION_OF_AXIN		49	-0.364894	-1.32113	0.0784314	0.384271	1	2032	tags=41%, list=29%, signal=57%			SCHLESINGER_METHYLATED_DE_NOVO_IN_CANCER	SCHLESINGER_METHYLATED_DE_NOVO_IN_CANCER		18	0.425118	1.29935	0.141553	0.383999	1	545	tags=28%, list=8%, signal=30%
BYSTRYKH_HEMATOPOIESIS_STEM_CELL_QTL_CIS	BYSTRYKH_HEMATOPOIESIS_STEM_CELL_QTL_CIS		89	-0.32112	-1.32111	0.0603715	0.38342	1	1131	tags=26%, list=16%, signal=30%			YAMASHITA_LIVER_CANCER_STEM_CELL_DN	YAMASHITA_LIVER_CANCER_STEM_CELL_DN		22	0.40074	1.29911	0.151515	0.383602	1	1297	tags=45%, list=18%, signal=56%
REACTOME_DEGRADATION_OF_GLI1_BY_THE_PROTEASOME	REACTOME_DEGRADATION_OF_GLI1_BY_THE_PROTEASOME		52	-0.35832	-1.32087	0.0933333	0.383083	1	2032	tags=42%, list=29%, signal=59%			KEGG_NEUROTROPHIN_SIGNALING_PATHWAY	KEGG_NEUROTROPHIN_SIGNALING_PATHWAY		78	0.302505	1.29842	0.0637119	0.38422	1	2127	tags=38%, list=30%, signal=54%
KEGG_CYSTEINE_AND_METHIONINE_METABOLISM	KEGG_CYSTEINE_AND_METHIONINE_METABOLISM		19	-0.449795	-1.31995	0.141791	0.384407	1	1214	tags=37%, list=17%, signal=44%			REACTOME_NEGATIVE_REGULATION_OF_THE_PI3K_AKT_NETWORK	REACTOME_NEGATIVE_REGULATION_OF_THE_PI3K_AKT_NETWORK		53	0.328012	1.29764	0.0959596	0.385101	1	695	tags=21%, list=10%, signal=23%
KYNG_DNA_DAMAGE_DN	KYNG_DNA_DAMAGE_DN		103	-0.312371	-1.31893	0.0496894	0.385842	1	1053	tags=20%, list=15%, signal=24%			TSUNODA_CISPLATIN_RESISTANCE_DN	TSUNODA_CISPLATIN_RESISTANCE_DN		22	0.398288	1.29644	0.128755	0.386767	1	2360	tags=45%, list=33%, signal=68%
KEGG_BASE_EXCISION_REPAIR	KEGG_BASE_EXCISION_REPAIR		23	-0.423261	-1.31887	0.120721	0.385121	1	1575	tags=35%, list=22%, signal=45%			BAKKER_FOXO3_TARGETS_UP	BAKKER_FOXO3_TARGETS_UP		29	0.37198	1.29524	0.131455	0.388611	1	1172	tags=31%, list=17%, signal=37%
REACTOME_TRANSMISSION_ACROSS_CHEMICAL_SYNAPSES	REACTOME_TRANSMISSION_ACROSS_CHEMICAL_SYNAPSES		79	-0.327951	-1.31777	0.0825397	0.386812	1	1466	tags=28%, list=21%, signal=35%			HOOI_ST7_TARGETS_UP	HOOI_ST7_TARGETS_UP		41	0.351919	1.295	0.116854	0.388234	1	876	tags=27%, list=12%, signal=30%
GROSS_HYPOXIA_VIA_ELK3_AND_HIF1A_DN	GROSS_HYPOXIA_VIA_ELK3_AND_HIF1A_DN		79	-0.328443	-1.31695	0.0747967	0.387743	1	1555	tags=32%, list=22%, signal=40%			BONCI_TARGETS_OF_MIR15A_AND_MIR16_1	BONCI_TARGETS_OF_MIR15A_AND_MIR16_1		47	0.337312	1.29412	0.0963855	0.389321	1	692	tags=19%, list=10%, signal=21%
CHAUHAN_RESPONSE_TO_METHOXYESTRADIOL_UP	CHAUHAN_RESPONSE_TO_METHOXYESTRADIOL_UP		38	-0.383705	-1.31659	0.095082	0.387653	1	1775	tags=42%, list=25%, signal=56%			IZADPANAH_STEM_CELL_ADIPOSE_VS_BONE_UP	IZADPANAH_STEM_CELL_ADIPOSE_VS_BONE_UP		71	0.306161	1.29266	0.0691489	0.391711	1	950	tags=25%, list=13%, signal=29%
KEGG_CYTOKINE_CYTOKINE_RECEPTOR_INTERACTION	KEGG_CYTOKINE_CYTOKINE_RECEPTOR_INTERACTION		34	-0.389706	-1.31624	0.140071	0.387576	1	1851	tags=50%, list=26%, signal=67%			WP_TGFBETA_SIGNALING_PATHWAY	WP_TGFBETA_SIGNALING_PATHWAY		97	0.286412	1.29048	0.0491803	0.395622	1	1731	tags=32%, list=25%, signal=42%
NGUYEN_NOTCH1_TARGETS_UP	NGUYEN_NOTCH1_TARGETS_UP		15	-0.487035	-1.31601	0.125	0.387202	1	1505	tags=47%, list=21%, signal=59%			WP_G1_TO_S_CELL_CYCLE_CONTROL	WP_G1_TO_S_CELL_CYCLE_CONTROL		55	0.3226	1.28878	0.101737	0.398322	1	1684	tags=33%, list=24%, signal=43%
HUANG_FOXA2_TARGETS_UP	HUANG_FOXA2_TARGETS_UP		21	-0.438179	-1.31471	0.142602	0.389529	1	1204	tags=38%, list=17%, signal=46%			KANG_IMMORTALIZED_BY_TERT_DN	KANG_IMMORTALIZED_BY_TERT_DN		21	0.408322	1.28803	0.130952	0.399181	1	1768	tags=43%, list=25%, signal=57%
WP_GLYCOLYSIS_AND_GLUCONEOGENESIS	WP_GLYCOLYSIS_AND_GLUCONEOGENESIS		23	-0.4244	-1.31468	0.124792	0.388753	1	982	tags=30%, list=14%, signal=35%			MEISSNER_NPC_HCP_WITH_H3K4ME3_AND_H3K27ME3	MEISSNER_NPC_HCP_WITH_H3K4ME3_AND_H3K27ME3		20	0.412866	1.28748	0.164859	0.399498	1	221	tags=20%, list=3%, signal=21%
REACTOME_RAF_ACTIVATION	REACTOME_RAF_ACTIVATION		27	-0.408624	-1.31461	0.110155	0.388013	1	469	tags=19%, list=7%, signal=20%			PID_LYSOPHOSPHOLIPID_PATHWAY	PID_LYSOPHOSPHOLIPID_PATHWAY		33	0.361601	1.28715	0.102381	0.399361	1	864	tags=21%, list=12%, signal=24%
CHEMNITZ_RESPONSE_TO_PROSTAGLANDIN_E2_UP	CHEMNITZ_RESPONSE_TO_PROSTAGLANDIN_E2_UP		100	-0.31727	-1.31405	0.0643087	0.38844	1	1705	tags=30%, list=24%, signal=39%			BIDUS_METASTASIS_DN	BIDUS_METASTASIS_DN		69	0.307373	1.28529	0.0846994	0.402616	1	706	tags=22%, list=10%, signal=24%
RAMASWAMY_METASTASIS_UP	RAMASWAMY_METASTASIS_UP		54	-0.34988	-1.31337	0.101639	0.389087	1	1604	tags=30%, list=23%, signal=38%			WP_APOPTOSISRELATED_NETWORK_DUE_TO_ALTERED_NOTCH3_IN_OVARIAN_CANCER	WP_APOPTOSISRELATED_NETWORK_DUE_TO_ALTERED_NOTCH3_IN_OVARIAN_CANCER		39	0.341169	1.28327	0.108696	0.406032	1	951	tags=26%, list=13%, signal=29%
WP_PURINE_METABOLISM_AND_RELATED_DISORDERS	WP_PURINE_METABOLISM_AND_RELATED_DISORDERS		15	-0.466673	-1.31275	0.153558	0.389562	1	1924	tags=47%, list=27%, signal=64%			REACTOME_APOPTOTIC_CLEAVAGE_OF_CELLULAR_PROTEINS	REACTOME_APOPTOTIC_CLEAVAGE_OF_CELLULAR_PROTEINS		27	0.376696	1.28323	0.144254	0.405212	1	1092	tags=33%, list=15%, signal=39%
HU_GENOTOXIN_ACTION_DIRECT_VS_INDIRECT_24HR	HU_GENOTOXIN_ACTION_DIRECT_VS_INDIRECT_24HR		38	-0.373542	-1.31046	0.11405	0.394018	1	1072	tags=34%, list=15%, signal=40%			FRIDMAN_IMMORTALIZATION_DN	FRIDMAN_IMMORTALIZATION_DN		18	0.418678	1.2832	0.154195	0.404386	1	1495	tags=39%, list=21%, signal=49%
KEGG_PYRIMIDINE_METABOLISM	KEGG_PYRIMIDINE_METABOLISM		63	-0.340461	-1.31019	0.081862	0.393777	1	1408	tags=32%, list=20%, signal=39%			CADWELL_ATG16L1_TARGETS_UP	CADWELL_ATG16L1_TARGETS_UP		25	0.387044	1.28256	0.114607	0.40493	1	259	tags=16%, list=4%, signal=17%
WP_AMINO_ACID_METABOLISM	WP_AMINO_ACID_METABOLISM		55	-0.34747	-1.30989	0.0767974	0.393603	1	1092	tags=24%, list=15%, signal=28%			MASSARWEH_TAMOXIFEN_RESISTANCE_UP	MASSARWEH_TAMOXIFEN_RESISTANCE_UP		281	0.247899	1.28206	0.0192308	0.405193	1	1780	tags=33%, list=25%, signal=43%
ZHU_CMV_24_HR_DN	ZHU_CMV_24_HR_DN		35	-0.384474	-1.3093	0.11413	0.394198	1	2112	tags=51%, list=30%, signal=73%			PID_DELTA_NP63_PATHWAY	PID_DELTA_NP63_PATHWAY		26	0.381884	1.28191	0.151242	0.404612	1	285	tags=19%, list=4%, signal=20%
BRACHAT_RESPONSE_TO_METHOTREXATE_DN	BRACHAT_RESPONSE_TO_METHOTREXATE_DN		18	-0.447432	-1.30922	0.143363	0.393503	1	2126	tags=67%, list=30%, signal=95%			HESS_TARGETS_OF_HOXA9_AND_MEIS1_DN	HESS_TARGETS_OF_HOXA9_AND_MEIS1_DN		27	0.382551	1.28185	0.134783	0.403879	1	861	tags=22%, list=12%, signal=25%
REACTOME_CYTOSOLIC_SENSORS_OF_PATHOGEN_ASSOCIATED_DNA	REACTOME_CYTOSOLIC_SENSORS_OF_PATHOGEN_ASSOCIATED_DNA		44	-0.362403	-1.30922	0.103571	0.392646	1	1672	tags=41%, list=24%, signal=53%			REACTOME_NOTCH1_INTRACELLULAR_DOMAIN_REGULATES_TRANSCRIPTION	REACTOME_NOTCH1_INTRACELLULAR_DOMAIN_REGULATES_TRANSCRIPTION		37	0.346226	1.28119	0.107399	0.40439	1	1666	tags=43%, list=24%, signal=56%
REACTOME_NEGATIVE_REGULATION_OF_MAPK_PATHWAY	REACTOME_NEGATIVE_REGULATION_OF_MAPK_PATHWAY		34	-0.38193	-1.30872	0.115385	0.392862	1	469	tags=18%, list=7%, signal=19%			ZHOU_INFLAMMATORY_RESPONSE_FIMA_UP	ZHOU_INFLAMMATORY_RESPONSE_FIMA_UP		131	0.270471	1.28057	0.0465116	0.404868	1	1894	tags=38%, list=27%, signal=51%
GAZIN_EPIGENETIC_SILENCING_BY_KRAS	GAZIN_EPIGENETIC_SILENCING_BY_KRAS		15	-0.46545	-1.3087	0.131206	0.392081	1	1600	tags=33%, list=23%, signal=43%			REACTOME_SIGNALING_BY_CYTOSOLIC_FGFR1_FUSION_MUTANTS	REACTOME_SIGNALING_BY_CYTOSOLIC_FGFR1_FUSION_MUTANTS		15	0.442769	1.27985	0.168539	0.405542	1	2761	tags=67%, list=39%, signal=109%
BURTON_ADIPOGENESIS_3	BURTON_ADIPOGENESIS_3		86	-0.318417	-1.30761	0.0787402	0.393844	1	2367	tags=42%, list=34%, signal=62%			PID_PI3KCI_AKT_PATHWAY	PID_PI3KCI_AKT_PATHWAY		28	0.366137	1.27855	0.149758	0.407787	1	1714	tags=36%, list=24%, signal=47%
KEGG_GAP_JUNCTION	KEGG_GAP_JUNCTION		46	-0.359092	-1.30736	0.124352	0.393592	1	469	tags=20%, list=7%, signal=21%			REACTOME_RAB_REGULATION_OF_TRAFFICKING	REACTOME_RAB_REGULATION_OF_TRAFFICKING		73	0.300615	1.27847	0.0885417	0.407083	1	1015	tags=22%, list=14%, signal=25%
SHAFFER_IRF4_TARGETS_IN_ACTIVATED_B_LYMPHOCYTE	SHAFFER_IRF4_TARGETS_IN_ACTIVATED_B_LYMPHOCYTE		64	-0.334813	-1.30671	0.0909091	0.394253	1	1360	tags=30%, list=19%, signal=36%			MCBRYAN_PUBERTAL_TGFB1_TARGETS_UP	MCBRYAN_PUBERTAL_TGFB1_TARGETS_UP		111	0.282854	1.27827	0.0588235	0.406621	1	1743	tags=33%, list=25%, signal=44%
REACTOME_NUCLEAR_ENVELOPE_BREAKDOWN	REACTOME_NUCLEAR_ENVELOPE_BREAKDOWN		48	-0.360021	-1.30665	0.100324	0.39353	1	2325	tags=44%, list=33%, signal=65%			LIN_NPAS4_TARGETS_UP	LIN_NPAS4_TARGETS_UP		84	0.294771	1.27709	0.0653753	0.408407	1	1610	tags=30%, list=23%, signal=38%
REACTOME_ABC_TRANSPORTER_DISORDERS	REACTOME_ABC_TRANSPORTER_DISORDERS		56	-0.346661	-1.30664	0.1019	0.392707	1	2032	tags=41%, list=29%, signal=57%			OSWALD_HEMATOPOIETIC_STEM_CELL_IN_COLLAGEN_GEL_UP	OSWALD_HEMATOPOIETIC_STEM_CELL_IN_COLLAGEN_GEL_UP		115	0.27497	1.27583	0.0615836	0.410234	1	1422	tags=27%, list=20%, signal=33%
ZHANG_BREAST_CANCER_PROGENITORS_UP	ZHANG_BREAST_CANCER_PROGENITORS_UP		349	-0.267271	-1.30573	0.01983	0.393921	1	1895	tags=33%, list=27%, signal=43%			REACTOME_REGULATION_OF_MECP2_EXPRESSION_AND_ACTIVITY	REACTOME_REGULATION_OF_MECP2_EXPRESSION_AND_ACTIVITY		24	0.395381	1.27581	0.14128	0.409389	1	710	tags=21%, list=10%, signal=23%
FLECHNER_PBL_KIDNEY_TRANSPLANT_REJECTED_VS_OK_DN	FLECHNER_PBL_KIDNEY_TRANSPLANT_REJECTED_VS_OK_DN		41	-0.374987	-1.30469	0.109299	0.39557	1	1567	tags=34%, list=22%, signal=44%			XU_CREBBP_TARGETS_DN	XU_CREBBP_TARGETS_DN		16	0.429738	1.27558	0.161504	0.409053	1	572	tags=25%, list=8%, signal=27%
REACTOME_REGULATION_OF_RAS_BY_GAPS	REACTOME_REGULATION_OF_RAS_BY_GAPS		57	-0.343714	-1.30311	0.0905983	0.398557	1	2032	tags=42%, list=29%, signal=59%			RICKMAN_METASTASIS_DN	RICKMAN_METASTASIS_DN		131	0.267837	1.27468	0.032967	0.410181	1	1704	tags=34%, list=24%, signal=43%
SMITH_LIVER_CANCER	SMITH_LIVER_CANCER		31	-0.404563	-1.30277	0.117864	0.398537	1	806	tags=26%, list=11%, signal=29%			ZHONG_RESPONSE_TO_AZACITIDINE_AND_TSA_UP	ZHONG_RESPONSE_TO_AZACITIDINE_AND_TSA_UP		78	0.29658	1.27453	0.077135	0.409629	1	1142	tags=28%, list=16%, signal=33%
LANDIS_ERBB2_BREAST_TUMORS_324_DN	LANDIS_ERBB2_BREAST_TUMORS_324_DN		90	-0.314023	-1.30238	0.0812102	0.398592	1	1033	tags=26%, list=15%, signal=30%			PID_PTP1B_PATHWAY	PID_PTP1B_PATHWAY		26	0.380216	1.27448	0.134529	0.408843	1	1768	tags=38%, list=25%, signal=51%
ALONSO_METASTASIS_UP	ALONSO_METASTASIS_UP		139	-0.296351	-1.3022	0.0617089	0.398193	1	1735	tags=31%, list=25%, signal=40%			COULOUARN_TEMPORAL_TGFB1_SIGNATURE_DN	COULOUARN_TEMPORAL_TGFB1_SIGNATURE_DN		82	0.294469	1.27419	0.0837563	0.408679	1	1017	tags=26%, list=14%, signal=30%
JAATINEN_HEMATOPOIETIC_STEM_CELL_UP	JAATINEN_HEMATOPOIETIC_STEM_CELL_UP		141	-0.296002	-1.30157	0.0463679	0.398875	1	1074	tags=23%, list=15%, signal=26%			MARTIN_INTERACT_WITH_HDAC	MARTIN_INTERACT_WITH_HDAC		28	0.382892	1.2737	0.139706	0.40885	1	1084	tags=29%, list=15%, signal=34%
REACTOME_PROTEIN_FOLDING	REACTOME_PROTEIN_FOLDING		61	-0.336507	-1.30136	0.0957096	0.398521	1	1512	tags=30%, list=21%, signal=37%			WP_COMPLEMENT_SYSTEM_IN_NEURONAL_DEVELOPMENT_AND_PLASTICITY	WP_COMPLEMENT_SYSTEM_IN_NEURONAL_DEVELOPMENT_AND_PLASTICITY		30	0.369861	1.27326	0.133663	0.408904	1	1143	tags=27%, list=16%, signal=32%
TURASHVILI_BREAST_LOBULAR_CARCINOMA_VS_LOBULAR_NORMAL_DN	TURASHVILI_BREAST_LOBULAR_CARCINOMA_VS_LOBULAR_NORMAL_DN		17	-0.455686	-1.30116	0.160584	0.398093	1	1292	tags=29%, list=18%, signal=36%			RADMACHER_AML_PROGNOSIS	RADMACHER_AML_PROGNOSIS		31	0.366732	1.27315	0.133017	0.40829	1	1631	tags=39%, list=23%, signal=50%
GRUETZMANN_PANCREATIC_CANCER_DN	GRUETZMANN_PANCREATIC_CANCER_DN		104	-0.307483	-1.29981	0.06298	0.40043	1	1519	tags=34%, list=22%, signal=42%			WP_SIGNAL_TRANSDUCTION_THROUGH_IL1R	WP_SIGNAL_TRANSDUCTION_THROUGH_IL1R		18	0.420116	1.27311	0.167033	0.40751	1	590	tags=22%, list=8%, signal=24%
MAYBURD_RESPONSE_TO_L663536_DN	MAYBURD_RESPONSE_TO_L663536_DN		44	-0.367832	-1.29839	0.129784	0.402906	1	845	tags=23%, list=12%, signal=26%			REACTOME_RAC1_GTPASE_CYCLE	REACTOME_RAC1_GTPASE_CYCLE		99	0.285731	1.27289	0.0723861	0.407183	1	1610	tags=28%, list=23%, signal=36%
FLECHNER_PBL_KIDNEY_TRANSPLANT_OK_VS_DONOR_UP	FLECHNER_PBL_KIDNEY_TRANSPLANT_OK_VS_DONOR_UP		124	-0.298277	-1.29785	0.0463679	0.403342	1	1221	tags=24%, list=17%, signal=29%			LENAOUR_DENDRITIC_CELL_MATURATION_DN	LENAOUR_DENDRITIC_CELL_MATURATION_DN		55	0.319544	1.27253	0.115183	0.407128	1	1425	tags=36%, list=20%, signal=45%
REACTOME_ERCC6_CSB_AND_EHMT2_G9A_POSITIVELY_REGULATE_RRNA_EXPRESSION	REACTOME_ERCC6_CSB_AND_EHMT2_G9A_POSITIVELY_REGULATE_RRNA_EXPRESSION		20	-0.432608	-1.2974	0.148746	0.403641	1	510	tags=20%, list=7%, signal=21%			WP_JOUBERT_SYNDROME	WP_JOUBERT_SYNDROME		31	0.359427	1.27246	0.126214	0.406442	1	915	tags=32%, list=13%, signal=37%
BLANCO_MELO_COVID19_SARS_COV_2_INFECTION_A594_ACE2_EXPRESSING_CELLS_RUXOLITINIB_DN	BLANCO_MELO_COVID19_SARS_COV_2_INFECTION_A594_ACE2_EXPRESSING_CELLS_RUXOLITINIB_DN		35	-0.377022	-1.29726	0.111511	0.403131	1	1281	tags=34%, list=18%, signal=42%			CHENG_IMPRINTED_BY_ESTRADIOL	CHENG_IMPRINTED_BY_ESTRADIOL		50	0.32782	1.27173	0.0951276	0.407138	1	1616	tags=30%, list=23%, signal=39%
KEGG_HUNTINGTONS_DISEASE	KEGG_HUNTINGTONS_DISEASE		127	-0.301016	-1.29668	0.0662558	0.403649	1	1790	tags=35%, list=25%, signal=46%			DORN_ADENOVIRUS_INFECTION_12HR_DN	DORN_ADENOVIRUS_INFECTION_12HR_DN		26	0.378743	1.27129	0.13253	0.407231	1	1679	tags=35%, list=24%, signal=45%
REACTOME_INTEGRIN_CELL_SURFACE_INTERACTIONS	REACTOME_INTEGRIN_CELL_SURFACE_INTERACTIONS		21	-0.42507	-1.29429	0.151079	0.408623	1	1459	tags=38%, list=21%, signal=48%			JAZAERI_BREAST_CANCER_BRCA1_VS_BRCA2_DN	JAZAERI_BREAST_CANCER_BRCA1_VS_BRCA2_DN		17	0.428354	1.27108	0.162447	0.406835	1	1690	tags=59%, list=24%, signal=77%
YOSHIMURA_MAPK8_TARGETS_DN	YOSHIMURA_MAPK8_TARGETS_DN		250	-0.274494	-1.29383	0.0368794	0.408895	1	1098	tags=19%, list=16%, signal=22%			VERHAAK_GLIOBLASTOMA_NEURAL	VERHAAK_GLIOBLASTOMA_NEURAL		54	0.324082	1.27102	0.115764	0.406114	1	485	tags=17%, list=7%, signal=18%
REACTOME_NUCLEAR_ENVELOPE_NE_REASSEMBLY	REACTOME_NUCLEAR_ENVELOPE_NE_REASSEMBLY		64	-0.340476	-1.29356	0.104334	0.408691	1	1520	tags=31%, list=22%, signal=39%			AKL_HTLV1_INFECTION_DN	AKL_HTLV1_INFECTION_DN		34	0.35425	1.26941	0.13835	0.408818	1	439	tags=18%, list=6%, signal=19%
LEE_AGING_CEREBELLUM_DN	LEE_AGING_CEREBELLUM_DN		22	-0.427762	-1.29265	0.165468	0.409918	1	580	tags=18%, list=8%, signal=20%			BIOCARTA_G2_PATHWAY	BIOCARTA_G2_PATHWAY		21	0.394005	1.26877	0.174672	0.409419	1	1156	tags=33%, list=16%, signal=40%
REACTOME_PEROXISOMAL_PROTEIN_IMPORT	REACTOME_PEROXISOMAL_PROTEIN_IMPORT		33	-0.37904	-1.2923	0.134907	0.409922	1	882	tags=18%, list=13%, signal=21%			BROWNE_HCMV_INFECTION_4HR_UP	BROWNE_HCMV_INFECTION_4HR_UP		20	0.399652	1.26876	0.142549	0.408592	1	671	tags=25%, list=10%, signal=28%
BLANCO_MELO_COVID19_SARS_COV_2_POS_PATIENT_LUNG_TISSUE_UP	BLANCO_MELO_COVID19_SARS_COV_2_POS_PATIENT_LUNG_TISSUE_UP		19	-0.444896	-1.29224	0.15	0.409226	1	993	tags=37%, list=14%, signal=43%			SHETH_LIVER_CANCER_VS_TXNIP_LOSS_PAM5	SHETH_LIVER_CANCER_VS_TXNIP_LOSS_PAM5		27	0.375222	1.2673	0.170316	0.411022	1	1530	tags=41%, list=22%, signal=52%
SOTIRIOU_BREAST_CANCER_GRADE_1_VS_3_UP	SOTIRIOU_BREAST_CANCER_GRADE_1_VS_3_UP		136	-0.299244	-1.29198	0.0528846	0.408984	1	2068	tags=35%, list=29%, signal=49%			WP_IL7_SIGNALING_PATHWAY	WP_IL7_SIGNALING_PATHWAY		17	0.431352	1.26673	0.163755	0.411418	1	1579	tags=41%, list=22%, signal=53%
REACTOME_GLUCOSE_METABOLISM	REACTOME_GLUCOSE_METABOLISM		61	-0.337626	-1.29186	0.0855705	0.408452	1	1740	tags=34%, list=25%, signal=45%			REACTOME_NR1H3_NR1H2_REGULATE_GENE_EXPRESSION_LINKED_TO_CHOLESTEROL_TRANSPORT_AND_EFFLUX	REACTOME_NR1H3_NR1H2_REGULATE_GENE_EXPRESSION_LINKED_TO_CHOLESTEROL_TRANSPORT_AND_EFFLUX		21	0.393943	1.26588	0.199074	0.412403	1	748	tags=29%, list=11%, signal=32%
WEIGEL_OXIDATIVE_STRESS_BY_HNE_AND_H2O2	WEIGEL_OXIDATIVE_STRESS_BY_HNE_AND_H2O2		27	-0.407741	-1.29173	0.126079	0.407905	1	1157	tags=33%, list=16%, signal=40%			NIKOLSKY_BREAST_CANCER_1Q21_AMPLICON	NIKOLSKY_BREAST_CANCER_1Q21_AMPLICON		24	0.390241	1.26478	0.14128	0.414151	1	1672	tags=46%, list=24%, signal=60%
REACTOME_TRNA_PROCESSING_IN_THE_NUCLEUS	REACTOME_TRNA_PROCESSING_IN_THE_NUCLEUS		48	-0.356344	-1.2917	0.10327	0.40716	1	1733	tags=38%, list=25%, signal=49%			WANG_HCP_PROSTATE_CANCER	WANG_HCP_PROSTATE_CANCER		52	0.32237	1.26344	0.108911	0.416222	1	1231	tags=27%, list=17%, signal=32%
NADLER_OBESITY_UP	NADLER_OBESITY_UP		31	-0.391086	-1.29167	0.134948	0.406385	1	765	tags=19%, list=11%, signal=22%			PURBEY_TARGETS_OF_CTBP1_NOT_SATB1_DN	PURBEY_TARGETS_OF_CTBP1_NOT_SATB1_DN		175	0.256212	1.26335	0.0369231	0.415563	1	1414	tags=29%, list=20%, signal=35%
GUILLAUMOND_KLF10_TARGETS_UP	GUILLAUMOND_KLF10_TARGETS_UP		20	-0.437684	-1.29164	0.173214	0.405629	1	765	tags=25%, list=11%, signal=28%			WP_B_CELL_RECEPTOR_SIGNALING_PATHWAY	WP_B_CELL_RECEPTOR_SIGNALING_PATHWAY		55	0.316336	1.26254	0.1067	0.416525	1	1714	tags=35%, list=24%, signal=45%
GROSS_HYPOXIA_VIA_ELK3_ONLY_UP	GROSS_HYPOXIA_VIA_ELK3_ONLY_UP		17	-0.452216	-1.29063	0.155914	0.407093	1	527	tags=29%, list=7%, signal=32%			KIM_WT1_TARGETS_8HR_UP	KIM_WT1_TARGETS_8HR_UP		101	0.284742	1.26226	0.0689655	0.416323	1	1126	tags=20%, list=16%, signal=23%
EHLERS_ANEUPLOIDY_UP	EHLERS_ANEUPLOIDY_UP		27	-0.410149	-1.28953	0.151625	0.408768	1	441	tags=19%, list=6%, signal=20%			REACTOME_REGULATED_NECROSIS	REACTOME_REGULATED_NECROSIS		36	0.343063	1.26226	0.122353	0.415487	1	1479	tags=42%, list=21%, signal=52%
REACTOME_RNA_POLYMERASE_III_TRANSCRIPTION_INITIATION_FROM_TYPE_3_PROMOTER	REACTOME_RNA_POLYMERASE_III_TRANSCRIPTION_INITIATION_FROM_TYPE_3_PROMOTER		21	-0.421801	-1.28914	0.153005	0.408874	1	2296	tags=57%, list=33%, signal=85%			PID_IL12_2PATHWAY	PID_IL12_2PATHWAY		18	0.415586	1.26111	0.187225	0.417268	1	1693	tags=33%, list=24%, signal=44%
FOURNIER_ACINAR_DEVELOPMENT_LATE_2	FOURNIER_ACINAR_DEVELOPMENT_LATE_2		244	-0.273791	-1.28894	0.045134	0.408456	1	1683	tags=28%, list=24%, signal=35%			MIYAGAWA_TARGETS_OF_EWSR1_ETS_FUSIONS_DN	MIYAGAWA_TARGETS_OF_EWSR1_ETS_FUSIONS_DN		83	0.287813	1.25847	0.0875332	0.42256	1	1084	tags=28%, list=15%, signal=32%
KEGG_BUTANOATE_METABOLISM	KEGG_BUTANOATE_METABOLISM		17	-0.461061	-1.28732	0.148077	0.411419	1	2555	tags=71%, list=36%, signal=110%			YUAN_ZNF143_PARTNERS	YUAN_ZNF143_PARTNERS		19	0.417054	1.25827	0.165094	0.422165	1	573	tags=21%, list=8%, signal=23%
KEGG_PATHOGENIC_ESCHERICHIA_COLI_INFECTION	KEGG_PATHOGENIC_ESCHERICHIA_COLI_INFECTION		37	-0.374435	-1.28731	0.121417	0.410593	1	1459	tags=32%, list=21%, signal=41%			AMIT_EGF_RESPONSE_480_HELA	AMIT_EGF_RESPONSE_480_HELA		117	0.275475	1.25802	0.0837989	0.421875	1	1495	tags=35%, list=21%, signal=44%
SATOH_COLORECTAL_CANCER_MYC_DN	SATOH_COLORECTAL_CANCER_MYC_DN		34	-0.374571	-1.28676	0.136283	0.41112	1	1144	tags=35%, list=16%, signal=42%			ENK_UV_RESPONSE_EPIDERMIS_DN	ENK_UV_RESPONSE_EPIDERMIS_DN		302	0.238758	1.25648	0.0315789	0.424585	1	2055	tags=38%, list=29%, signal=52%
WANG_RESPONSE_TO_GSK3_INHIBITOR_SB216763_DN	WANG_RESPONSE_TO_GSK3_INHIBITOR_SB216763_DN		246	-0.273504	-1.28666	0.0413223	0.410524	1	1480	tags=26%, list=21%, signal=32%			WIERENGA_STAT5A_TARGETS_DN	WIERENGA_STAT5A_TARGETS_DN		63	0.301188	1.25296	0.120419	0.431966	1	1084	tags=24%, list=15%, signal=28%
CHIANG_LIVER_CANCER_SUBCLASS_PROLIFERATION_UP	CHIANG_LIVER_CANCER_SUBCLASS_PROLIFERATION_UP		125	-0.295019	-1.2863	0.0732824	0.410582	1	935	tags=17%, list=13%, signal=19%			CADWELL_ATG16L1_TARGETS_DN	CADWELL_ATG16L1_TARGETS_DN		32	0.343402	1.25259	0.13242	0.431977	1	1104	tags=25%, list=16%, signal=30%
ZHOU_TNF_SIGNALING_4HR	ZHOU_TNF_SIGNALING_4HR		36	-0.376845	-1.28582	0.14082	0.410929	1	1169	tags=31%, list=17%, signal=36%			KANG_DOXORUBICIN_RESISTANCE_DN	KANG_DOXORUBICIN_RESISTANCE_DN		18	0.410531	1.25151	0.176856	0.433636	1	2385	tags=50%, list=34%, signal=75%
BIDUS_METASTASIS_UP	BIDUS_METASTASIS_UP		178	-0.284753	-1.28547	0.0490342	0.410905	1	1778	tags=28%, list=25%, signal=36%			JOHNSTONE_PARVB_TARGETS_3_UP	JOHNSTONE_PARVB_TARGETS_3_UP		263	0.239895	1.25119	0.0191571	0.433469	1	1327	tags=25%, list=19%, signal=30%
ELVIDGE_HYPOXIA_BY_DMOG_DN	ELVIDGE_HYPOXIA_BY_DMOG_DN		36	-0.381364	-1.28525	0.13253	0.41063	1	1906	tags=42%, list=27%, signal=57%			KRIGE_RESPONSE_TO_TOSEDOSTAT_24HR_UP	KRIGE_RESPONSE_TO_TOSEDOSTAT_24HR_UP		408	0.230963	1.25114	0.0152091	0.432716	1	1877	tags=34%, list=27%, signal=43%
HOFFMANN_LARGE_TO_SMALL_PRE_BII_LYMPHOCYTE_DN	HOFFMANN_LARGE_TO_SMALL_PRE_BII_LYMPHOCYTE_DN		21	-0.421076	-1.28462	0.148352	0.411334	1	1012	tags=33%, list=14%, signal=39%			WP_ENDOMETRIAL_CANCER	WP_ENDOMETRIAL_CANCER		41	0.337513	1.24914	0.14455	0.436482	1	1714	tags=37%, list=24%, signal=48%
REACTOME_G_ALPHA_I_SIGNALLING_EVENTS	REACTOME_G_ALPHA_I_SIGNALLING_EVENTS		54	-0.34353	-1.28364	0.103834	0.412792	1	1109	tags=22%, list=16%, signal=26%			FONTAINE_FOLLICULAR_THYROID_ADENOMA_UP	FONTAINE_FOLLICULAR_THYROID_ADENOMA_UP		44	0.326449	1.24855	0.166271	0.437048	1	1616	tags=34%, list=23%, signal=44%
NABA_ECM_GLYCOPROTEINS	NABA_ECM_GLYCOPROTEINS		28	-0.390754	-1.28344	0.149466	0.412433	1	1089	tags=25%, list=15%, signal=29%			JACKSON_DNMT1_TARGETS_UP	JACKSON_DNMT1_TARGETS_UP		56	0.311739	1.24842	0.124031	0.436495	1	1684	tags=34%, list=24%, signal=44%
GOTZMANN_EPITHELIAL_TO_MESENCHYMAL_TRANSITION_DN	GOTZMANN_EPITHELIAL_TO_MESENCHYMAL_TRANSITION_DN		160	-0.291159	-1.2833	0.0553064	0.412006	1	1160	tags=24%, list=16%, signal=29%			REACTOME_INTERFERON_GAMMA_SIGNALING	REACTOME_INTERFERON_GAMMA_SIGNALING		27	0.369103	1.24842	0.1621	0.435642	1	914	tags=33%, list=13%, signal=38%
DARWICHE_PAPILLOMA_RISK_LOW_UP	DARWICHE_PAPILLOMA_RISK_LOW_UP		91	-0.308454	-1.28289	0.0863422	0.412167	1	1344	tags=24%, list=19%, signal=29%			YAUCH_HEDGEHOG_SIGNALING_PARACRINE_DN	YAUCH_HEDGEHOG_SIGNALING_PARACRINE_DN		36	0.340551	1.24733	0.169767	0.437242	1	1683	tags=42%, list=24%, signal=54%
ACEVEDO_NORMAL_TISSUE_ADJACENT_TO_LIVER_TUMOR_DN	ACEVEDO_NORMAL_TISSUE_ADJACENT_TO_LIVER_TUMOR_DN		230	-0.273857	-1.28274	0.0527086	0.411662	1	894	tags=19%, list=13%, signal=21%			BROWNE_HCMV_INFECTION_4HR_DN	BROWNE_HCMV_INFECTION_4HR_DN		117	0.27372	1.24689	0.0870786	0.437365	1	994	tags=21%, list=14%, signal=24%
TOYOTA_TARGETS_OF_MIR34B_AND_MIR34C	TOYOTA_TARGETS_OF_MIR34B_AND_MIR34C		301	-0.265347	-1.28227	0.0298103	0.411942	1	1442	tags=22%, list=20%, signal=26%			REACTOME_HIV_TRANSCRIPTION_INITIATION	REACTOME_HIV_TRANSCRIPTION_INITIATION		38	0.332935	1.24682	0.132388	0.436664	1	750	tags=21%, list=11%, signal=23%
REACTOME_SYNTHESIS_OF_ACTIVE_UBIQUITIN_ROLES_OF_E1_AND_E2_ENZYMES	REACTOME_SYNTHESIS_OF_ACTIVE_UBIQUITIN_ROLES_OF_E1_AND_E2_ENZYMES		28	-0.38963	-1.28206	0.120898	0.411652	1	955	tags=21%, list=14%, signal=25%			ACEVEDO_LIVER_TUMOR_VS_NORMAL_ADJACENT_TISSUE_DN	ACEVEDO_LIVER_TUMOR_VS_NORMAL_ADJACENT_TISSUE_DN		119	0.27003	1.24673	0.0744048	0.435984	1	1359	tags=27%, list=19%, signal=33%
BOYAULT_LIVER_CANCER_SUBCLASS_G123_UP	BOYAULT_LIVER_CANCER_SUBCLASS_G123_UP		34	-0.376614	-1.28118	0.146691	0.412934	1	661	tags=18%, list=9%, signal=19%			HOFFMANN_PRE_BI_TO_LARGE_PRE_BII_LYMPHOCYTE_DN	HOFFMANN_PRE_BI_TO_LARGE_PRE_BII_LYMPHOCYTE_DN		36	0.346893	1.24661	0.154589	0.435439	1	1276	tags=33%, list=18%, signal=40%
CHESLER_BRAIN_HIGHEST_GENETIC_VARIANCE	CHESLER_BRAIN_HIGHEST_GENETIC_VARIANCE		24	-0.410588	-1.28114	0.142336	0.412219	1	852	tags=29%, list=12%, signal=33%			COLDREN_GEFITINIB_RESISTANCE_DN	COLDREN_GEFITINIB_RESISTANCE_DN		79	0.288596	1.24627	0.092545	0.43541	1	1239	tags=27%, list=18%, signal=32%
HUPER_BREAST_BASAL_VS_LUMINAL_DN	HUPER_BREAST_BASAL_VS_LUMINAL_DN		27	-0.399154	-1.27982	0.144558	0.414486	1	478	tags=22%, list=7%, signal=24%			CHEBOTAEV_GR_TARGETS_DN	CHEBOTAEV_GR_TARGETS_DN		25	0.37287	1.24458	0.130064	0.438472	1	1011	tags=36%, list=14%, signal=42%
KIM_ALL_DISORDERS_DURATION_CORR_DN	KIM_ALL_DISORDERS_DURATION_CORR_DN		101	-0.306648	-1.27919	0.0862069	0.415121	1	1616	tags=35%, list=23%, signal=44%			FERREIRA_EWINGS_SARCOMA_UNSTABLE_VS_STABLE_DN	FERREIRA_EWINGS_SARCOMA_UNSTABLE_VS_STABLE_DN		40	0.332369	1.24394	0.141204	0.439133	1	1243	tags=33%, list=18%, signal=39%
REACTOME_REGULATION_OF_TP53_ACTIVITY_THROUGH_ACETYLATION	REACTOME_REGULATION_OF_TP53_ACTIVITY_THROUGH_ACETYLATION		27	-0.397962	-1.27914	0.121864	0.414461	1	1065	tags=22%, list=15%, signal=26%			REACTOME_DISEASES_OF_PROGRAMMED_CELL_DEATH	REACTOME_DISEASES_OF_PROGRAMMED_CELL_DEATH		41	0.324439	1.24321	0.131841	0.439964	1	1571	tags=41%, list=22%, signal=53%
DAVICIONI_MOLECULAR_ARMS_VS_ERMS_DN	DAVICIONI_MOLECULAR_ARMS_VS_ERMS_DN		63	-0.330073	-1.27831	0.108374	0.415637	1	1568	tags=33%, list=22%, signal=42%			ZHANG_RESPONSE_TO_IKK_INHIBITOR_AND_TNF_DN	ZHANG_RESPONSE_TO_IKK_INHIBITOR_AND_TNF_DN		57	0.314128	1.24286	0.157068	0.439959	1	1995	tags=40%, list=28%, signal=56%
REACTOME_APC_C_CDC20_MEDIATED_DEGRADATION_OF_CYCLIN_B	REACTOME_APC_C_CDC20_MEDIATED_DEGRADATION_OF_CYCLIN_B		22	-0.420097	-1.27768	0.16323	0.416283	1	1704	tags=50%, list=24%, signal=66%			TAKEDA_TARGETS_OF_NUP98_HOXA9_FUSION_8D_DN	TAKEDA_TARGETS_OF_NUP98_HOXA9_FUSION_8D_DN		59	0.304601	1.24249	0.120393	0.440047	1	958	tags=27%, list=14%, signal=31%
REACTOME_SYNTHESIS_OF_DNA	REACTOME_SYNTHESIS_OF_DNA		108	-0.301298	-1.27758	0.0815047	0.415699	1	2034	tags=34%, list=29%, signal=47%			REACTOME_CELL_CELL_JUNCTION_ORGANIZATION	REACTOME_CELL_CELL_JUNCTION_ORGANIZATION		24	0.384707	1.24213	0.183585	0.440089	1	1768	tags=46%, list=25%, signal=61%
MORI_EMU_MYC_LYMPHOMA_BY_ONSET_TIME_UP	MORI_EMU_MYC_LYMPHOMA_BY_ONSET_TIME_UP		85	-0.309383	-1.27722	0.102484	0.415817	1	1963	tags=36%, list=28%, signal=50%			MORI_MATURE_B_LYMPHOCYTE_UP	MORI_MATURE_B_LYMPHOCYTE_UP		43	0.323109	1.24141	0.141844	0.440868	1	1480	tags=37%, list=21%, signal=47%
WP_PATHOGENIC_ESCHERICHIA_COLI_INFECTION	WP_PATHOGENIC_ESCHERICHIA_COLI_INFECTION		37	-0.374435	-1.27649	0.141447	0.416706	1	1459	tags=32%, list=21%, signal=41%			REACTOME_TELOMERE_C_STRAND_LAGGING_STRAND_SYNTHESIS	REACTOME_TELOMERE_C_STRAND_LAGGING_STRAND_SYNTHESIS		29	0.351603	1.2406	0.153846	0.441872	1	1903	tags=38%, list=27%, signal=52%
TSENG_IRS1_TARGETS_UP	TSENG_IRS1_TARGETS_UP		64	-0.334282	-1.2764	0.111658	0.416139	1	2247	tags=45%, list=32%, signal=66%			ENGELMANN_CANCER_PROGENITORS_DN	ENGELMANN_CANCER_PROGENITORS_DN		21	0.389833	1.23924	0.178082	0.444286	1	572	tags=19%, list=8%, signal=21%
REACTOME_REGULATION_OF_GLUCOKINASE_BY_GLUCOKINASE_REGULATORY_PROTEIN	REACTOME_REGULATION_OF_GLUCOKINASE_BY_GLUCOKINASE_REGULATORY_PROTEIN		27	-0.385308	-1.27353	0.164557	0.422106	1	1733	tags=37%, list=25%, signal=49%			PID_RB_1PATHWAY	PID_RB_1PATHWAY		47	0.325576	1.2383	0.138272	0.445632	1	1913	tags=34%, list=27%, signal=46%
HUANG_GATA2_TARGETS_DN	HUANG_GATA2_TARGETS_DN		54	-0.342362	-1.27313	0.121911	0.422201	1	2033	tags=46%, list=29%, signal=65%			HAMAI_APOPTOSIS_VIA_TRAIL_DN	HAMAI_APOPTOSIS_VIA_TRAIL_DN		67	0.305037	1.23829	0.130548	0.444819	1	1183	tags=28%, list=17%, signal=34%
JOSEPH_RESPONSE_TO_SODIUM_BUTYRATE_DN	JOSEPH_RESPONSE_TO_SODIUM_BUTYRATE_DN		28	-0.396397	-1.27301	0.150519	0.42168	1	1241	tags=36%, list=18%, signal=43%			REACTOME_OXIDATIVE_STRESS_INDUCED_SENESCENCE	REACTOME_OXIDATIVE_STRESS_INDUCED_SENESCENCE		52	0.305726	1.23819	0.123153	0.444155	1	1677	tags=31%, list=24%, signal=40%
REACTOME_BIOSYNTHESIS_OF_THE_N_GLYCAN_PRECURSOR_DOLICHOL_LIPID_LINKED_OLIGOSACCHARIDE_LLO_AND_TRANSFER_TO_A_NASCENT_PROTEIN	REACTOME_BIOSYNTHESIS_OF_THE_N_GLYCAN_PRECURSOR_DOLICHOL_LIPID_LINKED_OLIGOSACCHARIDE_LLO_AND_TRANSFER_TO_A_NASCENT_PROTEIN		42	-0.358783	-1.27176	0.134454	0.423908	1	569	tags=21%, list=8%, signal=23%			RICKMAN_TUMOR_DIFFERENTIATED_WELL_VS_POORLY_DN	RICKMAN_TUMOR_DIFFERENTIATED_WELL_VS_POORLY_DN		203	0.250264	1.23809	0.0429043	0.443585	1	1627	tags=30%, list=23%, signal=37%
REACTOME_SIGNAL_AMPLIFICATION	REACTOME_SIGNAL_AMPLIFICATION		16	-0.453748	-1.27162	0.170778	0.423417	1	1621	tags=31%, list=23%, signal=40%			REACTOME_DISASSEMBLY_OF_THE_DESTRUCTION_COMPLEX_AND_RECRUITMENT_OF_AXIN_TO_THE_MEMBRANE	REACTOME_DISASSEMBLY_OF_THE_DESTRUCTION_COMPLEX_AND_RECRUITMENT_OF_AXIN_TO_THE_MEMBRANE		21	0.39524	1.23734	0.166667	0.444432	1	264	tags=14%, list=4%, signal=15%
REACTOME_STABILIZATION_OF_P53	REACTOME_STABILIZATION_OF_P53		52	-0.34511	-1.2711	0.110922	0.423849	1	2032	tags=40%, list=29%, signal=56%			GAUSSMANN_MLL_AF4_FUSION_TARGETS_A_UP	GAUSSMANN_MLL_AF4_FUSION_TARGETS_A_UP		105	0.276727	1.23674	0.106322	0.445054	1	1285	tags=29%, list=18%, signal=34%
REACTOME_TRNA_AMINOACYLATION	REACTOME_TRNA_AMINOACYLATION		32	-0.380617	-1.27098	0.138596	0.423326	1	1968	tags=44%, list=28%, signal=60%			WP_INITIATION_OF_TRANSCRIPTION_AND_TRANSLATION_ELONGATION_AT_THE_HIV1_LTR	WP_INITIATION_OF_TRANSCRIPTION_AND_TRANSLATION_ELONGATION_AT_THE_HIV1_LTR		25	0.374095	1.23667	0.166667	0.444405	1	1126	tags=28%, list=16%, signal=33%
BREDEMEYER_RAG_SIGNALING_NOT_VIA_ATM_DN	BREDEMEYER_RAG_SIGNALING_NOT_VIA_ATM_DN		25	-0.398488	-1.27002	0.161062	0.424694	1	696	tags=16%, list=10%, signal=18%			PAPASPYRIDONOS_UNSTABLE_ATEROSCLEROTIC_PLAQUE_UP	PAPASPYRIDONOS_UNSTABLE_ATEROSCLEROTIC_PLAQUE_UP		29	0.368258	1.23646	0.160099	0.444082	1	1414	tags=41%, list=20%, signal=52%
LEE_METASTASIS_AND_RNA_PROCESSING_UP	LEE_METASTASIS_AND_RNA_PROCESSING_UP		16	-0.450627	-1.26983	0.179024	0.424371	1	2323	tags=63%, list=33%, signal=93%			CORRE_MULTIPLE_MYELOMA_UP	CORRE_MULTIPLE_MYELOMA_UP		22	0.381539	1.23625	0.185841	0.443755	1	1340	tags=36%, list=19%, signal=45%
MACLACHLAN_BRCA1_TARGETS_UP	MACLACHLAN_BRCA1_TARGETS_UP		16	-0.439808	-1.26944	0.171053	0.424453	1	955	tags=31%, list=14%, signal=36%			SASAI_RESISTANCE_TO_NEOPLASTIC_TRANSFROMATION	SASAI_RESISTANCE_TO_NEOPLASTIC_TRANSFROMATION		20	0.396457	1.23557	0.198157	0.444512	1	478	tags=30%, list=7%, signal=32%
IVANOVA_HEMATOPOIESIS_INTERMEDIATE_PROGENITOR	IVANOVA_HEMATOPOIESIS_INTERMEDIATE_PROGENITOR		96	-0.303439	-1.26603	0.112195	0.431866	1	1525	tags=31%, list=22%, signal=39%			REACTOME_CONSTITUTIVE_SIGNALING_BY_AKT1_E17K_IN_CANCER	REACTOME_CONSTITUTIVE_SIGNALING_BY_AKT1_E17K_IN_CANCER		18	0.414007	1.23525	0.199125	0.444498	1	138	tags=11%, list=2%, signal=11%
ZHU_CMV_24_HR_UP	ZHU_CMV_24_HR_UP		53	-0.340704	-1.26561	0.138354	0.432092	1	2013	tags=45%, list=29%, signal=63%			PID_IGF1_PATHWAY	PID_IGF1_PATHWAY		26	0.367281	1.23468	0.190588	0.445081	1	1714	tags=38%, list=24%, signal=51%
REACTOME_PYRUVATE_METABOLISM	REACTOME_PYRUVATE_METABOLISM		19	-0.423849	-1.26532	0.167897	0.43199	1	1251	tags=42%, list=18%, signal=51%			WP_BREAST_CANCER_PATHWAY	WP_BREAST_CANCER_PATHWAY		71	0.294734	1.23454	0.124011	0.444584	1	1732	tags=37%, list=25%, signal=48%
LOPEZ_TRANSLATION_VIA_FN1_SIGNALING	LOPEZ_TRANSLATION_VIA_FN1_SIGNALING		28	-0.384921	-1.26464	0.164623	0.432894	1	1779	tags=43%, list=25%, signal=57%			WP_OXIDATIVE_DAMAGE_RESPONSE	WP_OXIDATIVE_DAMAGE_RESPONSE		18	0.401369	1.23422	0.185185	0.444575	1	1425	tags=22%, list=20%, signal=28%
REACTOME_REGULATION_OF_RUNX2_EXPRESSION_AND_ACTIVITY	REACTOME_REGULATION_OF_RUNX2_EXPRESSION_AND_ACTIVITY		57	-0.330894	-1.26412	0.139028	0.433376	1	2032	tags=40%, list=29%, signal=56%			SARRIO_EPITHELIAL_MESENCHYMAL_TRANSITION_DN	SARRIO_EPITHELIAL_MESENCHYMAL_TRANSITION_DN		65	0.29268	1.23388	0.125341	0.444522	1	1451	tags=31%, list=21%, signal=38%
ROSS_AML_WITH_CBFB_MYH11_FUSION	ROSS_AML_WITH_CBFB_MYH11_FUSION		15	-0.457301	-1.26407	0.177656	0.432727	1	391	tags=20%, list=6%, signal=21%			DARWICHE_PAPILLOMA_PROGRESSION_RISK	DARWICHE_PAPILLOMA_PROGRESSION_RISK		26	0.367599	1.23312	0.180288	0.445535	1	1047	tags=35%, list=15%, signal=41%
VANTVEER_BREAST_CANCER_BRCA1_UP	VANTVEER_BREAST_CANCER_BRCA1_UP		22	-0.415351	-1.26359	0.175725	0.433026	1	779	tags=23%, list=11%, signal=25%			PID_IL2_STAT5_PATHWAY	PID_IL2_STAT5_PATHWAY		17	0.412592	1.23261	0.192825	0.445938	1	1677	tags=47%, list=24%, signal=62%
WELCSH_BRCA1_TARGETS_UP	WELCSH_BRCA1_TARGETS_UP		147	-0.283108	-1.26232	0.0859729	0.435302	1	1555	tags=25%, list=22%, signal=32%			BIOCARTA_ERK_PATHWAY	BIOCARTA_ERK_PATHWAY		19	0.400993	1.23168	0.177778	0.44733	1	1873	tags=58%, list=27%, signal=79%
LEE_RECENT_THYMIC_EMIGRANT	LEE_RECENT_THYMIC_EMIGRANT		137	-0.288963	-1.2618	0.0854573	0.4358	1	667	tags=16%, list=9%, signal=17%			MEBARKI_HCC_PROGENITOR_FZD8CRD_DN	MEBARKI_HCC_PROGENITOR_FZD8CRD_DN		78	0.290022	1.23072	0.113514	0.448775	1	1510	tags=33%, list=21%, signal=42%
REACTOME_SCF_SKP2_MEDIATED_DEGRADATION_OF_P27_P21	REACTOME_SCF_SKP2_MEDIATED_DEGRADATION_OF_P27_P21		54	-0.343531	-1.26158	0.122837	0.435513	1	2032	tags=44%, list=29%, signal=62%			HOLLEMAN_VINCRISTINE_RESISTANCE_B_ALL_UP	HOLLEMAN_VINCRISTINE_RESISTANCE_B_ALL_UP		26	0.369516	1.23043	0.202733	0.448635	1	1390	tags=42%, list=20%, signal=53%
LEE_CALORIE_RESTRICTION_MUSCLE_UP	LEE_CALORIE_RESTRICTION_MUSCLE_UP		20	-0.427002	-1.26099	0.165187	0.436059	1	1160	tags=35%, list=16%, signal=42%			ZHAN_MULTIPLE_MYELOMA_MF_DN	ZHAN_MULTIPLE_MYELOMA_MF_DN		21	0.39794	1.22843	0.193407	0.452574	1	1021	tags=29%, list=14%, signal=33%
REACTOME_REGULATION_OF_HSF1_MEDIATED_HEAT_SHOCK_RESPONSE	REACTOME_REGULATION_OF_HSF1_MEDIATED_HEAT_SHOCK_RESPONSE		65	-0.325082	-1.26092	0.118936	0.435433	1	1926	tags=34%, list=27%, signal=46%			REACTOME_COLLAGEN_FORMATION	REACTOME_COLLAGEN_FORMATION		19	0.399268	1.22833	0.188285	0.451992	1	517	tags=26%, list=7%, signal=28%
SHETH_LIVER_CANCER_VS_TXNIP_LOSS_PAM4	SHETH_LIVER_CANCER_VS_TXNIP_LOSS_PAM4		91	-0.3033	-1.2609	0.107425	0.434669	1	1301	tags=32%, list=18%, signal=39%			WP_GLIOBLASTOMA_SIGNALING_PATHWAYS	WP_GLIOBLASTOMA_SIGNALING_PATHWAYS		61	0.302106	1.22821	0.124352	0.451441	1	2134	tags=48%, list=30%, signal=68%
XU_HGF_SIGNALING_NOT_VIA_AKT1_48HR_DN	XU_HGF_SIGNALING_NOT_VIA_AKT1_48HR_DN		15	-0.453081	-1.25964	0.17452	0.436841	1	1915	tags=47%, list=27%, signal=64%			MCMURRAY_TP53_HRAS_COOPERATION_RESPONSE_UP	MCMURRAY_TP53_HRAS_COOPERATION_RESPONSE_UP		16	0.427294	1.22682	0.211982	0.453837	1	1785	tags=56%, list=25%, signal=75%
HOUSTIS_ROS	HOUSTIS_ROS		24	-0.405778	-1.25894	0.176678	0.437687	1	1714	tags=38%, list=24%, signal=49%			REACTOME_CILIUM_ASSEMBLY	REACTOME_CILIUM_ASSEMBLY		108	0.27237	1.22648	0.0970588	0.453904	1	1074	tags=19%, list=15%, signal=23%
MISSIAGLIA_REGULATED_BY_METHYLATION_DN	MISSIAGLIA_REGULATED_BY_METHYLATION_DN		103	-0.302734	-1.25887	0.0888889	0.437082	1	2068	tags=38%, list=29%, signal=53%			MORI_PRE_BI_LYMPHOCYTE_DN	MORI_PRE_BI_LYMPHOCYTE_DN		43	0.323812	1.2261	0.141809	0.453903	1	1414	tags=30%, list=20%, signal=38%
REACTOME_ACTIVATION_OF_NMDA_RECEPTORS_AND_POSTSYNAPTIC_EVENTS	REACTOME_ACTIVATION_OF_NMDA_RECEPTORS_AND_POSTSYNAPTIC_EVENTS		42	-0.355233	-1.25847	0.149593	0.437275	1	1412	tags=31%, list=20%, signal=38%			PID_PDGFRB_PATHWAY	PID_PDGFRB_PATHWAY		88	0.280079	1.22532	0.114441	0.454886	1	1760	tags=34%, list=25%, signal=45%
DAVICIONI_RHABDOMYOSARCOMA_PAX_FOXO1_FUSION_UP	DAVICIONI_RHABDOMYOSARCOMA_PAX_FOXO1_FUSION_UP		23	-0.403586	-1.25822	0.149733	0.437067	1	688	tags=22%, list=10%, signal=24%			WP_PHYSICOCHEMICAL_FEATURES_AND_TOXICITYASSOCIATED_PATHWAYS	WP_PHYSICOCHEMICAL_FEATURES_AND_TOXICITYASSOCIATED_PATHWAYS		37	0.340129	1.22342	0.180523	0.4588	1	2342	tags=41%, list=33%, signal=60%
GARGALOVIC_RESPONSE_TO_OXIDIZED_PHOSPHOLIPIDS_TURQUOISE_DN	GARGALOVIC_RESPONSE_TO_OXIDIZED_PHOSPHOLIPIDS_TURQUOISE_DN		34	-0.374121	-1.25796	0.15873	0.436855	1	934	tags=24%, list=13%, signal=27%			VERRECCHIA_DELAYED_RESPONSE_TO_TGFB1	VERRECCHIA_DELAYED_RESPONSE_TO_TGFB1		16	0.420389	1.22304	0.200445	0.458842	1	1012	tags=38%, list=14%, signal=44%
LIU_PROSTATE_CANCER_UP	LIU_PROSTATE_CANCER_UP		52	-0.340034	-1.25794	0.122034	0.436124	1	1100	tags=25%, list=16%, signal=29%			REACTOME_TBC_RABGAPS	REACTOME_TBC_RABGAPS		27	0.362072	1.22238	0.179545	0.459625	1	1015	tags=30%, list=14%, signal=34%
CREIGHTON_AKT1_SIGNALING_VIA_MTOR_UP	CREIGHTON_AKT1_SIGNALING_VIA_MTOR_UP		25	-0.404202	-1.25629	0.157343	0.43932	1	1062	tags=36%, list=15%, signal=42%			PURBEY_TARGETS_OF_CTBP1_AND_SATB1_DN	PURBEY_TARGETS_OF_CTBP1_AND_SATB1_DN		85	0.282013	1.22185	0.119363	0.460122	1	1152	tags=24%, list=16%, signal=28%
REACTOME_ADORA2B_MEDIATED_ANTI_INFLAMMATORY_CYTOKINES_PRODUCTION	REACTOME_ADORA2B_MEDIATED_ANTI_INFLAMMATORY_CYTOKINES_PRODUCTION		21	-0.415808	-1.25627	0.176786	0.438557	1	1109	tags=24%, list=16%, signal=28%			REACTOME_SIGNALING_BY_NOTCH1	REACTOME_SIGNALING_BY_NOTCH1		50	0.311597	1.22174	0.152709	0.45957	1	1666	tags=42%, list=24%, signal=55%
LIU_NASOPHARYNGEAL_CARCINOMA	LIU_NASOPHARYNGEAL_CARCINOMA		42	-0.353597	-1.25543	0.1489	0.439798	1	1679	tags=40%, list=24%, signal=53%			KIM_GERMINAL_CENTER_T_HELPER_UP	KIM_GERMINAL_CENTER_T_HELPER_UP		30	0.353851	1.22119	0.17849	0.460049	1	390	tags=20%, list=6%, signal=21%
CHICAS_RB1_TARGETS_SENESCENT	CHICAS_RB1_TARGETS_SENESCENT		301	-0.26216	-1.2552	0.0446304	0.439598	1	1409	tags=25%, list=20%, signal=29%			HINATA_NFKB_TARGETS_KERATINOCYTE_UP	HINATA_NFKB_TARGETS_KERATINOCYTE_UP		38	0.327623	1.22095	0.168734	0.459777	1	1237	tags=32%, list=18%, signal=38%
MULLIGHAN_NPM1_MUTATED_SIGNATURE_1_DN	MULLIGHAN_NPM1_MUTATED_SIGNATURE_1_DN		66	-0.326099	-1.25518	0.131886	0.438859	1	1267	tags=27%, list=18%, signal=33%			WP_GASTRIN_SIGNALING_PATHWAY	WP_GASTRIN_SIGNALING_PATHWAY		84	0.285345	1.22037	0.118734	0.460369	1	2504	tags=46%, list=36%, signal=71%
PID_BARD1_PATHWAY	PID_BARD1_PATHWAY		24	-0.401872	-1.25416	0.166369	0.440546	1	1856	tags=42%, list=26%, signal=56%			ZHOU_INFLAMMATORY_RESPONSE_LPS_UP	ZHOU_INFLAMMATORY_RESPONSE_LPS_UP		102	0.272004	1.21999	0.126935	0.460404	1	1894	tags=40%, list=27%, signal=54%
KEGG_RNA_DEGRADATION	KEGG_RNA_DEGRADATION		50	-0.339665	-1.25353	0.122867	0.44131	1	1151	tags=26%, list=16%, signal=31%			JAATINEN_HEMATOPOIETIC_STEM_CELL_DN	JAATINEN_HEMATOPOIETIC_STEM_CELL_DN		45	0.317971	1.21898	0.169271	0.462061	1	500	tags=20%, list=7%, signal=21%
FIGUEROA_AML_METHYLATION_CLUSTER_3_UP	FIGUEROA_AML_METHYLATION_CLUSTER_3_UP		73	-0.315484	-1.25289	0.127273	0.442011	1	1453	tags=30%, list=21%, signal=38%			BIOCARTA_NFKB_PATHWAY	BIOCARTA_NFKB_PATHWAY		15	0.420484	1.2185	0.230277	0.462403	1	590	tags=33%, list=8%, signal=36%
AKL_HTLV1_INFECTION_UP	AKL_HTLV1_INFECTION_UP		22	-0.402011	-1.25191	0.189624	0.443691	1	231	tags=18%, list=3%, signal=19%			SHEDDEN_LUNG_CANCER_GOOD_SURVIVAL_A5	SHEDDEN_LUNG_CANCER_GOOD_SURVIVAL_A5		30	0.342762	1.21825	0.202273	0.462161	1	1834	tags=40%, list=26%, signal=54%
HELLER_HDAC_TARGETS_DN	HELLER_HDAC_TARGETS_DN		153	-0.279051	-1.2518	0.0682148	0.44318	1	1332	tags=27%, list=19%, signal=33%			BROWNE_HCMV_INFECTION_16HR_DN	BROWNE_HCMV_INFECTION_16HR_DN		35	0.334058	1.21781	0.182045	0.462431	1	1419	tags=40%, list=20%, signal=50%
KEGG_CARDIAC_MUSCLE_CONTRACTION	KEGG_CARDIAC_MUSCLE_CONTRACTION		32	-0.370025	-1.25003	0.16958	0.446655	1	1564	tags=31%, list=22%, signal=40%			WEIGEL_OXIDATIVE_STRESS_BY_HNE_AND_TBH	WEIGEL_OXIDATIVE_STRESS_BY_HNE_AND_TBH		44	0.326063	1.21745	0.152174	0.46243	1	1792	tags=41%, list=25%, signal=55%
SCIAN_CELL_CYCLE_TARGETS_OF_TP53_AND_TP73_DN	SCIAN_CELL_CYCLE_TARGETS_OF_TP53_AND_TP73_DN		21	-0.417843	-1.24995	0.183099	0.446081	1	1605	tags=38%, list=23%, signal=49%			YAO_TEMPORAL_RESPONSE_TO_PROGESTERONE_CLUSTER_2	YAO_TEMPORAL_RESPONSE_TO_PROGESTERONE_CLUSTER_2		23	0.375884	1.21732	0.190065	0.461933	1	705	tags=17%, list=10%, signal=19%
GROSS_HIF1A_TARGETS_DN	GROSS_HIF1A_TARGETS_DN		16	-0.443658	-1.24957	0.211009	0.446198	1	1033	tags=38%, list=15%, signal=44%			PETRETTO_HEART_MASS_QTL_CIS_UP	PETRETTO_HEART_MASS_QTL_CIS_UP		18	0.399493	1.21474	0.2	0.467399	1	1142	tags=33%, list=16%, signal=40%
SERVITJA_LIVER_HNF1A_TARGETS_UP	SERVITJA_LIVER_HNF1A_TARGETS_UP		69	-0.319535	-1.24855	0.117932	0.447935	1	941	tags=22%, list=13%, signal=25%			ZHAN_MULTIPLE_MYELOMA_CD1_DN	ZHAN_MULTIPLE_MYELOMA_CD1_DN		23	0.371269	1.21254	0.182045	0.472096	1	1327	tags=35%, list=19%, signal=43%
KUMAR_TARGETS_OF_MLL_AF9_FUSION	KUMAR_TARGETS_OF_MLL_AF9_FUSION		178	-0.27295	-1.24748	0.0832073	0.449718	1	1283	tags=24%, list=18%, signal=29%			BERTUCCI_MEDULLARY_VS_DUCTAL_BREAST_CANCER_DN	BERTUCCI_MEDULLARY_VS_DUCTAL_BREAST_CANCER_DN		67	0.289694	1.21187	0.123393	0.472917	1	1488	tags=34%, list=21%, signal=43%
LIEN_BREAST_CARCINOMA_METAPLASTIC_VS_DUCTAL_UP	LIEN_BREAST_CARCINOMA_METAPLASTIC_VS_DUCTAL_UP		31	-0.376662	-1.24708	0.174281	0.449903	1	631	tags=19%, list=9%, signal=21%			PID_SHP2_PATHWAY	PID_SHP2_PATHWAY		29	0.34833	1.21185	0.160093	0.472156	1	2128	tags=66%, list=30%, signal=93%
REACTOME_REGULATION_OF_HMOX1_EXPRESSION_AND_ACTIVITY	REACTOME_REGULATION_OF_HMOX1_EXPRESSION_AND_ACTIVITY		59	-0.327978	-1.24635	0.131579	0.450925	1	2032	tags=44%, list=29%, signal=61%			RATTENBACHER_BOUND_BY_CELF1	RATTENBACHER_BOUND_BY_CELF1		191	0.249124	1.21169	0.0746753	0.471745	1	1062	tags=20%, list=15%, signal=23%
REACTOME_RNA_POLYMERASE_I_PROMOTER_ESCAPE	REACTOME_RNA_POLYMERASE_I_PROMOTER_ESCAPE		30	-0.374401	-1.24603	0.163732	0.450961	1	1824	tags=37%, list=26%, signal=49%			BASAKI_YBX1_TARGETS_DN	BASAKI_YBX1_TARGETS_DN		217	0.237961	1.21052	0.055921	0.473795	1	1636	tags=28%, list=23%, signal=35%
REACTOME_TNFR2_NON_CANONICAL_NF_KB_PATHWAY	REACTOME_TNFR2_NON_CANONICAL_NF_KB_PATHWAY		58	-0.33106	-1.24582	0.130584	0.450643	1	2032	tags=41%, list=29%, signal=58%			CHYLA_CBFA2T3_TARGETS_DN	CHYLA_CBFA2T3_TARGETS_DN		74	0.284466	1.21013	0.118863	0.473974	1	1157	tags=28%, list=16%, signal=34%
DARWICHE_SQUAMOUS_CELL_CARCINOMA_UP	DARWICHE_SQUAMOUS_CELL_CARCINOMA_UP		84	-0.304182	-1.24532	0.111111	0.451094	1	1779	tags=33%, list=25%, signal=44%			IBRAHIM_NRF2_DOWN	IBRAHIM_NRF2_DOWN		77	0.284266	1.20909	0.141333	0.475611	1	2040	tags=43%, list=29%, signal=60%
SHEPARD_CRASH_AND_BURN_MUTANT_UP	SHEPARD_CRASH_AND_BURN_MUTANT_UP		132	-0.28461	-1.24407	0.0967239	0.453402	1	2309	tags=45%, list=33%, signal=65%			WP_ERBB_SIGNALING_PATHWAY	WP_ERBB_SIGNALING_PATHWAY		61	0.291662	1.20888	0.158163	0.475299	1	2127	tags=44%, list=30%, signal=63%
MOREAUX_MULTIPLE_MYELOMA_BY_TACI_DN	MOREAUX_MULTIPLE_MYELOMA_BY_TACI_DN		148	-0.283227	-1.24401	0.092145	0.452739	1	1851	tags=37%, list=26%, signal=49%			FRIDMAN_SENESCENCE_UP	FRIDMAN_SENESCENCE_UP		42	0.312563	1.20799	0.150943	0.476635	1	1550	tags=31%, list=22%, signal=39%
BLANCO_MELO_HUMAN_PARAINFLUENZA_VIRUS_3_INFECTION_A594_CELLS_DN	BLANCO_MELO_HUMAN_PARAINFLUENZA_VIRUS_3_INFECTION_A594_CELLS_DN		18	-0.426783	-1.24359	0.180147	0.452889	1	958	tags=28%, list=14%, signal=32%			REACTOME_HEPARAN_SULFATE_HEPARIN_HS_GAG_METABOLISM	REACTOME_HEPARAN_SULFATE_HEPARIN_HS_GAG_METABOLISM		15	0.414545	1.2077	0.215385	0.476495	1	568	tags=27%, list=8%, signal=29%
REACTOME_GLYCOLYSIS	REACTOME_GLYCOLYSIS		48	-0.33595	-1.24334	0.129693	0.452823	1	1740	tags=35%, list=25%, signal=47%			MCBRYAN_PUBERTAL_BREAST_6_7WK_DN	MCBRYAN_PUBERTAL_BREAST_6_7WK_DN		42	0.321906	1.20632	0.165816	0.479257	1	691	tags=24%, list=10%, signal=26%
WANG_RECURRENT_LIVER_CANCER_UP	WANG_RECURRENT_LIVER_CANCER_UP		17	-0.42857	-1.24309	0.196522	0.452691	1	1591	tags=35%, list=23%, signal=45%			REACTOME_POLYMERASE_SWITCHING_ON_THE_C_STRAND_OF_THE_TELOMERE	REACTOME_POLYMERASE_SWITCHING_ON_THE_C_STRAND_OF_THE_TELOMERE		22	0.379418	1.20508	0.202733	0.481565	1	1561	tags=36%, list=22%, signal=47%
KEGG_PURINE_METABOLISM	KEGG_PURINE_METABOLISM		78	-0.310999	-1.24194	0.12709	0.454794	1	1658	tags=35%, list=24%, signal=45%			HUANG_GATA2_TARGETS_UP	HUANG_GATA2_TARGETS_UP		76	0.284188	1.20445	0.144414	0.48232	1	724	tags=20%, list=10%, signal=22%
REACTOME_POTENTIAL_THERAPEUTICS_FOR_SARS	REACTOME_POTENTIAL_THERAPEUTICS_FOR_SARS		59	-0.32751	-1.24168	0.142857	0.454711	1	1778	tags=34%, list=25%, signal=45%			ZWANG_EGF_INTERVAL_DN	ZWANG_EGF_INTERVAL_DN		89	0.277654	1.20443	0.130326	0.481533	1	1965	tags=45%, list=28%, signal=62%
TAKAO_RESPONSE_TO_UVB_RADIATION_DN	TAKAO_RESPONSE_TO_UVB_RADIATION_DN		74	-0.311528	-1.24122	0.126689	0.455086	1	1915	tags=36%, list=27%, signal=50%			MARTINEZ_RESPONSE_TO_TRABECTEDIN	MARTINEZ_RESPONSE_TO_TRABECTEDIN		41	0.325087	1.20441	0.154613	0.480761	1	1899	tags=46%, list=27%, signal=63%
KAAB_HEART_ATRIUM_VS_VENTRICLE_DN	KAAB_HEART_ATRIUM_VS_VENTRICLE_DN		145	-0.277926	-1.24109	0.0848485	0.454583	1	940	tags=20%, list=13%, signal=23%			LEE_LIVER_CANCER_ACOX1_UP	LEE_LIVER_CANCER_ACOX1_UP		31	0.354931	1.20422	0.183168	0.480395	1	964	tags=26%, list=14%, signal=30%
ASTON_MAJOR_DEPRESSIVE_DISORDER_UP	ASTON_MAJOR_DEPRESSIVE_DISORDER_UP		21	-0.414086	-1.23987	0.187391	0.456837	1	1433	tags=33%, list=20%, signal=42%			MARTINEZ_RESPONSE_TO_TRABECTEDIN_UP	MARTINEZ_RESPONSE_TO_TRABECTEDIN_UP		48	0.305561	1.20305	0.175772	0.482578	1	887	tags=23%, list=13%, signal=26%
EPPERT_PROGENITOR	EPPERT_PROGENITOR		101	-0.298188	-1.23906	0.117073	0.458096	1	1709	tags=30%, list=24%, signal=39%			NUNODA_RESPONSE_TO_DASATINIB_IMATINIB_UP	NUNODA_RESPONSE_TO_DASATINIB_IMATINIB_UP		24	0.370471	1.20294	0.215596	0.482088	1	749	tags=21%, list=11%, signal=23%
REACTOME_SIGNALING_BY_HEDGEHOG	REACTOME_SIGNALING_BY_HEDGEHOG		93	-0.299593	-1.23869	0.134615	0.458286	1	2032	tags=38%, list=29%, signal=52%			FIGUEROA_AML_METHYLATION_CLUSTER_3_DN	FIGUEROA_AML_METHYLATION_CLUSTER_3_DN		17	0.403875	1.20268	0.230942	0.48197	1	1656	tags=47%, list=24%, signal=61%
KEGG_AMINOACYL_TRNA_BIOSYNTHESIS	KEGG_AMINOACYL_TRNA_BIOSYNTHESIS		29	-0.377042	-1.23778	0.182777	0.45971	1	1866	tags=41%, list=26%, signal=56%			SHAFFER_IRF4_MULTIPLE_MYELOMA_PROGRAM	SHAFFER_IRF4_MULTIPLE_MYELOMA_PROGRAM		25	0.367095	1.20181	0.24356	0.483237	1	1254	tags=32%, list=18%, signal=39%
REACTOME_RNA_POLYMERASE_I_TRANSCRIPTION_TERMINATION	REACTOME_RNA_POLYMERASE_I_TRANSCRIPTION_TERMINATION		24	-0.398003	-1.23691	0.182948	0.461065	1	1824	tags=42%, list=26%, signal=56%			PID_NETRIN_PATHWAY	PID_NETRIN_PATHWAY		23	0.370462	1.2013	0.210744	0.483693	1	1480	tags=39%, list=21%, signal=49%
REACTOME_MITOPHAGY	REACTOME_MITOPHAGY		25	-0.396153	-1.23575	0.178388	0.463169	1	2115	tags=56%, list=30%, signal=80%			KYNG_DNA_DAMAGE_BY_GAMMA_AND_UV_RADIATION	KYNG_DNA_DAMAGE_BY_GAMMA_AND_UV_RADIATION		39	0.326485	1.201	0.152672	0.483674	1	2283	tags=51%, list=32%, signal=75%
GRUETZMANN_PANCREATIC_CANCER_UP	GRUETZMANN_PANCREATIC_CANCER_UP		215	-0.268108	-1.23507	0.0865801	0.464045	1	1289	tags=23%, list=18%, signal=28%			KEGG_JAK_STAT_SIGNALING_PATHWAY	KEGG_JAK_STAT_SIGNALING_PATHWAY		48	0.30714	1.201	0.179245	0.482853	1	1693	tags=38%, list=24%, signal=49%
CAIRO_LIVER_DEVELOPMENT_UP	CAIRO_LIVER_DEVELOPMENT_UP		71	-0.318804	-1.23479	0.128455	0.46395	1	1159	tags=27%, list=16%, signal=32%			WP_ARRHYTHMOGENIC_RIGHT_VENTRICULAR_CARDIOMYOPATHY	WP_ARRHYTHMOGENIC_RIGHT_VENTRICULAR_CARDIOMYOPATHY		25	0.357696	1.20097	0.199546	0.482119	1	1084	tags=36%, list=15%, signal=42%
LIEN_BREAST_CARCINOMA_METAPLASTIC_VS_DUCTAL_DN	LIEN_BREAST_CARCINOMA_METAPLASTIC_VS_DUCTAL_DN		27	-0.392919	-1.23419	0.185185	0.4646	1	2060	tags=44%, list=29%, signal=63%			GOBERT_CORE_OLIGODENDROCYTE_DIFFERENTIATION	GOBERT_CORE_OLIGODENDROCYTE_DIFFERENTIATION		16	0.406279	1.2008	0.220455	0.481738	1	1677	tags=38%, list=24%, signal=49%
REACTOME_PINK1_PRKN_MEDIATED_MITOPHAGY	REACTOME_PINK1_PRKN_MEDIATED_MITOPHAGY		18	-0.426684	-1.23414	0.191257	0.463967	1	1215	tags=39%, list=17%, signal=47%			REACTOME_FOXO_MEDIATED_TRANSCRIPTION	REACTOME_FOXO_MEDIATED_TRANSCRIPTION		39	0.32664	1.20036	0.184	0.481969	1	920	tags=26%, list=13%, signal=29%
PID_HIF1A_PATHWAY	PID_HIF1A_PATHWAY		18	-0.432846	-1.23313	0.190641	0.465681	1	1228	tags=33%, list=17%, signal=40%			CHARAFE_BREAST_CANCER_LUMINAL_VS_BASAL_DN	CHARAFE_BREAST_CANCER_LUMINAL_VS_BASAL_DN		238	0.233439	1.19941	0.0608974	0.483532	1	1263	tags=23%, list=18%, signal=27%
GINESTIER_BREAST_CANCER_20Q13_AMPLIFICATION_UP	GINESTIER_BREAST_CANCER_20Q13_AMPLIFICATION_UP		70	-0.316646	-1.23274	0.133333	0.465928	1	394	tags=13%, list=6%, signal=13%			REACTOME_INTERLEUKIN_4_AND_INTERLEUKIN_13_SIGNALING	REACTOME_INTERLEUKIN_4_AND_INTERLEUKIN_13_SIGNALING		42	0.319852	1.19804	0.17757	0.48612	1	1532	tags=36%, list=22%, signal=45%
REACTOME_RHO_GTPASES_ACTIVATE_FORMINS	REACTOME_RHO_GTPASES_ACTIVATE_FORMINS		110	-0.292137	-1.23268	0.119427	0.465317	1	1657	tags=28%, list=24%, signal=36%			WP_MIRNA_REGULATION_OF_P53_PATHWAY_IN_PROSTATE_CANCER	WP_MIRNA_REGULATION_OF_P53_PATHWAY_IN_PROSTATE_CANCER		17	0.398452	1.19773	0.223214	0.486062	1	1479	tags=29%, list=21%, signal=37%
REACTOME_TRANSPORT_OF_SMALL_MOLECULES	REACTOME_TRANSPORT_OF_SMALL_MOLECULES		281	-0.25583	-1.23117	0.0648415	0.468178	1	1227	tags=21%, list=17%, signal=24%			LUI_THYROID_CANCER_CLUSTER_2	LUI_THYROID_CANCER_CLUSTER_2		21	0.379845	1.19642	0.212121	0.488474	1	767	tags=38%, list=11%, signal=43%
REACTOME_L1CAM_INTERACTIONS	REACTOME_L1CAM_INTERACTIONS		53	-0.331117	-1.23079	0.155518	0.468383	1	379	tags=13%, list=5%, signal=14%			REACTOME_PARASITE_INFECTION	REACTOME_PARASITE_INFECTION		36	0.330885	1.19507	0.204444	0.490941	1	2529	tags=50%, list=36%, signal=78%
REACTOME_TRANSLATION_OF_SARS_COV_2_STRUCTURAL_PROTEINS	REACTOME_TRANSLATION_OF_SARS_COV_2_STRUCTURAL_PROTEINS		34	-0.358955	-1.22885	0.184165	0.472371	1	1395	tags=29%, list=20%, signal=36%			BIOCARTA_IL2RB_PATHWAY	BIOCARTA_IL2RB_PATHWAY		23	0.368997	1.19489	0.236111	0.49054	1	1714	tags=39%, list=24%, signal=52%
KEGG_RETINOL_METABOLISM	KEGG_RETINOL_METABOLISM		15	-0.448301	-1.22881	0.218085	0.471681	1	1141	tags=53%, list=16%, signal=64%			REACTOME_TELOMERE_MAINTENANCE	REACTOME_TELOMERE_MAINTENANCE		59	0.294341	1.19443	0.179551	0.490907	1	1903	tags=36%, list=27%, signal=48%
LE_EGR2_TARGETS_UP	LE_EGR2_TARGETS_UP		87	-0.299775	-1.2285	0.129851	0.471674	1	937	tags=15%, list=13%, signal=17%			WP_PDGFRBETA_PATHWAY	WP_PDGFRBETA_PATHWAY		20	0.377663	1.19372	0.205811	0.491878	1	2111	tags=55%, list=30%, signal=78%
BURTON_ADIPOGENESIS_5	BURTON_ADIPOGENESIS_5		89	-0.302578	-1.22791	0.116427	0.472327	1	2108	tags=46%, list=30%, signal=65%			JINESH_BLEBBISHIELD_TO_IMMUNE_CELL_FUSION_PBSHMS_UP	JINESH_BLEBBISHIELD_TO_IMMUNE_CELL_FUSION_PBSHMS_UP		220	0.235131	1.19363	0.0805861	0.491297	1	1574	tags=30%, list=22%, signal=37%
ASGHARZADEH_NEUROBLASTOMA_POOR_SURVIVAL_DN	ASGHARZADEH_NEUROBLASTOMA_POOR_SURVIVAL_DN		17	-0.423958	-1.22629	0.22449	0.475505	1	231	tags=12%, list=3%, signal=12%			LINDGREN_BLADDER_CANCER_CLUSTER_3_DN	LINDGREN_BLADDER_CANCER_CLUSTER_3_DN		110	0.262696	1.19294	0.128655	0.492187	1	1711	tags=38%, list=24%, signal=50%
GARGALOVIC_RESPONSE_TO_OXIDIZED_PHOSPHOLIPIDS_GREY_DN	GARGALOVIC_RESPONSE_TO_OXIDIZED_PHOSPHOLIPIDS_GREY_DN		30	-0.371701	-1.22627	0.169779	0.474763	1	662	tags=17%, list=9%, signal=18%			SWEET_LUNG_CANCER_KRAS_DN	SWEET_LUNG_CANCER_KRAS_DN		134	0.251949	1.19277	0.115385	0.491764	1	1435	tags=28%, list=20%, signal=35%
MCCLUNG_DELTA_FOSB_TARGETS_8WK	MCCLUNG_DELTA_FOSB_TARGETS_8WK		27	-0.378849	-1.2258	0.163511	0.475119	1	1721	tags=33%, list=24%, signal=44%			WP_ANGIOPOIETINLIKE_PROTEIN_8_REGULATORY_PATHWAY	WP_ANGIOPOIETINLIKE_PROTEIN_8_REGULATORY_PATHWAY		80	0.28392	1.19257	0.15544	0.491427	1	1579	tags=33%, list=22%, signal=41%
LANDIS_BREAST_CANCER_PROGRESSION_DN	LANDIS_BREAST_CANCER_PROGRESSION_DN		38	-0.348879	-1.22539	0.149485	0.475328	1	1218	tags=29%, list=17%, signal=35%			KEGG_ARRHYTHMOGENIC_RIGHT_VENTRICULAR_CARDIOMYOPATHY_ARVC	KEGG_ARRHYTHMOGENIC_RIGHT_VENTRICULAR_CARDIOMYOPATHY_ARVC		25	0.357696	1.19188	0.228758	0.492378	1	1084	tags=36%, list=15%, signal=42%
KEGG_CITRATE_CYCLE_TCA_CYCLE	KEGG_CITRATE_CYCLE_TCA_CYCLE		25	-0.383369	-1.22512	0.189964	0.475233	1	1092	tags=24%, list=15%, signal=28%			REACTOME_EGFR_DOWNREGULATION	REACTOME_EGFR_DOWNREGULATION		25	0.361435	1.1914	0.224018	0.492764	1	1917	tags=52%, list=27%, signal=71%
PID_HIF1_TFPATHWAY	PID_HIF1_TFPATHWAY		44	-0.341663	-1.22475	0.163934	0.475327	1	909	tags=25%, list=13%, signal=29%			BERNARD_PPAPDC1B_TARGETS_DN	BERNARD_PPAPDC1B_TARGETS_DN		26	0.354094	1.19041	0.204762	0.494398	1	779	tags=27%, list=11%, signal=30%
REACTOME_RESOLUTION_OF_SISTER_CHROMATID_COHESION	REACTOME_RESOLUTION_OF_SISTER_CHROMATID_COHESION		103	-0.291315	-1.22471	0.139021	0.474628	1	1835	tags=29%, list=26%, signal=39%			WANG_PROSTATE_CANCER_ANDROGEN_INDEPENDENT	WANG_PROSTATE_CANCER_ANDROGEN_INDEPENDENT		34	0.332915	1.19038	0.196759	0.493662	1	1321	tags=35%, list=19%, signal=43%
REACTOME_RESOLUTION_OF_AP_SITES_VIA_THE_MULTIPLE_NUCLEOTIDE_PATCH_REPLACEMENT_PATHWAY	REACTOME_RESOLUTION_OF_AP_SITES_VIA_THE_MULTIPLE_NUCLEOTIDE_PATCH_REPLACEMENT_PATHWAY		22	-0.401305	-1.22316	0.198582	0.47781	1	661	tags=14%, list=9%, signal=15%			KEGG_LEUKOCYTE_TRANSENDOTHELIAL_MIGRATION	KEGG_LEUKOCYTE_TRANSENDOTHELIAL_MIGRATION		41	0.319079	1.19	0.183374	0.493723	1	2007	tags=46%, list=28%, signal=64%
VECCHI_GASTRIC_CANCER_ADVANCED_VS_EARLY_UP	VECCHI_GASTRIC_CANCER_ADVANCED_VS_EARLY_UP		41	-0.344081	-1.22244	0.173077	0.478928	1	1053	tags=29%, list=15%, signal=34%			GRAHAM_NORMAL_QUIESCENT_VS_NORMAL_DIVIDING_UP	GRAHAM_NORMAL_QUIESCENT_VS_NORMAL_DIVIDING_UP		28	0.348903	1.18946	0.20852	0.494277	1	1199	tags=29%, list=17%, signal=34%
HELLER_SILENCED_BY_METHYLATION_DN	HELLER_SILENCED_BY_METHYLATION_DN		55	-0.323459	-1.22226	0.181077	0.4786	1	882	tags=22%, list=13%, signal=25%			WP_ECTODERM_DIFFERENTIATION	WP_ECTODERM_DIFFERENTIATION		60	0.291247	1.18932	0.176166	0.493825	1	1341	tags=28%, list=19%, signal=35%
KEGG_THYROID_CANCER	KEGG_THYROID_CANCER		21	-0.399454	-1.22177	0.207273	0.479058	1	782	tags=29%, list=11%, signal=32%			PEART_HDAC_PROLIFERATION_CLUSTER_UP	PEART_HDAC_PROLIFERATION_CLUSTER_UP		40	0.317949	1.18867	0.193237	0.49467	1	2048	tags=43%, list=29%, signal=60%
IWANAGA_CARCINOGENESIS_BY_KRAS_PTEN_UP	IWANAGA_CARCINOGENESIS_BY_KRAS_PTEN_UP		91	-0.293651	-1.22042	0.137031	0.481716	1	1817	tags=38%, list=26%, signal=51%			PID_AP1_PATHWAY	PID_AP1_PATHWAY		31	0.3417	1.18761	0.212048	0.496549	1	1254	tags=29%, list=18%, signal=35%
REACTOME_CELL_SURFACE_INTERACTIONS_AT_THE_VASCULAR_WALL	REACTOME_CELL_SURFACE_INTERACTIONS_AT_THE_VASCULAR_WALL		43	-0.350243	-1.22015	0.191348	0.481644	1	1567	tags=33%, list=22%, signal=42%			REACTOME_RND3_GTPASE_CYCLE	REACTOME_RND3_GTPASE_CYCLE		30	0.340906	1.18709	0.206422	0.497074	1	2244	tags=50%, list=32%, signal=73%
REACTOME_CYTOPROTECTION_BY_HMOX1	REACTOME_CYTOPROTECTION_BY_HMOX1		102	-0.28894	-1.21806	0.124615	0.486094	1	2032	tags=39%, list=29%, signal=54%			ZHENG_FOXP3_TARGETS_IN_T_LYMPHOCYTE_DN	ZHENG_FOXP3_TARGETS_IN_T_LYMPHOCYTE_DN		18	0.392791	1.18687	0.211712	0.496795	1	925	tags=28%, list=13%, signal=32%
BLUM_RESPONSE_TO_SALIRASIB_UP	BLUM_RESPONSE_TO_SALIRASIB_UP		185	-0.266162	-1.21806	0.0914369	0.485324	1	1775	tags=32%, list=25%, signal=42%			GU_PDEF_TARGETS_UP	GU_PDEF_TARGETS_UP		33	0.334594	1.18671	0.188862	0.496396	1	1103	tags=30%, list=16%, signal=36%
REACTOME_RAS_PROCESSING	REACTOME_RAS_PROCESSING		17	-0.419909	-1.21658	0.215168	0.488354	1	469	tags=24%, list=7%, signal=25%			DAZARD_UV_RESPONSE_CLUSTER_G6	DAZARD_UV_RESPONSE_CLUSTER_G6		112	0.255026	1.18566	0.0984615	0.498361	1	2504	tags=49%, list=36%, signal=75%
BHATI_G2M_ARREST_BY_2METHOXYESTRADIOL_UP	BHATI_G2M_ARREST_BY_2METHOXYESTRADIOL_UP		65	-0.316194	-1.21553	0.152139	0.490328	1	1698	tags=31%, list=24%, signal=40%			SMID_BREAST_CANCER_BASAL_DN	SMID_BREAST_CANCER_BASAL_DN		219	0.233125	1.18539	0.0688525	0.498234	1	742	tags=16%, list=11%, signal=18%
KIM_LIVER_CANCER_POOR_SURVIVAL_UP	KIM_LIVER_CANCER_POOR_SURVIVAL_UP		15	-0.438224	-1.21496	0.22	0.491112	1	1491	tags=40%, list=21%, signal=51%			REACTOME_DAG_AND_IP3_SIGNALING	REACTOME_DAG_AND_IP3_SIGNALING		21	0.377076	1.18523	0.242222	0.497825	1	1021	tags=38%, list=14%, signal=44%
REACTOME_SIGNALING_BY_FGFR3	REACTOME_SIGNALING_BY_FGFR3		24	-0.385933	-1.21404	0.212613	0.492617	1	782	tags=25%, list=11%, signal=28%			SMID_BREAST_CANCER_RELAPSE_IN_BRAIN_DN	SMID_BREAST_CANCER_RELAPSE_IN_BRAIN_DN		25	0.355989	1.18459	0.239374	0.498633	1	478	tags=20%, list=7%, signal=21%
LEIN_PONS_MARKERS	LEIN_PONS_MARKERS		28	-0.379136	-1.21301	0.196043	0.49463	1	791	tags=25%, list=11%, signal=28%			LINDGREN_BLADDER_CANCER_CLUSTER_2B	LINDGREN_BLADDER_CANCER_CLUSTER_2B		127	0.253384	1.1841	0.119565	0.499133	1	1655	tags=30%, list=23%, signal=38%
YIH_RESPONSE_TO_ARSENITE_C3	YIH_RESPONSE_TO_ARSENITE_C3		23	-0.384232	-1.21275	0.200698	0.494535	1	2043	tags=48%, list=29%, signal=67%			KEGG_AXON_GUIDANCE	KEGG_AXON_GUIDANCE		58	0.293478	1.1839	0.163539	0.498872	1	1146	tags=28%, list=16%, signal=33%
JISON_SICKLE_CELL_DISEASE_UP	JISON_SICKLE_CELL_DISEASE_UP		83	-0.302024	-1.21241	0.145867	0.49461	1	940	tags=20%, list=13%, signal=23%			BEIER_GLIOMA_STEM_CELL_UP	BEIER_GLIOMA_STEM_CELL_UP		16	0.406748	1.18265	0.232662	0.50138	1	1996	tags=56%, list=28%, signal=78%
OUELLET_CULTURED_OVARIAN_CANCER_INVASIVE_VS_LMP_UP	OUELLET_CULTURED_OVARIAN_CANCER_INVASIVE_VS_LMP_UP		55	-0.324221	-1.21196	0.191803	0.495023	1	1761	tags=36%, list=25%, signal=48%			VERHAAK_GLIOBLASTOMA_MESENCHYMAL	VERHAAK_GLIOBLASTOMA_MESENCHYMAL		90	0.271363	1.1822	0.157303	0.501647	1	1825	tags=36%, list=26%, signal=47%
ALFANO_MYC_TARGETS	ALFANO_MYC_TARGETS		153	-0.274493	-1.21148	0.119516	0.495435	1	1504	tags=29%, list=21%, signal=37%			FARMER_BREAST_CANCER_CLUSTER_2	FARMER_BREAST_CANCER_CLUSTER_2		29	0.342889	1.18208	0.221973	0.501175	1	2613	tags=52%, list=37%, signal=82%
PID_REELIN_PATHWAY	PID_REELIN_PATHWAY		19	-0.41541	-1.21139	0.202128	0.494843	1	1565	tags=32%, list=22%, signal=40%			DER_IFN_ALPHA_RESPONSE_UP	DER_IFN_ALPHA_RESPONSE_UP		35	0.331983	1.18181	0.201531	0.501021	1	1272	tags=26%, list=18%, signal=31%
GROSS_HYPOXIA_VIA_ELK3_UP	GROSS_HYPOXIA_VIA_ELK3_UP		147	-0.274449	-1.21115	0.113178	0.494638	1	1109	tags=20%, list=16%, signal=24%			DACOSTA_UV_RESPONSE_VIA_ERCC3_XPCS_UP	DACOSTA_UV_RESPONSE_VIA_ERCC3_XPCS_UP		17	0.390819	1.18019	0.242991	0.504505	1	1414	tags=35%, list=20%, signal=44%
RICKMAN_TUMOR_DIFFERENTIATED_WELL_VS_POORLY_UP	RICKMAN_TUMOR_DIFFERENTIATED_WELL_VS_POORLY_UP		149	-0.272686	-1.21101	0.102919	0.494203	1	1255	tags=26%, list=18%, signal=30%			WP_IL1_SIGNALING_PATHWAY	WP_IL1_SIGNALING_PATHWAY		40	0.315565	1.17993	0.189526	0.504318	1	2111	tags=40%, list=30%, signal=57%
BHAT_ESR1_TARGETS_NOT_VIA_AKT1_UP	BHAT_ESR1_TARGETS_NOT_VIA_AKT1_UP		89	-0.294705	-1.21062	0.141946	0.494449	1	1214	tags=26%, list=17%, signal=31%			HU_GENOTOXIN_ACTION_DIRECT_VS_INDIRECT_4HR	HU_GENOTOXIN_ACTION_DIRECT_VS_INDIRECT_4HR		18	0.390512	1.17932	0.236782	0.505052	1	1585	tags=44%, list=22%, signal=57%
BOYLAN_MULTIPLE_MYELOMA_C_DN	BOYLAN_MULTIPLE_MYELOMA_C_DN		32	-0.364712	-1.2098	0.182741	0.49578	1	898	tags=25%, list=13%, signal=29%			KEGG_ADIPOCYTOKINE_SIGNALING_PATHWAY	KEGG_ADIPOCYTOKINE_SIGNALING_PATHWAY		37	0.324688	1.17896	0.216092	0.505192	1	695	tags=22%, list=10%, signal=24%
KYNG_ENVIRONMENTAL_STRESS_RESPONSE_NOT_BY_GAMMA_IN_WS	KYNG_ENVIRONMENTAL_STRESS_RESPONSE_NOT_BY_GAMMA_IN_WS		18	-0.417613	-1.20811	0.204082	0.49934	1	936	tags=22%, list=13%, signal=26%			REACTOME_SIGNALING_BY_VEGF	REACTOME_SIGNALING_BY_VEGF		70	0.280421	1.1789	0.184783	0.504555	1	2128	tags=47%, list=30%, signal=67%
DEMAGALHAES_AGING_UP	DEMAGALHAES_AGING_UP		28	-0.374913	-1.20752	0.204301	0.500142	1	541	tags=18%, list=8%, signal=19%			WP_PRADERWILLI_AND_ANGELMAN_SYNDROME	WP_PRADERWILLI_AND_ANGELMAN_SYNDROME		21	0.372232	1.17844	0.237762	0.504924	1	2386	tags=57%, list=34%, signal=86%
PID_AR_PATHWAY	PID_AR_PATHWAY		45	-0.338008	-1.20613	0.168942	0.503092	1	1992	tags=42%, list=28%, signal=58%			KEGG_CHRONIC_MYELOID_LEUKEMIA	KEGG_CHRONIC_MYELOID_LEUKEMIA		59	0.286673	1.17798	0.168766	0.505425	1	2127	tags=42%, list=30%, signal=60%
REACTOME_APC_CDC20_MEDIATED_DEGRADATION_OF_NEK2A	REACTOME_APC_CDC20_MEDIATED_DEGRADATION_OF_NEK2A		24	-0.386255	-1.20398	0.219643	0.507992	1	1704	tags=42%, list=24%, signal=55%			PID_P75_NTR_PATHWAY	PID_P75_NTR_PATHWAY		39	0.324426	1.17775	0.200477	0.505216	1	1915	tags=31%, list=27%, signal=42%
REACTOME_NEUROTRANSMITTER_RECEPTORS_AND_POSTSYNAPTIC_SIGNAL_TRANSMISSION	REACTOME_NEUROTRANSMITTER_RECEPTORS_AND_POSTSYNAPTIC_SIGNAL_TRANSMISSION		63	-0.311463	-1.20358	0.17734	0.508278	1	1412	tags=25%, list=20%, signal=31%			PID_EPHA2_FWD_PATHWAY	PID_EPHA2_FWD_PATHWAY		17	0.396409	1.17748	0.243534	0.50503	1	2111	tags=53%, list=30%, signal=75%
SCHLOSSER_MYC_TARGETS_AND_SERUM_RESPONSE_UP	SCHLOSSER_MYC_TARGETS_AND_SERUM_RESPONSE_UP		43	-0.337232	-1.20321	0.192926	0.508434	1	2170	tags=47%, list=31%, signal=67%			QI_PLASMACYTOMA_UP	QI_PLASMACYTOMA_UP		95	0.259287	1.17743	0.139535	0.504372	1	1340	tags=33%, list=19%, signal=40%
REACTOME_REGULATION_OF_INSULIN_SECRETION	REACTOME_REGULATION_OF_INSULIN_SECRETION		31	-0.362816	-1.20309	0.195652	0.507926	1	1109	tags=26%, list=16%, signal=30%			WP_TLR4_SIGNALING_AND_TOLERANCE	WP_TLR4_SIGNALING_AND_TOLERANCE		16	0.404854	1.17662	0.229399	0.505612	1	1258	tags=38%, list=18%, signal=46%
LEE_AGING_NEOCORTEX_UP	LEE_AGING_NEOCORTEX_UP		45	-0.333827	-1.20272	0.190955	0.508045	1	1223	tags=27%, list=17%, signal=32%			WP_NUCLEAR_RECEPTORS_METAPATHWAY	WP_NUCLEAR_RECEPTORS_METAPATHWAY		138	0.248773	1.17586	0.126027	0.506849	1	833	tags=20%, list=12%, signal=22%
MANNE_COVID19_COMBINED_COHORT_VS_HEALTHY_DONOR_PLATELETS_UP	MANNE_COVID19_COMBINED_COHORT_VS_HEALTHY_DONOR_PLATELETS_UP		58	-0.318449	-1.20238	0.190083	0.508105	1	1038	tags=28%, list=15%, signal=32%			PID_EPHB_FWD_PATHWAY	PID_EPHB_FWD_PATHWAY		33	0.333573	1.17394	0.193925	0.51115	1	2127	tags=52%, list=30%, signal=73%
REACTOME_RESOLUTION_OF_ABASIC_SITES_AP_SITES	REACTOME_RESOLUTION_OF_ABASIC_SITES_AP_SITES		30	-0.365638	-1.20203	0.21911	0.508251	1	125	tags=10%, list=2%, signal=10%			MEISSNER_BRAIN_HCP_WITH_H3K4ME3_AND_H3K27ME3	MEISSNER_BRAIN_HCP_WITH_H3K4ME3_AND_H3K27ME3		271	0.227256	1.17371	0.0733591	0.510939	1	1327	tags=25%, list=19%, signal=30%
PEART_HDAC_PROLIFERATION_CLUSTER_DN	PEART_HDAC_PROLIFERATION_CLUSTER_DN		48	-0.331754	-1.20166	0.180905	0.508449	1	1657	tags=31%, list=24%, signal=41%			WP_LNCRNA_IN_CANONICAL_WNT_SIGNALING_AND_COLORECTAL_CANCER	WP_LNCRNA_IN_CANONICAL_WNT_SIGNALING_AND_COLORECTAL_CANCER		37	0.316946	1.17367	0.219512	0.510235	1	1911	tags=41%, list=27%, signal=55%
ZHOU_INFLAMMATORY_RESPONSE_LIVE_DN	ZHOU_INFLAMMATORY_RESPONSE_LIVE_DN		160	-0.267983	-1.19933	0.120588	0.513959	1	1382	tags=28%, list=20%, signal=34%			CHANDRAN_METASTASIS_TOP50_DN	CHANDRAN_METASTASIS_TOP50_DN		26	0.350715	1.17285	0.251627	0.511487	1	878	tags=23%, list=12%, signal=26%
REACTOME_HEDGEHOG_OFF_STATE	REACTOME_HEDGEHOG_OFF_STATE		76	-0.300411	-1.19891	0.160828	0.51422	1	1695	tags=33%, list=24%, signal=43%			YAUCH_HEDGEHOG_SIGNALING_PARACRINE_UP	YAUCH_HEDGEHOG_SIGNALING_PARACRINE_UP		32	0.332667	1.17277	0.22093	0.510878	1	1744	tags=44%, list=25%, signal=58%
REACTOME_SUMOYLATION_OF_UBIQUITINYLATION_PROTEINS	REACTOME_SUMOYLATION_OF_UBIQUITINYLATION_PROTEINS		35	-0.343254	-1.19847	0.190476	0.514618	1	2181	tags=43%, list=31%, signal=62%			KEGG_PROSTATE_CANCER	KEGG_PROSTATE_CANCER		61	0.291097	1.17242	0.173494	0.510982	1	1714	tags=36%, list=24%, signal=47%
REACTOME_SUMOYLATION_OF_SUMOYLATION_PROTEINS	REACTOME_SUMOYLATION_OF_SUMOYLATION_PROTEINS		30	-0.365759	-1.19776	0.212329	0.515656	1	1733	tags=33%, list=25%, signal=44%			WP_CARDIAC_HYPERTROPHIC_RESPONSE	WP_CARDIAC_HYPERTROPHIC_RESPONSE		38	0.31521	1.17223	0.236364	0.510664	1	1714	tags=32%, list=24%, signal=42%
REACTOME_AQUAPORIN_MEDIATED_TRANSPORT	REACTOME_AQUAPORIN_MEDIATED_TRANSPORT		20	-0.404783	-1.19643	0.221831	0.518356	1	1109	tags=25%, list=16%, signal=30%			YAGI_AML_WITH_T_8_21_TRANSLOCATION	YAGI_AML_WITH_T_8_21_TRANSLOCATION		199	0.237023	1.17118	0.11747	0.512665	1	1963	tags=38%, list=28%, signal=51%
REACTOME_SUMOYLATION_OF_DNA_REPLICATION_PROTEINS	REACTOME_SUMOYLATION_OF_DNA_REPLICATION_PROTEINS		41	-0.340422	-1.1964	0.210435	0.517639	1	2181	tags=39%, list=31%, signal=56%			JINESH_BLEBBISHIELD_TO_IMMUNE_CELL_FUSION_PBSHMS_DN	JINESH_BLEBBISHIELD_TO_IMMUNE_CELL_FUSION_PBSHMS_DN		137	0.252797	1.17072	0.114804	0.513026	1	901	tags=23%, list=13%, signal=25%
DEURIG_T_CELL_PROLYMPHOCYTIC_LEUKEMIA_UP	DEURIG_T_CELL_PROLYMPHOCYTIC_LEUKEMIA_UP		171	-0.262007	-1.1951	0.136434	0.520362	1	1510	tags=25%, list=21%, signal=31%			REACTOME_MEIOTIC_SYNAPSIS	REACTOME_MEIOTIC_SYNAPSIS		24	0.356204	1.17001	0.223844	0.514177	1	829	tags=17%, list=12%, signal=19%
ZHAN_MULTIPLE_MYELOMA_UP	ZHAN_MULTIPLE_MYELOMA_UP		44	-0.334679	-1.19454	0.197487	0.521056	1	1997	tags=43%, list=28%, signal=60%			REACTOME_INTRINSIC_PATHWAY_FOR_APOPTOSIS	REACTOME_INTRINSIC_PATHWAY_FOR_APOPTOSIS		42	0.31226	1.16955	0.225058	0.514581	1	1479	tags=29%, list=21%, signal=36%
ENK_UV_RESPONSE_EPIDERMIS_UP	ENK_UV_RESPONSE_EPIDERMIS_UP		176	-0.263917	-1.19363	0.127628	0.522729	1	1335	tags=28%, list=19%, signal=33%			REACTOME_SIGNALING_BY_RECEPTOR_TYROSINE_KINASES	REACTOME_SIGNALING_BY_RECEPTOR_TYROSINE_KINASES		272	0.225946	1.16953	0.0860215	0.513827	1	1726	tags=31%, list=24%, signal=39%
SHEPARD_BMYB_MORPHOLINO_DN	SHEPARD_BMYB_MORPHOLINO_DN		99	-0.281255	-1.19275	0.166412	0.52431	1	1674	tags=30%, list=24%, signal=39%			WANG_ESOPHAGUS_CANCER_VS_NORMAL_UP	WANG_ESOPHAGUS_CANCER_VS_NORMAL_UP		54	0.293603	1.16902	0.206186	0.514303	1	1442	tags=37%, list=20%, signal=46%
BUYTAERT_PHOTODYNAMIC_THERAPY_STRESS_DN	BUYTAERT_PHOTODYNAMIC_THERAPY_STRESS_DN		388	-0.24144	-1.19103	0.0829932	0.528075	1	1557	tags=29%, list=22%, signal=35%			PASINI_SUZ12_TARGETS_DN	PASINI_SUZ12_TARGETS_DN		209	0.233872	1.16803	0.099359	0.516112	1	1488	tags=31%, list=21%, signal=38%
TERAO_AOX4_TARGETS_HG_UP	TERAO_AOX4_TARGETS_HG_UP		18	-0.4114	-1.1903	0.236749	0.529305	1	793	tags=28%, list=11%, signal=31%			CREIGHTON_ENDOCRINE_THERAPY_RESISTANCE_5	CREIGHTON_ENDOCRINE_THERAPY_RESISTANCE_5		281	0.225081	1.16591	0.0766423	0.520783	1	1776	tags=30%, list=25%, signal=38%
BOQUEST_STEM_CELL_UP	BOQUEST_STEM_CELL_UP		55	-0.311207	-1.18996	0.18555	0.529403	1	1066	tags=24%, list=15%, signal=28%			BAELDE_DIABETIC_NEPHROPATHY_UP	BAELDE_DIABETIC_NEPHROPATHY_UP		30	0.337161	1.16566	0.210648	0.520631	1	1383	tags=47%, list=20%, signal=58%
BASSO_B_LYMPHOCYTE_NETWORK	BASSO_B_LYMPHOCYTE_NETWORK		115	-0.278459	-1.18972	0.150706	0.529241	1	1747	tags=33%, list=25%, signal=43%			BASSO_CD40_SIGNALING_DN	BASSO_CD40_SIGNALING_DN		28	0.340084	1.16555	0.211494	0.520154	1	1281	tags=43%, list=18%, signal=52%
DESERT_PERIPORTAL_HEPATOCELLULAR_CARCINOMA_SUBCLASS_UP	DESERT_PERIPORTAL_HEPATOCELLULAR_CARCINOMA_SUBCLASS_UP		34	-0.347519	-1.18929	0.223169	0.529564	1	1204	tags=32%, list=17%, signal=39%			WP_HOSTPATHOGEN_INTERACTION_OF_HUMAN_CORONAVIRUSES_MAPK_SIGNALING	WP_HOSTPATHOGEN_INTERACTION_OF_HUMAN_CORONAVIRUSES_MAPK_SIGNALING		19	0.368547	1.16548	0.253333	0.519514	1	1714	tags=37%, list=24%, signal=49%
REACTOME_MITOCHONDRIAL_BIOGENESIS	REACTOME_MITOCHONDRIAL_BIOGENESIS		60	-0.311027	-1.1892	0.185971	0.529012	1	720	tags=18%, list=10%, signal=20%			REACTOME_SENSORY_PROCESSING_OF_SOUND_BY_OUTER_HAIR_CELLS_OF_THE_COCHLEA	REACTOME_SENSORY_PROCESSING_OF_SOUND_BY_OUTER_HAIR_CELLS_OF_THE_COCHLEA		20	0.367196	1.16449	0.237981	0.521239	1	1631	tags=30%, list=23%, signal=39%
BRUINS_UVC_RESPONSE_VIA_TP53_GROUP_D	BRUINS_UVC_RESPONSE_VIA_TP53_GROUP_D		108	-0.279736	-1.18888	0.145736	0.529082	1	875	tags=18%, list=12%, signal=20%			WP_HEPATITIS_B_INFECTION	WP_HEPATITIS_B_INFECTION		86	0.266176	1.16339	0.188976	0.52338	1	1766	tags=33%, list=25%, signal=43%
WANG_LMO4_TARGETS_DN	WANG_LMO4_TARGETS_DN		255	-0.25246	-1.18835	0.116247	0.529706	1	1586	tags=24%, list=23%, signal=30%			SCHUETZ_BREAST_CANCER_DUCTAL_INVASIVE_UP	SCHUETZ_BREAST_CANCER_DUCTAL_INVASIVE_UP		77	0.270115	1.16151	0.186529	0.527569	1	1488	tags=32%, list=21%, signal=41%
COLLER_MYC_TARGETS_UP	COLLER_MYC_TARGETS_UP		20	-0.39799	-1.1881	0.246552	0.52955	1	1605	tags=45%, list=23%, signal=58%			PID_FAS_PATHWAY	PID_FAS_PATHWAY		25	0.347836	1.16134	0.256351	0.5272	1	36	tags=8%, list=1%, signal=8%
DARWICHE_PAPILLOMA_RISK_HIGH_DN	DARWICHE_PAPILLOMA_RISK_HIGH_DN		84	-0.294864	-1.18602	0.180438	0.534415	1	1016	tags=19%, list=14%, signal=22%			PID_MYC_PATHWAY	PID_MYC_PATHWAY		23	0.35843	1.15978	0.242925	0.530459	1	688	tags=22%, list=10%, signal=24%
MORI_PRE_BI_LYMPHOCYTE_UP	MORI_PRE_BI_LYMPHOCYTE_UP		62	-0.308511	-1.18538	0.185971	0.535361	1	1280	tags=26%, list=18%, signal=31%			MASSARWEH_RESPONSE_TO_ESTRADIOL	MASSARWEH_RESPONSE_TO_ESTRADIOL		32	0.325399	1.15961	0.221198	0.53012	1	828	tags=31%, list=12%, signal=35%
REACTOME_M_PHASE	REACTOME_M_PHASE		303	-0.244669	-1.18423	0.114362	0.537617	1	1835	tags=28%, list=26%, signal=36%			BIOCARTA_INTEGRIN_PATHWAY	BIOCARTA_INTEGRIN_PATHWAY		26	0.343026	1.15924	0.242424	0.530297	1	1868	tags=46%, list=27%, signal=63%
PID_ILK_PATHWAY	PID_ILK_PATHWAY		36	-0.341184	-1.18403	0.197574	0.537355	1	295	tags=11%, list=4%, signal=12%			PEDERSEN_METASTASIS_BY_ERBB2_ISOFORM_1	PEDERSEN_METASTASIS_BY_ERBB2_ISOFORM_1		28	0.337813	1.15915	0.249395	0.529721	1	1644	tags=36%, list=23%, signal=46%
KEGG_FATTY_ACID_METABOLISM	KEGG_FATTY_ACID_METABOLISM		27	-0.370168	-1.18373	0.24055	0.537412	1	832	tags=22%, list=12%, signal=25%			REACTOME_RAC3_GTPASE_CYCLE	REACTOME_RAC3_GTPASE_CYCLE		59	0.28616	1.15793	0.236776	0.532082	1	1579	tags=29%, list=22%, signal=37%
REACTOME_COPI_INDEPENDENT_GOLGI_TO_ER_RETROGRADE_TRAFFIC	REACTOME_COPI_INDEPENDENT_GOLGI_TO_ER_RETROGRADE_TRAFFIC		38	-0.341776	-1.18266	0.213922	0.539575	1	2183	tags=47%, list=31%, signal=68%			MASSARWEH_TAMOXIFEN_RESISTANCE_DN	MASSARWEH_TAMOXIFEN_RESISTANCE_DN		98	0.256764	1.15606	0.171123	0.536305	1	888	tags=19%, list=13%, signal=22%
REACTOME_DUAL_INCISION_IN_GG_NER	REACTOME_DUAL_INCISION_IN_GG_NER		33	-0.350873	-1.18123	0.209651	0.542735	1	2407	tags=48%, list=34%, signal=73%			PID_LKB1_PATHWAY	PID_LKB1_PATHWAY		32	0.32765	1.15529	0.222488	0.537656	1	1631	tags=38%, list=23%, signal=49%
WEIGEL_OXIDATIVE_STRESS_BY_TBH_AND_H2O2	WEIGEL_OXIDATIVE_STRESS_BY_TBH_AND_H2O2		26	-0.365875	-1.18118	0.230104	0.542073	1	411	tags=15%, list=6%, signal=16%			STANELLE_E2F1_TARGETS	STANELLE_E2F1_TARGETS		16	0.400985	1.15511	0.259091	0.537324	1	1629	tags=50%, list=23%, signal=65%
KIM_MYCN_AMPLIFICATION_TARGETS_UP	KIM_MYCN_AMPLIFICATION_TARGETS_UP		35	-0.342872	-1.18098	0.220104	0.541839	1	1975	tags=46%, list=28%, signal=63%			WP_MALIGNANT_PLEURAL_MESOTHELIOMA	WP_MALIGNANT_PLEURAL_MESOTHELIOMA		213	0.227705	1.15491	0.0957096	0.537124	1	1051	tags=19%, list=15%, signal=22%
BOCHKIS_FOXA2_TARGETS	BOCHKIS_FOXA2_TARGETS		212	-0.257768	-1.18013	0.138081	0.543345	1	1712	tags=33%, list=24%, signal=42%			WAMUNYOKOLI_OVARIAN_CANCER_LMP_UP	WAMUNYOKOLI_OVARIAN_CANCER_LMP_UP		177	0.237143	1.15449	0.140187	0.537446	1	992	tags=20%, list=14%, signal=22%
MOLENAAR_TARGETS_OF_CCND1_AND_CDK4_UP	MOLENAAR_TARGETS_OF_CCND1_AND_CDK4_UP		20	-0.392289	-1.17978	0.244526	0.54342	1	370	tags=20%, list=5%, signal=21%			SATO_SILENCED_BY_METHYLATION_IN_PANCREATIC_CANCER_1	SATO_SILENCED_BY_METHYLATION_IN_PANCREATIC_CANCER_1		96	0.25742	1.15418	0.164345	0.537498	1	1488	tags=36%, list=21%, signal=46%
WP_HIPPOMERLIN_SIGNALING_DYSREGULATION	WP_HIPPOMERLIN_SIGNALING_DYSREGULATION		54	-0.308836	-1.17978	0.186047	0.542614	1	1872	tags=37%, list=27%, signal=50%			REACTOME_PRC2_METHYLATES_HISTONES_AND_DNA	REACTOME_PRC2_METHYLATES_HISTONES_AND_DNA		16	0.391677	1.1536	0.271335	0.538216	1	970	tags=31%, list=14%, signal=36%
REACTOME_SIGNALING_BY_THE_B_CELL_RECEPTOR_BCR	REACTOME_SIGNALING_BY_THE_B_CELL_RECEPTOR_BCR		82	-0.291681	-1.17954	0.197836	0.542426	1	1695	tags=33%, list=24%, signal=43%			WP_NEPHROTIC_SYNDROME	WP_NEPHROTIC_SYNDROME		26	0.344249	1.1518	0.242152	0.542337	1	971	tags=27%, list=14%, signal=31%
REACTOME_CELLULAR_RESPONSE_TO_HEAT_STRESS	REACTOME_CELLULAR_RESPONSE_TO_HEAT_STRESS		78	-0.293673	-1.17805	0.191388	0.545644	1	1926	tags=33%, list=27%, signal=45%			ZHANG_GATA6_TARGETS_DN	ZHANG_GATA6_TARGETS_DN		25	0.346938	1.15149	0.262693	0.542329	1	1478	tags=36%, list=21%, signal=45%
BLANCO_MELO_HUMAN_PARAINFLUENZA_VIRUS_3_INFECTION_A594_CELLS_UP	BLANCO_MELO_HUMAN_PARAINFLUENZA_VIRUS_3_INFECTION_A594_CELLS_UP		44	-0.327297	-1.17773	0.209184	0.5457	1	826	tags=25%, list=12%, signal=28%			BROCKE_APOPTOSIS_REVERSED_BY_IL6	BROCKE_APOPTOSIS_REVERSED_BY_IL6		93	0.260183	1.15142	0.194737	0.541739	1	830	tags=24%, list=12%, signal=26%
REACTOME_PTEN_REGULATION	REACTOME_PTEN_REGULATION		112	-0.277203	-1.17762	0.19542	0.545175	1	2059	tags=37%, list=29%, signal=51%			MCLACHLAN_DENTAL_CARIES_DN	MCLACHLAN_DENTAL_CARIES_DN		25	0.336629	1.15024	0.268949	0.54404	1	1248	tags=44%, list=18%, signal=53%
LY_AGING_PREMATURE_DN	LY_AGING_PREMATURE_DN		24	-0.380711	-1.1774	0.259582	0.544979	1	1280	tags=29%, list=18%, signal=36%			MEISSNER_NPC_HCP_WITH_H3K4ME2	MEISSNER_NPC_HCP_WITH_H3K4ME2		84	0.259889	1.15012	0.18932	0.543581	1	1019	tags=24%, list=14%, signal=28%
KYNG_ENVIRONMENTAL_STRESS_RESPONSE_UP	KYNG_ENVIRONMENTAL_STRESS_RESPONSE_UP		31	-0.352319	-1.17704	0.228333	0.545331	1	2013	tags=42%, list=29%, signal=58%			BIOCARTA_MAPK_PATHWAY	BIOCARTA_MAPK_PATHWAY		49	0.292617	1.1495	0.233503	0.544452	1	1714	tags=37%, list=24%, signal=48%
PUJANA_XPRSS_INT_NETWORK	PUJANA_XPRSS_INT_NETWORK		147	-0.264737	-1.17535	0.14939	0.549228	1	2505	tags=46%, list=36%, signal=70%			BIOCARTA_G1_PATHWAY	BIOCARTA_G1_PATHWAY		22	0.358321	1.14946	0.262911	0.543754	1	2364	tags=45%, list=34%, signal=68%
OHGUCHI_LIVER_HNF4A_TARGETS_DN	OHGUCHI_LIVER_HNF4A_TARGETS_DN		19	-0.404423	-1.17515	0.235182	0.54899	1	863	tags=26%, list=12%, signal=30%			WP_HOSTPATHOGEN_INTERACTION_OF_HUMAN_CORONAVIRUSES_INTERFERON_INDUCTION	WP_HOSTPATHOGEN_INTERACTION_OF_HUMAN_CORONAVIRUSES_INTERFERON_INDUCTION		17	0.388174	1.14921	0.267735	0.543651	1	1223	tags=35%, list=17%, signal=43%
WP_PHOTODYNAMIC_THERAPYINDUCED_UNFOLDED_PROTEIN_RESPONSE	WP_PHOTODYNAMIC_THERAPYINDUCED_UNFOLDED_PROTEIN_RESPONSE		17	-0.405078	-1.17496	0.230769	0.54871	1	1890	tags=47%, list=27%, signal=64%			REACTOME_FACTORS_INVOLVED_IN_MEGAKARYOCYTE_DEVELOPMENT_AND_PLATELET_PRODUCTION	REACTOME_FACTORS_INVOLVED_IN_MEGAKARYOCYTE_DEVELOPMENT_AND_PLATELET_PRODUCTION		84	0.263367	1.14915	0.192405	0.542981	1	1487	tags=26%, list=21%, signal=33%
ZHAN_LATE_DIFFERENTIATION_GENES_UP	ZHAN_LATE_DIFFERENTIATION_GENES_UP		22	-0.386975	-1.17494	0.259528	0.547945	1	733	tags=23%, list=10%, signal=25%			REACTOME_CELLULAR_SENESCENCE	REACTOME_CELLULAR_SENESCENCE		109	0.253405	1.14858	0.164773	0.543712	1	1399	tags=27%, list=20%, signal=33%
LEE_TARGETS_OF_PTCH1_AND_SUFU_UP	LEE_TARGETS_OF_PTCH1_AND_SUFU_UP		31	-0.351819	-1.1747	0.258333	0.547771	1	822	tags=26%, list=12%, signal=29%			ZHU_CMV_8_HR_DN	ZHU_CMV_8_HR_DN		28	0.337853	1.1471	0.258216	0.546945	1	1715	tags=46%, list=24%, signal=61%
CROONQUIST_IL6_DEPRIVATION_DN	CROONQUIST_IL6_DEPRIVATION_DN		80	-0.291831	-1.17396	0.176375	0.548985	1	1342	tags=23%, list=19%, signal=27%			REACTOME_SENSORY_PROCESSING_OF_SOUND	REACTOME_SENSORY_PROCESSING_OF_SOUND		26	0.33841	1.14602	0.286058	0.549077	1	1631	tags=27%, list=23%, signal=35%
CHESLER_BRAIN_HIGHEST_EXPRESSION	CHESLER_BRAIN_HIGHEST_EXPRESSION		27	-0.365561	-1.17393	0.261343	0.548274	1	2617	tags=59%, list=37%, signal=94%			BROWNE_HCMV_INFECTION_6HR_UP	BROWNE_HCMV_INFECTION_6HR_UP		21	0.362515	1.145	0.266667	0.550977	1	1667	tags=43%, list=24%, signal=56%
PRAMOONJAGO_SOX4_TARGETS_DN	PRAMOONJAGO_SOX4_TARGETS_DN		36	-0.33984	-1.17298	0.212171	0.550146	1	1747	tags=42%, list=25%, signal=55%			LIM_MAMMARY_LUMINAL_MATURE_UP	LIM_MAMMARY_LUMINAL_MATURE_UP		35	0.313571	1.14474	0.238426	0.550881	1	1023	tags=20%, list=15%, signal=23%
WP_PREGNANE_X_RECEPTOR_PATHWAY	WP_PREGNANE_X_RECEPTOR_PATHWAY		18	-0.416826	-1.17257	0.249534	0.550499	1	1141	tags=39%, list=16%, signal=46%			WP_G13_SIGNALING_PATHWAY	WP_G13_SIGNALING_PATHWAY		29	0.33666	1.14452	0.256532	0.550708	1	2436	tags=59%, list=35%, signal=89%
REACTOME_CHROMATIN_MODIFYING_ENZYMES	REACTOME_CHROMATIN_MODIFYING_ENZYMES		172	-0.258213	-1.17168	0.144345	0.552046	1	1679	tags=28%, list=24%, signal=36%			LIN_NPAS4_TARGETS_DN	LIN_NPAS4_TARGETS_DN		25	0.34687	1.14292	0.26477	0.554258	1	2017	tags=40%, list=29%, signal=56%
GUTIERREZ_CHRONIC_LYMPHOCYTIC_LEUKEMIA_DN	GUTIERREZ_CHRONIC_LYMPHOCYTIC_LEUKEMIA_DN		24	-0.384227	-1.17165	0.266904	0.551338	1	1622	tags=46%, list=23%, signal=59%			REACTOME_BUDDING_AND_MATURATION_OF_HIV_VIRION	REACTOME_BUDDING_AND_MATURATION_OF_HIV_VIRION		24	0.347398	1.14278	0.288608	0.553834	1	1434	tags=38%, list=20%, signal=47%
BYSTROEM_CORRELATED_WITH_IL5_UP	BYSTROEM_CORRELATED_WITH_IL5_UP		26	-0.361923	-1.17109	0.235088	0.552079	1	327	tags=12%, list=5%, signal=12%			FAELT_B_CLL_WITH_VH3_21_DN	FAELT_B_CLL_WITH_VH3_21_DN		36	0.319195	1.14211	0.23192	0.554812	1	1550	tags=33%, list=22%, signal=43%
BIOCARTA_IGF1MTOR_PATHWAY	BIOCARTA_IGF1MTOR_PATHWAY		17	-0.410564	-1.17101	0.245387	0.551511	1	137	tags=12%, list=2%, signal=12%			DIRMEIER_LMP1_RESPONSE_EARLY	DIRMEIER_LMP1_RESPONSE_EARLY		33	0.319209	1.14211	0.221176	0.554014	1	215	tags=15%, list=3%, signal=16%
PATIL_LIVER_CANCER	PATIL_LIVER_CANCER		455	-0.234491	-1.17054	0.0875332	0.551948	1	937	tags=16%, list=13%, signal=17%			DEBIASI_APOPTOSIS_BY_REOVIRUS_INFECTION_DN	DEBIASI_APOPTOSIS_BY_REOVIRUS_INFECTION_DN		165	0.23469	1.14196	0.157303	0.553626	1	1571	tags=30%, list=22%, signal=38%
ZHU_CMV_ALL_UP	ZHU_CMV_ALL_UP		64	-0.304107	-1.16915	0.214405	0.555061	1	2013	tags=41%, list=29%, signal=56%			RAMASWAMY_METASTASIS_DN	RAMASWAMY_METASTASIS_DN		20	0.363458	1.14164	0.283517	0.55368	1	1662	tags=45%, list=24%, signal=59%
REACTOME_PHASE_II_CONJUGATION_OF_COMPOUNDS	REACTOME_PHASE_II_CONJUGATION_OF_COMPOUNDS		41	-0.331021	-1.16891	0.22813	0.554933	1	1214	tags=32%, list=17%, signal=38%			KEGG_CELL_ADHESION_MOLECULES_CAMS	KEGG_CELL_ADHESION_MOLECULES_CAMS		22	0.346523	1.14113	0.290954	0.554304	1	1768	tags=41%, list=25%, signal=54%
VARELA_ZMPSTE24_TARGETS_DN	VARELA_ZMPSTE24_TARGETS_DN		17	-0.407867	-1.1688	0.240076	0.554428	1	1104	tags=35%, list=16%, signal=42%			PID_IL3_PATHWAY	PID_IL3_PATHWAY		17	0.377855	1.14112	0.265525	0.553519	1	1825	tags=41%, list=26%, signal=55%
KEGG_SELENOAMINO_ACID_METABOLISM	KEGG_SELENOAMINO_ACID_METABOLISM		16	-0.416799	-1.16871	0.25089	0.553866	1	2189	tags=56%, list=31%, signal=81%			POOLA_INVASIVE_BREAST_CANCER_DN	POOLA_INVASIVE_BREAST_CANCER_DN		35	0.314738	1.14106	0.269321	0.552844	1	720	tags=20%, list=10%, signal=22%
NADLER_HYPERGLYCEMIA_AT_OBESITY	NADLER_HYPERGLYCEMIA_AT_OBESITY		26	-0.369964	-1.16815	0.232759	0.554557	1	2252	tags=46%, list=32%, signal=68%			CHIANG_LIVER_CANCER_SUBCLASS_UNANNOTATED_UP	CHIANG_LIVER_CANCER_SUBCLASS_UNANNOTATED_UP		42	0.294644	1.14075	0.245146	0.55295	1	525	tags=19%, list=7%, signal=20%
REACTOME_MITOTIC_SPINDLE_CHECKPOINT	REACTOME_MITOTIC_SPINDLE_CHECKPOINT		97	-0.28397	-1.16813	0.190625	0.553805	1	1835	tags=32%, list=26%, signal=43%			PID_BMP_PATHWAY	PID_BMP_PATHWAY		22	0.354639	1.14018	0.27451	0.553602	1	854	tags=23%, list=12%, signal=26%
WP_NUCLEOTIDE_METABOLISM	WP_NUCLEOTIDE_METABOLISM		15	-0.429886	-1.16772	0.267552	0.554137	1	1058	tags=33%, list=15%, signal=39%			IWANAGA_CARCINOGENESIS_BY_KRAS_DN	IWANAGA_CARCINOGENESIS_BY_KRAS_DN		57	0.28849	1.13945	0.247423	0.554755	1	864	tags=23%, list=12%, signal=26%
REACTOME_RECYCLING_PATHWAY_OF_L1	REACTOME_RECYCLING_PATHWAY_OF_L1		28	-0.359744	-1.16707	0.234188	0.555109	1	379	tags=14%, list=5%, signal=15%			DELASERNA_MYOD_TARGETS_UP	DELASERNA_MYOD_TARGETS_UP		43	0.299488	1.13843	0.236277	0.556869	1	992	tags=21%, list=14%, signal=24%
PARK_HSC_VS_MULTIPOTENT_PROGENITORS_UP	PARK_HSC_VS_MULTIPOTENT_PROGENITORS_UP		15	-0.416641	-1.16678	0.270506	0.555126	1	1536	tags=33%, list=22%, signal=43%			BIOCARTA_KERATINOCYTE_PATHWAY	BIOCARTA_KERATINOCYTE_PATHWAY		29	0.331952	1.13808	0.251765	0.557015	1	1495	tags=38%, list=21%, signal=48%
BURTON_ADIPOGENESIS_6	BURTON_ADIPOGENESIS_6		131	-0.27006	-1.16617	0.167683	0.556075	1	1422	tags=27%, list=20%, signal=34%			REACTOME_ION_HOMEOSTASIS	REACTOME_ION_HOMEOSTASIS		16	0.380939	1.13774	0.269767	0.557093	1	2109	tags=50%, list=30%, signal=71%
CERVERA_SDHB_TARGETS_2	CERVERA_SDHB_TARGETS_2		36	-0.337684	-1.16555	0.255499	0.556962	1	904	tags=31%, list=13%, signal=35%			SENESE_HDAC2_TARGETS_DN	SENESE_HDAC2_TARGETS_DN		39	0.31115	1.13774	0.248792	0.556303	1	297	tags=15%, list=4%, signal=16%
KIM_WT1_TARGETS_8HR_DN	KIM_WT1_TARGETS_8HR_DN		65	-0.298335	-1.16487	0.190096	0.558064	1	801	tags=18%, list=11%, signal=21%			PID_BCR_5PATHWAY	PID_BCR_5PATHWAY		36	0.309336	1.13696	0.268065	0.55766	1	776	tags=19%, list=11%, signal=22%
REACTOME_FC_EPSILON_RECEPTOR_FCERI_SIGNALING	REACTOME_FC_EPSILON_RECEPTOR_FCERI_SIGNALING		92	-0.279068	-1.16243	0.187107	0.564305	1	1701	tags=30%, list=24%, signal=40%			NIKOLSKY_BREAST_CANCER_16P13_AMPLICON	NIKOLSKY_BREAST_CANCER_16P13_AMPLICON		53	0.286184	1.13696	0.220624	0.556869	1	993	tags=26%, list=14%, signal=31%
REACTOME_RETROGRADE_TRANSPORT_AT_THE_TRANS_GOLGI_NETWORK	REACTOME_RETROGRADE_TRANSPORT_AT_THE_TRANS_GOLGI_NETWORK		39	-0.329449	-1.16232	0.230508	0.563859	1	1779	tags=38%, list=25%, signal=51%			DEURIG_T_CELL_PROLYMPHOCYTIC_LEUKEMIA_DN	DEURIG_T_CELL_PROLYMPHOCYTIC_LEUKEMIA_DN		175	0.232681	1.13689	0.169753	0.556277	1	1806	tags=30%, list=26%, signal=40%
KAN_RESPONSE_TO_ARSENIC_TRIOXIDE	KAN_RESPONSE_TO_ARSENIC_TRIOXIDE		56	-0.312114	-1.16213	0.231933	0.563572	1	765	tags=23%, list=11%, signal=26%			GRAHAM_CML_QUIESCENT_VS_NORMAL_DIVIDING_UP	GRAHAM_CML_QUIESCENT_VS_NORMAL_DIVIDING_UP		25	0.347678	1.13638	0.295349	0.556856	1	977	tags=32%, list=14%, signal=37%
WP_INFLUENCE_OF_LAMINOPATHIES_ON_WNT_SIGNALING	WP_INFLUENCE_OF_LAMINOPATHIES_ON_WNT_SIGNALING		23	-0.376552	-1.16145	0.265734	0.564616	1	676	tags=17%, list=10%, signal=19%			GAVIN_FOXP3_TARGETS_CLUSTER_P7	GAVIN_FOXP3_TARGETS_CLUSTER_P7		40	0.305509	1.13591	0.260546	0.557267	1	1226	tags=30%, list=17%, signal=36%
BLUM_RESPONSE_TO_SALIRASIB_DN	BLUM_RESPONSE_TO_SALIRASIB_DN		258	-0.241754	-1.16065	0.151515	0.566016	1	1683	tags=28%, list=24%, signal=35%			KOYAMA_SEMA3B_TARGETS_UP	KOYAMA_SEMA3B_TARGETS_UP		93	0.261171	1.13564	0.193122	0.557209	1	755	tags=22%, list=11%, signal=24%
LI_INDUCED_T_TO_NATURAL_KILLER_DN	LI_INDUCED_T_TO_NATURAL_KILLER_DN		53	-0.312884	-1.16005	0.207792	0.566855	1	907	tags=23%, list=13%, signal=26%			WP_EPO_RECEPTOR_SIGNALING	WP_EPO_RECEPTOR_SIGNALING		17	0.37936	1.13376	0.283186	0.561523	1	1714	tags=47%, list=24%, signal=62%
REACTOME_FCERI_MEDIATED_NF_KB_ACTIVATION	REACTOME_FCERI_MEDIATED_NF_KB_ACTIVATION		62	-0.300074	-1.16002	0.205298	0.566122	1	2032	tags=37%, list=29%, signal=52%			KEGG_LEISHMANIA_INFECTION	KEGG_LEISHMANIA_INFECTION		19	0.361735	1.13281	0.300459	0.563317	1	1889	tags=47%, list=27%, signal=65%
BERENJENO_TRANSFORMED_BY_RHOA_UP	BERENJENO_TRANSFORMED_BY_RHOA_UP		480	-0.228841	-1.15995	0.0936281	0.565549	1	1885	tags=30%, list=27%, signal=38%			BRIDEAU_IMPRINTED_GENES	BRIDEAU_IMPRINTED_GENES		15	0.390108	1.13222	0.306488	0.564137	1	657	tags=27%, list=9%, signal=29%
WP_NRF2_PATHWAY	WP_NRF2_PATHWAY		61	-0.307008	-1.15972	0.218391	0.565367	1	1348	tags=34%, list=19%, signal=42%			GARY_CD5_TARGETS_UP	GARY_CD5_TARGETS_UP		293	0.217137	1.13179	0.123552	0.564564	1	943	tags=19%, list=13%, signal=22%
ODONNELL_TFRC_TARGETS_DN	ODONNELL_TFRC_TARGETS_DN		85	-0.285417	-1.1596	0.228663	0.564905	1	2625	tags=42%, list=37%, signal=67%			DOANE_BREAST_CANCER_CLASSES_DN	DOANE_BREAST_CANCER_CLASSES_DN		16	0.384185	1.13168	0.284091	0.56409	1	678	tags=31%, list=10%, signal=34%
WP_COPPER_HOMEOSTASIS	WP_COPPER_HOMEOSTASIS		33	-0.340877	-1.15918	0.24744	0.565251	1	1290	tags=24%, list=18%, signal=30%			REACTOME_SEMA4D_IN_SEMAPHORIN_SIGNALING	REACTOME_SEMA4D_IN_SEMAPHORIN_SIGNALING		15	0.396578	1.13158	0.293598	0.563594	1	1868	tags=47%, list=27%, signal=63%
REACTOME_CONSTITUTIVE_SIGNALING_BY_LIGAND_RESPONSIVE_EGFR_CANCER_VARIANTS	REACTOME_CONSTITUTIVE_SIGNALING_BY_LIGAND_RESPONSIVE_EGFR_CANCER_VARIANTS		15	-0.419278	-1.15862	0.256781	0.565962	1	469	tags=20%, list=7%, signal=21%			PETROVA_ENDOTHELIUM_LYMPHATIC_VS_BLOOD_DN	PETROVA_ENDOTHELIUM_LYMPHATIC_VS_BLOOD_DN		69	0.272197	1.13102	0.243094	0.564434	1	1349	tags=32%, list=19%, signal=39%
WP_SUDDEN_INFANT_DEATH_SYNDROME_SIDS_SUSCEPTIBILITY_PATHWAYS	WP_SUDDEN_INFANT_DEATH_SYNDROME_SIDS_SUSCEPTIBILITY_PATHWAYS		59	-0.299626	-1.15829	0.219313	0.566046	1	1947	tags=34%, list=28%, signal=46%			LEE_NEURAL_CREST_STEM_CELL_DN	LEE_NEURAL_CREST_STEM_CELL_DN		47	0.291382	1.13009	0.259352	0.566279	1	1917	tags=47%, list=27%, signal=64%
REACTOME_CYCLIN_A_CDK2_ASSOCIATED_EVENTS_AT_S_PHASE_ENTRY	REACTOME_CYCLIN_A_CDK2_ASSOCIATED_EVENTS_AT_S_PHASE_ENTRY		73	-0.293204	-1.15801	0.209003	0.566027	1	2032	tags=38%, list=29%, signal=53%			JOHNSTONE_PARVB_TARGETS_2_UP	JOHNSTONE_PARVB_TARGETS_2_UP		86	0.259255	1.13001	0.236559	0.565755	1	1623	tags=35%, list=23%, signal=45%
SABATES_COLORECTAL_ADENOMA_UP	SABATES_COLORECTAL_ADENOMA_UP		26	-0.362868	-1.15794	0.239093	0.565421	1	592	tags=27%, list=8%, signal=29%			IBRAHIM_NRF1_DOWN	IBRAHIM_NRF1_DOWN		68	0.267677	1.1298	0.205	0.565576	1	1458	tags=32%, list=21%, signal=40%
YANAGIHARA_ESX1_TARGETS	YANAGIHARA_ESX1_TARGETS		19	-0.385853	-1.1573	0.265151	0.566497	1	1528	tags=42%, list=22%, signal=54%			REACTOME_NUCLEAR_SIGNALING_BY_ERBB4	REACTOME_NUCLEAR_SIGNALING_BY_ERBB4		16	0.389798	1.12923	0.30485	0.566451	1	1766	tags=50%, list=25%, signal=67%
WANG_CLIM2_TARGETS_DN	WANG_CLIM2_TARGETS_DN		127	-0.266052	-1.15712	0.181416	0.566203	1	1839	tags=30%, list=26%, signal=40%			REACTOME_PHOSPHOLIPID_METABOLISM	REACTOME_PHOSPHOLIPID_METABOLISM		116	0.244609	1.12915	0.201183	0.565863	1	1355	tags=25%, list=19%, signal=30%
WP_FOCAL_ADHESION_PI3KAKTMTORSIGNALING_PATHWAY	WP_FOCAL_ADHESION_PI3KAKTMTORSIGNALING_PATHWAY		131	-0.266955	-1.15656	0.183891	0.566998	1	1489	tags=29%, list=21%, signal=36%			KEGG_BASAL_TRANSCRIPTION_FACTORS	KEGG_BASAL_TRANSCRIPTION_FACTORS		24	0.346048	1.12881	0.285714	0.566029	1	750	tags=25%, list=11%, signal=28%
REACTOME_RESPIRATORY_ELECTRON_TRANSPORT	REACTOME_RESPIRATORY_ELECTRON_TRANSPORT		82	-0.286563	-1.15611	0.201288	0.567471	1	1698	tags=32%, list=24%, signal=41%			PID_P73PATHWAY	PID_P73PATHWAY		52	0.281628	1.12859	0.247573	0.565835	1	1325	tags=27%, list=19%, signal=33%
AIYAR_COBRA1_TARGETS_DN	AIYAR_COBRA1_TARGETS_DN		22	-0.381254	-1.15588	0.246753	0.567373	1	1199	tags=27%, list=17%, signal=33%			SHIN_B_CELL_LYMPHOMA_CLUSTER_7	SHIN_B_CELL_LYMPHOMA_CLUSTER_7		16	0.385185	1.12846	0.292994	0.565414	1	2388	tags=69%, list=34%, signal=104%
JIANG_HYPOXIA_CANCER	JIANG_HYPOXIA_CANCER		39	-0.327096	-1.15501	0.264505	0.568886	1	872	tags=21%, list=12%, signal=23%			BIOCARTA_GSK3_PATHWAY	BIOCARTA_GSK3_PATHWAY		15	0.396048	1.12753	0.303769	0.567082	1	2436	tags=47%, list=35%, signal=71%
HOLLMANN_APOPTOSIS_VIA_CD40_DN	HOLLMANN_APOPTOSIS_VIA_CD40_DN		138	-0.262817	-1.15344	0.183673	0.572546	1	1223	tags=23%, list=17%, signal=28%			XU_HGF_TARGETS_REPRESSED_BY_AKT1_DN	XU_HGF_TARGETS_REPRESSED_BY_AKT1_DN		23	0.349921	1.12751	0.27561	0.56633	1	437	tags=22%, list=6%, signal=23%
BYSTRYKH_HEMATOPOIESIS_STEM_CELL_AND_BRAIN_QTL_CIS	BYSTRYKH_HEMATOPOIESIS_STEM_CELL_AND_BRAIN_QTL_CIS		56	-0.308455	-1.15324	0.235294	0.572273	1	1018	tags=21%, list=14%, signal=25%			SCHAEFFER_PROSTATE_DEVELOPMENT_48HR_DN	SCHAEFFER_PROSTATE_DEVELOPMENT_48HR_DN		128	0.241475	1.12662	0.206989	0.567994	1	637	tags=18%, list=9%, signal=19%
HOLLEMAN_ASPARAGINASE_RESISTANCE_ALL_DN	HOLLEMAN_ASPARAGINASE_RESISTANCE_ALL_DN		22	-0.37212	-1.15303	0.270463	0.572088	1	2024	tags=55%, list=29%, signal=76%			WANG_SMARCE1_TARGETS_UP	WANG_SMARCE1_TARGETS_UP		98	0.252657	1.12389	0.236702	0.574634	1	1532	tags=35%, list=22%, signal=44%
ZHAN_VARIABLE_EARLY_DIFFERENTIATION_GENES_DN	ZHAN_VARIABLE_EARLY_DIFFERENTIATION_GENES_DN		30	-0.354235	-1.15138	0.27305	0.575896	1	916	tags=20%, list=13%, signal=23%			HADDAD_T_LYMPHOCYTE_AND_NK_PROGENITOR_UP	HADDAD_T_LYMPHOCYTE_AND_NK_PROGENITOR_UP		41	0.298529	1.12337	0.253012	0.57527	1	2093	tags=49%, list=30%, signal=69%
GROSS_ELK3_TARGETS_DN	GROSS_ELK3_TARGETS_DN		16	-0.409393	-1.15109	0.294915	0.575905	1	1370	tags=38%, list=19%, signal=46%			WANG_BARRETTS_ESOPHAGUS_UP	WANG_BARRETTS_ESOPHAGUS_UP		20	0.346783	1.12242	0.290094	0.577109	1	689	tags=25%, list=10%, signal=28%
WINTER_HYPOXIA_METAGENE	WINTER_HYPOXIA_METAGENE		131	-0.262887	-1.1506	0.188563	0.576507	1	1851	tags=37%, list=26%, signal=50%			JINESH_BLEBBISHIELD_TRANSFORMED_STEM_CELL_SPHERES_UP	JINESH_BLEBBISHIELD_TRANSFORMED_STEM_CELL_SPHERES_UP		94	0.2562	1.12211	0.195592	0.577129	1	706	tags=22%, list=10%, signal=24%
BERTUCCI_MEDULLARY_VS_DUCTAL_BREAST_CANCER_UP	BERTUCCI_MEDULLARY_VS_DUCTAL_BREAST_CANCER_UP		104	-0.269539	-1.15003	0.197674	0.577321	1	1884	tags=39%, list=27%, signal=53%			WP_NEURAL_CREST_CELL_MIGRATION_DURING_DEVELOPMENT	WP_NEURAL_CREST_CELL_MIGRATION_DURING_DEVELOPMENT		16	0.381665	1.12194	0.286682	0.576773	1	2007	tags=38%, list=28%, signal=52%
HU_ANGIOGENESIS_DN	HU_ANGIOGENESIS_DN		30	-0.350711	-1.14997	0.248658	0.57668	1	1063	tags=23%, list=15%, signal=27%			BIOCARTA_PPARA_PATHWAY	BIOCARTA_PPARA_PATHWAY		33	0.309773	1.11983	0.274272	0.581625	1	1889	tags=45%, list=27%, signal=62%
CHESLER_BRAIN_QTL_CIS	CHESLER_BRAIN_QTL_CIS		44	-0.315948	-1.14652	0.256454	0.585414	1	1018	tags=25%, list=14%, signal=29%			DANG_MYC_TARGETS_DN	DANG_MYC_TARGETS_DN		23	0.344072	1.11918	0.305085	0.582662	1	1254	tags=26%, list=18%, signal=32%
LAIHO_COLORECTAL_CANCER_SERRATED_UP	LAIHO_COLORECTAL_CANCER_SERRATED_UP		93	-0.27579	-1.14567	0.221138	0.586973	1	1630	tags=27%, list=23%, signal=35%			MATZUK_SPERMATOCYTE	MATZUK_SPERMATOCYTE		35	0.306391	1.11748	0.289786	0.586627	1	626	tags=20%, list=9%, signal=22%
BOYLAN_MULTIPLE_MYELOMA_C_CLUSTER_DN	BOYLAN_MULTIPLE_MYELOMA_C_CLUSTER_DN		16	-0.406358	-1.14339	0.28164	0.59254	1	531	tags=25%, list=8%, signal=27%			ISSAEVA_MLL2_TARGETS	ISSAEVA_MLL2_TARGETS		24	0.342516	1.11665	0.312354	0.588207	1	1853	tags=46%, list=26%, signal=62%
SHETH_LIVER_CANCER_VS_TXNIP_LOSS_PAM2	SHETH_LIVER_CANCER_VS_TXNIP_LOSS_PAM2		94	-0.278772	-1.14324	0.218801	0.592172	1	798	tags=17%, list=11%, signal=19%			REACTOME_TRANSCRIPTION_OF_THE_HIV_GENOME	REACTOME_TRANSCRIPTION_OF_THE_HIV_GENOME		59	0.27234	1.11618	0.240602	0.588756	1	1288	tags=24%, list=18%, signal=29%
WATANABE_RECTAL_CANCER_RADIOTHERAPY_RESPONSIVE_DN	WATANABE_RECTAL_CANCER_RADIOTHERAPY_RESPONSIVE_DN		65	-0.294243	-1.1428	0.240589	0.592627	1	980	tags=22%, list=14%, signal=25%			SESTO_RESPONSE_TO_UV_C1	SESTO_RESPONSE_TO_UV_C1		53	0.278092	1.11617	0.253731	0.587995	1	1193	tags=25%, list=17%, signal=29%
REACTOME_DNA_DAMAGE_RECOGNITION_IN_GG_NER	REACTOME_DNA_DAMAGE_RECOGNITION_IN_GG_NER		33	-0.341732	-1.14268	0.254833	0.59218	1	1889	tags=42%, list=27%, signal=58%			ZHAN_MULTIPLE_MYELOMA_CD2_DN	ZHAN_MULTIPLE_MYELOMA_CD2_DN		31	0.32134	1.11589	0.261501	0.587972	1	588	tags=23%, list=8%, signal=25%
REACTOME_SIGNALING_BY_MODERATE_KINASE_ACTIVITY_BRAF_MUTANTS	REACTOME_SIGNALING_BY_MODERATE_KINASE_ACTIVITY_BRAF_MUTANTS		29	-0.351034	-1.14226	0.269297	0.592583	1	993	tags=24%, list=14%, signal=28%			WP_FOLATE_METABOLISM	WP_FOLATE_METABOLISM		26	0.326487	1.11567	0.293987	0.587782	1	1389	tags=38%, list=20%, signal=48%
REACTOME_UB_SPECIFIC_PROCESSING_PROTEASES	REACTOME_UB_SPECIFIC_PROCESSING_PROTEASES		128	-0.264775	-1.14156	0.208396	0.593854	1	2069	tags=37%, list=29%, signal=51%			IKEDA_MIR1_TARGETS_UP	IKEDA_MIR1_TARGETS_UP		45	0.297277	1.11484	0.273632	0.589298	1	1037	tags=29%, list=15%, signal=34%
WEI_MIR34A_TARGETS	WEI_MIR34A_TARGETS		85	-0.281404	-1.14094	0.236453	0.594769	1	1297	tags=24%, list=18%, signal=28%			KEGG_COLORECTAL_CANCER	KEGG_COLORECTAL_CANCER		42	0.2944	1.11301	0.274939	0.593653	1	2493	tags=55%, list=35%, signal=84%
JAEGER_METASTASIS_UP	JAEGER_METASTASIS_UP		26	-0.353535	-1.14063	0.302158	0.59486	1	475	tags=15%, list=7%, signal=16%			PUIFFE_INVASION_INHIBITED_BY_ASCITES_UP	PUIFFE_INVASION_INHIBITED_BY_ASCITES_UP		53	0.273549	1.1122	0.259804	0.59514	1	363	tags=13%, list=5%, signal=14%
PID_AR_NONGENOMIC_PATHWAY	PID_AR_NONGENOMIC_PATHWAY		19	-0.392316	-1.14055	0.273381	0.594281	1	782	tags=21%, list=11%, signal=24%			KEGG_SMALL_CELL_LUNG_CANCER	KEGG_SMALL_CELL_LUNG_CANCER		57	0.278834	1.11172	0.277916	0.595612	1	1325	tags=25%, list=19%, signal=30%
BIOCARTA_EIF4_PATHWAY	BIOCARTA_EIF4_PATHWAY		20	-0.389486	-1.13989	0.305115	0.595273	1	782	tags=20%, list=11%, signal=22%			PID_PRL_SIGNALING_EVENTS_PATHWAY	PID_PRL_SIGNALING_EVENTS_PATHWAY		18	0.369353	1.11131	0.322727	0.595915	1	204	tags=11%, list=3%, signal=11%
DAIRKEE_CANCER_PRONE_RESPONSE_BPA	DAIRKEE_CANCER_PRONE_RESPONSE_BPA		40	-0.330983	-1.1398	0.251689	0.594739	1	1683	tags=35%, list=24%, signal=46%			REACTOME_RAB_GEFS_EXCHANGE_GTP_FOR_GDP_ON_RABS	REACTOME_RAB_GEFS_EXCHANGE_GTP_FOR_GDP_ON_RABS		54	0.279462	1.1113	0.302139	0.595154	1	2147	tags=37%, list=30%, signal=53%
MARSON_BOUND_BY_E2F4_UNSTIMULATED	MARSON_BOUND_BY_E2F4_UNSTIMULATED		500	-0.225985	-1.13978	0.126276	0.594006	1	1663	tags=25%, list=24%, signal=31%			TOMLINS_PROSTATE_CANCER_DN	TOMLINS_PROSTATE_CANCER_DN		21	0.351337	1.11117	0.294686	0.594729	1	1636	tags=38%, list=23%, signal=49%
QI_PLASMACYTOMA_DN	QI_PLASMACYTOMA_DN		51	-0.304426	-1.13935	0.257904	0.594452	1	1148	tags=24%, list=16%, signal=28%			WP_HEPATITIS_C_AND_HEPATOCELLULAR_CARCINOMA	WP_HEPATITIS_C_AND_HEPATOCELLULAR_CARCINOMA		32	0.313745	1.11097	0.303665	0.594423	1	1254	tags=31%, list=18%, signal=38%
JIANG_AGING_HYPOTHALAMUS_UP	JIANG_AGING_HYPOTHALAMUS_UP		39	-0.326535	-1.1387	0.262153	0.595513	1	1415	tags=33%, list=20%, signal=41%			BROWNE_HCMV_INFECTION_8HR_DN	BROWNE_HCMV_INFECTION_8HR_DN		19	0.360552	1.11073	0.323009	0.594281	1	2006	tags=42%, list=28%, signal=59%
REACTOME_INTERLEUKIN_1_FAMILY_SIGNALING	REACTOME_INTERLEUKIN_1_FAMILY_SIGNALING		87	-0.278049	-1.13837	0.220564	0.595707	1	1695	tags=30%, list=24%, signal=39%			REACTOME_CARDIAC_CONDUCTION	REACTOME_CARDIAC_CONDUCTION		23	0.343609	1.11052	0.288248	0.594077	1	2109	tags=48%, list=30%, signal=68%
ELVIDGE_HIF1A_TARGETS_DN	ELVIDGE_HIF1A_TARGETS_DN		43	-0.316774	-1.13829	0.260647	0.595139	1	1053	tags=28%, list=15%, signal=33%			FIRESTEIN_PROLIFERATION	FIRESTEIN_PROLIFERATION		78	0.261546	1.11046	0.243781	0.593441	1	1723	tags=35%, list=24%, signal=45%
KUMAR_AUTOPHAGY_NETWORK	KUMAR_AUTOPHAGY_NETWORK		29	-0.346039	-1.13808	0.270085	0.594978	1	407	tags=17%, list=6%, signal=18%			CHANG_IMMORTALIZED_BY_HPV31_DN	CHANG_IMMORTALIZED_BY_HPV31_DN		20	0.356677	1.11037	0.305747	0.592906	1	1226	tags=30%, list=17%, signal=36%
SHEDDEN_LUNG_CANCER_POOR_SURVIVAL_A6	SHEDDEN_LUNG_CANCER_POOR_SURVIVAL_A6		346	-0.233451	-1.13755	0.153215	0.595781	1	1757	tags=25%, list=25%, signal=32%			BLANCO_MELO_COVID19_SARS_COV_2_POS_PATIENT_LUNG_TISSUE_DN	BLANCO_MELO_COVID19_SARS_COV_2_POS_PATIENT_LUNG_TISSUE_DN		107	0.241297	1.10838	0.218232	0.59752	1	1437	tags=27%, list=20%, signal=34%
FIGUEROA_AML_METHYLATION_CLUSTER_1_UP	FIGUEROA_AML_METHYLATION_CLUSTER_1_UP		43	-0.318655	-1.13712	0.260518	0.596271	1	1542	tags=37%, list=22%, signal=47%			REACTOME_CA2_PATHWAY	REACTOME_CA2_PATHWAY		28	0.326878	1.10808	0.315668	0.597536	1	1341	tags=36%, list=19%, signal=44%
SMID_BREAST_CANCER_RELAPSE_IN_BONE_DN	SMID_BREAST_CANCER_RELAPSE_IN_BONE_DN		116	-0.265621	-1.13675	0.18871	0.596473	1	929	tags=18%, list=13%, signal=21%			GAZDA_DIAMOND_BLACKFAN_ANEMIA_PROGENITOR_UP	GAZDA_DIAMOND_BLACKFAN_ANEMIA_PROGENITOR_UP		20	0.345439	1.10768	0.293982	0.597831	1	1827	tags=45%, list=26%, signal=61%
REACTOME_TERMINATION_OF_TRANSLESION_DNA_SYNTHESIS	REACTOME_TERMINATION_OF_TRANSLESION_DNA_SYNTHESIS		25	-0.362506	-1.13666	0.275676	0.595931	1	2398	tags=48%, list=34%, signal=73%			MCDOWELL_ACUTE_LUNG_INJURY_UP	MCDOWELL_ACUTE_LUNG_INJURY_UP		21	0.34818	1.10581	0.334884	0.602259	1	1254	tags=33%, list=18%, signal=40%
NOUSHMEHR_GBM_SILENCED_BY_METHYLATION	NOUSHMEHR_GBM_SILENCED_BY_METHYLATION		15	-0.418448	-1.13642	0.297248	0.59582	1	764	tags=40%, list=11%, signal=45%			WP_MESODERMAL_COMMITMENT_PATHWAY	WP_MESODERMAL_COMMITMENT_PATHWAY		72	0.264778	1.10573	0.26455	0.60169	1	1911	tags=39%, list=27%, signal=53%
DARWICHE_PAPILLOMA_RISK_HIGH_UP	DARWICHE_PAPILLOMA_RISK_HIGH_UP		82	-0.285396	-1.13603	0.233333	0.596149	1	1779	tags=30%, list=25%, signal=40%			BREDEMEYER_RAG_SIGNALING_VIA_ATM_NOT_VIA_NFKB_DN	BREDEMEYER_RAG_SIGNALING_VIA_ATM_NOT_VIA_NFKB_DN		18	0.357322	1.10494	0.318182	0.603126	1	1218	tags=22%, list=17%, signal=27%
APPIERTO_RESPONSE_TO_FENRETINIDE_DN	APPIERTO_RESPONSE_TO_FENRETINIDE_DN		28	-0.351926	-1.13559	0.273535	0.596598	1	1849	tags=46%, list=26%, signal=63%			REACTOME_ABORTIVE_ELONGATION_OF_HIV_1_TRANSCRIPT_IN_THE_ABSENCE_OF_TAT	REACTOME_ABORTIVE_ELONGATION_OF_HIV_1_TRANSCRIPT_IN_THE_ABSENCE_OF_TAT		21	0.347324	1.10462	0.32816	0.603187	1	1288	tags=33%, list=18%, signal=41%
REACTOME_UCH_PROTEINASES	REACTOME_UCH_PROTEINASES		73	-0.284167	-1.13494	0.236273	0.59759	1	2032	tags=38%, list=29%, signal=53%			BERENJENO_TRANSFORMED_BY_RHOA_REVERSIBLY_DN	BERENJENO_TRANSFORMED_BY_RHOA_REVERSIBLY_DN		16	0.370174	1.1034	0.333333	0.605973	1	1583	tags=38%, list=22%, signal=48%
REACTOME_SIGNALING_BY_FGFR2	REACTOME_SIGNALING_BY_FGFR2		47	-0.313063	-1.13451	0.250842	0.598029	1	874	tags=21%, list=12%, signal=24%			SILIGAN_BOUND_BY_EWS_FLT1_FUSION	SILIGAN_BOUND_BY_EWS_FLT1_FUSION		19	0.359788	1.10272	0.316372	0.607132	1	1976	tags=42%, list=28%, signal=58%
BIOCARTA_AGR_PATHWAY	BIOCARTA_AGR_PATHWAY		17	-0.397546	-1.13439	0.285714	0.597575	1	1701	tags=41%, list=24%, signal=54%			REACTOME_MITOCHONDRIAL_FATTY_ACID_BETA_OXIDATION	REACTOME_MITOCHONDRIAL_FATTY_ACID_BETA_OXIDATION		22	0.338043	1.10179	0.297921	0.608863	1	625	tags=27%, list=9%, signal=30%
REACTOME_CARBOXYTERMINAL_POST_TRANSLATIONAL_MODIFICATIONS_OF_TUBULIN	REACTOME_CARBOXYTERMINAL_POST_TRANSLATIONAL_MODIFICATIONS_OF_TUBULIN		17	-0.39298	-1.13417	0.307823	0.59736	1	262	tags=18%, list=4%, signal=18%			PANGAS_TUMOR_SUPPRESSION_BY_SMAD1_AND_SMAD5_UP	PANGAS_TUMOR_SUPPRESSION_BY_SMAD1_AND_SMAD5_UP		49	0.27683	1.10104	0.296117	0.610195	1	572	tags=20%, list=8%, signal=22%
PID_INTEGRIN1_PATHWAY	PID_INTEGRIN1_PATHWAY		22	-0.373721	-1.13398	0.28	0.597151	1	1459	tags=32%, list=21%, signal=40%			RIZ_ERYTHROID_DIFFERENTIATION_HBZ	RIZ_ERYTHROID_DIFFERENTIATION_HBZ		19	0.350045	1.10073	0.321429	0.610182	1	650	tags=21%, list=9%, signal=23%
GRAHAM_NORMAL_QUIESCENT_VS_NORMAL_DIVIDING_DN	GRAHAM_NORMAL_QUIESCENT_VS_NORMAL_DIVIDING_DN		69	-0.288574	-1.13355	0.251623	0.597577	1	1683	tags=30%, list=24%, signal=40%			MANNE_COVID19_NONICU_VS_HEALTHY_DONOR_PLATELETS_DN	MANNE_COVID19_NONICU_VS_HEALTHY_DONOR_PLATELETS_DN		61	0.268079	1.10004	0.265854	0.611383	1	1047	tags=25%, list=15%, signal=29%
DARWICHE_SQUAMOUS_CELL_CARCINOMA_DN	DARWICHE_SQUAMOUS_CELL_CARCINOMA_DN		82	-0.277268	-1.13315	0.257812	0.597948	1	1016	tags=17%, list=14%, signal=20%			MARKEY_RB1_CHRONIC_LOF_DN	MARKEY_RB1_CHRONIC_LOF_DN		45	0.293465	1.09995	0.303704	0.610829	1	1325	tags=31%, list=19%, signal=38%
KIM_WT1_TARGETS_12HR_DN	KIM_WT1_TARGETS_12HR_DN		148	-0.253054	-1.1329	0.203898	0.597887	1	1177	tags=24%, list=17%, signal=28%			WP_OSTEOBLAST_DIFFERENTIATION_AND_RELATED_DISEASES	WP_OSTEOBLAST_DIFFERENTIATION_AND_RELATED_DISEASES		35	0.307875	1.09967	0.292566	0.61076	1	2111	tags=43%, list=30%, signal=61%
REACTOME_METABOLISM_OF_CARBOHYDRATES	REACTOME_METABOLISM_OF_CARBOHYDRATES		133	-0.259088	-1.13204	0.207178	0.599571	1	1740	tags=32%, list=25%, signal=41%			NAKAMURA_ADIPOGENESIS_LATE_UP	NAKAMURA_ADIPOGENESIS_LATE_UP		54	0.279323	1.09965	0.293478	0.610006	1	470	tags=15%, list=7%, signal=16%
YORDY_RECIPROCAL_REGULATION_BY_ETS1_AND_SP100_DN	YORDY_RECIPROCAL_REGULATION_BY_ETS1_AND_SP100_DN		30	-0.344114	-1.13134	0.267918	0.600745	1	243	tags=17%, list=3%, signal=17%			REACTOME_PROCESSING_OF_INTRONLESS_PRE_MRNAS	REACTOME_PROCESSING_OF_INTRONLESS_PRE_MRNAS		18	0.368178	1.09956	0.334873	0.609457	1	129	tags=11%, list=2%, signal=11%
ALCALAY_AML_BY_NPM1_LOCALIZATION_DN	ALCALAY_AML_BY_NPM1_LOCALIZATION_DN		98	-0.274292	-1.13053	0.23622	0.602274	1	461	tags=13%, list=7%, signal=14%			WP_NONSMALL_CELL_LUNG_CANCER	WP_NONSMALL_CELL_LUNG_CANCER		50	0.27682	1.09928	0.287879	0.609506	1	1714	tags=34%, list=24%, signal=45%
MILI_PSEUDOPODIA_CHEMOTAXIS_UP	MILI_PSEUDOPODIA_CHEMOTAXIS_UP		67	-0.288131	-1.12992	0.262561	0.603211	1	1220	tags=24%, list=17%, signal=29%			GINESTIER_BREAST_CANCER_20Q13_AMPLIFICATION_DN	GINESTIER_BREAST_CANCER_20Q13_AMPLIFICATION_DN		118	0.238129	1.09927	0.234604	0.608755	1	1985	tags=37%, list=28%, signal=51%
HOOI_ST7_TARGETS_DN	HOOI_ST7_TARGETS_DN		40	-0.32313	-1.12802	0.28	0.607918	1	311	tags=13%, list=4%, signal=13%			REACTOME_RHO_GTPASES_ACTIVATE_WASPS_AND_WAVES	REACTOME_RHO_GTPASES_ACTIVATE_WASPS_AND_WAVES		26	0.326599	1.09848	0.29108	0.610309	1	2199	tags=46%, list=31%, signal=67%
MULLIGHAN_NPM1_SIGNATURE_3_DN	MULLIGHAN_NPM1_SIGNATURE_3_DN		76	-0.282574	-1.12696	0.266442	0.610144	1	1269	tags=28%, list=18%, signal=33%			MCCLUNG_CREB1_TARGETS_DN	MCCLUNG_CREB1_TARGETS_DN		28	0.318042	1.09846	0.286046	0.609585	1	731	tags=25%, list=10%, signal=28%
SHEDDEN_LUNG_CANCER_GOOD_SURVIVAL_A12	SHEDDEN_LUNG_CANCER_GOOD_SURVIVAL_A12		80	-0.279011	-1.12685	0.258481	0.609702	1	862	tags=18%, list=12%, signal=20%			DOANE_RESPONSE_TO_ANDROGEN_UP	DOANE_RESPONSE_TO_ANDROGEN_UP		77	0.253524	1.09794	0.266667	0.610285	1	498	tags=14%, list=7%, signal=15%
REACTOME_CLASS_I_MHC_MEDIATED_ANTIGEN_PROCESSING_PRESENTATION	REACTOME_CLASS_I_MHC_MEDIATED_ANTIGEN_PROCESSING_PRESENTATION		232	-0.241702	-1.12684	0.182471	0.608946	1	1728	tags=30%, list=25%, signal=39%			ZHAN_MULTIPLE_MYELOMA_LB_UP	ZHAN_MULTIPLE_MYELOMA_LB_UP		20	0.351584	1.09744	0.309955	0.610987	1	467	tags=20%, list=7%, signal=21%
CHENG_RESPONSE_TO_NICKEL_ACETATE	CHENG_RESPONSE_TO_NICKEL_ACETATE		31	-0.339688	-1.12675	0.299833	0.608447	1	337	tags=13%, list=5%, signal=13%			GUENTHER_GROWTH_SPHERICAL_VS_ADHERENT_DN	GUENTHER_GROWTH_SPHERICAL_VS_ADHERENT_DN		16	0.381273	1.09721	0.334091	0.610908	1	1172	tags=31%, list=17%, signal=37%
SERVITJA_ISLET_HNF1A_TARGETS_UP	SERVITJA_ISLET_HNF1A_TARGETS_UP		46	-0.310791	-1.12653	0.274834	0.608308	1	1157	tags=26%, list=16%, signal=31%			NAKAMURA_TUMOR_ZONE_PERIPHERAL_VS_CENTRAL_DN	NAKAMURA_TUMOR_ZONE_PERIPHERAL_VS_CENTRAL_DN		346	0.206359	1.09671	0.188285	0.611508	1	1044	tags=20%, list=15%, signal=22%
RICKMAN_HEAD_AND_NECK_CANCER_E	RICKMAN_HEAD_AND_NECK_CANCER_E		16	-0.405428	-1.12626	0.31769	0.608231	1	1204	tags=44%, list=17%, signal=53%			KATSANOU_ELAVL1_TARGETS_UP	KATSANOU_ELAVL1_TARGETS_UP		40	0.289819	1.09652	0.29803	0.611289	1	1870	tags=40%, list=27%, signal=54%
LE_EGR2_TARGETS_DN	LE_EGR2_TARGETS_DN		59	-0.294797	-1.12611	0.266442	0.607894	1	1334	tags=34%, list=19%, signal=41%			BOYAULT_LIVER_CANCER_SUBCLASS_G12_UP	BOYAULT_LIVER_CANCER_SUBCLASS_G12_UP		27	0.330135	1.09623	0.30839	0.611288	1	656	tags=19%, list=9%, signal=20%
FLECHNER_BIOPSY_KIDNEY_TRANSPLANT_OK_VS_DONOR_UP	FLECHNER_BIOPSY_KIDNEY_TRANSPLANT_OK_VS_DONOR_UP		414	-0.224172	-1.12577	0.146309	0.608081	1	1467	tags=21%, list=21%, signal=26%			WILLIAMS_ESR2_TARGETS_UP	WILLIAMS_ESR2_TARGETS_UP		15	0.386108	1.09544	0.36036	0.61264	1	1781	tags=53%, list=25%, signal=71%
HERNANDEZ_MITOTIC_ARREST_BY_DOCETAXEL_1_DN	HERNANDEZ_MITOTIC_ARREST_BY_DOCETAXEL_1_DN		19	-0.388155	-1.12495	0.328098	0.609699	1	1520	tags=32%, list=22%, signal=40%			RIEGE_DELTANP63_DIRECT_TARGETS_UP	RIEGE_DELTANP63_DIRECT_TARGETS_UP		83	0.256507	1.09533	0.271003	0.612145	1	1314	tags=24%, list=19%, signal=29%
KRIGE_AMINO_ACID_DEPRIVATION	KRIGE_AMINO_ACID_DEPRIVATION		16	-0.398137	-1.12419	0.305606	0.611111	1	419	tags=25%, list=6%, signal=27%			KEGG_SYSTEMIC_LUPUS_ERYTHEMATOSUS	KEGG_SYSTEMIC_LUPUS_ERYTHEMATOSUS		15	0.37851	1.09481	0.33617	0.612743	1	1571	tags=40%, list=22%, signal=51%
REACTOME_CYTOSOLIC_TRNA_AMINOACYLATION	REACTOME_CYTOSOLIC_TRNA_AMINOACYLATION		24	-0.356975	-1.12338	0.303085	0.612631	1	1968	tags=42%, list=28%, signal=58%			KEGG_REGULATION_OF_ACTIN_CYTOSKELETON	KEGG_REGULATION_OF_ACTIN_CYTOSKELETON		110	0.245764	1.09434	0.273458	0.613381	1	2228	tags=42%, list=32%, signal=60%
ZWANG_TRANSIENTLY_UP_BY_2ND_EGF_PULSE_ONLY	ZWANG_TRANSIENTLY_UP_BY_2ND_EGF_PULSE_ONLY		231	-0.240701	-1.12256	0.188988	0.614151	1	1221	tags=22%, list=17%, signal=26%			SMIRNOV_RESPONSE_TO_IR_6HR_UP	SMIRNOV_RESPONSE_TO_IR_6HR_UP		80	0.254099	1.09419	0.268657	0.613015	1	1349	tags=26%, list=19%, signal=32%
KEGG_LONG_TERM_DEPRESSION	KEGG_LONG_TERM_DEPRESSION		30	-0.338104	-1.12241	0.290976	0.613784	1	862	tags=23%, list=12%, signal=26%			SMID_BREAST_CANCER_RELAPSE_IN_BONE_UP	SMID_BREAST_CANCER_RELAPSE_IN_BONE_UP		27	0.326107	1.09257	0.344262	0.616931	1	646	tags=26%, list=9%, signal=28%
KANG_DOXORUBICIN_RESISTANCE_UP	KANG_DOXORUBICIN_RESISTANCE_UP		46	-0.310298	-1.12101	0.26489	0.617057	1	1710	tags=28%, list=24%, signal=37%			BIOCARTA_TGFB_PATHWAY	BIOCARTA_TGFB_PATHWAY		15	0.384635	1.09207	0.315565	0.61754	1	2228	tags=73%, list=32%, signal=107%
ACEVEDO_LIVER_CANCER_DN	ACEVEDO_LIVER_CANCER_DN		274	-0.234919	-1.11963	0.195862	0.620304	1	848	tags=17%, list=12%, signal=19%			BONOME_OVARIAN_CANCER_SURVIVAL_SUBOPTIMAL_DEBULKING	BONOME_OVARIAN_CANCER_SURVIVAL_SUBOPTIMAL_DEBULKING		268	0.211354	1.09203	0.199336	0.616875	1	1201	tags=21%, list=17%, signal=25%
REACTOME_ASPARAGINE_N_LINKED_GLYCOSYLATION	REACTOME_ASPARAGINE_N_LINKED_GLYCOSYLATION		196	-0.24479	-1.119	0.219158	0.621297	1	729	tags=14%, list=10%, signal=15%			LU_AGING_BRAIN_UP	LU_AGING_BRAIN_UP		142	0.231059	1.09198	0.248538	0.616238	1	925	tags=21%, list=13%, signal=24%
POS_HISTAMINE_RESPONSE_NETWORK	POS_HISTAMINE_RESPONSE_NETWORK		15	-0.406064	-1.11897	0.298748	0.62058	1	209	tags=13%, list=3%, signal=14%			HEIDENBLAD_AMPLICON_8Q24_DN	HEIDENBLAD_AMPLICON_8Q24_DN		24	0.333788	1.09163	0.321995	0.616374	1	1005	tags=29%, list=14%, signal=34%
TAKEDA_TARGETS_OF_NUP98_HOXA9_FUSION_8D_UP	TAKEDA_TARGETS_OF_NUP98_HOXA9_FUSION_8D_UP		33	-0.33118	-1.11853	0.295139	0.621027	1	734	tags=24%, list=10%, signal=27%			REACTOME_GLYCOSAMINOGLYCAN_METABOLISM	REACTOME_GLYCOSAMINOGLYCAN_METABOLISM		40	0.295941	1.09115	0.316062	0.616985	1	940	tags=23%, list=13%, signal=26%
MARTINEZ_RB1_TARGETS_DN	MARTINEZ_RB1_TARGETS_DN		291	-0.232701	-1.1179	0.197861	0.622083	1	1451	tags=25%, list=21%, signal=31%			REACTOME_RNA_POLYMERASE_II_TRANSCRIBES_SNRNA_GENES	REACTOME_RNA_POLYMERASE_II_TRANSCRIBES_SNRNA_GENES		63	0.266613	1.09107	0.313187	0.616403	1	1288	tags=22%, list=18%, signal=27%
CAIRO_HEPATOBLASTOMA_UP	CAIRO_HEPATOBLASTOMA_UP		132	-0.255834	-1.11771	0.235577	0.621875	1	1471	tags=24%, list=21%, signal=30%			REACTOME_BASE_EXCISION_REPAIR_AP_SITE_FORMATION	REACTOME_BASE_EXCISION_REPAIR_AP_SITE_FORMATION		15	0.383936	1.09106	0.332579	0.615678	1	846	tags=33%, list=12%, signal=38%
KEGG_PEROXISOME	KEGG_PEROXISOME		39	-0.322359	-1.11748	0.256757	0.621769	1	1005	tags=23%, list=14%, signal=27%			NOUZOVA_METHYLATED_IN_APL	NOUZOVA_METHYLATED_IN_APL		17	0.367802	1.0893	0.311659	0.619955	1	1074	tags=29%, list=15%, signal=35%
REACTOME_AUTOPHAGY	REACTOME_AUTOPHAGY		103	-0.266324	-1.11726	0.24025	0.621627	1	1512	tags=27%, list=21%, signal=34%			YOSHIMURA_MAPK8_TARGETS_UP	YOSHIMURA_MAPK8_TARGETS_UP		310	0.208711	1.08895	0.183391	0.62015	1	1042	tags=21%, list=15%, signal=23%
ICHIBA_GRAFT_VERSUS_HOST_DISEASE_35D_DN	ICHIBA_GRAFT_VERSUS_HOST_DISEASE_35D_DN		16	-0.402863	-1.11683	0.314885	0.622056	1	523	tags=25%, list=7%, signal=27%			BIOCARTA_ARENRF2_PATHWAY	BIOCARTA_ARENRF2_PATHWAY		15	0.379989	1.08827	0.350348	0.62125	1	2493	tags=53%, list=35%, signal=82%
MITSIADES_RESPONSE_TO_APLIDIN_DN	MITSIADES_RESPONSE_TO_APLIDIN_DN		210	-0.239598	-1.11652	0.206215	0.622165	1	1683	tags=27%, list=24%, signal=34%			MARTENS_BOUND_BY_PML_RARA_FUSION	MARTENS_BOUND_BY_PML_RARA_FUSION		226	0.215444	1.08741	0.24127	0.622977	1	1794	tags=32%, list=25%, signal=42%
WANG_RESPONSE_TO_ANDROGEN_UP	WANG_RESPONSE_TO_ANDROGEN_UP		22	-0.364063	-1.11619	0.303448	0.622358	1	2024	tags=45%, list=29%, signal=64%			REACTOME_ACTIVATION_OF_BH3_ONLY_PROTEINS	REACTOME_ACTIVATION_OF_BH3_ONLY_PROTEINS		22	0.337769	1.08741	0.32304	0.622196	1	1420	tags=27%, list=20%, signal=34%
REACTOME_EPIGENETIC_REGULATION_OF_GENE_EXPRESSION	REACTOME_EPIGENETIC_REGULATION_OF_GENE_EXPRESSION		78	-0.279361	-1.11614	0.275362	0.621713	1	1824	tags=33%, list=26%, signal=44%			MARIADASON_REGULATED_BY_HISTONE_ACETYLATION_UP	MARIADASON_REGULATED_BY_HISTONE_ACETYLATION_UP		28	0.316635	1.08682	0.306695	0.623154	1	1058	tags=29%, list=15%, signal=33%
WP_FERROPTOSIS	WP_FERROPTOSIS		38	-0.317326	-1.11611	0.278878	0.621044	1	299	tags=13%, list=4%, signal=14%			TENEDINI_MEGAKARYOCYTE_MARKERS	TENEDINI_MEGAKARYOCYTE_MARKERS		27	0.319576	1.08579	0.320542	0.625277	1	1420	tags=26%, list=20%, signal=32%
FALVELLA_SMOKERS_WITH_LUNG_CANCER	FALVELLA_SMOKERS_WITH_LUNG_CANCER		43	-0.312856	-1.11606	0.303483	0.620394	1	2497	tags=51%, list=35%, signal=79%			REACTOME_TP53_REGULATES_TRANSCRIPTION_OF_CELL_DEATH_GENES	REACTOME_TP53_REGULATES_TRANSCRIPTION_OF_CELL_DEATH_GENES		21	0.339338	1.08576	0.337931	0.624554	1	1339	tags=38%, list=19%, signal=47%
MOHANKUMAR_HOXA1_TARGETS_UP	MOHANKUMAR_HOXA1_TARGETS_UP		295	-0.231904	-1.11585	0.182192	0.620252	1	1588	tags=24%, list=23%, signal=29%			ROSS_ACUTE_MYELOID_LEUKEMIA_CBF	ROSS_ACUTE_MYELOID_LEUKEMIA_CBF		35	0.30068	1.08554	0.354217	0.624383	1	562	tags=17%, list=8%, signal=19%
TORCHIA_TARGETS_OF_EWSR1_FLI1_FUSION_DN	TORCHIA_TARGETS_OF_EWSR1_FLI1_FUSION_DN		144	-0.254864	-1.11568	0.231118	0.620004	1	906	tags=17%, list=13%, signal=20%			SMID_BREAST_CANCER_LUMINAL_A_UP	SMID_BREAST_CANCER_LUMINAL_A_UP		15	0.374159	1.08507	0.367117	0.624952	1	285	tags=20%, list=4%, signal=21%
MARSON_FOXP3_TARGETS_UP	MARSON_FOXP3_TARGETS_UP		45	-0.306161	-1.11522	0.256944	0.62053	1	787	tags=18%, list=11%, signal=20%			CROMER_METASTASIS_DN	CROMER_METASTASIS_DN		44	0.285006	1.08445	0.305211	0.625876	1	1181	tags=27%, list=17%, signal=33%
CHIARADONNA_NEOPLASTIC_TRANSFORMATION_CDC25_UP	CHIARADONNA_NEOPLASTIC_TRANSFORMATION_CDC25_UP		65	-0.290944	-1.11448	0.275685	0.621917	1	593	tags=17%, list=8%, signal=18%			KEGG_ARGININE_AND_PROLINE_METABOLISM	KEGG_ARGININE_AND_PROLINE_METABOLISM		23	0.333592	1.0838	0.339806	0.626888	1	1442	tags=35%, list=20%, signal=44%
WP_KISSPEPTINKISSPEPTIN_RECEPTOR_SYSTEM_IN_THE_OVARY	WP_KISSPEPTINKISSPEPTIN_RECEPTOR_SYSTEM_IN_THE_OVARY		19	-0.38628	-1.11388	0.333333	0.622846	1	993	tags=26%, list=14%, signal=31%			NADERI_BREAST_CANCER_PROGNOSIS_UP	NADERI_BREAST_CANCER_PROGNOSIS_UP		30	0.314035	1.08315	0.335766	0.627978	1	2151	tags=47%, list=31%, signal=67%
REACTOME_SIGNALING_BY_FGFR	REACTOME_SIGNALING_BY_FGFR		51	-0.301378	-1.11251	0.29322	0.625972	1	874	tags=22%, list=12%, signal=24%			WP_ARYL_HYDROCARBON_RECEPTOR_PATHWAY_WP2873	WP_ARYL_HYDROCARBON_RECEPTOR_PATHWAY_WP2873		22	0.341187	1.08255	0.347722	0.628877	1	828	tags=27%, list=12%, signal=31%
FUJII_YBX1_TARGETS_DN	FUJII_YBX1_TARGETS_DN		144	-0.251929	-1.11225	0.23913	0.625881	1	1814	tags=31%, list=26%, signal=40%			HOFFMANN_SMALL_PRE_BII_TO_IMMATURE_B_LYMPHOCYTE_UP	HOFFMANN_SMALL_PRE_BII_TO_IMMATURE_B_LYMPHOCYTE_UP		24	0.330912	1.08216	0.313501	0.629257	1	994	tags=29%, list=14%, signal=34%
WP_TRANSSULFURATION_AND_ONECARBON_METABOLISM	WP_TRANSSULFURATION_AND_ONECARBON_METABOLISM		22	-0.363376	-1.11222	0.31362	0.625181	1	2189	tags=55%, list=31%, signal=79%			KRIEG_HYPOXIA_NOT_VIA_KDM3A	KRIEG_HYPOXIA_NOT_VIA_KDM3A		424	0.199077	1.08199	0.185654	0.628918	1	1568	tags=28%, list=22%, signal=34%
RUTELLA_RESPONSE_TO_HGF_UP	RUTELLA_RESPONSE_TO_HGF_UP		225	-0.238365	-1.11164	0.219547	0.626034	1	1600	tags=28%, list=23%, signal=35%			WP_CELL_CYCLE	WP_CELL_CYCLE		102	0.244141	1.08157	0.284946	0.629312	1	1325	tags=22%, list=19%, signal=26%
WOOD_EBV_EBNA1_TARGETS_UP	WOOD_EBV_EBNA1_TARGETS_UP		67	-0.289407	-1.11139	0.278351	0.626022	1	502	tags=16%, list=7%, signal=18%			TAKEDA_TARGETS_OF_NUP98_HOXA9_FUSION_6HR_DN	TAKEDA_TARGETS_OF_NUP98_HOXA9_FUSION_6HR_DN		17	0.361279	1.08117	0.359091	0.629729	1	1383	tags=35%, list=20%, signal=44%
REACTOME_SUMOYLATION_OF_CHROMATIN_ORGANIZATION_PROTEINS	REACTOME_SUMOYLATION_OF_CHROMATIN_ORGANIZATION_PROTEINS		44	-0.311281	-1.11094	0.284091	0.626492	1	2181	tags=39%, list=31%, signal=56%			DELACROIX_RARG_BOUND_MEF	DELACROIX_RARG_BOUND_MEF		204	0.217268	1.08082	0.264407	0.62997	1	789	tags=17%, list=11%, signal=19%
WP_PROXIMAL_TUBULE_TRANSPORT	WP_PROXIMAL_TUBULE_TRANSPORT		19	-0.374807	-1.10933	0.32807	0.630476	1	2019	tags=42%, list=29%, signal=59%			MANNE_COVID19_COMBINED_COHORT_VS_HEALTHY_DONOR_PLATELETS_DN	MANNE_COVID19_COMBINED_COHORT_VS_HEALTHY_DONOR_PLATELETS_DN		56	0.270258	1.08028	0.317308	0.630737	1	617	tags=20%, list=9%, signal=21%
WANG_RESPONSE_TO_FORSKOLIN_UP	WANG_RESPONSE_TO_FORSKOLIN_UP		17	-0.386177	-1.10918	0.316071	0.630109	1	1331	tags=29%, list=19%, signal=36%			PARENT_MTOR_SIGNALING_UP	PARENT_MTOR_SIGNALING_UP		291	0.209145	1.07964	0.192593	0.631826	1	1564	tags=28%, list=22%, signal=35%
LIM_MAMMARY_STEM_CELL_DN	LIM_MAMMARY_STEM_CELL_DN		218	-0.237947	-1.10899	0.217332	0.629913	1	1067	tags=21%, list=15%, signal=24%			THUM_SYSTOLIC_HEART_FAILURE_DN	THUM_SYSTOLIC_HEART_FAILURE_DN		122	0.233099	1.07897	0.275064	0.633001	1	1610	tags=27%, list=23%, signal=34%
REACTOME_LATE_ENDOSOMAL_MICROAUTOPHAGY	REACTOME_LATE_ENDOSOMAL_MICROAUTOPHAGY		24	-0.358854	-1.10836	0.320557	0.63094	1	366	tags=17%, list=5%, signal=18%			PID_CMYB_PATHWAY	PID_CMYB_PATHWAY		52	0.270757	1.07845	0.316195	0.633719	1	762	tags=19%, list=11%, signal=21%
REACTOME_DEADENYLATION_DEPENDENT_MRNA_DECAY	REACTOME_DEADENYLATION_DEPENDENT_MRNA_DECAY		52	-0.297642	-1.10798	0.286913	0.631266	1	1317	tags=29%, list=19%, signal=35%			GARCIA_TARGETS_OF_FLI1_AND_DAX1_UP	GARCIA_TARGETS_OF_FLI1_AND_DAX1_UP		25	0.322505	1.07825	0.340426	0.633572	1	1541	tags=40%, list=22%, signal=51%
KEGG_PPAR_SIGNALING_PATHWAY	KEGG_PPAR_SIGNALING_PATHWAY		27	-0.34122	-1.10723	0.316062	0.632606	1	681	tags=22%, list=10%, signal=25%			MALONEY_RESPONSE_TO_17AAG_UP	MALONEY_RESPONSE_TO_17AAG_UP		20	0.336507	1.07813	0.341629	0.633176	1	1693	tags=45%, list=24%, signal=59%
SMIRNOV_RESPONSE_TO_IR_6HR_DN	SMIRNOV_RESPONSE_TO_IR_6HR_DN		58	-0.293461	-1.10666	0.285229	0.633466	1	934	tags=19%, list=13%, signal=22%			LEIN_ASTROCYTE_MARKERS	LEIN_ASTROCYTE_MARKERS		16	0.368066	1.07795	0.346667	0.632861	1	1017	tags=38%, list=14%, signal=44%
RICKMAN_METASTASIS_UP	RICKMAN_METASTASIS_UP		167	-0.247191	-1.10628	0.235474	0.63381	1	1497	tags=24%, list=21%, signal=30%			QI_HYPOXIA_TARGETS_OF_HIF1A_AND_FOXA2	QI_HYPOXIA_TARGETS_OF_HIF1A_AND_FOXA2		25	0.327749	1.07735	0.339326	0.633825	1	926	tags=28%, list=13%, signal=32%
URS_ADIPOCYTE_DIFFERENTIATION_UP	URS_ADIPOCYTE_DIFFERENTIATION_UP		24	-0.349626	-1.106	0.332756	0.633831	1	681	tags=25%, list=10%, signal=28%			WANG_CISPLATIN_RESPONSE_AND_XPC_DN	WANG_CISPLATIN_RESPONSE_AND_XPC_DN		117	0.237094	1.07735	0.306849	0.633057	1	380	tags=12%, list=5%, signal=12%
KAAB_FAILED_HEART_ATRIUM_DN	KAAB_FAILED_HEART_ATRIUM_DN		108	-0.260331	-1.10592	0.2784	0.633295	1	2041	tags=37%, list=29%, signal=51%			BARRIER_CANCER_RELAPSE_NORMAL_SAMPLE_DN	BARRIER_CANCER_RELAPSE_NORMAL_SAMPLE_DN		18	0.351405	1.07712	0.352174	0.632938	1	1365	tags=22%, list=19%, signal=27%
KOBAYASHI_EGFR_SIGNALING_24HR_DN	KOBAYASHI_EGFR_SIGNALING_24HR_DN		215	-0.238129	-1.10569	0.240413	0.633206	1	1711	tags=28%, list=24%, signal=36%			BURTON_ADIPOGENESIS_PEAK_AT_24HR	BURTON_ADIPOGENESIS_PEAK_AT_24HR		39	0.290731	1.07553	0.33494	0.636726	1	1716	tags=31%, list=24%, signal=40%
PASQUALUCCI_LYMPHOMA_BY_GC_STAGE_DN	PASQUALUCCI_LYMPHOMA_BY_GC_STAGE_DN		91	-0.266324	-1.10532	0.28385	0.633447	1	1233	tags=21%, list=17%, signal=25%			KEGG_ERBB_SIGNALING_PATHWAY	KEGG_ERBB_SIGNALING_PATHWAY		55	0.268254	1.07455	0.32398	0.638724	1	2127	tags=44%, list=30%, signal=62%
LIU_SOX4_TARGETS_DN	LIU_SOX4_TARGETS_DN		229	-0.2338	-1.10389	0.24359	0.636857	1	1079	tags=18%, list=15%, signal=21%			RUTELLA_RESPONSE_TO_CSF2RB_AND_IL4_UP	RUTELLA_RESPONSE_TO_CSF2RB_AND_IL4_UP		195	0.21801	1.0743	0.260317	0.638684	1	1352	tags=25%, list=19%, signal=30%
JINESH_BLEBBISHIELD_VS_LIVE_CONTROL_UP	JINESH_BLEBBISHIELD_VS_LIVE_CONTROL_UP		157	-0.249136	-1.10365	0.256259	0.636788	1	1730	tags=32%, list=25%, signal=42%			ROSS_AML_OF_FAB_M7_TYPE	ROSS_AML_OF_FAB_M7_TYPE		37	0.293889	1.07422	0.324766	0.638172	1	1280	tags=27%, list=18%, signal=33%
PELLICCIOTTA_HDAC_IN_ANTIGEN_PRESENTATION_UP	PELLICCIOTTA_HDAC_IN_ANTIGEN_PRESENTATION_UP		56	-0.291458	-1.10343	0.289037	0.636616	1	2293	tags=39%, list=33%, signal=58%			RUTELLA_RESPONSE_TO_CSF2RB_AND_IL4_DN	RUTELLA_RESPONSE_TO_CSF2RB_AND_IL4_DN		150	0.224135	1.07381	0.285303	0.638596	1	1456	tags=30%, list=21%, signal=37%
GRAESSMANN_APOPTOSIS_BY_SERUM_DEPRIVATION_UP	GRAESSMANN_APOPTOSIS_BY_SERUM_DEPRIVATION_UP		258	-0.23084	-1.10324	0.219828	0.636405	1	1403	tags=24%, list=20%, signal=29%			GENTILE_UV_LOW_DOSE_DN	GENTILE_UV_LOW_DOSE_DN		40	0.284809	1.0734	0.327751	0.638992	1	1768	tags=40%, list=25%, signal=53%
REACTOME_DNA_REPLICATION	REACTOME_DNA_REPLICATION		123	-0.25671	-1.10168	0.261329	0.640134	1	2034	tags=32%, list=29%, signal=44%			STREICHER_LSM1_TARGETS_UP	STREICHER_LSM1_TARGETS_UP		26	0.316812	1.07335	0.328571	0.638342	1	2070	tags=42%, list=29%, signal=60%
REACTOME_GAP_JUNCTION_TRAFFICKING_AND_REGULATION	REACTOME_GAP_JUNCTION_TRAFFICKING_AND_REGULATION		21	-0.360084	-1.10116	0.320624	0.640833	1	1302	tags=29%, list=18%, signal=35%			REACTOME_TRANSCRIPTIONAL_REGULATION_BY_MECP2	REACTOME_TRANSCRIPTIONAL_REGULATION_BY_MECP2		35	0.297946	1.07291	0.305489	0.638814	1	2237	tags=40%, list=32%, signal=58%
SIG_REGULATION_OF_THE_ACTIN_CYTOSKELETON_BY_RHO_GTPASES	SIG_REGULATION_OF_THE_ACTIN_CYTOSKELETON_BY_RHO_GTPASES		20	-0.371699	-1.10115	0.331588	0.640091	1	1701	tags=35%, list=24%, signal=46%			GU_PDEF_TARGETS_DN	GU_PDEF_TARGETS_DN		17	0.353939	1.07286	0.33713	0.638173	1	2007	tags=41%, list=28%, signal=57%
REACTOME_TRANSCRIPTIONAL_REGULATION_BY_E2F6	REACTOME_TRANSCRIPTIONAL_REGULATION_BY_E2F6		28	-0.341607	-1.10069	0.336177	0.640613	1	1342	tags=32%, list=19%, signal=40%			CHANG_IMMORTALIZED_BY_HPV31_UP	CHANG_IMMORTALIZED_BY_HPV31_UP		28	0.311472	1.07276	0.345291	0.637674	1	1834	tags=39%, list=26%, signal=53%
REACTOME_G1_S_SPECIFIC_TRANSCRIPTION	REACTOME_G1_S_SPECIFIC_TRANSCRIPTION		22	-0.36875	-1.10037	0.32358	0.640715	1	1520	tags=27%, list=22%, signal=35%			ACEVEDO_METHYLATED_IN_LIVER_CANCER_DN	ACEVEDO_METHYLATED_IN_LIVER_CANCER_DN		194	0.215992	1.07265	0.275362	0.637208	1	1492	tags=23%, list=21%, signal=29%
NUTT_GBM_VS_AO_GLIOMA_UP	NUTT_GBM_VS_AO_GLIOMA_UP		31	-0.333008	-1.10036	0.335145	0.64	1	1117	tags=29%, list=16%, signal=34%			SENESE_HDAC3_TARGETS_DN	SENESE_HDAC3_TARGETS_DN		293	0.204391	1.07259	0.236364	0.636602	1	1148	tags=21%, list=16%, signal=24%
CHOW_RASSF1_TARGETS_UP	CHOW_RASSF1_TARGETS_UP		21	-0.359663	-1.0998	0.32358	0.64084	1	1317	tags=29%, list=19%, signal=35%			REACTOME_INTRACELLULAR_SIGNALING_BY_SECOND_MESSENGERS	REACTOME_INTRACELLULAR_SIGNALING_BY_SECOND_MESSENGERS		194	0.218573	1.07241	0.248428	0.636351	1	1021	tags=19%, list=14%, signal=21%
BANDRES_RESPONSE_TO_CARMUSTIN_MGMT_48HR_DN	BANDRES_RESPONSE_TO_CARMUSTIN_MGMT_48HR_DN		64	-0.282484	-1.09901	0.288998	0.642373	1	1132	tags=22%, list=16%, signal=26%			PID_FRA_PATHWAY	PID_FRA_PATHWAY		16	0.362046	1.07147	0.375519	0.638234	1	748	tags=25%, list=11%, signal=28%
REACTOME_INHIBITION_OF_THE_PROTEOLYTIC_ACTIVITY_OF_APC_C_REQUIRED_FOR_THE_ONSET_OF_ANAPHASE_BY_MITOTIC_SPINDLE_CHECKPOINT_COMPONENTS	REACTOME_INHIBITION_OF_THE_PROTEOLYTIC_ACTIVITY_OF_APC_C_REQUIRED_FOR_THE_ONSET_OF_ANAPHASE_BY_MITOTIC_SPINDLE_CHECKPOINT_COMPONENTS		19	-0.375255	-1.09877	0.332103	0.642302	1	1704	tags=42%, list=24%, signal=55%			REACTOME_SIGNALING_BY_FLT3_FUSION_PROTEINS	REACTOME_SIGNALING_BY_FLT3_FUSION_PROTEINS		16	0.357423	1.07018	0.348291	0.641014	1	188	tags=13%, list=3%, signal=13%
NABA_SECRETED_FACTORS	NABA_SECRETED_FACTORS		36	-0.323067	-1.09843	0.321368	0.642505	1	816	tags=25%, list=12%, signal=28%			REACTOME_MICRORNA_MIRNA_BIOGENESIS	REACTOME_MICRORNA_MIRNA_BIOGENESIS		20	0.335363	1.07013	0.368304	0.640383	1	99	tags=15%, list=1%, signal=15%
JINESH_BLEBBISHIELD_VS_LIVE_CONTROL_DN	JINESH_BLEBBISHIELD_VS_LIVE_CONTROL_DN		129	-0.252073	-1.09775	0.263566	0.643696	1	1204	tags=23%, list=17%, signal=28%			WP_EBOLA_VIRUS_INFECTION_IN_HOST	WP_EBOLA_VIRUS_INFECTION_IN_HOST		68	0.256614	1.06998	0.32266	0.640025	1	1806	tags=37%, list=26%, signal=49%
DAVICIONI_PAX_FOXO1_SIGNATURE_IN_ARMS_UP	DAVICIONI_PAX_FOXO1_SIGNATURE_IN_ARMS_UP		25	-0.344609	-1.09682	0.34965	0.645584	1	827	tags=24%, list=12%, signal=27%			SIG_IL4RECEPTOR_IN_B_LYPHOCYTES	SIG_IL4RECEPTOR_IN_B_LYPHOCYTES		21	0.335138	1.06972	0.342995	0.640049	1	1714	tags=38%, list=24%, signal=50%
BOYAULT_LIVER_CANCER_SUBCLASS_G23_UP	BOYAULT_LIVER_CANCER_SUBCLASS_G23_UP		42	-0.310853	-1.09599	0.324958	0.64725	1	104	tags=7%, list=1%, signal=7%			SAKAI_TUMOR_INFILTRATING_MONOCYTES_UP	SAKAI_TUMOR_INFILTRATING_MONOCYTES_UP		15	0.372773	1.06943	0.389277	0.640158	1	817	tags=27%, list=12%, signal=30%
KEGG_ECM_RECEPTOR_INTERACTION	KEGG_ECM_RECEPTOR_INTERACTION		25	-0.343721	-1.09565	0.321859	0.647433	1	1459	tags=32%, list=21%, signal=40%			CHEMNITZ_RESPONSE_TO_PROSTAGLANDIN_E2_DN	CHEMNITZ_RESPONSE_TO_PROSTAGLANDIN_E2_DN		152	0.2251	1.06864	0.259701	0.641694	1	1905	tags=37%, list=27%, signal=49%
GAJATE_RESPONSE_TO_TRABECTEDIN_UP	GAJATE_RESPONSE_TO_TRABECTEDIN_UP		32	-0.329127	-1.09499	0.311774	0.648599	1	705	tags=25%, list=10%, signal=28%			PEDRIOLI_MIR31_TARGETS_UP	PEDRIOLI_MIR31_TARGETS_UP		64	0.264002	1.06772	0.332506	0.643544	1	877	tags=20%, list=12%, signal=23%
CHOW_RASSF1_TARGETS_DN	CHOW_RASSF1_TARGETS_DN		22	-0.356383	-1.09426	0.322936	0.649923	1	773	tags=23%, list=11%, signal=25%			GRADE_COLON_AND_RECTAL_CANCER_DN	GRADE_COLON_AND_RECTAL_CANCER_DN		32	0.3029	1.06684	0.354167	0.645339	1	2279	tags=50%, list=32%, signal=74%
REACTOME_BETA_CATENIN_INDEPENDENT_WNT_SIGNALING	REACTOME_BETA_CATENIN_INDEPENDENT_WNT_SIGNALING		90	-0.268772	-1.09373	0.306477	0.65068	1	2096	tags=37%, list=30%, signal=52%			DUTERTRE_ESTRADIOL_RESPONSE_6HR_DN	DUTERTRE_ESTRADIOL_RESPONSE_6HR_DN		42	0.2791	1.06523	0.36092	0.649283	1	1677	tags=36%, list=24%, signal=47%
RUAN_RESPONSE_TO_TNF_TROGLITAZONE_DN	RUAN_RESPONSE_TO_TNF_TROGLITAZONE_DN		17	-0.386201	-1.09286	0.365989	0.652372	1	1005	tags=35%, list=14%, signal=41%			STEIN_ESR1_TARGETS	STEIN_ESR1_TARGETS		48	0.272701	1.06495	0.347087	0.649327	1	2055	tags=38%, list=29%, signal=53%
BIOCARTA_MCM_PATHWAY	BIOCARTA_MCM_PATHWAY		17	-0.375729	-1.09164	0.343396	0.655197	1	10	tags=6%, list=0%, signal=6%			KANG_IMMORTALIZED_BY_TERT_UP	KANG_IMMORTALIZED_BY_TERT_UP		32	0.301134	1.06477	0.352217	0.649076	1	2083	tags=47%, list=30%, signal=66%
STEIN_ESRRA_TARGETS_RESPONSIVE_TO_ESTROGEN_UP	STEIN_ESRRA_TARGETS_RESPONSIVE_TO_ESTROGEN_UP		16	-0.380608	-1.09104	0.333333	0.656149	1	946	tags=25%, list=13%, signal=29%			SENESE_HDAC3_TARGETS_UP	SENESE_HDAC3_TARGETS_UP		289	0.204684	1.06456	0.250896	0.648924	1	1773	tags=29%, list=25%, signal=38%
REACTOME_INTERLEUKIN_1_SIGNALING	REACTOME_INTERLEUKIN_1_SIGNALING		74	-0.274404	-1.0901	0.313821	0.658084	1	1695	tags=31%, list=24%, signal=40%			KEGG_CELL_CYCLE	KEGG_CELL_CYCLE		105	0.236975	1.06408	0.322835	0.649628	1	1325	tags=21%, list=19%, signal=25%
ELVIDGE_HIF1A_AND_HIF2A_TARGETS_UP	ELVIDGE_HIF1A_AND_HIF2A_TARGETS_UP		25	-0.350979	-1.09002	0.339404	0.657556	1	1961	tags=52%, list=28%, signal=72%			ELVIDGE_HYPOXIA_UP	ELVIDGE_HYPOXIA_UP		87	0.240299	1.06405	0.326203	0.648959	1	1061	tags=23%, list=15%, signal=27%
WANG_METASTASIS_OF_BREAST_CANCER_ESR1_DN	WANG_METASTASIS_OF_BREAST_CANCER_ESR1_DN		16	-0.39179	-1.08956	0.335125	0.658106	1	10	tags=6%, list=0%, signal=6%			REACTOME_SARS_COV_1_INFECTION	REACTOME_SARS_COV_1_INFECTION		33	0.301558	1.06131	0.374065	0.656209	1	1434	tags=33%, list=20%, signal=42%
REACTOME_CONVERSION_FROM_APC_C_CDC20_TO_APC_C_CDH1_IN_LATE_ANAPHASE	REACTOME_CONVERSION_FROM_APC_C_CDC20_TO_APC_C_CDH1_IN_LATE_ANAPHASE		18	-0.378432	-1.0894	0.355072	0.657821	1	1704	tags=44%, list=24%, signal=58%			RIGGINS_TAMOXIFEN_RESISTANCE_DN	RIGGINS_TAMOXIFEN_RESISTANCE_DN		123	0.222005	1.06056	0.31831	0.657642	1	1595	tags=31%, list=23%, signal=39%
MARTINEZ_RB1_AND_TP53_TARGETS_DN	MARTINEZ_RB1_AND_TP53_TARGETS_DN		339	-0.221002	-1.08921	0.217862	0.657633	1	1451	tags=24%, list=21%, signal=29%			COULOUARN_TEMPORAL_TGFB1_SIGNATURE_UP	COULOUARN_TEMPORAL_TGFB1_SIGNATURE_UP		81	0.247211	1.06025	0.355615	0.657724	1	1440	tags=30%, list=20%, signal=37%
REACTOME_MAP2K_AND_MAPK_ACTIVATION	REACTOME_MAP2K_AND_MAPK_ACTIVATION		26	-0.342631	-1.08911	0.323268	0.65712	1	993	tags=23%, list=14%, signal=27%			TAKEDA_TARGETS_OF_NUP98_HOXA9_FUSION_10D_DN	TAKEDA_TARGETS_OF_NUP98_HOXA9_FUSION_10D_DN		34	0.295807	1.05993	0.376443	0.657889	1	1017	tags=32%, list=14%, signal=38%
MARTINEZ_TP53_TARGETS_DN	MARTINEZ_TP53_TARGETS_DN		339	-0.223739	-1.08905	0.246996	0.656521	1	880	tags=17%, list=12%, signal=18%			VANHARANTA_UTERINE_FIBROID_WITH_7Q_DELETION_DN	VANHARANTA_UTERINE_FIBROID_WITH_7Q_DELETION_DN		22	0.331039	1.05944	0.382022	0.658612	1	714	tags=27%, list=10%, signal=30%
BYSTRYKH_HEMATOPOIESIS_STEM_CELL_AND_BRAIN_QTL_TRANS	BYSTRYKH_HEMATOPOIESIS_STEM_CELL_AND_BRAIN_QTL_TRANS		96	-0.261109	-1.08896	0.288676	0.655988	1	1248	tags=22%, list=18%, signal=26%			DACOSTA_UV_RESPONSE_VIA_ERCC3_UP	DACOSTA_UV_RESPONSE_VIA_ERCC3_UP		192	0.213298	1.05795	0.291022	0.662208	1	1438	tags=26%, list=20%, signal=31%
PUJANA_BRCA_CENTERED_NETWORK	PUJANA_BRCA_CENTERED_NETWORK		107	-0.256728	-1.08881	0.284161	0.65565	1	2505	tags=45%, list=36%, signal=69%			PEDRIOLI_MIR31_TARGETS_DN	PEDRIOLI_MIR31_TARGETS_DN		111	0.234703	1.05735	0.309973	0.663142	1	1785	tags=33%, list=25%, signal=44%
LEE_LIVER_CANCER_E2F1_DN	LEE_LIVER_CANCER_E2F1_DN		18	-0.377726	-1.08864	0.335185	0.655342	1	1231	tags=28%, list=17%, signal=34%			NELSON_RESPONSE_TO_ANDROGEN_UP	NELSON_RESPONSE_TO_ANDROGEN_UP		58	0.262867	1.05679	0.321343	0.663945	1	1414	tags=29%, list=20%, signal=36%
IWANAGA_CARCINOGENESIS_BY_KRAS_PTEN_DN	IWANAGA_CARCINOGENESIS_BY_KRAS_PTEN_DN		154	-0.246092	-1.08863	0.260479	0.654611	1	580	tags=13%, list=8%, signal=14%			KONDO_EZH2_TARGETS	KONDO_EZH2_TARGETS		81	0.241161	1.05583	0.354223	0.66596	1	734	tags=17%, list=10%, signal=19%
REACTOME_FCERI_MEDIATED_MAPK_ACTIVATION	REACTOME_FCERI_MEDIATED_MAPK_ACTIVATION		16	-0.38924	-1.08702	0.357274	0.658536	1	1098	tags=25%, list=16%, signal=30%			CHIBA_RESPONSE_TO_TSA	CHIBA_RESPONSE_TO_TSA		34	0.299801	1.05582	0.352217	0.665232	1	1524	tags=32%, list=22%, signal=41%
DELPUECH_FOXO3_TARGETS_DN	DELPUECH_FOXO3_TARGETS_DN		31	-0.331762	-1.08664	0.307282	0.658926	1	1775	tags=32%, list=25%, signal=43%			CHIARETTI_ACUTE_LYMPHOBLASTIC_LEUKEMIA_ZAP70	CHIARETTI_ACUTE_LYMPHOBLASTIC_LEUKEMIA_ZAP70		29	0.303031	1.05505	0.356502	0.666797	1	1887	tags=34%, list=27%, signal=47%
FARMER_BREAST_CANCER_APOCRINE_VS_BASAL	FARMER_BREAST_CANCER_APOCRINE_VS_BASAL		189	-0.235377	-1.08631	0.27994	0.659033	1	1023	tags=21%, list=15%, signal=23%			BERENJENO_TRANSFORMED_BY_RHOA_DN	BERENJENO_TRANSFORMED_BY_RHOA_DN		222	0.209657	1.05489	0.32069	0.666532	1	1213	tags=23%, list=17%, signal=27%
THEILGAARD_NEUTROPHIL_AT_SKIN_WOUND_UP	THEILGAARD_NEUTROPHIL_AT_SKIN_WOUND_UP		44	-0.304946	-1.0854	0.317544	0.660888	1	1350	tags=30%, list=19%, signal=36%			BENITEZ_GBM_PROTEASOME_INHIBITION_RESPONSE	BENITEZ_GBM_PROTEASOME_INHIBITION_RESPONSE		32	0.302402	1.05466	0.354545	0.666432	1	1226	tags=38%, list=17%, signal=45%
BENPORATH_SOX2_TARGETS	BENPORATH_SOX2_TARGETS		468	-0.217138	-1.08529	0.216945	0.660469	1	965	tags=15%, list=14%, signal=17%			BRUINS_UVC_RESPONSE_MIDDLE	BRUINS_UVC_RESPONSE_MIDDLE		55	0.267471	1.05449	0.33995	0.666189	1	2089	tags=40%, list=30%, signal=56%
CAIRO_HEPATOBLASTOMA_DN	CAIRO_HEPATOBLASTOMA_DN		85	-0.266459	-1.08489	0.295868	0.660846	1	1204	tags=27%, list=17%, signal=32%			SENESE_HDAC1_AND_HDAC2_TARGETS_DN	SENESE_HDAC1_AND_HDAC2_TARGETS_DN		80	0.250734	1.05363	0.346995	0.667935	1	1134	tags=28%, list=16%, signal=32%
YAO_TEMPORAL_RESPONSE_TO_PROGESTERONE_CLUSTER_15	YAO_TEMPORAL_RESPONSE_TO_PROGESTERONE_CLUSTER_15		18	-0.373977	-1.08442	0.346154	0.661466	1	651	tags=22%, list=9%, signal=24%			KEGG_MAPK_SIGNALING_PATHWAY	KEGG_MAPK_SIGNALING_PATHWAY		121	0.228566	1.05341	0.288462	0.667818	1	1766	tags=31%, list=25%, signal=40%
DIRMEIER_LMP1_RESPONSE_LATE_UP	DIRMEIER_LMP1_RESPONSE_LATE_UP		36	-0.313574	-1.08316	0.318027	0.664335	1	1460	tags=33%, list=21%, signal=42%			WP_MEASLES_VIRUS_INFECTION	WP_MEASLES_VIRUS_INFECTION		62	0.255628	1.05278	0.356962	0.668951	1	1766	tags=32%, list=25%, signal=43%
REACTOME_GLUCAGON_LIKE_PEPTIDE_1_GLP1_REGULATES_INSULIN_SECRETION	REACTOME_GLUCAGON_LIKE_PEPTIDE_1_GLP1_REGULATES_INSULIN_SECRETION		18	-0.375795	-1.08309	0.365854	0.663769	1	1109	tags=28%, list=16%, signal=33%			REACTOME_ENDOSOMAL_SORTING_COMPLEX_REQUIRED_FOR_TRANSPORT_ESCRT	REACTOME_ENDOSOMAL_SORTING_COMPLEX_REQUIRED_FOR_TRANSPORT_ESCRT		27	0.30945	1.05233	0.410194	0.669498	1	1434	tags=30%, list=20%, signal=37%
HOLLEMAN_PREDNISOLONE_RESISTANCE_B_ALL_UP	HOLLEMAN_PREDNISOLONE_RESISTANCE_B_ALL_UP		19	-0.367727	-1.08275	0.340463	0.664005	1	296	tags=16%, list=4%, signal=16%			HOELZEL_NF1_TARGETS_UP	HOELZEL_NF1_TARGETS_UP		50	0.266514	1.05181	0.372642	0.670232	1	1550	tags=36%, list=22%, signal=46%
GENTILE_UV_RESPONSE_CLUSTER_D5	GENTILE_UV_RESPONSE_CLUSTER_D5		23	-0.356861	-1.08255	0.337288	0.663762	1	1373	tags=30%, list=19%, signal=38%			REACTOME_SIGNALING_BY_TYPE_1_INSULIN_LIKE_GROWTH_FACTOR_1_RECEPTOR_IGF1R	REACTOME_SIGNALING_BY_TYPE_1_INSULIN_LIKE_GROWTH_FACTOR_1_RECEPTOR_IGF1R		20	0.338667	1.05146	0.387892	0.670516	1	2127	tags=60%, list=30%, signal=86%
REACTOME_DISEASES_OF_METABOLISM	REACTOME_DISEASES_OF_METABOLISM		89	-0.265824	-1.08251	0.318253	0.663119	1	1141	tags=25%, list=16%, signal=29%			REACTOME_RHOU_GTPASE_CYCLE	REACTOME_RHOU_GTPASE_CYCLE		34	0.296179	1.0511	0.367397	0.670835	1	1649	tags=29%, list=23%, signal=38%
DUTERTRE_ESTRADIOL_RESPONSE_6HR_UP	DUTERTRE_ESTRADIOL_RESPONSE_6HR_UP		142	-0.245207	-1.08212	0.315868	0.663467	1	1430	tags=26%, list=20%, signal=32%			PUJANA_BREAST_CANCER_LIT_INT_NETWORK	PUJANA_BREAST_CANCER_LIT_INT_NETWORK		85	0.240451	1.04878	0.345178	0.676778	1	1760	tags=32%, list=25%, signal=42%
BURTON_ADIPOGENESIS_PEAK_AT_16HR	BURTON_ADIPOGENESIS_PEAK_AT_16HR		32	-0.332825	-1.08163	0.330341	0.664091	1	2282	tags=47%, list=32%, signal=69%			GARGALOVIC_RESPONSE_TO_OXIDIZED_PHOSPHOLIPIDS_YELLOW_UP	GARGALOVIC_RESPONSE_TO_OXIDIZED_PHOSPHOLIPIDS_YELLOW_UP		26	0.319672	1.04873	0.407489	0.676135	1	1777	tags=42%, list=25%, signal=56%
MORI_IMMATURE_B_LYMPHOCYTE_DN	MORI_IMMATURE_B_LYMPHOCYTE_DN		84	-0.268425	-1.08154	0.303738	0.663587	1	2028	tags=36%, list=29%, signal=50%			PID_ERBB1_INTERNALIZATION_PATHWAY	PID_ERBB1_INTERNALIZATION_PATHWAY		31	0.30131	1.04867	0.35782	0.67556	1	2127	tags=48%, list=30%, signal=69%
GOBERT_OLIGODENDROCYTE_DIFFERENTIATION_UP	GOBERT_OLIGODENDROCYTE_DIFFERENTIATION_UP		424	-0.216113	-1.08114	0.246377	0.663962	1	1718	tags=26%, list=24%, signal=32%			REACTOME_ION_CHANNEL_TRANSPORT	REACTOME_ION_CHANNEL_TRANSPORT		55	0.258776	1.04843	0.37234	0.675473	1	2074	tags=45%, list=29%, signal=64%
SARRIO_EPITHELIAL_MESENCHYMAL_TRANSITION_UP	SARRIO_EPITHELIAL_MESENCHYMAL_TRANSITION_UP		128	-0.249805	-1.08108	0.314024	0.663378	1	1544	tags=24%, list=22%, signal=30%			MOREAUX_MULTIPLE_MYELOMA_BY_TACI_UP	MOREAUX_MULTIPLE_MYELOMA_BY_TACI_UP		106	0.230351	1.04767	0.336158	0.676983	1	1006	tags=22%, list=14%, signal=25%
HAHTOLA_MYCOSIS_FUNGOIDES_SKIN_DN	HAHTOLA_MYCOSIS_FUNGOIDES_SKIN_DN		20	-0.36236	-1.08079	0.367459	0.663403	1	785	tags=20%, list=11%, signal=22%			WP_EGFR_TYROSINE_KINASE_INHIBITOR_RESISTANCE	WP_EGFR_TYROSINE_KINASE_INHIBITOR_RESISTANCE		55	0.262444	1.04729	0.369231	0.677418	1	2134	tags=47%, list=30%, signal=67%
REACTOME_TRANSLATION_OF_SARS_COV_1_STRUCTURAL_PROTEINS	REACTOME_TRANSLATION_OF_SARS_COV_1_STRUCTURAL_PROTEINS		17	-0.36949	-1.0799	0.338235	0.665186	1	1665	tags=35%, list=24%, signal=46%			GAUSSMANN_MLL_AF4_FUSION_TARGETS_G_UP	GAUSSMANN_MLL_AF4_FUSION_TARGETS_G_UP		72	0.248657	1.04649	0.365854	0.679061	1	2162	tags=39%, list=31%, signal=56%
REACTOME_PHOSPHORYLATION_OF_THE_APC_C	REACTOME_PHOSPHORYLATION_OF_THE_APC_C		18	-0.374592	-1.07986	0.353873	0.664556	1	1704	tags=44%, list=24%, signal=58%			REACTOME_SIGNALING_BY_NOTCH3	REACTOME_SIGNALING_BY_NOTCH3		27	0.310128	1.04625	0.385151	0.678996	1	1666	tags=48%, list=24%, signal=63%
MILI_PSEUDOPODIA_HAPTOTAXIS_UP	MILI_PSEUDOPODIA_HAPTOTAXIS_UP		448	-0.21645	-1.07981	0.248	0.663931	1	1982	tags=31%, list=28%, signal=40%			REACTOME_POST_TRANSLATIONAL_MODIFICATION_SYNTHESIS_OF_GPI_ANCHORED_PROTEINS	REACTOME_POST_TRANSLATIONAL_MODIFICATION_SYNTHESIS_OF_GPI_ANCHORED_PROTEINS		22	0.325348	1.04565	0.377049	0.680005	1	324	tags=18%, list=5%, signal=19%
REACTOME_NEUTROPHIL_DEGRANULATION	REACTOME_NEUTROPHIL_DEGRANULATION		237	-0.231413	-1.07953	0.274619	0.663937	1	1558	tags=23%, list=22%, signal=28%			REACTOME_TRANSCRIPTIONAL_REGULATION_BY_THE_AP_2_TFAP2_FAMILY_OF_TRANSCRIPTION_FACTORS	REACTOME_TRANSCRIPTIONAL_REGULATION_BY_THE_AP_2_TFAP2_FAMILY_OF_TRANSCRIPTION_FACTORS		18	0.340761	1.04507	0.393478	0.681028	1	2128	tags=50%, list=30%, signal=71%
REACTOME_INTERFERON_SIGNALING	REACTOME_INTERFERON_SIGNALING		87	-0.263745	-1.07952	0.313788	0.663226	1	2181	tags=43%, list=31%, signal=61%			BLALOCK_ALZHEIMERS_DISEASE_INCIPIENT_UP	BLALOCK_ALZHEIMERS_DISEASE_INCIPIENT_UP		203	0.209136	1.04421	0.334337	0.682869	1	1405	tags=23%, list=20%, signal=28%
BIOCARTA_PROTEASOME_PATHWAY	BIOCARTA_PROTEASOME_PATHWAY		19	-0.365457	-1.07817	0.361162	0.666365	1	2753	tags=63%, list=39%, signal=103%			PID_ATF2_PATHWAY	PID_ATF2_PATHWAY		29	0.30401	1.04399	0.37123	0.682703	1	1021	tags=24%, list=14%, signal=28%
FINETTI_BREAST_CANCER_KINOME_RED	FINETTI_BREAST_CANCER_KINOME_RED		15	-0.385762	-1.078	0.354895	0.666078	1	1520	tags=33%, list=22%, signal=42%			CHIARADONNA_NEOPLASTIC_TRANSFORMATION_KRAS_DN	CHIARADONNA_NEOPLASTIC_TRANSFORMATION_KRAS_DN		69	0.248482	1.0436	0.350923	0.683106	1	1120	tags=30%, list=16%, signal=36%
JI_RESPONSE_TO_FSH_DN	JI_RESPONSE_TO_FSH_DN		45	-0.301615	-1.07692	0.325733	0.668437	1	2105	tags=42%, list=30%, signal=60%			PID_BETA_CATENIN_NUC_PATHWAY	PID_BETA_CATENIN_NUC_PATHWAY		41	0.281007	1.04202	0.366822	0.68699	1	1254	tags=24%, list=18%, signal=29%
REACTOME_SIGNALING_BY_FGFR4	REACTOME_SIGNALING_BY_FGFR4		23	-0.35434	-1.0765	0.354724	0.668865	1	782	tags=22%, list=11%, signal=24%			WP_TCELL_RECEPTOR_TCR_SIGNALING_PATHWAY	WP_TCELL_RECEPTOR_TCR_SIGNALING_PATHWAY		42	0.276288	1.04181	0.372839	0.686869	1	1714	tags=33%, list=24%, signal=44%
REACTOME_MATURATION_OF_SARS_COV_2_SPIKE_PROTEIN	REACTOME_MATURATION_OF_SARS_COV_2_SPIKE_PROTEIN		21	-0.361103	-1.07593	0.353383	0.669767	1	1282	tags=29%, list=18%, signal=35%			KEGG_VASCULAR_SMOOTH_MUSCLE_CONTRACTION	KEGG_VASCULAR_SMOOTH_MUSCLE_CONTRACTION		39	0.283553	1.03991	0.369159	0.691712	1	2144	tags=44%, list=30%, signal=62%
LINDGREN_BLADDER_CANCER_CLUSTER_1_UP	LINDGREN_BLADDER_CANCER_CLUSTER_1_UP		70	-0.272589	-1.07537	0.312804	0.670603	1	1073	tags=23%, list=15%, signal=27%			AGUIRRE_PANCREATIC_CANCER_COPY_NUMBER_DN	AGUIRRE_PANCREATIC_CANCER_COPY_NUMBER_DN		169	0.212575	1.03957	0.358663	0.691896	1	1199	tags=20%, list=17%, signal=24%
SCHAEFFER_PROSTATE_DEVELOPMENT_6HR_UP	SCHAEFFER_PROSTATE_DEVELOPMENT_6HR_UP		80	-0.267901	-1.07426	0.314239	0.673081	1	1733	tags=34%, list=25%, signal=44%			WP_OXIDATIVE_STRESS_RESPONSE	WP_OXIDATIVE_STRESS_RESPONSE		18	0.347842	1.03879	0.390929	0.69346	1	707	tags=22%, list=10%, signal=25%
REACTOME_MITOTIC_PROPHASE	REACTOME_MITOTIC_PROPHASE		79	-0.269596	-1.07358	0.340524	0.674329	1	1598	tags=24%, list=23%, signal=31%			WP_PREIMPLANTATION_EMBRYO	WP_PREIMPLANTATION_EMBRYO		19	0.337162	1.03807	0.382284	0.694792	1	1751	tags=37%, list=25%, signal=49%
BIOCARTA_GPCR_PATHWAY	BIOCARTA_GPCR_PATHWAY		20	-0.364327	-1.07336	0.347518	0.674248	1	1347	tags=30%, list=19%, signal=37%			WOO_LIVER_CANCER_RECURRENCE_DN	WOO_LIVER_CANCER_RECURRENCE_DN		29	0.307314	1.03771	0.3918	0.695096	1	1592	tags=41%, list=23%, signal=53%
REACTOME_SIGNALING_BY_NOTCH4	REACTOME_SIGNALING_BY_NOTCH4		67	-0.274172	-1.07259	0.326956	0.675741	1	2032	tags=39%, list=29%, signal=54%			REACTOME_PI_METABOLISM	REACTOME_PI_METABOLISM		55	0.260798	1.0372	0.400498	0.695812	1	1352	tags=27%, list=19%, signal=33%
REACTOME_INTEGRATION_OF_ENERGY_METABOLISM	REACTOME_INTEGRATION_OF_ENERGY_METABOLISM		48	-0.289459	-1.07214	0.333882	0.676265	1	1109	tags=23%, list=16%, signal=27%			LIN_APC_TARGETS	LIN_APC_TARGETS		46	0.269841	1.03684	0.390187	0.696102	1	1309	tags=30%, list=19%, signal=37%
NABA_MATRISOME	NABA_MATRISOME		135	-0.244857	-1.07199	0.312883	0.675944	1	826	tags=18%, list=12%, signal=20%			KIM_MYC_AMPLIFICATION_TARGETS_DN	KIM_MYC_AMPLIFICATION_TARGETS_DN		43	0.277146	1.03684	0.392777	0.695351	1	1431	tags=30%, list=20%, signal=38%
IIZUKA_LIVER_CANCER_PROGRESSION_G1_G2_DN	IIZUKA_LIVER_CANCER_PROGRESSION_G1_G2_DN		23	-0.356958	-1.07106	0.388985	0.677817	1	2629	tags=52%, list=37%, signal=83%			MCBRYAN_PUBERTAL_BREAST_3_4WK_DN	MCBRYAN_PUBERTAL_BREAST_3_4WK_DN		22	0.322756	1.03622	0.395833	0.696412	1	524	tags=18%, list=7%, signal=20%
ODONNELL_METASTASIS_UP	ODONNELL_METASTASIS_UP		19	-0.360889	-1.07067	0.358392	0.67817	1	1848	tags=42%, list=26%, signal=57%			REACTOME_CHROMOSOME_MAINTENANCE	REACTOME_CHROMOSOME_MAINTENANCE		81	0.239597	1.03584	0.396783	0.696781	1	1907	tags=35%, list=27%, signal=47%
TAKEDA_TARGETS_OF_NUP98_HOXA9_FUSION_16D_UP	TAKEDA_TARGETS_OF_NUP98_HOXA9_FUSION_16D_UP		35	-0.31146	-1.07054	0.34106	0.677792	1	614	tags=20%, list=9%, signal=22%			RAY_TUMORIGENESIS_BY_ERBB2_CDC25A_DN	RAY_TUMORIGENESIS_BY_ERBB2_CDC25A_DN		127	0.22228	1.03565	0.38141	0.696575	1	633	tags=13%, list=9%, signal=14%
GRAESSMANN_APOPTOSIS_BY_SERUM_DEPRIVATION_DN	GRAESSMANN_APOPTOSIS_BY_SERUM_DEPRIVATION_DN		111	-0.248903	-1.07052	0.335975	0.677103	1	1319	tags=26%, list=19%, signal=32%			REACTOME_SIGNALING_BY_HIPPO	REACTOME_SIGNALING_BY_HIPPO		17	0.348692	1.03457	0.431818	0.699036	1	1335	tags=29%, list=19%, signal=36%
KYNG_ENVIRONMENTAL_STRESS_RESPONSE_NOT_BY_4NQO_IN_WS	KYNG_ENVIRONMENTAL_STRESS_RESPONSE_NOT_BY_4NQO_IN_WS		20	-0.359466	-1.0698	0.3766	0.678344	1	936	tags=20%, list=13%, signal=23%			DANG_REGULATED_BY_MYC_DN	DANG_REGULATED_BY_MYC_DN		146	0.215784	1.03314	0.373984	0.702619	1	2173	tags=40%, list=31%, signal=57%
YAMAZAKI_TCEB3_TARGETS_DN	YAMAZAKI_TCEB3_TARGETS_DN		126	-0.2495	-1.06934	0.327217	0.678927	1	1605	tags=27%, list=23%, signal=34%			AMIT_SERUM_RESPONSE_240_MCF10A	AMIT_SERUM_RESPONSE_240_MCF10A		29	0.301613	1.03201	0.401806	0.705216	1	1916	tags=34%, list=27%, signal=47%
REACTOME_CLEC7A_DECTIN_1_SIGNALING	REACTOME_CLEC7A_DECTIN_1_SIGNALING		79	-0.263246	-1.06838	0.3072	0.681026	1	1695	tags=32%, list=24%, signal=41%			TORCHIA_TARGETS_OF_EWSR1_FLI1_FUSION_UP	TORCHIA_TARGETS_OF_EWSR1_FLI1_FUSION_UP		110	0.227151	1.03196	0.404639	0.704621	1	1649	tags=32%, list=23%, signal=41%
VANHARANTA_UTERINE_FIBROID_WITH_7Q_DELETION_UP	VANHARANTA_UTERINE_FIBROID_WITH_7Q_DELETION_UP		50	-0.293382	-1.068	0.336252	0.681408	1	1892	tags=36%, list=27%, signal=49%			CERVERA_SDHB_TARGETS_1_UP	CERVERA_SDHB_TARGETS_1_UP		28	0.301657	1.02959	0.395197	0.710972	1	1395	tags=39%, list=20%, signal=49%
KORKOLA_EMBRYONAL_CARCINOMA_UP	KORKOLA_EMBRYONAL_CARCINOMA_UP		27	-0.331872	-1.06503	0.358423	0.689449	1	1610	tags=37%, list=23%, signal=48%			REACTOME_TRANSCRIPTIONAL_ACTIVITY_OF_SMAD2_SMAD3_SMAD4_HETEROTRIMER	REACTOME_TRANSCRIPTIONAL_ACTIVITY_OF_SMAD2_SMAD3_SMAD4_HETEROTRIMER		44	0.268959	1.02942	0.3925	0.710691	1	854	tags=23%, list=12%, signal=26%
REACTOME_INITIATION_OF_NUCLEAR_ENVELOPE_NE_REFORMATION	REACTOME_INITIATION_OF_NUCLEAR_ENVELOPE_NE_REFORMATION		19	-0.366785	-1.06425	0.388298	0.690997	1	2590	tags=53%, list=37%, signal=83%			REACTOME_DNA_DAMAGE_TELOMERE_STRESS_INDUCED_SENESCENCE	REACTOME_DNA_DAMAGE_TELOMERE_STRESS_INDUCED_SENESCENCE		32	0.291549	1.02928	0.4	0.710326	1	1369	tags=34%, list=19%, signal=42%
FAELT_B_CLL_WITH_VH_REARRANGEMENTS_DN	FAELT_B_CLL_WITH_VH_REARRANGEMENTS_DN		33	-0.324514	-1.06356	0.392793	0.6922	1	2333	tags=52%, list=33%, signal=77%			WP_WNT_SIGNALING_PATHWAY	WP_WNT_SIGNALING_PATHWAY		37	0.281654	1.02884	0.384075	0.710803	1	1677	tags=24%, list=24%, signal=32%
REACTOME_MAPK6_MAPK4_SIGNALING	REACTOME_MAPK6_MAPK4_SIGNALING		72	-0.271174	-1.06294	0.375	0.693205	1	2091	tags=39%, list=30%, signal=55%			VALK_AML_WITH_CEBPA	VALK_AML_WITH_CEBPA		16	0.354454	1.0281	0.424942	0.712193	1	1460	tags=38%, list=21%, signal=47%
SMID_BREAST_CANCER_LUMINAL_B_DN	SMID_BREAST_CANCER_LUMINAL_B_DN		142	-0.241013	-1.06192	0.328197	0.695535	1	891	tags=18%, list=13%, signal=21%			LIANG_HEMATOPOIESIS_STEM_CELL_NUMBER_LARGE_VS_TINY_DN	LIANG_HEMATOPOIESIS_STEM_CELL_NUMBER_LARGE_VS_TINY_DN		24	0.318899	1.02787	0.406542	0.712097	1	1281	tags=33%, list=18%, signal=41%
BENPORATH_ES_2	BENPORATH_ES_2		16	-0.375125	-1.06079	0.355805	0.698157	1	2232	tags=56%, list=32%, signal=82%			KEGG_EPITHELIAL_CELL_SIGNALING_IN_HELICOBACTER_PYLORI_INFECTION	KEGG_EPITHELIAL_CELL_SIGNALING_IN_HELICOBACTER_PYLORI_INFECTION		39	0.277123	1.02614	0.405405	0.716498	1	1615	tags=28%, list=23%, signal=36%
BYSTRYKH_HEMATOPOIESIS_STEM_CELL_QTL_TRANS	BYSTRYKH_HEMATOPOIESIS_STEM_CELL_QTL_TRANS		426	-0.213783	-1.06065	0.277778	0.697837	1	1078	tags=16%, list=15%, signal=18%			WP_VITAMIN_D_IN_INFLAMMATORY_DISEASES	WP_VITAMIN_D_IN_INFLAMMATORY_DISEASES		17	0.34462	1.02614	0.404867	0.715712	1	1495	tags=35%, list=21%, signal=45%
MIKKELSEN_MCV6_LCP_WITH_H3K4ME3	MIKKELSEN_MCV6_LCP_WITH_H3K4ME3		45	-0.292474	-1.05981	0.344291	0.699521	1	1071	tags=27%, list=15%, signal=31%			GARGALOVIC_RESPONSE_TO_OXIDIZED_PHOSPHOLIPIDS_CYAN_UP	GARGALOVIC_RESPONSE_TO_OXIDIZED_PHOSPHOLIPIDS_CYAN_UP		15	0.356648	1.02611	0.409502	0.714997	1	1611	tags=47%, list=23%, signal=60%
BURTON_ADIPOGENESIS_2	BURTON_ADIPOGENESIS_2		52	-0.289632	-1.05962	0.351882	0.699366	1	1348	tags=27%, list=19%, signal=33%			WP_RESISTIN_AS_A_REGULATOR_OF_INFLAMMATION	WP_RESISTIN_AS_A_REGULATOR_OF_INFLAMMATION		16	0.354053	1.02559	0.414966	0.715834	1	241	tags=13%, list=3%, signal=13%
BIOCARTA_MTOR_PATHWAY	BIOCARTA_MTOR_PATHWAY		19	-0.364237	-1.05832	0.387324	0.702364	1	2013	tags=42%, list=29%, signal=59%			GRATIAS_RETINOBLASTOMA_16Q24	GRATIAS_RETINOBLASTOMA_16Q24		15	0.349638	1.02512	0.435666	0.716458	1	905	tags=27%, list=13%, signal=31%
DOUGLAS_BMI1_TARGETS_UP	DOUGLAS_BMI1_TARGETS_UP		292	-0.220118	-1.05799	0.301966	0.702589	1	1355	tags=21%, list=19%, signal=25%			REACTOME_RAC2_GTPASE_CYCLE	REACTOME_RAC2_GTPASE_CYCLE		58	0.249545	1.023	0.405797	0.722072	1	1579	tags=28%, list=22%, signal=35%
REACTOME_RUNX1_REGULATES_TRANSCRIPTION_OF_GENES_INVOLVED_IN_DIFFERENTIATION_OF_HSCS	REACTOME_RUNX1_REGULATES_TRANSCRIPTION_OF_GENES_INVOLVED_IN_DIFFERENTIATION_OF_HSCS		61	-0.274449	-1.05795	0.375	0.701944	1	2032	tags=36%, list=29%, signal=50%			PID_TRAIL_PATHWAY	PID_TRAIL_PATHWAY		19	0.32793	1.02281	0.404396	0.721844	1	518	tags=16%, list=7%, signal=17%
SCHAEFFER_PROSTATE_DEVELOPMENT_AND_CANCER_BOX4_DN	SCHAEFFER_PROSTATE_DEVELOPMENT_AND_CANCER_BOX4_DN		32	-0.317965	-1.05754	0.378657	0.702379	1	1384	tags=31%, list=20%, signal=39%			REACTOME_BIOLOGICAL_OXIDATIONS	REACTOME_BIOLOGICAL_OXIDATIONS		70	0.244735	1.02262	0.431267	0.72161	1	654	tags=17%, list=9%, signal=19%
FIGUEROA_AML_METHYLATION_CLUSTER_2_UP	FIGUEROA_AML_METHYLATION_CLUSTER_2_UP		24	-0.337477	-1.05738	0.389199	0.702066	1	1115	tags=33%, list=16%, signal=39%			REACTOME_FORMATION_OF_SENESCENCE_ASSOCIATED_HETEROCHROMATIN_FOCI_SAHF	REACTOME_FORMATION_OF_SENESCENCE_ASSOCIATED_HETEROCHROMATIN_FOCI_SAHF		15	0.351044	1.02221	0.421412	0.722091	1	1369	tags=47%, list=19%, signal=58%
FLECHNER_PBL_KIDNEY_TRANSPLANT_REJECTED_VS_OK_UP	FLECHNER_PBL_KIDNEY_TRANSPLANT_REJECTED_VS_OK_UP		47	-0.288305	-1.05672	0.351667	0.703239	1	1721	tags=32%, list=24%, signal=42%			KOHOUTEK_CCNT2_TARGETS	KOHOUTEK_CCNT2_TARGETS		17	0.332995	1.02198	0.428571	0.722045	1	1016	tags=35%, list=14%, signal=41%
MARTIN_NFKB_TARGETS_UP	MARTIN_NFKB_TARGETS_UP		16	-0.377909	-1.05579	0.378987	0.705211	1	891	tags=25%, list=13%, signal=29%			WP_TCELL_ANTIGEN_RECEPTOR_TCR_PATHWAY_DURING_STAPHYLOCOCCUS_AUREUS_INFECTION	WP_TCELL_ANTIGEN_RECEPTOR_TCR_PATHWAY_DURING_STAPHYLOCOCCUS_AUREUS_INFECTION		31	0.292794	1.02132	0.424883	0.723198	1	1714	tags=39%, list=24%, signal=51%
JIANG_AGING_CEREBRAL_CORTEX_UP	JIANG_AGING_CEREBRAL_CORTEX_UP		26	-0.330596	-1.05528	0.362847	0.705874	1	1028	tags=31%, list=15%, signal=36%			LEIN_CEREBELLUM_MARKERS	LEIN_CEREBELLUM_MARKERS		25	0.30609	1.02095	0.424307	0.723464	1	434	tags=16%, list=6%, signal=17%
BORLAK_LIVER_CANCER_EGF_UP	BORLAK_LIVER_CANCER_EGF_UP		34	-0.308163	-1.05517	0.373754	0.705431	1	615	tags=18%, list=9%, signal=19%			REACTOME_TOLL_LIKE_RECEPTOR_CASCADES	REACTOME_TOLL_LIKE_RECEPTOR_CASCADES		79	0.241522	1.02057	0.398374	0.723817	1	1495	tags=28%, list=21%, signal=35%
SERVITJA_ISLET_HNF1A_TARGETS_DN	SERVITJA_ISLET_HNF1A_TARGETS_DN		38	-0.30348	-1.0549	0.375	0.705484	1	1545	tags=42%, list=22%, signal=54%			KEGG_FRUCTOSE_AND_MANNOSE_METABOLISM	KEGG_FRUCTOSE_AND_MANNOSE_METABOLISM		18	0.330525	1.0205	0.43379	0.723238	1	877	tags=28%, list=12%, signal=32%
FARDIN_HYPOXIA_11	FARDIN_HYPOXIA_11		20	-0.353914	-1.05421	0.388991	0.706763	1	1455	tags=40%, list=21%, signal=50%			REACTOME_LAMININ_INTERACTIONS	REACTOME_LAMININ_INTERACTIONS		16	0.339825	1.01966	0.419913	0.725062	1	1051	tags=25%, list=15%, signal=29%
QI_HYPOXIA	QI_HYPOXIA		71	-0.26769	-1.05385	0.372131	0.707127	1	1053	tags=25%, list=15%, signal=30%			WP_INTEGRATED_CANCER_PATHWAY	WP_INTEGRATED_CANCER_PATHWAY		37	0.275262	1.01954	0.406176	0.724608	1	1871	tags=38%, list=27%, signal=51%
TURASHVILI_BREAST_DUCTAL_CARCINOMA_VS_LOBULAR_NORMAL_DN	TURASHVILI_BREAST_DUCTAL_CARCINOMA_VS_LOBULAR_NORMAL_DN		15	-0.391498	-1.05294	0.384473	0.708973	1	1887	tags=47%, list=27%, signal=64%			REACTOME_O_LINKED_GLYCOSYLATION_OF_MUCINS	REACTOME_O_LINKED_GLYCOSYLATION_OF_MUCINS		17	0.333525	1.01937	0.426573	0.724338	1	646	tags=18%, list=9%, signal=19%
OSWALD_HEMATOPOIETIC_STEM_CELL_IN_COLLAGEN_GEL_DN	OSWALD_HEMATOPOIETIC_STEM_CELL_IN_COLLAGEN_GEL_DN		163	-0.234131	-1.05214	0.337681	0.710608	1	1264	tags=22%, list=18%, signal=26%			LANG_MYB_FAMILY_TARGETS	LANG_MYB_FAMILY_TARGETS		24	0.306293	1.019	0.401302	0.724636	1	1126	tags=33%, list=16%, signal=40%
LANDIS_ERBB2_BREAST_TUMORS_65_DN	LANDIS_ERBB2_BREAST_TUMORS_65_DN		24	-0.333712	-1.05202	0.390244	0.710181	1	1026	tags=29%, list=15%, signal=34%			LEI_MYB_TARGETS	LEI_MYB_TARGETS		199	0.204329	1.01798	0.382166	0.726957	1	1417	tags=27%, list=20%, signal=33%
MONNIER_POSTRADIATION_TUMOR_ESCAPE_UP	MONNIER_POSTRADIATION_TUMOR_ESCAPE_UP		316	-0.215187	-1.05196	0.314404	0.709581	1	1901	tags=29%, list=27%, signal=38%			BRUINS_UVC_RESPONSE_VIA_TP53_GROUP_C	BRUINS_UVC_RESPONSE_VIA_TP53_GROUP_C		30	0.295693	1.01776	0.421053	0.726829	1	2194	tags=43%, list=31%, signal=63%
JAZAERI_BREAST_CANCER_BRCA1_VS_BRCA2_UP	JAZAERI_BREAST_CANCER_BRCA1_VS_BRCA2_UP		38	-0.302377	-1.05172	0.375209	0.709508	1	1350	tags=24%, list=19%, signal=29%			PAPASPYRIDONOS_UNSTABLE_ATEROSCLEROTIC_PLAQUE_DN	PAPASPYRIDONOS_UNSTABLE_ATEROSCLEROTIC_PLAQUE_DN		15	0.342462	1.01759	0.418345	0.72658	1	527	tags=27%, list=7%, signal=29%
YU_MYC_TARGETS_UP	YU_MYC_TARGETS_UP		40	-0.301216	-1.05171	0.37585	0.708762	1	2412	tags=45%, list=34%, signal=68%			WP_INTERACTOME_OF_POLYCOMB_REPRESSIVE_COMPLEX_2_PRC2	WP_INTERACTOME_OF_POLYCOMB_REPRESSIVE_COMPLEX_2_PRC2		15	0.351777	1.01755	0.435897	0.725901	1	1071	tags=33%, list=15%, signal=39%
KEGG_PROPANOATE_METABOLISM	KEGG_PROPANOATE_METABOLISM		16	-0.373519	-1.05158	0.391225	0.708396	1	1708	tags=38%, list=24%, signal=49%			XU_GH1_AUTOCRINE_TARGETS_DN	XU_GH1_AUTOCRINE_TARGETS_DN		75	0.237035	1.01689	0.397468	0.72719	1	1662	tags=35%, list=24%, signal=45%
NEMETH_INFLAMMATORY_RESPONSE_LPS_DN	NEMETH_INFLAMMATORY_RESPONSE_LPS_DN		20	-0.351972	-1.05156	0.379859	0.707702	1	375	tags=20%, list=5%, signal=21%			HOLLEMAN_VINCRISTINE_RESISTANCE_ALL_UP	HOLLEMAN_VINCRISTINE_RESISTANCE_ALL_UP		16	0.344375	1.01579	0.428235	0.729596	1	1827	tags=44%, list=26%, signal=59%
REACTOME_PKMTS_METHYLATE_HISTONE_LYSINES	REACTOME_PKMTS_METHYLATE_HISTONE_LYSINES		38	-0.30446	-1.04996	0.386482	0.711626	1	1612	tags=29%, list=23%, signal=37%			WP_PDGF_PATHWAY	WP_PDGF_PATHWAY		29	0.299743	1.01564	0.424312	0.729268	1	2111	tags=41%, list=30%, signal=59%
THUM_SYSTOLIC_HEART_FAILURE_UP	THUM_SYSTOLIC_HEART_FAILURE_UP		202	-0.22805	-1.04979	0.358187	0.711381	1	2038	tags=38%, list=29%, signal=52%			PID_AVB3_INTEGRIN_PATHWAY	PID_AVB3_INTEGRIN_PATHWAY		34	0.284118	1.01481	0.423888	0.730908	1	2128	tags=47%, list=30%, signal=67%
WP_PI3KAKT_SIGNALING_PATHWAY	WP_PI3KAKT_SIGNALING_PATHWAY		143	-0.239261	-1.04956	0.357032	0.711365	1	1489	tags=26%, list=21%, signal=32%			VALK_AML_CLUSTER_3	VALK_AML_CLUSTER_3		17	0.345377	1.01477	0.432372	0.730247	1	951	tags=24%, list=13%, signal=27%
LANDIS_ERBB2_BREAST_PRENEOPLASTIC_DN	LANDIS_ERBB2_BREAST_PRENEOPLASTIC_DN		38	-0.303193	-1.04923	0.369416	0.711509	1	1033	tags=26%, list=15%, signal=31%			WIELAND_UP_BY_HBV_INFECTION	WIELAND_UP_BY_HBV_INFECTION		34	0.282308	1.01442	0.428571	0.730554	1	2161	tags=47%, list=31%, signal=68%
OLSSON_E2F3_TARGETS_DN	OLSSON_E2F3_TARGETS_DN		20	-0.353222	-1.04886	0.380357	0.711766	1	765	tags=25%, list=11%, signal=28%			DURAND_STROMA_S_UP	DURAND_STROMA_S_UP		73	0.243677	1.01428	0.432292	0.730232	1	1048	tags=25%, list=15%, signal=29%
REACTOME_TRANSPORT_OF_THE_SLBP_DEPENDANT_MATURE_MRNA	REACTOME_TRANSPORT_OF_THE_SLBP_DEPENDANT_MATURE_MRNA		33	-0.311937	-1.04836	0.382199	0.71246	1	2181	tags=42%, list=31%, signal=61%			AMIT_EGF_RESPONSE_120_MCF10A	AMIT_EGF_RESPONSE_120_MCF10A		24	0.308389	1.01255	0.428246	0.734676	1	618	tags=21%, list=9%, signal=23%
KEGG_AMINO_SUGAR_AND_NUCLEOTIDE_SUGAR_METABOLISM	KEGG_AMINO_SUGAR_AND_NUCLEOTIDE_SUGAR_METABOLISM		26	-0.32909	-1.0481	0.386121	0.712492	1	968	tags=31%, list=14%, signal=36%			SHAFFER_IRF4_TARGETS_IN_MYELOMA_VS_MATURE_B_LYMPHOCYTE	SHAFFER_IRF4_TARGETS_IN_MYELOMA_VS_MATURE_B_LYMPHOCYTE		74	0.238707	1.01155	0.420635	0.736863	1	1417	tags=27%, list=20%, signal=33%
REACTOME_DISEASES_OF_GLYCOSYLATION	REACTOME_DISEASES_OF_GLYCOSYLATION		51	-0.280543	-1.04809	0.360738	0.711778	1	906	tags=20%, list=13%, signal=22%			PURBEY_TARGETS_OF_CTBP1_NOT_SATB1_UP	PURBEY_TARGETS_OF_CTBP1_NOT_SATB1_UP		143	0.213504	1.01129	0.412256	0.736828	1	1349	tags=25%, list=19%, signal=31%
SIG_CHEMOTAXIS	SIG_CHEMOTAXIS		27	-0.328121	-1.04778	0.367241	0.711926	1	303	tags=11%, list=4%, signal=12%			KEGG_PYRUVATE_METABOLISM	KEGG_PYRUVATE_METABOLISM		23	0.31547	1.01126	0.440181	0.736136	1	347	tags=17%, list=5%, signal=18%
VILLANUEVA_LIVER_CANCER_KRT19_DN	VILLANUEVA_LIVER_CANCER_KRT19_DN		24	-0.335459	-1.04769	0.399299	0.71141	1	1042	tags=33%, list=15%, signal=39%			PID_SMAD2_3NUCLEAR_PATHWAY	PID_SMAD2_3NUCLEAR_PATHWAY		55	0.25164	1.01068	0.44878	0.73714	1	862	tags=18%, list=12%, signal=21%
REACTOME_TRANSLESION_SYNTHESIS_BY_POLH	REACTOME_TRANSLESION_SYNTHESIS_BY_POLH		18	-0.367376	-1.04747	0.392294	0.71131	1	1045	tags=22%, list=15%, signal=26%			PID_IL2_1PATHWAY	PID_IL2_1PATHWAY		35	0.28006	1.01056	0.44	0.736724	1	1714	tags=34%, list=24%, signal=45%
GOLDRATH_ANTIGEN_RESPONSE	GOLDRATH_ANTIGEN_RESPONSE		245	-0.219582	-1.04719	0.344147	0.711382	1	1644	tags=24%, list=23%, signal=30%			PID_ERBB2_ERBB3_PATHWAY	PID_ERBB2_ERBB3_PATHWAY		34	0.277956	1.01048	0.425428	0.736197	1	2127	tags=44%, list=30%, signal=63%
REACTOME_METABOLISM_OF_PORPHYRINS	REACTOME_METABOLISM_OF_PORPHYRINS		17	-0.361326	-1.0471	0.380074	0.7109	1	1141	tags=29%, list=16%, signal=35%			KEGG_TIGHT_JUNCTION	KEGG_TIGHT_JUNCTION		65	0.245808	1.01043	0.435	0.735563	1	1195	tags=26%, list=17%, signal=31%
NABA_CORE_MATRISOME	NABA_CORE_MATRISOME		34	-0.306416	-1.04706	0.362245	0.710237	1	1089	tags=21%, list=15%, signal=24%			DER_IFN_GAMMA_RESPONSE_UP	DER_IFN_GAMMA_RESPONSE_UP		38	0.275206	1.01042	0.410926	0.734805	1	445	tags=13%, list=6%, signal=14%
ZWANG_EGF_PERSISTENTLY_UP	ZWANG_EGF_PERSISTENTLY_UP		16	-0.363239	-1.04699	0.401786	0.709701	1	1350	tags=50%, list=19%, signal=62%			KEGG_GNRH_SIGNALING_PATHWAY	KEGG_GNRH_SIGNALING_PATHWAY		47	0.263425	1.00882	0.42928	0.738952	1	1714	tags=32%, list=24%, signal=42%
GUO_TARGETS_OF_IRS1_AND_IRS2	GUO_TARGETS_OF_IRS1_AND_IRS2		65	-0.267209	-1.04678	0.361204	0.709569	1	1788	tags=38%, list=25%, signal=51%			REACTOME_DISEASES_OF_SIGNAL_TRANSDUCTION_BY_GROWTH_FACTOR_RECEPTORS_AND_SECOND_MESSENGERS	REACTOME_DISEASES_OF_SIGNAL_TRANSDUCTION_BY_GROWTH_FACTOR_RECEPTORS_AND_SECOND_MESSENGERS		285	0.193108	1.00873	0.432234	0.73841	1	1595	tags=24%, list=23%, signal=30%
PARK_HSC_AND_MULTIPOTENT_PROGENITORS	PARK_HSC_AND_MULTIPOTENT_PROGENITORS		38	-0.299597	-1.04529	0.387826	0.713203	1	1631	tags=32%, list=23%, signal=41%			REACTOME_ORGANELLE_BIOGENESIS_AND_MAINTENANCE	REACTOME_ORGANELLE_BIOGENESIS_AND_MAINTENANCE		168	0.206913	1.00853	0.436532	0.738219	1	710	tags=14%, list=10%, signal=15%
WP_VEGFAVEGFR2_SIGNALING_PATHWAY	WP_VEGFAVEGFR2_SIGNALING_PATHWAY		285	-0.217958	-1.04395	0.353591	0.71643	1	1723	tags=27%, list=24%, signal=34%			GAVIN_FOXP3_TARGETS_CLUSTER_P3	GAVIN_FOXP3_TARGETS_CLUSTER_P3		60	0.246796	1.00821	0.451219	0.738396	1	1421	tags=28%, list=20%, signal=35%
ROESSLER_LIVER_CANCER_METASTASIS_UP	ROESSLER_LIVER_CANCER_METASTASIS_UP		55	-0.273655	-1.04233	0.363934	0.720398	1	1710	tags=33%, list=24%, signal=43%			REACTOME_PROCESSIVE_SYNTHESIS_ON_THE_C_STRAND_OF_THE_TELOMERE	REACTOME_PROCESSIVE_SYNTHESIS_ON_THE_C_STRAND_OF_THE_TELOMERE		16	0.349051	1.00808	0.436019	0.737986	1	2503	tags=44%, list=36%, signal=68%
MCLACHLAN_DENTAL_CARIES_UP	MCLACHLAN_DENTAL_CARIES_UP		48	-0.28493	-1.0423	0.387622	0.719753	1	891	tags=23%, list=13%, signal=26%			MIKKELSEN_IPS_LCP_WITH_H3K4ME3	MIKKELSEN_IPS_LCP_WITH_H3K4ME3		32	0.291683	1.00766	0.452323	0.738435	1	935	tags=31%, list=13%, signal=36%
VANTVEER_BREAST_CANCER_ESR1_DN	VANTVEER_BREAST_CANCER_ESR1_DN		125	-0.242368	-1.04221	0.388802	0.719244	1	1074	tags=18%, list=15%, signal=20%			BROWNE_HCMV_INFECTION_48HR_UP	BROWNE_HCMV_INFECTION_48HR_UP		84	0.2303	1.00755	0.42619	0.737949	1	1046	tags=21%, list=15%, signal=25%
WP_SARSCOV2_INNATE_IMMUNITY_EVASION_AND_CELLSPECIFIC_IMMUNE_RESPONSE	WP_SARSCOV2_INNATE_IMMUNITY_EVASION_AND_CELLSPECIFIC_IMMUNE_RESPONSE		21	-0.348515	-1.04168	0.410526	0.720014	1	1535	tags=38%, list=22%, signal=49%			WENG_POR_TARGETS_LIVER_UP	WENG_POR_TARGETS_LIVER_UP		25	0.301127	1.00733	0.439141	0.737827	1	229	tags=16%, list=3%, signal=16%
MILI_PSEUDOPODIA_HAPTOTAXIS_DN	MILI_PSEUDOPODIA_HAPTOTAXIS_DN		474	-0.207064	-1.04134	0.340731	0.720244	1	1543	tags=24%, list=22%, signal=29%			NIKOLSKY_BREAST_CANCER_7P22_AMPLICON	NIKOLSKY_BREAST_CANCER_7P22_AMPLICON		18	0.33425	1.00723	0.430704	0.737415	1	1229	tags=33%, list=17%, signal=40%
PUIFFE_INVASION_INHIBITED_BY_ASCITES_DN	PUIFFE_INVASION_INHIBITED_BY_ASCITES_DN		105	-0.249762	-1.04084	0.377814	0.720894	1	1824	tags=30%, list=26%, signal=39%			INGRAM_SHH_TARGETS_DN	INGRAM_SHH_TARGETS_DN		21	0.31428	1.00717	0.459641	0.73675	1	1085	tags=38%, list=15%, signal=45%
REACTOME_G1_S_DNA_DAMAGE_CHECKPOINTS	REACTOME_G1_S_DNA_DAMAGE_CHECKPOINTS		60	-0.271904	-1.04031	0.393688	0.721723	1	2032	tags=38%, list=29%, signal=53%			SMID_BREAST_CANCER_LUMINAL_B_UP	SMID_BREAST_CANCER_LUMINAL_B_UP		51	0.255972	1.00663	0.440104	0.737617	1	1502	tags=27%, list=21%, signal=35%
REACTOME_SEALING_OF_THE_NUCLEAR_ENVELOPE_NE_BY_ESCRT_III	REACTOME_SEALING_OF_THE_NUCLEAR_ENVELOPE_NE_BY_ESCRT_III		20	-0.349454	-1.04003	0.422735	0.721732	1	262	tags=15%, list=4%, signal=16%			DAVICIONI_TARGETS_OF_PAX_FOXO1_FUSIONS_UP	DAVICIONI_TARGETS_OF_PAX_FOXO1_FUSIONS_UP		122	0.218127	1.0066	0.431818	0.736937	1	1473	tags=30%, list=21%, signal=37%
KATSANOU_ELAVL1_TARGETS_DN	KATSANOU_ELAVL1_TARGETS_DN		61	-0.273141	-1.03819	0.389325	0.726338	1	881	tags=15%, list=13%, signal=17%			BIOCARTA_P53HYPOXIA_PATHWAY	BIOCARTA_P53HYPOXIA_PATHWAY		17	0.333347	1.00643	0.431767	0.736689	1	1156	tags=24%, list=16%, signal=28%
CHICAS_RB1_TARGETS_CONFLUENT	CHICAS_RB1_TARGETS_CONFLUENT		254	-0.217821	-1.03768	0.35785	0.727105	1	822	tags=16%, list=12%, signal=18%			BIOCARTA_PYK2_PATHWAY	BIOCARTA_PYK2_PATHWAY		24	0.298474	1.00585	0.442266	0.737694	1	2070	tags=42%, list=29%, signal=59%
PROVENZANI_METASTASIS_DN	PROVENZANI_METASTASIS_DN		87	-0.256629	-1.03764	0.384615	0.726475	1	1151	tags=23%, list=16%, signal=27%			WP_TYPE_2_PAPILLARY_RENAL_CELL_CARCINOMA	WP_TYPE_2_PAPILLARY_RENAL_CELL_CARCINOMA		23	0.30537	1.00538	0.421176	0.738365	1	748	tags=22%, list=11%, signal=24%
KAMMINGA_EZH2_TARGETS	KAMMINGA_EZH2_TARGETS		37	-0.297962	-1.03756	0.386986	0.725955	1	2426	tags=32%, list=34%, signal=49%			FONTAINE_THYROID_TUMOR_UNCERTAIN_MALIGNANCY_UP	FONTAINE_THYROID_TUMOR_UNCERTAIN_MALIGNANCY_UP		18	0.337172	1.0044	0.424444	0.740508	1	810	tags=28%, list=11%, signal=31%
GENTILE_RESPONSE_CLUSTER_D3	GENTILE_RESPONSE_CLUSTER_D3		45	-0.287467	-1.03756	0.40669	0.725209	1	1787	tags=29%, list=25%, signal=38%			REACTOME_SIGNALING_BY_PTK6	REACTOME_SIGNALING_BY_PTK6		36	0.276662	1.00415	0.453089	0.740485	1	1399	tags=31%, list=20%, signal=38%
DING_LUNG_CANCER_EXPRESSION_BY_COPY_NUMBER	DING_LUNG_CANCER_EXPRESSION_BY_COPY_NUMBER		86	-0.256684	-1.03754	0.412037	0.724499	1	1794	tags=34%, list=25%, signal=45%			REACTOME_UPTAKE_AND_ACTIONS_OF_BACTERIAL_TOXINS	REACTOME_UPTAKE_AND_ACTIONS_OF_BACTERIAL_TOXINS		15	0.342856	1.00414	0.449438	0.739755	1	1948	tags=47%, list=28%, signal=64%
ICHIBA_GRAFT_VERSUS_HOST_DISEASE_D7_UP	ICHIBA_GRAFT_VERSUS_HOST_DISEASE_D7_UP		42	-0.285391	-1.03685	0.406408	0.725807	1	1714	tags=33%, list=24%, signal=44%			RASHI_RESPONSE_TO_IONIZING_RADIATION_3	RASHI_RESPONSE_TO_IONIZING_RADIATION_3		34	0.281862	1.00371	0.477327	0.740289	1	890	tags=21%, list=13%, signal=23%
TOOKER_GEMCITABINE_RESISTANCE_DN	TOOKER_GEMCITABINE_RESISTANCE_DN		99	-0.249147	-1.03647	0.376623	0.72616	1	420	tags=11%, list=6%, signal=12%			STEIN_ESRRA_TARGETS_RESPONSIVE_TO_ESTROGEN_DN	STEIN_ESRRA_TARGETS_RESPONSIVE_TO_ESTROGEN_DN		28	0.292153	1.00366	0.447005	0.739683	1	2352	tags=54%, list=33%, signal=80%
KEGG_HYPERTROPHIC_CARDIOMYOPATHY_HCM	KEGG_HYPERTROPHIC_CARDIOMYOPATHY_HCM		24	-0.331623	-1.03644	0.432384	0.725506	1	1459	tags=29%, list=21%, signal=37%			VANTVEER_BREAST_CANCER_BRCA1_DN	VANTVEER_BREAST_CANCER_BRCA1_DN		20	0.314347	1.00365	0.432127	0.73897	1	543	tags=25%, list=8%, signal=27%
KEGG_INSULIN_SIGNALING_PATHWAY	KEGG_INSULIN_SIGNALING_PATHWAY		82	-0.257399	-1.0362	0.386943	0.725461	1	895	tags=17%, list=13%, signal=19%			YAGI_AML_WITH_T_9_11_TRANSLOCATION	YAGI_AML_WITH_T_9_11_TRANSLOCATION		73	0.235453	1.0035	0.444759	0.738692	1	1468	tags=27%, list=21%, signal=34%
DARWICHE_PAPILLOMA_RISK_LOW_DN	DARWICHE_PAPILLOMA_RISK_LOW_DN		75	-0.259644	-1.03573	0.377966	0.726067	1	1477	tags=24%, list=21%, signal=30%			REACTOME_ZBP1_DAI_MEDIATED_INDUCTION_OF_TYPE_I_IFNS	REACTOME_ZBP1_DAI_MEDIATED_INDUCTION_OF_TYPE_I_IFNS		15	0.339117	1.00326	0.437358	0.738701	1	335	tags=20%, list=5%, signal=21%
SCHLOSSER_SERUM_RESPONSE_AUGMENTED_BY_MYC	SCHLOSSER_SERUM_RESPONSE_AUGMENTED_BY_MYC		77	-0.261328	-1.03532	0.404762	0.726526	1	1649	tags=29%, list=23%, signal=37%			REACTOME_ANCHORING_OF_THE_BASAL_BODY_TO_THE_PLASMA_MEMBRANE	REACTOME_ANCHORING_OF_THE_BASAL_BODY_TO_THE_PLASMA_MEMBRANE		61	0.246979	1.00319	0.433735	0.738177	1	704	tags=13%, list=10%, signal=14%
BASSO_HAIRY_CELL_LEUKEMIA_UP	BASSO_HAIRY_CELL_LEUKEMIA_UP		33	-0.306309	-1.03516	0.405629	0.726254	1	1354	tags=33%, list=19%, signal=41%			REACTOME_SIGNALING_BY_ERBB2_IN_CANCER	REACTOME_SIGNALING_BY_ERBB2_IN_CANCER		17	0.340309	1.00284	0.448598	0.738499	1	1003	tags=29%, list=14%, signal=34%
BOSCO_INTERFERON_INDUCED_ANTIVIRAL_MODULE	BOSCO_INTERFERON_INDUCED_ANTIVIRAL_MODULE		17	-0.367863	-1.03478	0.394495	0.726654	1	459	tags=18%, list=7%, signal=19%			PID_RHOA_PATHWAY	PID_RHOA_PATHWAY		28	0.292305	1.00269	0.463869	0.738161	1	2297	tags=50%, list=33%, signal=74%
TSENG_IRS1_TARGETS_DN	TSENG_IRS1_TARGETS_DN		62	-0.268797	-1.0341	0.396007	0.727863	1	1008	tags=23%, list=14%, signal=26%			REACTOME_MEIOSIS	REACTOME_MEIOSIS		41	0.267256	1.00248	0.441463	0.738027	1	1903	tags=34%, list=27%, signal=47%
REACTOME_TCR_SIGNALING	REACTOME_TCR_SIGNALING		74	-0.26186	-1.03286	0.421384	0.730682	1	2032	tags=35%, list=29%, signal=49%			REACTOME_EPHB_MEDIATED_FORWARD_SIGNALING	REACTOME_EPHB_MEDIATED_FORWARD_SIGNALING		28	0.296674	1.00235	0.431981	0.737667	1	2161	tags=46%, list=31%, signal=67%
REACTOME_SARS_COV_INFECTIONS	REACTOME_SARS_COV_INFECTIONS		109	-0.243609	-1.03266	0.393343	0.730484	1	1665	tags=27%, list=24%, signal=34%			LIU_VAV3_PROSTATE_CARCINOGENESIS_UP	LIU_VAV3_PROSTATE_CARCINOGENESIS_UP		20	0.323255	1.00215	0.475059	0.737574	1	691	tags=35%, list=10%, signal=39%
TOMIDA_METASTASIS_UP	TOMIDA_METASTASIS_UP		17	-0.361258	-1.0304	0.438283	0.736423	1	1462	tags=29%, list=21%, signal=37%			PID_E2F_PATHWAY	PID_E2F_PATHWAY		57	0.251985	1.0015	0.454315	0.738791	1	1379	tags=25%, list=20%, signal=30%
APPEL_IMATINIB_RESPONSE	APPEL_IMATINIB_RESPONSE		17	-0.358186	-1.0297	0.422101	0.737773	1	1527	tags=29%, list=22%, signal=37%			WP_EMBRYONIC_STEM_CELL_PLURIPOTENCY_PATHWAYS	WP_EMBRYONIC_STEM_CELL_PLURIPOTENCY_PATHWAYS		43	0.26757	1.00127	0.456057	0.738745	1	1714	tags=35%, list=24%, signal=46%
WP_MECHANOREGULATION_AND_PATHOLOGY_OF_YAPTAZ_VIA_HIPPO_AND_NONHIPPO_MECHANISMS	WP_MECHANOREGULATION_AND_PATHOLOGY_OF_YAPTAZ_VIA_HIPPO_AND_NONHIPPO_MECHANISMS		26	-0.325171	-1.02922	0.412969	0.738398	1	1732	tags=35%, list=25%, signal=46%			MULLIGHAN_NPM1_MUTATED_SIGNATURE_2_UP	MULLIGHAN_NPM1_MUTATED_SIGNATURE_2_UP		70	0.238483	1.00102	0.433511	0.738678	1	836	tags=14%, list=12%, signal=16%
WP_CCL18_SIGNALING_PATHWAY	WP_CCL18_SIGNALING_PATHWAY		16	-0.371758	-1.02905	0.413669	0.738155	1	2662	tags=69%, list=38%, signal=110%			WP_KIT_RECEPTOR_SIGNALING_PATHWAY	WP_KIT_RECEPTOR_SIGNALING_PATHWAY		35	0.279551	1.0009	0.448622	0.738242	1	1714	tags=31%, list=24%, signal=41%
RUIZ_TNC_TARGETS_DN	RUIZ_TNC_TARGETS_DN		108	-0.243971	-1.02885	0.390205	0.737993	1	765	tags=15%, list=11%, signal=16%			ZWANG_CLASS_2_TRANSIENTLY_INDUCED_BY_EGF	ZWANG_CLASS_2_TRANSIENTLY_INDUCED_BY_EGF		24	0.310222	1.00076	0.437647	0.737949	1	1202	tags=29%, list=17%, signal=35%
SESTO_RESPONSE_TO_UV_C8	SESTO_RESPONSE_TO_UV_C8		52	-0.278772	-1.02844	0.40339	0.73844	1	1231	tags=23%, list=17%, signal=28%			BILD_CTNNB1_ONCOGENIC_SIGNATURE	BILD_CTNNB1_ONCOGENIC_SIGNATURE		54	0.250258	1.00044	0.457921	0.738137	1	2315	tags=43%, list=33%, signal=63%
ZHU_CMV_ALL_DN	ZHU_CMV_ALL_DN		55	-0.269339	-1.02732	0.413462	0.7409	1	1887	tags=38%, list=27%, signal=52%			WP_IL3_SIGNALING_PATHWAY	WP_IL3_SIGNALING_PATHWAY		28	0.285983	1.00002	0.4575	0.73868	1	1714	tags=36%, list=24%, signal=47%
REACTOME_MITOTIC_PROMETAPHASE	REACTOME_MITOTIC_PROMETAPHASE		161	-0.229469	-1.02723	0.400607	0.740436	1	1835	tags=26%, list=26%, signal=34%			DESERT_PERIVENOUS_HEPATOCELLULAR_CARCINOMA_SUBCLASS_UP	DESERT_PERIVENOUS_HEPATOCELLULAR_CARCINOMA_SUBCLASS_UP		95	0.224808	0.99843	0.4677	0.742642	1	1808	tags=36%, list=26%, signal=47%
REACTOME_HIV_INFECTION	REACTOME_HIV_INFECTION		189	-0.224375	-1.02641	0.407194	0.742218	1	1695	tags=28%, list=24%, signal=36%			WP_SPLICING_FACTOR_NOVA_REGULATED_SYNAPTIC_PROTEINS	WP_SPLICING_FACTOR_NOVA_REGULATED_SYNAPTIC_PROTEINS		22	0.31557	0.99821	0.460497	0.74253	1	1768	tags=45%, list=25%, signal=60%
MOREAUX_B_LYMPHOCYTE_MATURATION_BY_TACI_UP	MOREAUX_B_LYMPHOCYTE_MATURATION_BY_TACI_UP		29	-0.311886	-1.02639	0.420068	0.741519	1	592	tags=17%, list=8%, signal=19%			MIKKELSEN_ES_LCP_WITH_H3K4ME3	MIKKELSEN_ES_LCP_WITH_H3K4ME3		19	0.324088	0.997026	0.447115	0.745384	1	833	tags=32%, list=12%, signal=36%
BROWNE_HCMV_INFECTION_48HR_DN	BROWNE_HCMV_INFECTION_48HR_DN		189	-0.22272	-1.02614	0.392216	0.741508	1	1286	tags=22%, list=18%, signal=26%			KEGG_FOCAL_ADHESION	KEGG_FOCAL_ADHESION		99	0.22518	0.996192	0.429752	0.747169	1	1714	tags=31%, list=24%, signal=41%
CROMER_METASTASIS_UP	CROMER_METASTASIS_UP		46	-0.284538	-1.02583	0.410684	0.741592	1	1800	tags=26%, list=26%, signal=35%			ALTEMEIER_RESPONSE_TO_LPS_WITH_MECHANICAL_VENTILATION	ALTEMEIER_RESPONSE_TO_LPS_WITH_MECHANICAL_VENTILATION		26	0.290948	0.995454	0.454333	0.748656	1	1854	tags=50%, list=26%, signal=68%
WP_PI3KAKTMTOR_SIGNALING_PATHWAY_AND_THERAPEUTIC_OPPORTUNITIES	WP_PI3KAKTMTOR_SIGNALING_PATHWAY_AND_THERAPEUTIC_OPPORTUNITIES		24	-0.33075	-1.02554	0.409326	0.741664	1	469	tags=17%, list=7%, signal=18%			REACTOME_EGR2_AND_SOX10_MEDIATED_INITIATION_OF_SCHWANN_CELL_MYELINATION	REACTOME_EGR2_AND_SOX10_MEDIATED_INITIATION_OF_SCHWANN_CELL_MYELINATION		16	0.347486	0.994697	0.475556	0.750139	1	733	tags=25%, list=10%, signal=28%
REACTOME_FLT3_SIGNALING	REACTOME_FLT3_SIGNALING		23	-0.335075	-1.02498	0.416667	0.742597	1	755	tags=17%, list=11%, signal=19%			GAJATE_RESPONSE_TO_TRABECTEDIN_DN	GAJATE_RESPONSE_TO_TRABECTEDIN_DN		15	0.34517	0.993945	0.457516	0.751608	1	1080	tags=33%, list=15%, signal=39%
REACTOME_CELL_CYCLE_MITOTIC	REACTOME_CELL_CYCLE_MITOTIC		423	-0.205602	-1.02444	0.391699	0.743415	1	1815	tags=25%, list=26%, signal=32%			FORTSCHEGGER_PHF8_TARGETS_DN	FORTSCHEGGER_PHF8_TARGETS_DN		443	0.182861	0.993597	0.513274	0.751929	1	1657	tags=27%, list=24%, signal=33%
PID_CXCR3_PATHWAY	PID_CXCR3_PATHWAY		27	-0.323283	-1.0238	0.422535	0.744511	1	782	tags=19%, list=11%, signal=21%			VECCHI_GASTRIC_CANCER_ADVANCED_VS_EARLY_DN	VECCHI_GASTRIC_CANCER_ADVANCED_VS_EARLY_DN		56	0.246605	0.993442	0.472637	0.751652	1	367	tags=13%, list=5%, signal=13%
REACTOME_INFECTION_WITH_MYCOBACTERIUM_TUBERCULOSIS	REACTOME_INFECTION_WITH_MYCOBACTERIUM_TUBERCULOSIS		19	-0.350254	-1.02372	0.437168	0.744008	1	1665	tags=37%, list=24%, signal=48%			BROWNE_HCMV_INFECTION_30MIN_DN	BROWNE_HCMV_INFECTION_30MIN_DN		55	0.252405	0.992985	0.449132	0.752191	1	1464	tags=31%, list=21%, signal=39%
KLEIN_PRIMARY_EFFUSION_LYMPHOMA_UP	KLEIN_PRIMARY_EFFUSION_LYMPHOMA_UP		30	-0.311908	-1.02353	0.39254	0.743794	1	1566	tags=43%, list=22%, signal=55%			WP_RAS_SIGNALING	WP_RAS_SIGNALING		85	0.226578	0.992203	0.454054	0.753873	1	2134	tags=40%, list=30%, signal=57%
REACTOME_EXTRA_NUCLEAR_ESTROGEN_SIGNALING	REACTOME_EXTRA_NUCLEAR_ESTROGEN_SIGNALING		46	-0.282516	-1.02308	0.416955	0.744383	1	816	tags=17%, list=12%, signal=20%			BENPORATH_OCT4_TARGETS	BENPORATH_OCT4_TARGETS		172	0.201409	0.991254	0.467049	0.755982	1	1788	tags=27%, list=25%, signal=36%
REACTOME_S_PHASE	REACTOME_S_PHASE		143	-0.233476	-1.02306	0.41203	0.743702	1	2034	tags=30%, list=29%, signal=41%			WP_NEURAL_CREST_CELL_MIGRATION_IN_CANCER	WP_NEURAL_CREST_CELL_MIGRATION_IN_CANCER		17	0.33163	0.99116	0.450431	0.7555	1	2007	tags=35%, list=28%, signal=49%
REACTOME_SIGNALING_BY_PDGF	REACTOME_SIGNALING_BY_PDGF		30	-0.311203	-1.0226	0.407534	0.744274	1	755	tags=17%, list=11%, signal=19%			BIOCARTA_ATM_PATHWAY	BIOCARTA_ATM_PATHWAY		17	0.327852	0.991048	0.459519	0.75512	1	1821	tags=41%, list=26%, signal=55%
CHIANG_LIVER_CANCER_SUBCLASS_CTNNB1_UP	CHIANG_LIVER_CANCER_SUBCLASS_CTNNB1_UP		42	-0.290872	-1.02147	0.41484	0.746749	1	1478	tags=31%, list=21%, signal=39%			WP_IL5_SIGNALING_PATHWAY	WP_IL5_SIGNALING_PATHWAY		27	0.300207	0.990953	0.497696	0.754642	1	2504	tags=59%, list=36%, signal=92%
ANDERSEN_LIVER_CANCER_KRT19_DN	ANDERSEN_LIVER_CANCER_KRT19_DN		25	-0.327366	-1.02133	0.433798	0.746387	1	941	tags=24%, list=13%, signal=28%			MORI_SMALL_PRE_BII_LYMPHOCYTE_UP	MORI_SMALL_PRE_BII_LYMPHOCYTE_UP		41	0.265065	0.990877	0.456621	0.754119	1	155	tags=10%, list=2%, signal=10%
LEE_LIVER_CANCER_SURVIVAL_UP	LEE_LIVER_CANCER_SURVIVAL_UP		49	-0.27818	-1.02102	0.403974	0.746515	1	1017	tags=24%, list=14%, signal=28%			TAKEDA_TARGETS_OF_NUP98_HOXA9_FUSION_16D_DN	TAKEDA_TARGETS_OF_NUP98_HOXA9_FUSION_16D_DN		41	0.273296	0.989425	0.479798	0.757654	1	1098	tags=27%, list=16%, signal=32%
ZHANG_PROLIFERATING_VS_QUIESCENT	ZHANG_PROLIFERATING_VS_QUIESCENT		34	-0.300747	-1.02083	0.439728	0.746368	1	1457	tags=26%, list=21%, signal=33%			ONDER_CDH1_TARGETS_2_UP	ONDER_CDH1_TARGETS_2_UP		80	0.230047	0.988996	0.464	0.758217	1	1263	tags=26%, list=18%, signal=32%
WU_CELL_MIGRATION	WU_CELL_MIGRATION		90	-0.250582	-1.02081	0.427683	0.745674	1	766	tags=17%, list=11%, signal=18%			SCHLINGEMANN_SKIN_CARCINOGENESIS_TPA_UP	SCHLINGEMANN_SKIN_CARCINOGENESIS_TPA_UP		21	0.306755	0.988704	0.453488	0.75831	1	175	tags=10%, list=2%, signal=10%
REACTOME_CELL_CYCLE_CHECKPOINTS	REACTOME_CELL_CYCLE_CHECKPOINTS		226	-0.218	-1.02069	0.417135	0.745278	1	2069	tags=32%, list=29%, signal=44%			IKEDA_MIR133_TARGETS_UP	IKEDA_MIR133_TARGETS_UP		39	0.270116	0.988505	0.492857	0.758153	1	568	tags=15%, list=8%, signal=17%
KYNG_DNA_DAMAGE_BY_UV	KYNG_DNA_DAMAGE_BY_UV		28	-0.310428	-1.01986	0.428835	0.747001	1	1143	tags=21%, list=16%, signal=25%			REACTOME_REPRODUCTION	REACTOME_REPRODUCTION		43	0.258365	0.988494	0.465721	0.757426	1	1903	tags=35%, list=27%, signal=47%
REACTOME_TNFR1_INDUCED_NFKAPPAB_SIGNALING_PATHWAY	REACTOME_TNFR1_INDUCED_NFKAPPAB_SIGNALING_PATHWAY		20	-0.344453	-1.01956	0.431127	0.747112	1	59	tags=10%, list=1%, signal=10%			TIEN_INTESTINE_PROBIOTICS_6HR_DN	TIEN_INTESTINE_PROBIOTICS_6HR_DN		125	0.212456	0.988426	0.487603	0.756888	1	1408	tags=24%, list=20%, signal=29%
KIM_WT1_TARGETS_DN	KIM_WT1_TARGETS_DN		343	-0.207561	-1.01952	0.400564	0.746483	1	790	tags=13%, list=11%, signal=14%			MELLMAN_TUT1_TARGETS_DN	MELLMAN_TUT1_TARGETS_DN		29	0.285369	0.988146	0.458613	0.757002	1	1357	tags=34%, list=19%, signal=43%
SCHAEFFER_PROSTATE_DEVELOPMENT_12HR_DN	SCHAEFFER_PROSTATE_DEVELOPMENT_12HR_DN		18	-0.351673	-1.01902	0.410681	0.747144	1	91	tags=11%, list=1%, signal=11%			REACTOME_RHOV_GTPASE_CYCLE	REACTOME_RHOV_GTPASE_CYCLE		29	0.290075	0.987863	0.448931	0.75706	1	211	tags=10%, list=3%, signal=11%
REACTOME_CARGO_CONCENTRATION_IN_THE_ER	REACTOME_CARGO_CONCENTRATION_IN_THE_ER		21	-0.34169	-1.019	0.425129	0.746467	1	1320	tags=29%, list=19%, signal=35%			MOHANKUMAR_HOXA1_TARGETS_DN	MOHANKUMAR_HOXA1_TARGETS_DN		44	0.25912	0.986961	0.487981	0.758986	1	1665	tags=45%, list=24%, signal=59%
AGUIRRE_PANCREATIC_CANCER_COPY_NUMBER_UP	AGUIRRE_PANCREATIC_CANCER_COPY_NUMBER_UP		199	-0.219692	-1.01895	0.41142	0.74587	1	1230	tags=19%, list=17%, signal=22%			KEGG_ENDOCYTOSIS	KEGG_ENDOCYTOSIS		104	0.220211	0.985599	0.485564	0.762295	1	1319	tags=21%, list=19%, signal=26%
BACOLOD_RESISTANCE_TO_ALKYLATING_AGENTS_DN	BACOLOD_RESISTANCE_TO_ALKYLATING_AGENTS_DN		32	-0.307335	-1.01874	0.439338	0.745748	1	1834	tags=31%, list=26%, signal=42%			REACTOME_RUNX1_REGULATES_GENES_INVOLVED_IN_MEGAKARYOCYTE_DIFFERENTIATION_AND_PLATELET_FUNCTION	REACTOME_RUNX1_REGULATES_GENES_INVOLVED_IN_MEGAKARYOCYTE_DIFFERENTIATION_AND_PLATELET_FUNCTION		31	0.274244	0.985559	0.498861	0.761658	1	1571	tags=29%, list=22%, signal=37%
WALLACE_JAK2_TARGETS_UP	WALLACE_JAK2_TARGETS_UP		16	-0.36249	-1.01831	0.433028	0.746285	1	2078	tags=38%, list=29%, signal=53%			PID_RETINOIC_ACID_PATHWAY	PID_RETINOIC_ACID_PATHWAY		23	0.308407	0.985455	0.486364	0.7612	1	1869	tags=43%, list=27%, signal=59%
REACTOME_C_TYPE_LECTIN_RECEPTORS_CLRS	REACTOME_C_TYPE_LECTIN_RECEPTORS_CLRS		91	-0.24892	-1.01818	0.409836	0.745937	1	1701	tags=32%, list=24%, signal=41%			REACTOME_GLYCEROPHOSPHOLIPID_BIOSYNTHESIS	REACTOME_GLYCEROPHOSPHOLIPID_BIOSYNTHESIS		62	0.238785	0.985276	0.486683	0.760921	1	968	tags=19%, list=14%, signal=22%
WP_PPAR_SIGNALING_PATHWAY	WP_PPAR_SIGNALING_PATHWAY		26	-0.32261	-1.01761	0.413854	0.746797	1	681	tags=23%, list=10%, signal=25%			WP_TNFRELATED_WEAK_INDUCER_OF_APOPTOSIS_TWEAK_SIGNALING_PATHWAY	WP_TNFRELATED_WEAK_INDUCER_OF_APOPTOSIS_TWEAK_SIGNALING_PATHWAY		27	0.296245	0.984737	0.454741	0.761794	1	1714	tags=30%, list=24%, signal=39%
REACTOME_G_ALPHA_Z_SIGNALLING_EVENTS	REACTOME_G_ALPHA_Z_SIGNALLING_EVENTS		15	-0.364298	-1.01631	0.418288	0.749806	1	231	tags=13%, list=3%, signal=14%			LEE_LIVER_CANCER_DENA_DN	LEE_LIVER_CANCER_DENA_DN		15	0.344442	0.983889	0.496629	0.763672	1	1502	tags=33%, list=21%, signal=42%
BOYAULT_LIVER_CANCER_SUBCLASS_G1_DN	BOYAULT_LIVER_CANCER_SUBCLASS_G1_DN		23	-0.331075	-1.01591	0.434028	0.75026	1	1033	tags=26%, list=15%, signal=30%			PID_ATM_PATHWAY	PID_ATM_PATHWAY		28	0.289734	0.983796	0.463964	0.763193	1	1821	tags=39%, list=26%, signal=53%
REACTOME_CYTOKINE_SIGNALING_IN_IMMUNE_SYSTEM	REACTOME_CYTOKINE_SIGNALING_IN_IMMUNE_SYSTEM		315	-0.209416	-1.01512	0.408054	0.751818	1	1604	tags=25%, list=23%, signal=31%			GRADE_COLON_VS_RECTAL_CANCER_UP	GRADE_COLON_VS_RECTAL_CANCER_UP		22	0.299953	0.983781	0.463357	0.762493	1	175	tags=9%, list=2%, signal=9%
WP_ENDOCHONDRAL_OSSIFICATION	WP_ENDOCHONDRAL_OSSIFICATION		23	-0.329847	-1.01411	0.439201	0.754058	1	625	tags=13%, list=9%, signal=14%			VALK_AML_CLUSTER_15	VALK_AML_CLUSTER_15		19	0.324222	0.983223	0.482916	0.763527	1	1699	tags=47%, list=24%, signal=62%
NABA_MATRISOME_ASSOCIATED	NABA_MATRISOME_ASSOCIATED		101	-0.237545	-1.01374	0.434295	0.754365	1	906	tags=20%, list=13%, signal=22%			WP_ZINC_HOMEOSTASIS	WP_ZINC_HOMEOSTASIS		16	0.329422	0.98227	0.469027	0.765536	1	630	tags=25%, list=9%, signal=27%
REACTOME_VASOPRESSIN_REGULATES_RENAL_WATER_HOMEOSTASIS_VIA_AQUAPORINS	REACTOME_VASOPRESSIN_REGULATES_RENAL_WATER_HOMEOSTASIS_VIA_AQUAPORINS		18	-0.348076	-1.0134	0.430451	0.754585	1	1109	tags=22%, list=16%, signal=26%			WP_LUNG_FIBROSIS	WP_LUNG_FIBROSIS		16	0.328088	0.982266	0.485523	0.7648	1	978	tags=31%, list=14%, signal=36%
POMEROY_MEDULLOBLASTOMA_PROGNOSIS_UP	POMEROY_MEDULLOBLASTOMA_PROGNOSIS_UP		18	-0.357761	-1.01305	0.433929	0.75483	1	1462	tags=28%, list=21%, signal=35%			KAAB_HEART_ATRIUM_VS_VENTRICLE_UP	KAAB_HEART_ATRIUM_VS_VENTRICLE_UP		108	0.21714	0.981584	0.488189	0.766141	1	1473	tags=28%, list=21%, signal=35%
WP_ENDOCHONDRAL_OSSIFICATION_WITH_SKELETAL_DYSPLASIAS	WP_ENDOCHONDRAL_OSSIFICATION_WITH_SKELETAL_DYSPLASIAS		23	-0.329847	-1.01284	0.44714	0.754644	1	625	tags=13%, list=9%, signal=14%			REACTOME_SIGNALING_BY_NOTCH	REACTOME_SIGNALING_BY_NOTCH		129	0.209445	0.98158	0.523952	0.7654	1	1681	tags=27%, list=24%, signal=35%
TSENG_ADIPOGENIC_POTENTIAL_DN	TSENG_ADIPOGENIC_POTENTIAL_DN		18	-0.354409	-1.01252	0.429104	0.754845	1	734	tags=28%, list=10%, signal=31%			SMITH_TERT_TARGETS_DN	SMITH_TERT_TARGETS_DN		43	0.260725	0.981201	0.468599	0.765827	1	1268	tags=26%, list=18%, signal=31%
FONTAINE_FOLLICULAR_THYROID_ADENOMA_DN	FONTAINE_FOLLICULAR_THYROID_ADENOMA_DN		29	-0.30844	-1.01194	0.43339	0.755778	1	1112	tags=28%, list=16%, signal=33%			SIMBULAN_UV_RESPONSE_IMMORTALIZED_DN	SIMBULAN_UV_RESPONSE_IMMORTALIZED_DN		23	0.303671	0.981172	0.472036	0.765154	1	1492	tags=35%, list=21%, signal=44%
REACTOME_HCMV_INFECTION	REACTOME_HCMV_INFECTION		79	-0.251683	-1.01184	0.453689	0.755358	1	1733	tags=29%, list=25%, signal=38%			PID_ERBB4_PATHWAY	PID_ERBB4_PATHWAY		26	0.293078	0.981148	0.477855	0.764468	1	203	tags=12%, list=3%, signal=12%
FORTSCHEGGER_PHF8_TARGETS_UP	FORTSCHEGGER_PHF8_TARGETS_UP		149	-0.226461	-1.00971	0.429003	0.760937	1	1350	tags=21%, list=19%, signal=26%			REACTOME_NON_INTEGRIN_MEMBRANE_ECM_INTERACTIONS	REACTOME_NON_INTEGRIN_MEMBRANE_ECM_INTERACTIONS		23	0.306462	0.980915	0.504525	0.764458	1	1084	tags=30%, list=15%, signal=36%
LEE_NEURAL_CREST_STEM_CELL_UP	LEE_NEURAL_CREST_STEM_CELL_UP		42	-0.290346	-1.00933	0.460163	0.761278	1	904	tags=21%, list=13%, signal=24%			CHIBA_RESPONSE_TO_TSA_UP	CHIBA_RESPONSE_TO_TSA_UP		19	0.316651	0.98074	0.489559	0.764215	1	1789	tags=47%, list=25%, signal=63%
CHEN_METABOLIC_SYNDROM_NETWORK	CHEN_METABOLIC_SYNDROM_NETWORK		487	-0.201261	-1.00916	0.443038	0.761035	1	1232	tags=19%, list=17%, signal=21%			BOYLAN_MULTIPLE_MYELOMA_C_CLUSTER_UP	BOYLAN_MULTIPLE_MYELOMA_C_CLUSTER_UP		21	0.312442	0.979683	0.47494	0.766617	1	2535	tags=57%, list=36%, signal=89%
KRIEG_HYPOXIA_VIA_KDM3A	KRIEG_HYPOXIA_VIA_KDM3A		23	-0.323542	-1.00915	0.437168	0.76033	1	1817	tags=48%, list=26%, signal=64%			LUI_THYROID_CANCER_CLUSTER_1	LUI_THYROID_CANCER_CLUSTER_1		28	0.28708	0.979546	0.476082	0.766248	1	2292	tags=50%, list=33%, signal=74%
ZHOU_INFLAMMATORY_RESPONSE_FIMA_DN	ZHOU_INFLAMMATORY_RESPONSE_FIMA_DN		105	-0.2382	-1.00823	0.452951	0.762329	1	1806	tags=34%, list=26%, signal=45%			FOSTER_KDM1A_TARGETS_DN	FOSTER_KDM1A_TARGETS_DN		111	0.216092	0.979444	0.503817	0.765825	1	1081	tags=19%, list=15%, signal=22%
REACTOME_EXTRACELLULAR_MATRIX_ORGANIZATION	REACTOME_EXTRACELLULAR_MATRIX_ORGANIZATION		81	-0.252199	-1.00811	0.435981	0.761952	1	1157	tags=21%, list=16%, signal=25%			KEGG_MELANOMA	KEGG_MELANOMA		37	0.265864	0.978543	0.511962	0.767815	1	2127	tags=46%, list=30%, signal=65%
MARTORIATI_MDM4_TARGETS_NEUROEPITHELIUM_UP	MARTORIATI_MDM4_TARGETS_NEUROEPITHELIUM_UP		91	-0.242755	-1.00776	0.428571	0.762224	1	1727	tags=34%, list=25%, signal=45%			BHAT_ESR1_TARGETS_VIA_AKT1_UP	BHAT_ESR1_TARGETS_VIA_AKT1_UP		126	0.212682	0.978343	0.502959	0.767621	1	582	tags=14%, list=8%, signal=15%
WP_ENDOPLASMIC_RETICULUM_STRESS_RESPONSE_IN_CORONAVIRUS_INFECTION	WP_ENDOPLASMIC_RETICULUM_STRESS_RESPONSE_IN_CORONAVIRUS_INFECTION		23	-0.326938	-1.00761	0.433929	0.761936	1	2	tags=4%, list=0%, signal=4%			WP_BLADDER_CANCER	WP_BLADDER_CANCER		26	0.293931	0.978017	0.475525	0.767788	1	2128	tags=50%, list=30%, signal=71%
REACTOME_ER_QUALITY_CONTROL_COMPARTMENT_ERQC	REACTOME_ER_QUALITY_CONTROL_COMPARTMENT_ERQC		17	-0.349212	-1.00743	0.437168	0.761745	1	526	tags=18%, list=7%, signal=19%			BLANCO_MELO_BETA_INTERFERON_TREATED_BRONCHIAL_EPITHELIAL_CELLS_DN	BLANCO_MELO_BETA_INTERFERON_TREATED_BRONCHIAL_EPITHELIAL_CELLS_DN		28	0.290568	0.978005	0.513784	0.767088	1	500	tags=18%, list=7%, signal=19%
SEMENZA_HIF1_TARGETS	SEMENZA_HIF1_TARGETS		21	-0.327829	-1.00696	0.440972	0.762365	1	1053	tags=29%, list=15%, signal=33%			YAO_HOXA10_TARGETS_VIA_PROGESTERONE_UP	YAO_HOXA10_TARGETS_VIA_PROGESTERONE_UP		26	0.292351	0.97799	0.476636	0.766378	1	1743	tags=38%, list=25%, signal=51%
NIKOLSKY_BREAST_CANCER_8Q12_Q22_AMPLICON	NIKOLSKY_BREAST_CANCER_8Q12_Q22_AMPLICON		52	-0.27086	-1.00621	0.439268	0.763782	1	1970	tags=35%, list=28%, signal=48%			WP_FOCAL_ADHESION	WP_FOCAL_ADHESION		101	0.216493	0.977171	0.502632	0.768019	1	1714	tags=31%, list=24%, signal=40%
REACTOME_BASE_EXCISION_REPAIR	REACTOME_BASE_EXCISION_REPAIR		39	-0.292576	-1.00581	0.425497	0.764203	1	125	tags=8%, list=2%, signal=8%			CHIANG_LIVER_CANCER_SUBCLASS_POLYSOMY7_UP	CHIANG_LIVER_CANCER_SUBCLASS_POLYSOMY7_UP		22	0.297976	0.976951	0.455399	0.767958	1	64	tags=9%, list=1%, signal=9%
CHIARADONNA_NEOPLASTIC_TRANSFORMATION_CDC25_DN	CHIARADONNA_NEOPLASTIC_TRANSFORMATION_CDC25_DN		102	-0.239253	-1.00567	0.43125	0.763867	1	1225	tags=24%, list=17%, signal=28%			MCBRYAN_PUBERTAL_BREAST_5_6WK_UP	MCBRYAN_PUBERTAL_BREAST_5_6WK_UP		57	0.244153	0.976915	0.504831	0.767325	1	1066	tags=23%, list=15%, signal=27%
WP_ENVELOPE_PROTEINS_AND_THEIR_POTENTIAL_ROLES_IN_EDMD_PHYSIOPATHOLOGY	WP_ENVELOPE_PROTEINS_AND_THEIR_POTENTIAL_ROLES_IN_EDMD_PHYSIOPATHOLOGY		30	-0.302446	-1.00444	0.448805	0.766701	1	1026	tags=23%, list=15%, signal=27%			BIOCARTA_RACCYCD_PATHWAY	BIOCARTA_RACCYCD_PATHWAY		25	0.296544	0.976539	0.481567	0.767727	1	215	tags=8%, list=3%, signal=8%
REACTOME_DEPOSITION_OF_NEW_CENPA_CONTAINING_NUCLEOSOMES_AT_THE_CENTROMERE	REACTOME_DEPOSITION_OF_NEW_CENPA_CONTAINING_NUCLEOSOMES_AT_THE_CENTROMERE		27	-0.307093	-1.00425	0.450628	0.766508	1	1291	tags=30%, list=18%, signal=36%			REACTOME_SIGNALING_BY_INSULIN_RECEPTOR	REACTOME_SIGNALING_BY_INSULIN_RECEPTOR		35	0.266877	0.975785	0.481203	0.769163	1	1649	tags=40%, list=23%, signal=52%
MIKKELSEN_NPC_ICP_WITH_H3K4ME3	MIKKELSEN_NPC_ICP_WITH_H3K4ME3		159	-0.224299	-1.0041	0.439883	0.766212	1	1089	tags=18%, list=15%, signal=20%			PROVENZANI_METASTASIS_UP	PROVENZANI_METASTASIS_UP		135	0.20729	0.975338	0.521614	0.769761	1	1189	tags=21%, list=17%, signal=24%
DELACROIX_RAR_BOUND_ES	DELACROIX_RAR_BOUND_ES		216	-0.217064	-1.00381	0.451799	0.766353	1	854	tags=15%, list=12%, signal=16%			LEE_METASTASIS_AND_ALTERNATIVE_SPLICING_UP	LEE_METASTASIS_AND_ALTERNATIVE_SPLICING_UP		36	0.272389	0.97531	0.506204	0.769094	1	1165	tags=31%, list=17%, signal=36%
MIKKELSEN_ES_ICP_WITH_H3K4ME3	MIKKELSEN_ES_ICP_WITH_H3K4ME3		194	-0.220069	-1.00353	0.438775	0.766438	1	1126	tags=18%, list=16%, signal=21%			KOYAMA_SEMA3B_TARGETS_DN	KOYAMA_SEMA3B_TARGETS_DN		173	0.198773	0.973674	0.536913	0.773179	1	2278	tags=41%, list=32%, signal=59%
ZHAN_MULTIPLE_MYELOMA_CD2_UP	ZHAN_MULTIPLE_MYELOMA_CD2_UP		15	-0.358783	-1.00125	0.442341	0.772474	1	570	tags=20%, list=8%, signal=22%			MCBRYAN_PUBERTAL_TGFB1_TARGETS_DN	MCBRYAN_PUBERTAL_TGFB1_TARGETS_DN		27	0.288686	0.973204	0.484849	0.7738	1	1989	tags=52%, list=28%, signal=72%
SMITH_TERT_TARGETS_UP	SMITH_TERT_TARGETS_UP		111	-0.237204	-1.00118	0.453543	0.771933	1	1716	tags=27%, list=24%, signal=35%			ZHANG_TARGETS_OF_EWSR1_FLI1_FUSION	ZHANG_TARGETS_OF_EWSR1_FLI1_FUSION		40	0.260811	0.973027	0.477833	0.77356	1	1266	tags=28%, list=18%, signal=33%
PID_INSULIN_PATHWAY	PID_INSULIN_PATHWAY		31	-0.297136	-1.00071	0.431973	0.772556	1	929	tags=19%, list=13%, signal=22%			FAELT_B_CLL_WITH_VH3_21_UP	FAELT_B_CLL_WITH_VH3_21_UP		34	0.270869	0.972347	0.487298	0.774873	1	926	tags=21%, list=13%, signal=24%
REACTOME_ADAPTIVE_IMMUNE_SYSTEM	REACTOME_ADAPTIVE_IMMUNE_SYSTEM		377	-0.20361	-1.00063	0.440945	0.772054	1	1704	tags=26%, list=24%, signal=33%			JAZAG_TGFB1_SIGNALING_VIA_SMAD4_UP	JAZAG_TGFB1_SIGNALING_VIA_SMAD4_UP		49	0.249408	0.971719	0.526699	0.776101	1	748	tags=16%, list=11%, signal=18%
REACTOME_VIRAL_MESSENGER_RNA_SYNTHESIS	REACTOME_VIRAL_MESSENGER_RNA_SYNTHESIS		40	-0.283919	-0.999891	0.430508	0.77346	1	1733	tags=38%, list=25%, signal=49%			WP_DNA_IRDAMAGE_AND_CELLULAR_RESPONSE_VIA_ATR	WP_DNA_IRDAMAGE_AND_CELLULAR_RESPONSE_VIA_ATR		70	0.234585	0.971029	0.493734	0.777378	1	1903	tags=33%, list=27%, signal=45%
JIANG_HYPOXIA_NORMAL	JIANG_HYPOXIA_NORMAL		124	-0.231854	-0.999647	0.449319	0.77346	1	1419	tags=27%, list=20%, signal=33%			GAUSSMANN_MLL_AF4_FUSION_TARGETS_C_UP	GAUSSMANN_MLL_AF4_FUSION_TARGETS_C_UP		87	0.222238	0.971004	0.510811	0.776696	1	1536	tags=25%, list=22%, signal=32%
WP_FRAGILE_X_SYNDROME	WP_FRAGILE_X_SYNDROME		70	-0.255168	-0.999495	0.453226	0.773181	1	207	tags=9%, list=3%, signal=9%			DER_IFN_BETA_RESPONSE_UP	DER_IFN_BETA_RESPONSE_UP		62	0.23821	0.970555	0.551471	0.77728	1	445	tags=13%, list=6%, signal=14%
MORI_LARGE_PRE_BII_LYMPHOCYTE_UP	MORI_LARGE_PRE_BII_LYMPHOCYTE_UP		77	-0.250475	-0.998982	0.449918	0.773934	1	591	tags=13%, list=8%, signal=14%			LIU_CMYB_TARGETS_UP	LIU_CMYB_TARGETS_UP		93	0.218502	0.969569	0.512129	0.779418	1	1457	tags=28%, list=21%, signal=35%
KYNG_DNA_DAMAGE_UP	KYNG_DNA_DAMAGE_UP		103	-0.238947	-0.998512	0.468847	0.774551	1	787	tags=17%, list=11%, signal=19%			BORCZUK_MALIGNANT_MESOTHELIOMA_DN	BORCZUK_MALIGNANT_MESOTHELIOMA_DN		23	0.29568	0.969419	0.487298	0.779105	1	1414	tags=30%, list=20%, signal=38%
SMID_BREAST_CANCER_NORMAL_LIKE_UP	SMID_BREAST_CANCER_NORMAL_LIKE_UP		72	-0.250414	-0.99823	0.466887	0.774644	1	1360	tags=25%, list=19%, signal=31%			WP_TYROBP_CAUSAL_NETWORK_IN_MICROGLIA	WP_TYROBP_CAUSAL_NETWORK_IN_MICROGLIA		17	0.326101	0.969092	0.495475	0.77937	1	1603	tags=53%, list=23%, signal=68%
MONNIER_POSTRADIATION_TUMOR_ESCAPE_DN	MONNIER_POSTRADIATION_TUMOR_ESCAPE_DN		217	-0.216267	-0.997851	0.473389	0.774991	1	1370	tags=24%, list=19%, signal=28%			GRAESSMANN_RESPONSE_TO_MC_AND_SERUM_DEPRIVATION_UP	GRAESSMANN_RESPONSE_TO_MC_AND_SERUM_DEPRIVATION_UP		62	0.239545	0.968334	0.5	0.780858	1	1383	tags=31%, list=20%, signal=38%
REACTOME_TRANSCRIPTIONAL_REGULATION_BY_RUNX1	REACTOME_TRANSCRIPTIONAL_REGULATION_BY_RUNX1		127	-0.231016	-0.99728	0.46904	0.775905	1	1883	tags=31%, list=27%, signal=41%			ZHAN_MULTIPLE_MYELOMA_PR_DN	ZHAN_MULTIPLE_MYELOMA_PR_DN		23	0.297857	0.968305	0.528217	0.7802	1	1583	tags=35%, list=22%, signal=45%
BRUECKNER_TARGETS_OF_MIRLET7A3_DN	BRUECKNER_TARGETS_OF_MIRLET7A3_DN		43	-0.277516	-0.996959	0.450512	0.776069	1	951	tags=26%, list=13%, signal=29%			REACTOME_PROGRAMMED_CELL_DEATH	REACTOME_PROGRAMMED_CELL_DEATH		149	0.201463	0.967598	0.540059	0.781504	1	1434	tags=26%, list=20%, signal=31%
MEBARKI_HCC_PROGENITOR_WNT_UP_BLOCKED_BY_FZD8CRD	MEBARKI_HCC_PROGENITOR_WNT_UP_BLOCKED_BY_FZD8CRD		33	-0.297448	-0.996747	0.466087	0.77593	1	618	tags=18%, list=9%, signal=20%			REACTOME_MEIOTIC_RECOMBINATION	REACTOME_MEIOTIC_RECOMBINATION		22	0.301808	0.964564	0.51954	0.789719	1	1903	tags=50%, list=27%, signal=68%
REACTOME_DEACTIVATION_OF_THE_BETA_CATENIN_TRANSACTIVATING_COMPLEX	REACTOME_DEACTIVATION_OF_THE_BETA_CATENIN_TRANSACTIVATING_COMPLEX		30	-0.303213	-0.996312	0.465636	0.776463	1	45	tags=7%, list=1%, signal=7%			WP_INTEGRINMEDIATED_CELL_ADHESION	WP_INTEGRINMEDIATED_CELL_ADHESION		59	0.235687	0.96448	0.524876	0.789229	1	1955	tags=39%, list=28%, signal=54%
ROSTY_CERVICAL_CANCER_PROLIFERATION_CLUSTER	ROSTY_CERVICAL_CANCER_PROLIFERATION_CLUSTER		122	-0.232833	-0.995626	0.475336	0.777684	1	934	tags=13%, list=13%, signal=15%			BURTON_ADIPOGENESIS_8	BURTON_ADIPOGENESIS_8		52	0.242035	0.963905	0.519704	0.790166	1	1213	tags=31%, list=17%, signal=37%
SANSOM_APC_TARGETS	SANSOM_APC_TARGETS		107	-0.233037	-0.995588	0.4624	0.77704	1	1490	tags=24%, list=21%, signal=30%			RAO_BOUND_BY_SALL4_ISOFORM_B	RAO_BOUND_BY_SALL4_ISOFORM_B		279	0.18538	0.963307	0.564103	0.791159	1	1219	tags=21%, list=17%, signal=25%
SAKAI_CHRONIC_HEPATITIS_VS_LIVER_CANCER_UP	SAKAI_CHRONIC_HEPATITIS_VS_LIVER_CANCER_UP		63	-0.25886	-0.995032	0.47411	0.777897	1	2135	tags=33%, list=30%, signal=47%			GROSS_HYPOXIA_VIA_HIF1A_DN	GROSS_HYPOXIA_VIA_HIF1A_DN		69	0.229902	0.96293	0.511222	0.791524	1	1634	tags=33%, list=23%, signal=43%
LINDGREN_BLADDER_CANCER_WITH_LOH_IN_CHR9Q	LINDGREN_BLADDER_CANCER_WITH_LOH_IN_CHR9Q		79	-0.243793	-0.99462	0.486348	0.778348	1	1410	tags=24%, list=20%, signal=30%			NAKAMURA_METASTASIS	NAKAMURA_METASTASIS		20	0.302531	0.962801	0.516779	0.791189	1	809	tags=20%, list=11%, signal=23%
HOFMANN_MYELODYSPLASTIC_SYNDROM_LOW_RISK_DN	HOFMANN_MYELODYSPLASTIC_SYNDROM_LOW_RISK_DN		18	-0.340907	-0.993351	0.435398	0.781303	1	1566	tags=33%, list=22%, signal=43%			WP_AMPACTIVATED_PROTEIN_KINASE_AMPK_SIGNALING	WP_AMPACTIVATED_PROTEIN_KINASE_AMPK_SIGNALING		38	0.254712	0.962384	0.529833	0.791617	1	1240	tags=26%, list=18%, signal=32%
ABRAMSON_INTERACT_WITH_AIRE	ABRAMSON_INTERACT_WITH_AIRE		40	-0.282057	-0.992894	0.467687	0.781864	1	1575	tags=30%, list=22%, signal=38%			KEGG_VASOPRESSIN_REGULATED_WATER_REABSORPTION	KEGG_VASOPRESSIN_REGULATED_WATER_REABSORPTION		26	0.286771	0.962038	0.517157	0.79189	1	1224	tags=27%, list=17%, signal=32%
LEE_AGING_NEOCORTEX_DN	LEE_AGING_NEOCORTEX_DN		26	-0.31003	-0.992845	0.480357	0.781261	1	974	tags=27%, list=14%, signal=31%			REACTOME_TRANSCRIPTIONAL_REGULATION_OF_WHITE_ADIPOCYTE_DIFFERENTIATION	REACTOME_TRANSCRIPTIONAL_REGULATION_OF_WHITE_ADIPOCYTE_DIFFERENTIATION		57	0.239148	0.961309	0.524548	0.793255	1	1117	tags=25%, list=16%, signal=29%
CHIANG_LIVER_CANCER_SUBCLASS_PROLIFERATION_DN	CHIANG_LIVER_CANCER_SUBCLASS_PROLIFERATION_DN		34	-0.295474	-0.9924	0.480969	0.781779	1	737	tags=21%, list=10%, signal=23%			TAKEDA_TARGETS_OF_NUP98_HOXA9_FUSION_3D_UP	TAKEDA_TARGETS_OF_NUP98_HOXA9_FUSION_3D_UP		42	0.253457	0.961187	0.539535	0.792857	1	1436	tags=29%, list=20%, signal=36%
CHIANG_LIVER_CANCER_SUBCLASS_CTNNB1_DN	CHIANG_LIVER_CANCER_SUBCLASS_CTNNB1_DN		50	-0.265483	-0.992075	0.475945	0.781971	1	599	tags=16%, list=9%, signal=17%			REACTOME_TNF_SIGNALING	REACTOME_TNF_SIGNALING		29	0.280879	0.960017	0.525301	0.795474	1	1766	tags=41%, list=25%, signal=55%
REACTOME_SLC_MEDIATED_TRANSMEMBRANE_TRANSPORT	REACTOME_SLC_MEDIATED_TRANSMEMBRANE_TRANSPORT		64	-0.258708	-0.991707	0.482982	0.78228	1	1227	tags=20%, list=17%, signal=24%			BIOCARTA_PDGF_PATHWAY	BIOCARTA_PDGF_PATHWAY		17	0.319157	0.959883	0.507592	0.795105	1	2111	tags=53%, list=30%, signal=75%
REACTOME_PLATELET_HOMEOSTASIS	REACTOME_PLATELET_HOMEOSTASIS		32	-0.29781	-0.99166	0.471338	0.781677	1	755	tags=16%, list=11%, signal=17%			BROWNE_HCMV_INFECTION_14HR_UP	BROWNE_HCMV_INFECTION_14HR_UP		98	0.211543	0.959319	0.532033	0.79603	1	1567	tags=28%, list=22%, signal=35%
REACTOME_COMPLEX_I_BIOGENESIS	REACTOME_COMPLEX_I_BIOGENESIS		44	-0.273306	-0.991236	0.485714	0.782186	1	2126	tags=43%, list=30%, signal=61%			BIOCARTA_CELLCYCLE_PATHWAY	BIOCARTA_CELLCYCLE_PATHWAY		21	0.304606	0.957561	0.509901	0.800539	1	674	tags=14%, list=10%, signal=16%
BIOCARTA_ATRBRCA_PATHWAY	BIOCARTA_ATRBRCA_PATHWAY		17	-0.34028	-0.991062	0.466071	0.781966	1	2605	tags=59%, list=37%, signal=93%			REACTOME_CONDENSATION_OF_PROPHASE_CHROMOSOMES	REACTOME_CONDENSATION_OF_PROPHASE_CHROMOSOMES		18	0.31379	0.957299	0.525346	0.800596	1	1864	tags=44%, list=26%, signal=60%
WP_OVERLAP_BETWEEN_SIGNAL_TRANSDUCTION_PATHWAYS_CONTRIBUTING_TO_LMNA_LAMINOPATHIES	WP_OVERLAP_BETWEEN_SIGNAL_TRANSDUCTION_PATHWAYS_CONTRIBUTING_TO_LMNA_LAMINOPATHIES		35	-0.290341	-0.990284	0.463248	0.783576	1	916	tags=23%, list=13%, signal=26%			WP_NEUROINFLAMMATION_AND_GLUTAMATERGIC_SIGNALING	WP_NEUROINFLAMMATION_AND_GLUTAMATERGIC_SIGNALING		57	0.23758	0.956768	0.518248	0.801372	1	1021	tags=25%, list=14%, signal=28%
YEGNASUBRAMANIAN_PROSTATE_CANCER	YEGNASUBRAMANIAN_PROSTATE_CANCER		43	-0.276166	-0.989819	0.453287	0.784247	1	919	tags=19%, list=13%, signal=21%			YAMAZAKI_TCEB3_TARGETS_UP	YAMAZAKI_TCEB3_TARGETS_UP		103	0.208714	0.956691	0.554913	0.800849	1	1089	tags=22%, list=15%, signal=26%
HEIDENBLAD_AMPLICON_8Q24_UP	HEIDENBLAD_AMPLICON_8Q24_UP		26	-0.317417	-0.98975	0.461538	0.783739	1	344	tags=12%, list=5%, signal=12%			LIN_MELANOMA_COPY_NUMBER_DN	LIN_MELANOMA_COPY_NUMBER_DN		35	0.263184	0.956489	0.489311	0.800692	1	940	tags=23%, list=13%, signal=26%
WP_ETHANOL_EFFECTS_ON_HISTONE_MODIFICATIONS	WP_ETHANOL_EFFECTS_ON_HISTONE_MODIFICATIONS		17	-0.343038	-0.989707	0.480944	0.78314	1	1313	tags=29%, list=19%, signal=36%			RAO_BOUND_BY_SALL4_ISOFORM_A	RAO_BOUND_BY_SALL4_ISOFORM_A		76	0.225628	0.956482	0.526912	0.799972	1	703	tags=18%, list=10%, signal=20%
DAVICIONI_TARGETS_OF_PAX_FOXO1_FUSIONS_DN	DAVICIONI_TARGETS_OF_PAX_FOXO1_FUSIONS_DN		17	-0.339986	-0.989334	0.480734	0.783495	1	1338	tags=35%, list=19%, signal=43%			FULCHER_INFLAMMATORY_RESPONSE_LECTIN_VS_LPS_UP	FULCHER_INFLAMMATORY_RESPONSE_LECTIN_VS_LPS_UP		320	0.181543	0.956133	0.638132	0.800215	1	1662	tags=28%, list=24%, signal=34%
REACTOME_G2_M_CHECKPOINTS	REACTOME_G2_M_CHECKPOINTS		119	-0.231366	-0.988822	0.481833	0.7842	1	2069	tags=34%, list=29%, signal=47%			STAMBOLSKY_TARGETS_OF_MUTATED_TP53_UP	STAMBOLSKY_TARGETS_OF_MUTATED_TP53_UP		29	0.272448	0.956109	0.527523	0.799528	1	681	tags=17%, list=10%, signal=19%
PID_PI3KCI_PATHWAY	PID_PI3KCI_PATHWAY		28	-0.308386	-0.988012	0.46875	0.785753	1	469	tags=14%, list=7%, signal=15%			REACTOME_TRANSCRIPTIONAL_REGULATION_BY_TP53	REACTOME_TRANSCRIPTIONAL_REGULATION_BY_TP53		270	0.184467	0.95594	0.625806	0.799306	1	803	tags=14%, list=11%, signal=15%
OUILLETTE_CLL_13Q14_DELETION_UP	OUILLETTE_CLL_13Q14_DELETION_UP		43	-0.280535	-0.987997	0.461538	0.785068	1	2224	tags=44%, list=32%, signal=64%			CROONQUIST_NRAS_VS_STROMAL_STIMULATION_UP	CROONQUIST_NRAS_VS_STROMAL_STIMULATION_UP		18	0.314095	0.955228	0.504292	0.800702	1	312	tags=22%, list=4%, signal=23%
PASQUALUCCI_LYMPHOMA_BY_GC_STAGE_UP	PASQUALUCCI_LYMPHOMA_BY_GC_STAGE_UP		164	-0.222856	-0.987208	0.505007	0.786627	1	1418	tags=22%, list=20%, signal=27%			REACTOME_HIV_ELONGATION_ARREST_AND_RECOVERY	REACTOME_HIV_ELONGATION_ARREST_AND_RECOVERY		30	0.272478	0.9548	0.522353	0.80118	1	1288	tags=27%, list=18%, signal=32%
WAKABAYASHI_ADIPOGENESIS_PPARG_BOUND_8D	WAKABAYASHI_ADIPOGENESIS_PPARG_BOUND_8D		393	-0.20082	-0.986295	0.505391	0.788536	1	1292	tags=20%, list=18%, signal=23%			PID_HEDGEHOG_GLI_PATHWAY	PID_HEDGEHOG_GLI_PATHWAY		34	0.259503	0.953676	0.513953	0.803756	1	1651	tags=26%, list=23%, signal=34%
KAUFFMANN_MELANOMA_RELAPSE_UP	KAUFFMANN_MELANOMA_RELAPSE_UP		53	-0.263023	-0.986138	0.482051	0.788281	1	2506	tags=42%, list=36%, signal=64%			ONDER_CDH1_SIGNALING_VIA_CTNNB1	ONDER_CDH1_SIGNALING_VIA_CTNNB1		29	0.272079	0.953658	0.534884	0.803064	1	2169	tags=45%, list=31%, signal=64%
IWANAGA_CARCINOGENESIS_BY_KRAS_UP	IWANAGA_CARCINOGENESIS_BY_KRAS_UP		84	-0.240766	-0.985192	0.509151	0.790247	1	1291	tags=25%, list=18%, signal=30%			TONKS_TARGETS_OF_RUNX1_RUNX1T1_FUSION_HSC_DN	TONKS_TARGETS_OF_RUNX1_RUNX1T1_FUSION_HSC_DN		58	0.240709	0.95334	0.548969	0.803284	1	1309	tags=28%, list=19%, signal=34%
SMID_BREAST_CANCER_ERBB2_UP	SMID_BREAST_CANCER_ERBB2_UP		60	-0.259151	-0.985023	0.486486	0.78998	1	1062	tags=22%, list=15%, signal=25%			HOWLIN_CITED1_TARGETS_1_DN	HOWLIN_CITED1_TARGETS_1_DN		23	0.292324	0.953294	0.536199	0.802681	1	1270	tags=30%, list=18%, signal=37%
WEINMANN_ADAPTATION_TO_HYPOXIA_DN	WEINMANN_ADAPTATION_TO_HYPOXIA_DN		15	-0.367543	-0.984492	0.477778	0.790745	1	1053	tags=33%, list=15%, signal=39%			REACTOME_NGF_STIMULATED_TRANSCRIPTION	REACTOME_NGF_STIMULATED_TRANSCRIPTION		18	0.322168	0.952822	0.511879	0.803365	1	1238	tags=22%, list=18%, signal=27%
PID_P38_ALPHA_BETA_DOWNSTREAM_PATHWAY	PID_P38_ALPHA_BETA_DOWNSTREAM_PATHWAY		23	-0.31697	-0.984371	0.481482	0.790359	1	138	tags=9%, list=2%, signal=9%			REACTOME_RHOA_GTPASE_CYCLE	REACTOME_RHOA_GTPASE_CYCLE		89	0.217941	0.952628	0.538259	0.80318	1	2046	tags=36%, list=29%, signal=50%
BERNARD_PPAPDC1B_TARGETS_UP	BERNARD_PPAPDC1B_TARGETS_UP		26	-0.308554	-0.982621	0.484099	0.794632	1	1591	tags=38%, list=23%, signal=49%			LIU_SOX4_TARGETS_UP	LIU_SOX4_TARGETS_UP		86	0.223784	0.952411	0.572944	0.80301	1	724	tags=17%, list=10%, signal=19%
TAKEDA_TARGETS_OF_NUP98_HOXA9_FUSION_10D_UP	TAKEDA_TARGETS_OF_NUP98_HOXA9_FUSION_10D_UP		35	-0.284585	-0.982303	0.478411	0.794804	1	808	tags=20%, list=11%, signal=22%			REACTOME_CD28_CO_STIMULATION	REACTOME_CD28_CO_STIMULATION		20	0.3021	0.951432	0.539906	0.805172	1	502	tags=15%, list=7%, signal=16%
STONER_ESOPHAGEAL_CARCINOGENESIS_UP	STONER_ESOPHAGEAL_CARCINOGENESIS_UP		27	-0.310128	-0.982205	0.478109	0.794358	1	1143	tags=22%, list=16%, signal=26%			WENDT_COHESIN_TARGETS_UP	WENDT_COHESIN_TARGETS_UP		31	0.270891	0.951103	0.561772	0.805355	1	1992	tags=39%, list=28%, signal=54%
SMID_BREAST_CANCER_BASAL_UP	SMID_BREAST_CANCER_BASAL_UP		271	-0.207436	-0.982201	0.503497	0.793638	1	863	tags=14%, list=12%, signal=15%			KEGG_VEGF_SIGNALING_PATHWAY	KEGG_VEGF_SIGNALING_PATHWAY		38	0.252904	0.950929	0.538106	0.805115	1	2128	tags=45%, list=30%, signal=64%
YANG_BCL3_TARGETS_UP	YANG_BCL3_TARGETS_UP		126	-0.224308	-0.982176	0.473364	0.792976	1	988	tags=18%, list=14%, signal=21%			REACTOME_SENSORY_PERCEPTION	REACTOME_SENSORY_PERCEPTION		52	0.239283	0.950726	0.555556	0.804952	1	1631	tags=27%, list=23%, signal=35%
PID_ER_NONGENOMIC_PATHWAY	PID_ER_NONGENOMIC_PATHWAY		25	-0.314557	-0.98217	0.487941	0.792271	1	469	tags=16%, list=7%, signal=17%			REACTOME_DEFECTIVE_INTRINSIC_PATHWAY_FOR_APOPTOSIS	REACTOME_DEFECTIVE_INTRINSIC_PATHWAY_FOR_APOPTOSIS		20	0.300043	0.950605	0.515909	0.804609	1	1193	tags=30%, list=17%, signal=36%
NIKOLSKY_BREAST_CANCER_8P12_P11_AMPLICON	NIKOLSKY_BREAST_CANCER_8P12_P11_AMPLICON		28	-0.307756	-0.980704	0.494526	0.795717	1	1742	tags=29%, list=25%, signal=38%			LUCAS_HNF4A_TARGETS_UP	LUCAS_HNF4A_TARGETS_UP		34	0.264275	0.950561	0.53616	0.803988	1	957	tags=24%, list=14%, signal=27%
DARWICHE_SKIN_TUMOR_PROMOTER_DN	DARWICHE_SKIN_TUMOR_PROMOTER_DN		90	-0.23988	-0.980633	0.483516	0.795189	1	801	tags=14%, list=11%, signal=16%			GUO_HEX_TARGETS_UP	GUO_HEX_TARGETS_UP		52	0.243246	0.950303	0.541667	0.803965	1	2128	tags=38%, list=30%, signal=55%
KEGG_SPLICEOSOME	KEGG_SPLICEOSOME		115	-0.229774	-0.980471	0.514377	0.794918	1	2337	tags=38%, list=33%, signal=56%			DASU_IL6_SIGNALING_UP	DASU_IL6_SIGNALING_UP		28	0.275976	0.950187	0.546948	0.803574	1	1349	tags=32%, list=19%, signal=40%
FERREIRA_EWINGS_SARCOMA_UNSTABLE_VS_STABLE_UP	FERREIRA_EWINGS_SARCOMA_UNSTABLE_VS_STABLE_UP		120	-0.227797	-0.978718	0.5	0.799256	1	1862	tags=26%, list=26%, signal=35%			NABA_ECM_AFFILIATED	NABA_ECM_AFFILIATED		31	0.276357	0.949824	0.537946	0.8039	1	1047	tags=26%, list=15%, signal=30%
BIOCARTA_VEGF_PATHWAY	BIOCARTA_VEGF_PATHWAY		21	-0.325296	-0.978531	0.471404	0.799083	1	1248	tags=33%, list=18%, signal=40%			WP_MYOMETRIAL_RELAXATION_AND_CONTRACTION_PATHWAYS	WP_MYOMETRIAL_RELAXATION_AND_CONTRACTION_PATHWAYS		57	0.236837	0.949503	0.564767	0.804055	1	1023	tags=23%, list=15%, signal=26%
ROZANOV_MMP14_TARGETS_UP	ROZANOV_MMP14_TARGETS_UP		103	-0.231621	-0.978267	0.512356	0.799089	1	1872	tags=34%, list=27%, signal=46%			BROWNE_HCMV_INFECTION_14HR_DN	BROWNE_HCMV_INFECTION_14HR_DN		149	0.200714	0.949139	0.596045	0.804408	1	1404	tags=26%, list=20%, signal=31%
HWANG_PROSTATE_CANCER_MARKERS	HWANG_PROSTATE_CANCER_MARKERS		19	-0.334928	-0.977923	0.507909	0.799364	1	533	tags=16%, list=8%, signal=17%			HAHTOLA_MYCOSIS_FUNGOIDES_SKIN_UP	HAHTOLA_MYCOSIS_FUNGOIDES_SKIN_UP		128	0.200181	0.948891	0.590164	0.804388	1	1183	tags=21%, list=17%, signal=25%
ANDERSEN_CHOLANGIOCARCINOMA_CLASS1	ANDERSEN_CHOLANGIOCARCINOMA_CLASS1		20	-0.331443	-0.97792	0.500891	0.798645	1	1389	tags=30%, list=20%, signal=37%			WP_AGERAGE_PATHWAY	WP_AGERAGE_PATHWAY		45	0.249738	0.948339	0.548235	0.805221	1	1714	tags=29%, list=24%, signal=38%
HOSHIDA_LIVER_CANCER_SUBCLASS_S1	HOSHIDA_LIVER_CANCER_SUBCLASS_S1		124	-0.225233	-0.977358	0.507645	0.799572	1	1285	tags=21%, list=18%, signal=25%			REACTOME_TOLL_LIKE_RECEPTOR_9_TLR9_CASCADE	REACTOME_TOLL_LIKE_RECEPTOR_9_TLR9_CASCADE		56	0.238092	0.948103	0.56701	0.805205	1	1495	tags=25%, list=21%, signal=31%
HOFMANN_CELL_LYMPHOMA_UP	HOFMANN_CELL_LYMPHOMA_UP		32	-0.290269	-0.976112	0.457976	0.802431	1	1653	tags=31%, list=23%, signal=41%			BIOCARTA_EGF_PATHWAY	BIOCARTA_EGF_PATHWAY		17	0.319157	0.947662	0.529279	0.805766	1	2111	tags=53%, list=30%, signal=75%
LAIHO_COLORECTAL_CANCER_SERRATED_DN	LAIHO_COLORECTAL_CANCER_SERRATED_DN		50	-0.268064	-0.975997	0.519164	0.802018	1	510	tags=14%, list=7%, signal=15%			GENTILE_UV_RESPONSE_CLUSTER_D9	GENTILE_UV_RESPONSE_CLUSTER_D9		19	0.309978	0.947366	0.542918	0.805919	1	2273	tags=53%, list=32%, signal=77%
PLASARI_TGFB1_TARGETS_10HR_DN	PLASARI_TGFB1_TARGETS_10HR_DN		97	-0.234338	-0.975932	0.505477	0.801473	1	1336	tags=29%, list=19%, signal=35%			LIU_TARGETS_OF_VMYB_VS_CMYB_DN	LIU_TARGETS_OF_VMYB_VS_CMYB_DN		15	0.334634	0.94723	0.50989	0.805588	1	992	tags=40%, list=14%, signal=46%
REACTOME_REGULATION_OF_INSULIN_LIKE_GROWTH_FACTOR_IGF_TRANSPORT_AND_UPTAKE_BY_INSULIN_LIKE_GROWTH_FACTOR_BINDING_PROTEINS_IGFBPS	REACTOME_REGULATION_OF_INSULIN_LIKE_GROWTH_FACTOR_IGF_TRANSPORT_AND_UPTAKE_BY_INSULIN_LIKE_GROWTH_FACTOR_BINDING_PROTEINS_IGFBPS		39	-0.280712	-0.975004	0.509967	0.803427	1	1350	tags=26%, list=19%, signal=32%			GRAHAM_CML_DIVIDING_VS_NORMAL_QUIESCENT_DN	GRAHAM_CML_DIVIDING_VS_NORMAL_QUIESCENT_DN		33	0.265735	0.946282	0.53222	0.807485	1	1199	tags=27%, list=17%, signal=33%
FIGUEROA_AML_METHYLATION_CLUSTER_4_UP	FIGUEROA_AML_METHYLATION_CLUSTER_4_UP		44	-0.275155	-0.974691	0.488774	0.803631	1	1453	tags=30%, list=21%, signal=37%			BILD_SRC_ONCOGENIC_SIGNATURE	BILD_SRC_ONCOGENIC_SIGNATURE		38	0.25682	0.946266	0.558537	0.806804	1	2407	tags=45%, list=34%, signal=68%
ROVERSI_GLIOMA_COPY_NUMBER_UP	ROVERSI_GLIOMA_COPY_NUMBER_UP		36	-0.286635	-0.974445	0.474832	0.803625	1	1271	tags=25%, list=18%, signal=30%			REACTOME_SIGNALING_BY_ERBB2	REACTOME_SIGNALING_BY_ERBB2		35	0.262295	0.945857	0.546988	0.807211	1	1021	tags=26%, list=14%, signal=30%
REACTOME_ATTENUATION_PHASE	REACTOME_ATTENUATION_PHASE		17	-0.337463	-0.974148	0.484849	0.803704	1	82	tags=12%, list=1%, signal=12%			JIANG_TIP30_TARGETS_UP	JIANG_TIP30_TARGETS_UP		30	0.269954	0.94483	0.512563	0.809477	1	1768	tags=40%, list=25%, signal=53%
KOHOUTEK_CCNT1_TARGETS	KOHOUTEK_CCNT1_TARGETS		16	-0.35417	-0.973323	0.510949	0.805369	1	1152	tags=31%, list=16%, signal=37%			MIKKELSEN_NPC_HCP_WITH_H3K4ME3_AND_H3K27ME3	MIKKELSEN_NPC_HCP_WITH_H3K4ME3_AND_H3K27ME3		25	0.282632	0.944793	0.525701	0.808848	1	1231	tags=28%, list=17%, signal=34%
LINDSTEDT_DENDRITIC_CELL_MATURATION_A	LINDSTEDT_DENDRITIC_CELL_MATURATION_A		18	-0.330949	-0.971665	0.475046	0.809377	1	798	tags=22%, list=11%, signal=25%			KASLER_HDAC7_TARGETS_1_UP	KASLER_HDAC7_TARGETS_1_UP		104	0.207005	0.944077	0.595092	0.810155	1	843	tags=15%, list=12%, signal=17%
DELYS_THYROID_CANCER_UP	DELYS_THYROID_CANCER_UP		170	-0.213228	-0.970686	0.508721	0.811425	1	1370	tags=23%, list=19%, signal=28%			NABA_ECM_REGULATORS	NABA_ECM_REGULATORS		34	0.265015	0.944071	0.559908	0.809442	1	1364	tags=26%, list=19%, signal=33%
KIM_GASTRIC_CANCER_CHEMOSENSITIVITY	KIM_GASTRIC_CANCER_CHEMOSENSITIVITY		39	-0.274599	-0.970473	0.499157	0.811304	1	1333	tags=28%, list=19%, signal=35%			REACTOME_DUAL_INCISION_IN_TC_NER	REACTOME_DUAL_INCISION_IN_TC_NER		53	0.240428	0.943612	0.567164	0.810006	1	257	tags=9%, list=4%, signal=10%
WNT_SIGNALING	WNT_SIGNALING		40	-0.276456	-0.969631	0.491197	0.812972	1	267	tags=8%, list=4%, signal=8%			MARIADASON_REGULATED_BY_HISTONE_ACETYLATION_DN	MARIADASON_REGULATED_BY_HISTONE_ACETYLATION_DN		30	0.278535	0.943538	0.524272	0.80951	1	358	tags=17%, list=5%, signal=17%
NAKAMURA_METASTASIS_MODEL_UP	NAKAMURA_METASTASIS_MODEL_UP		19	-0.328865	-0.968994	0.504537	0.814077	1	565	tags=21%, list=8%, signal=23%			REACTOME_SMAD2_SMAD3_SMAD4_HETEROTRIMER_REGULATES_TRANSCRIPTION	REACTOME_SMAD2_SMAD3_SMAD4_HETEROTRIMER_REGULATES_TRANSCRIPTION		31	0.270231	0.9435	0.518868	0.808875	1	854	tags=26%, list=12%, signal=29%
MEISSNER_NPC_HCP_WITH_H3_UNMETHYLATED	MEISSNER_NPC_HCP_WITH_H3_UNMETHYLATED		83	-0.243893	-0.968879	0.512579	0.813676	1	829	tags=18%, list=12%, signal=20%			WP_MALE_INFERTILITY	WP_MALE_INFERTILITY		52	0.241911	0.94306	0.562201	0.809363	1	1654	tags=29%, list=23%, signal=37%
REACTOME_BMAL1_CLOCK_NPAS2_ACTIVATES_CIRCADIAN_GENE_EXPRESSION	REACTOME_BMAL1_CLOCK_NPAS2_ACTIVATES_CIRCADIAN_GENE_EXPRESSION		17	-0.338814	-0.968769	0.504409	0.813253	1	1982	tags=53%, list=28%, signal=73%			REACTOME_VESICLE_MEDIATED_TRANSPORT	REACTOME_VESICLE_MEDIATED_TRANSPORT		416	0.175332	0.942752	0.69863	0.809579	1	1739	tags=26%, list=25%, signal=33%
GAZDA_DIAMOND_BLACKFAN_ANEMIA_PROGENITOR_DN	GAZDA_DIAMOND_BLACKFAN_ANEMIA_PROGENITOR_DN		46	-0.266087	-0.967211	0.502471	0.816935	1	1326	tags=26%, list=19%, signal=32%			REACTOME_SIGNALING_BY_FGFR2_IIIA_TM	REACTOME_SIGNALING_BY_FGFR2_IIIA_TM		16	0.323541	0.942288	0.52967	0.810209	1	541	tags=19%, list=8%, signal=20%
BONOME_OVARIAN_CANCER_POOR_SURVIVAL_UP	BONOME_OVARIAN_CANCER_POOR_SURVIVAL_UP		16	-0.344767	-0.966775	0.488288	0.817362	1	421	tags=19%, list=6%, signal=20%			PECE_MAMMARY_STEM_CELL_DN	PECE_MAMMARY_STEM_CELL_DN		94	0.21234	0.942184	0.598945	0.809762	1	1820	tags=31%, list=26%, signal=41%
REACTOME_ANTIGEN_PROCESSING_UBIQUITINATION_PROTEASOME_DEGRADATION	REACTOME_ANTIGEN_PROCESSING_UBIQUITINATION_PROTEASOME_DEGRADATION		196	-0.210973	-0.966148	0.550355	0.818459	1	1728	tags=28%, list=25%, signal=36%			GROSS_HYPOXIA_VIA_ELK3_DN	GROSS_HYPOXIA_VIA_ELK3_DN		90	0.216186	0.941719	0.580822	0.810389	1	790	tags=16%, list=11%, signal=17%
BROWNE_HCMV_INFECTION_12HR_DN	BROWNE_HCMV_INFECTION_12HR_DN		52	-0.258735	-0.966063	0.496528	0.817981	1	593	tags=13%, list=8%, signal=15%			REACTOME_BUTYRATE_RESPONSE_FACTOR_1_BRF1_BINDS_AND_DESTABILIZES_MRNA	REACTOME_BUTYRATE_RESPONSE_FACTOR_1_BRF1_BINDS_AND_DESTABILIZES_MRNA		15	0.322609	0.94171	0.545249	0.809683	1	245	tags=13%, list=3%, signal=14%
WP_PROTEASOME_DEGRADATION	WP_PROTEASOME_DEGRADATION		51	-0.26237	-0.96586	0.522337	0.81782	1	2032	tags=35%, list=29%, signal=49%			PID_RAC1_PATHWAY	PID_RAC1_PATHWAY		39	0.253656	0.941305	0.569191	0.810059	1	2199	tags=31%, list=31%, signal=44%
HAN_SATB1_TARGETS_UP	HAN_SATB1_TARGETS_UP		204	-0.210513	-0.965518	0.548621	0.818042	1	1730	tags=29%, list=25%, signal=38%			SABATES_COLORECTAL_ADENOMA_DN	SABATES_COLORECTAL_ADENOMA_DN		23	0.290528	0.941251	0.550351	0.809496	1	200	tags=17%, list=3%, signal=18%
REACTOME_TRANSPORT_OF_INORGANIC_CATIONS_ANIONS_AND_AMINO_ACIDS_OLIGOPEPTIDES	REACTOME_TRANSPORT_OF_INORGANIC_CATIONS_ANIONS_AND_AMINO_ACIDS_OLIGOPEPTIDES		26	-0.303075	-0.964868	0.509434	0.819158	1	1567	tags=31%, list=22%, signal=39%			WP_ACUTE_VIRAL_MYOCARDITIS	WP_ACUTE_VIRAL_MYOCARDITIS		38	0.258749	0.941182	0.573086	0.80897	1	1760	tags=32%, list=25%, signal=42%
SENESE_HDAC2_TARGETS_UP	SENESE_HDAC2_TARGETS_UP		69	-0.248142	-0.964519	0.517182	0.819429	1	1991	tags=33%, list=28%, signal=46%			BOYLAN_MULTIPLE_MYELOMA_C_D_DN	BOYLAN_MULTIPLE_MYELOMA_C_D_DN		85	0.21671	0.940656	0.621053	0.809784	1	1814	tags=35%, list=26%, signal=47%
GENTILE_UV_RESPONSE_CLUSTER_D7	GENTILE_UV_RESPONSE_CLUSTER_D7		31	-0.285921	-0.964411	0.5	0.819002	1	1354	tags=26%, list=19%, signal=32%			ROESSLER_LIVER_CANCER_METASTASIS_DN	ROESSLER_LIVER_CANCER_METASTASIS_DN		32	0.264267	0.940467	0.575309	0.809613	1	1473	tags=25%, list=21%, signal=31%
HAHTOLA_SEZARY_SYNDROM_UP	HAHTOLA_SEZARY_SYNDROM_UP		54	-0.258434	-0.96433	0.52226	0.818516	1	1721	tags=24%, list=24%, signal=32%			CONCANNON_APOPTOSIS_BY_EPOXOMICIN_UP	CONCANNON_APOPTOSIS_BY_EPOXOMICIN_UP		131	0.199869	0.939738	0.595041	0.810977	1	1630	tags=31%, list=23%, signal=40%
ZHOU_CELL_CYCLE_GENES_IN_IR_RESPONSE_6HR	ZHOU_CELL_CYCLE_GENES_IN_IR_RESPONSE_6HR		71	-0.245926	-0.963348	0.513344	0.820591	1	2541	tags=49%, list=36%, signal=76%			GAUSSMANN_MLL_AF4_FUSION_TARGETS_A_DN	GAUSSMANN_MLL_AF4_FUSION_TARGETS_A_DN		25	0.285247	0.939729	0.538991	0.810283	1	448	tags=20%, list=6%, signal=21%
BENPORATH_PROLIFERATION	BENPORATH_PROLIFERATION		129	-0.221447	-0.963221	0.544342	0.820212	1	2432	tags=38%, list=35%, signal=57%			YAMASHITA_LIVER_CANCER_STEM_CELL_UP	YAMASHITA_LIVER_CANCER_STEM_CELL_UP		26	0.285639	0.939369	0.543529	0.810602	1	1103	tags=31%, list=16%, signal=36%
KEGG_VIBRIO_CHOLERAE_INFECTION	KEGG_VIBRIO_CHOLERAE_INFECTION		31	-0.293007	-0.962566	0.524324	0.821317	1	850	tags=19%, list=12%, signal=22%			KEGG_PATHWAYS_IN_CANCER	KEGG_PATHWAYS_IN_CANCER		166	0.193301	0.939187	0.65528	0.810372	1	1677	tags=27%, list=24%, signal=35%
REACTOME_METABOLISM_OF_LIPIDS	REACTOME_METABOLISM_OF_LIPIDS		369	-0.19627	-0.962499	0.583333	0.82077	1	1017	tags=16%, list=14%, signal=18%			PLASARI_TGFB1_SIGNALING_VIA_NFIC_10HR_UP	PLASARI_TGFB1_SIGNALING_VIA_NFIC_10HR_UP		21	0.304763	0.939019	0.525499	0.810133	1	1067	tags=24%, list=15%, signal=28%
REACTOME_ANTIGEN_PRESENTATION_FOLDING_ASSEMBLY_AND_PEPTIDE_LOADING_OF_CLASS_I_MHC	REACTOME_ANTIGEN_PRESENTATION_FOLDING_ASSEMBLY_AND_PEPTIDE_LOADING_OF_CLASS_I_MHC		17	-0.331182	-0.96212	0.500882	0.821084	1	1001	tags=29%, list=14%, signal=34%			TURASHVILI_BREAST_LOBULAR_CARCINOMA_VS_DUCTAL_NORMAL_UP	TURASHVILI_BREAST_LOBULAR_CARCINOMA_VS_DUCTAL_NORMAL_UP		17	0.306044	0.93893	0.533175	0.809684	1	995	tags=24%, list=14%, signal=27%
RIZKI_TUMOR_INVASIVENESS_2D_UP	RIZKI_TUMOR_INVASIVENESS_2D_UP		37	-0.285366	-0.962064	0.517471	0.820531	1	1686	tags=30%, list=24%, signal=39%			REACTOME_FGFR2_MUTANT_RECEPTOR_ACTIVATION	REACTOME_FGFR2_MUTANT_RECEPTOR_ACTIVATION		16	0.323541	0.938844	0.517544	0.809219	1	541	tags=19%, list=8%, signal=20%
MCBRYAN_PUBERTAL_BREAST_3_4WK_UP	MCBRYAN_PUBERTAL_BREAST_3_4WK_UP		92	-0.231537	-0.961962	0.5232	0.820086	1	435	tags=11%, list=6%, signal=11%			FERRANDO_T_ALL_WITH_MLL_ENL_FUSION_UP	FERRANDO_T_ALL_WITH_MLL_ENL_FUSION_UP		43	0.24862	0.937462	0.536896	0.812335	1	762	tags=19%, list=11%, signal=21%
CHOI_ATL_STAGE_PREDICTOR	CHOI_ATL_STAGE_PREDICTOR		34	-0.287203	-0.961737	0.528998	0.819963	1	1515	tags=29%, list=22%, signal=37%			PID_NFKAPPAB_CANONICAL_PATHWAY	PID_NFKAPPAB_CANONICAL_PATHWAY		17	0.308929	0.936904	0.570439	0.813152	1	1021	tags=24%, list=14%, signal=27%
MORI_PLASMA_CELL_UP	MORI_PLASMA_CELL_UP		36	-0.282146	-0.960559	0.515548	0.822637	1	802	tags=17%, list=11%, signal=19%			WP_NAD_METABOLISM_IN_ONCOGENEINDUCED_SENESCENCE_AND_MITOCHONDRIAL_DYSFUNCTIONASSOCIATED_SENESCENCE	WP_NAD_METABOLISM_IN_ONCOGENEINDUCED_SENESCENCE_AND_MITOCHONDRIAL_DYSFUNCTIONASSOCIATED_SENESCENCE		17	0.317463	0.936819	0.579909	0.812666	1	1325	tags=24%, list=19%, signal=29%
REACTOME_CALNEXIN_CALRETICULIN_CYCLE	REACTOME_CALNEXIN_CALRETICULIN_CYCLE		22	-0.308632	-0.960491	0.484517	0.822114	1	992	tags=23%, list=14%, signal=26%			GOTTWEIN_TARGETS_OF_KSHV_MIR_K12_11	GOTTWEIN_TARGETS_OF_KSHV_MIR_K12_11		37	0.253678	0.936174	0.573892	0.813764	1	1753	tags=35%, list=25%, signal=47%
LI_INDUCED_T_TO_NATURAL_KILLER_UP	LI_INDUCED_T_TO_NATURAL_KILLER_UP		151	-0.21626	-0.960461	0.548438	0.821466	1	1496	tags=25%, list=21%, signal=31%			GAVIN_FOXP3_TARGETS_CLUSTER_P2	GAVIN_FOXP3_TARGETS_CLUSTER_P2		31	0.262989	0.935854	0.556582	0.813907	1	978	tags=23%, list=14%, signal=26%
REACTOME_SIGNALING_BY_MET	REACTOME_SIGNALING_BY_MET		50	-0.26406	-0.959683	0.518518	0.822959	1	1861	tags=28%, list=26%, signal=38%			CHARAFE_BREAST_CANCER_LUMINAL_VS_BASAL_UP	CHARAFE_BREAST_CANCER_LUMINAL_VS_BASAL_UP		177	0.190007	0.935795	0.636905	0.813369	1	1369	tags=24%, list=19%, signal=29%
WP_16P112_PROXIMAL_DELETION_SYNDROME	WP_16P112_PROXIMAL_DELETION_SYNDROME		45	-0.267796	-0.959592	0.54321	0.822487	1	1951	tags=36%, list=28%, signal=49%			REACTOME_APOPTOTIC_EXECUTION_PHASE	REACTOME_APOPTOTIC_EXECUTION_PHASE		37	0.24848	0.935489	0.572127	0.813565	1	1092	tags=30%, list=15%, signal=35%
SENGUPTA_NASOPHARYNGEAL_CARCINOMA_UP	SENGUPTA_NASOPHARYNGEAL_CARCINOMA_UP		174	-0.212516	-0.959441	0.549563	0.822204	1	1916	tags=28%, list=27%, signal=38%			KIM_MYCL1_AMPLIFICATION_TARGETS_DN	KIM_MYCL1_AMPLIFICATION_TARGETS_DN		15	0.319522	0.93498	0.542453	0.814238	1	1974	tags=53%, list=28%, signal=74%
REACTOME_SIGNALING_BY_NUCLEAR_RECEPTORS	REACTOME_SIGNALING_BY_NUCLEAR_RECEPTORS		145	-0.221097	-0.959124	0.550989	0.822365	1	892	tags=15%, list=13%, signal=17%			SEITZ_NEOPLASTIC_TRANSFORMATION_BY_8P_DELETION_UP	SEITZ_NEOPLASTIC_TRANSFORMATION_BY_8P_DELETION_UP		23	0.293885	0.934814	0.559819	0.813993	1	1197	tags=30%, list=17%, signal=37%
ABBUD_LIF_SIGNALING_1_DN	ABBUD_LIF_SIGNALING_1_DN		18	-0.338966	-0.959061	0.514991	0.821812	1	1339	tags=39%, list=19%, signal=48%			WP_GLYCEROLIPIDS_AND_GLYCEROPHOSPHOLIPIDS	WP_GLYCEROLIPIDS_AND_GLYCEROPHOSPHOLIPIDS		17	0.303787	0.934625	0.557823	0.813766	1	1978	tags=53%, list=28%, signal=73%
PANGAS_TUMOR_SUPPRESSION_BY_SMAD1_AND_SMAD5_DN	PANGAS_TUMOR_SUPPRESSION_BY_SMAD1_AND_SMAD5_DN		79	-0.238603	-0.95872	0.538217	0.822058	1	519	tags=13%, list=7%, signal=14%			BIOCARTA_HDAC_PATHWAY	BIOCARTA_HDAC_PATHWAY		15	0.318051	0.934099	0.531915	0.814513	1	2436	tags=40%, list=35%, signal=61%
LINDVALL_IMMORTALIZED_BY_TERT_UP	LINDVALL_IMMORTALIZED_BY_TERT_UP		32	-0.285508	-0.958048	0.506969	0.823161	1	722	tags=16%, list=10%, signal=17%			BYSTROEM_CORRELATED_WITH_IL5_DN	BYSTROEM_CORRELATED_WITH_IL5_DN		42	0.246988	0.933545	0.584383	0.81531	1	1258	tags=19%, list=18%, signal=23%
BIOCARTA_VDR_PATHWAY	BIOCARTA_VDR_PATHWAY		23	-0.311638	-0.957899	0.515654	0.822848	1	1590	tags=35%, list=23%, signal=45%			WP_TGFBETA_RECEPTOR_SIGNALING	WP_TGFBETA_RECEPTOR_SIGNALING		29	0.267544	0.932858	0.57377	0.816472	1	914	tags=24%, list=13%, signal=28%
REACTOME_MTORC1_MEDIATED_SIGNALLING	REACTOME_MTORC1_MEDIATED_SIGNALLING		19	-0.324621	-0.957221	0.514834	0.824022	1	2059	tags=37%, list=29%, signal=52%			SENGUPTA_NASOPHARYNGEAL_CARCINOMA_WITH_LMP1_DN	SENGUPTA_NASOPHARYNGEAL_CARCINOMA_WITH_LMP1_DN		24	0.289527	0.932709	0.558352	0.816196	1	1623	tags=42%, list=23%, signal=54%
FARMER_BREAST_CANCER_APOCRINE_VS_LUMINAL	FARMER_BREAST_CANCER_APOCRINE_VS_LUMINAL		170	-0.214679	-0.956788	0.543413	0.824539	1	1590	tags=28%, list=23%, signal=36%			PID_HNF3B_PATHWAY	PID_HNF3B_PATHWAY		21	0.291982	0.932209	0.553191	0.816882	1	778	tags=24%, list=11%, signal=27%
BIOCARTA_CREB_PATHWAY	BIOCARTA_CREB_PATHWAY		18	-0.330461	-0.956576	0.522222	0.824421	1	1109	tags=22%, list=16%, signal=26%			LEE_EARLY_T_LYMPHOCYTE_DN	LEE_EARLY_T_LYMPHOCYTE_DN		19	0.303078	0.932112	0.545852	0.816428	1	1532	tags=37%, list=22%, signal=47%
REACTOME_UNFOLDED_PROTEIN_RESPONSE_UPR	REACTOME_UNFOLDED_PROTEIN_RESPONSE_UPR		65	-0.244807	-0.954506	0.559603	0.829592	1	1890	tags=35%, list=27%, signal=48%			PID_VEGFR1_2_PATHWAY	PID_VEGFR1_2_PATHWAY		52	0.23636	0.931755	0.558537	0.816725	1	2128	tags=40%, list=30%, signal=57%
KAYO_AGING_MUSCLE_UP	KAYO_AGING_MUSCLE_UP		85	-0.235847	-0.953957	0.529781	0.83045	1	929	tags=15%, list=13%, signal=17%			MARTINEZ_RB1_AND_TP53_TARGETS_UP	MARTINEZ_RB1_AND_TP53_TARGETS_UP		337	0.176881	0.931296	0.742268	0.817327	1	1472	tags=23%, list=21%, signal=28%
REACTOME_DEGRADATION_OF_BETA_CATENIN_BY_THE_DESTRUCTION_COMPLEX	REACTOME_DEGRADATION_OF_BETA_CATENIN_BY_THE_DESTRUCTION_COMPLEX		72	-0.240547	-0.953824	0.551155	0.830105	1	1883	tags=31%, list=27%, signal=41%			REACTOME_G_ALPHA_Q_SIGNALLING_EVENTS	REACTOME_G_ALPHA_Q_SIGNALLING_EVENTS		44	0.245157	0.931155	0.566893	0.817016	1	2144	tags=45%, list=30%, signal=65%
LEE_LIVER_CANCER_DENA_UP	LEE_LIVER_CANCER_DENA_UP		32	-0.280058	-0.951491	0.533451	0.836092	1	891	tags=16%, list=13%, signal=18%			RAO_BOUND_BY_SALL4	RAO_BOUND_BY_SALL4		130	0.197535	0.930887	0.653959	0.81703	1	1634	tags=28%, list=23%, signal=36%
REACTOME_RIPK1_MEDIATED_REGULATED_NECROSIS	REACTOME_RIPK1_MEDIATED_REGULATED_NECROSIS		20	-0.318845	-0.951382	0.534843	0.835668	1	596	tags=20%, list=8%, signal=22%			BIOCARTA_GH_PATHWAY	BIOCARTA_GH_PATHWAY		15	0.323401	0.930778	0.552573	0.816653	1	1714	tags=47%, list=24%, signal=62%
WP_FAMILIAL_PARTIAL_LIPODYSTROPHY_FPLD	WP_FAMILIAL_PARTIAL_LIPODYSTROPHY_FPLD		15	-0.338	-0.950578	0.543554	0.837251	1	2023	tags=47%, list=29%, signal=65%			CHEN_LIVER_METABOLISM_QTL_CIS	CHEN_LIVER_METABOLISM_QTL_CIS		43	0.248403	0.930502	0.561404	0.816705	1	1577	tags=28%, list=22%, signal=36%
IBRAHIM_NRF2_UP	IBRAHIM_NRF2_UP		415	-0.191175	-0.950487	0.621192	0.836793	1	2238	tags=33%, list=32%, signal=46%			ADDYA_ERYTHROID_DIFFERENTIATION_BY_HEMIN	ADDYA_ERYTHROID_DIFFERENTIATION_BY_HEMIN		36	0.253921	0.930375	0.584951	0.816343	1	2013	tags=42%, list=29%, signal=58%
BILD_E2F3_ONCOGENIC_SIGNATURE	BILD_E2F3_ONCOGENIC_SIGNATURE		114	-0.224113	-0.950444	0.576523	0.836194	1	1244	tags=23%, list=18%, signal=27%			DACOSTA_UV_RESPONSE_VIA_ERCC3_TTD_UP	DACOSTA_UV_RESPONSE_VIA_ERCC3_TTD_UP		37	0.259735	0.9293	0.549528	0.818568	1	1485	tags=35%, list=21%, signal=44%
KEGG_RENAL_CELL_CARCINOMA	KEGG_RENAL_CELL_CARCINOMA		51	-0.26118	-0.949261	0.554237	0.838756	1	909	tags=20%, list=13%, signal=22%			REACTOME_SIGNALING_BY_RHO_GTPASES_MIRO_GTPASES_AND_RHOBTB3	REACTOME_SIGNALING_BY_RHO_GTPASES_MIRO_GTPASES_AND_RHOBTB3		435	0.171634	0.92917	0.760163	0.81825	1	1726	tags=26%, list=24%, signal=32%
HOFFMANN_SMALL_PRE_BII_TO_IMMATURE_B_LYMPHOCYTE_DN	HOFFMANN_SMALL_PRE_BII_TO_IMMATURE_B_LYMPHOCYTE_DN		21	-0.309382	-0.949149	0.492908	0.83834	1	1597	tags=38%, list=23%, signal=49%			GRAESSMANN_RESPONSE_TO_MC_AND_SERUM_DEPRIVATION_DN	GRAESSMANN_RESPONSE_TO_MC_AND_SERUM_DEPRIVATION_DN		45	0.242425	0.929052	0.58042	0.817864	1	1292	tags=29%, list=18%, signal=35%
COLDREN_GEFITINIB_RESISTANCE_UP	COLDREN_GEFITINIB_RESISTANCE_UP		49	-0.259657	-0.948657	0.529313	0.839029	1	1954	tags=37%, list=28%, signal=50%			REACTOME_RAF_INDEPENDENT_MAPK1_3_ACTIVATION	REACTOME_RAF_INDEPENDENT_MAPK1_3_ACTIVATION		16	0.317121	0.928474	0.552863	0.818757	1	1030	tags=31%, list=15%, signal=37%
MCCLUNG_COCAINE_REWARD_5D	MCCLUNG_COCAINE_REWARD_5D		30	-0.292968	-0.948608	0.528497	0.838438	1	922	tags=23%, list=13%, signal=27%			CASTELLANO_NRAS_TARGETS_UP	CASTELLANO_NRAS_TARGETS_UP		30	0.263466	0.928445	0.551648	0.818123	1	898	tags=27%, list=13%, signal=30%
RICKMAN_TUMOR_DIFFERENTIATED_MODERATELY_VS_POORLY_UP	RICKMAN_TUMOR_DIFFERENTIATED_MODERATELY_VS_POORLY_UP		60	-0.247963	-0.948468	0.547826	0.838104	1	814	tags=18%, list=12%, signal=21%			WP_CLEAR_CELL_RENAL_CELL_CARCINOMA_PATHWAYS	WP_CLEAR_CELL_RENAL_CELL_CARCINOMA_PATHWAYS		56	0.227711	0.928129	0.619792	0.818314	1	748	tags=20%, list=11%, signal=22%
WP_MITOCHONDRIAL_COMPLEX_I_ASSEMBLY_MODEL_OXPHOS_SYSTEM	WP_MITOCHONDRIAL_COMPLEX_I_ASSEMBLY_MODEL_OXPHOS_SYSTEM		43	-0.265159	-0.948459	0.518395	0.837405	1	2126	tags=44%, list=30%, signal=63%			KEGG_GLYCEROPHOSPHOLIPID_METABOLISM	KEGG_GLYCEROPHOSPHOLIPID_METABOLISM		40	0.246156	0.927721	0.55641	0.818694	1	1017	tags=23%, list=14%, signal=26%
WP_EXTRACELLULAR_VESICLEMEDIATED_SIGNALING_IN_RECIPIENT_CELLS	WP_EXTRACELLULAR_VESICLEMEDIATED_SIGNALING_IN_RECIPIENT_CELLS		19	-0.317824	-0.947777	0.535842	0.838635	1	469	tags=16%, list=7%, signal=17%			EPPERT_HSC_R	EPPERT_HSC_R		59	0.231113	0.927698	0.571429	0.818055	1	1601	tags=29%, list=23%, signal=37%
REACTOME_ABERRANT_REGULATION_OF_MITOTIC_EXIT_IN_CANCER_DUE_TO_RB1_DEFECTS	REACTOME_ABERRANT_REGULATION_OF_MITOTIC_EXIT_IN_CANCER_DUE_TO_RB1_DEFECTS		18	-0.319771	-0.947279	0.56044	0.839314	1	2224	tags=50%, list=32%, signal=73%			JAZAG_TGFB1_SIGNALING_UP	JAZAG_TGFB1_SIGNALING_UP		58	0.226328	0.927261	0.604839	0.8186	1	1581	tags=28%, list=22%, signal=35%
WP_TARGET_OF_RAPAMYCIN_TOR_SIGNALING	WP_TARGET_OF_RAPAMYCIN_TOR_SIGNALING		25	-0.30399	-0.947087	0.545781	0.839177	1	1419	tags=32%, list=20%, signal=40%			KEGG_PHOSPHATIDYLINOSITOL_SIGNALING_SYSTEM	KEGG_PHOSPHATIDYLINOSITOL_SIGNALING_SYSTEM		40	0.241517	0.926477	0.589806	0.819963	1	2211	tags=48%, list=31%, signal=69%
WANG_LMO4_TARGETS_UP	WANG_LMO4_TARGETS_UP		244	-0.200181	-0.946894	0.611033	0.838956	1	1338	tags=22%, list=19%, signal=26%			WILCOX_RESPONSE_TO_PROGESTERONE_DN	WILCOX_RESPONSE_TO_PROGESTERONE_DN		19	0.305541	0.926192	0.577011	0.819989	1	1858	tags=47%, list=26%, signal=64%
KIM_ALL_DISORDERS_CALB1_CORR_UP	KIM_ALL_DISORDERS_CALB1_CORR_UP		359	-0.192479	-0.946443	0.623816	0.839524	1	1807	tags=27%, list=26%, signal=34%			REACTOME_CDC42_GTPASE_CYCLE	REACTOME_CDC42_GTPASE_CYCLE		79	0.211986	0.925786	0.615584	0.820384	1	1870	tags=29%, list=27%, signal=39%
REACTOME_MITOTIC_G2_G2_M_PHASES	REACTOME_MITOTIC_G2_G2_M_PHASES		154	-0.212785	-0.945624	0.580938	0.841071	1	1974	tags=32%, list=28%, signal=43%			HAN_SATB1_TARGETS_DN	HAN_SATB1_TARGETS_DN		185	0.188838	0.925617	0.689441	0.820155	1	1787	tags=30%, list=25%, signal=39%
AMIT_SERUM_RESPONSE_480_MCF10A	AMIT_SERUM_RESPONSE_480_MCF10A		20	-0.313041	-0.945183	0.515206	0.84164	1	1060	tags=30%, list=15%, signal=35%			UEDA_CENTRAL_CLOCK	UEDA_CENTRAL_CLOCK		55	0.229598	0.925547	0.623116	0.819649	1	311	tags=9%, list=4%, signal=9%
SASSON_RESPONSE_TO_FORSKOLIN_UP	SASSON_RESPONSE_TO_FORSKOLIN_UP		54	-0.250986	-0.945042	0.5328	0.841303	1	728	tags=15%, list=10%, signal=16%			HANN_RESISTANCE_TO_BCL2_INHIBITOR_DN	HANN_RESISTANCE_TO_BCL2_INHIBITOR_DN		17	0.296693	0.925172	0.585882	0.819999	1	1484	tags=47%, list=21%, signal=59%
BAELDE_DIABETIC_NEPHROPATHY_DN	BAELDE_DIABETIC_NEPHROPATHY_DN		260	-0.197956	-0.94458	0.604017	0.841884	1	2048	tags=35%, list=29%, signal=47%			REACTOME_SEMAPHORIN_INTERACTIONS	REACTOME_SEMAPHORIN_INTERACTIONS		31	0.270094	0.924549	0.562802	0.820922	1	1868	tags=35%, list=27%, signal=48%
REACTOME_DNA_REPLICATION_PRE_INITIATION	REACTOME_DNA_REPLICATION_PRE_INITIATION		85	-0.236687	-0.944371	0.549669	0.841754	1	2032	tags=29%, list=29%, signal=41%			RODWELL_AGING_KIDNEY_NO_BLOOD_DN	RODWELL_AGING_KIDNEY_NO_BLOOD_DN		77	0.217172	0.923964	0.600592	0.82182	1	720	tags=16%, list=10%, signal=17%
RUTELLA_RESPONSE_TO_HGF_VS_CSF2RB_AND_IL4_UP	RUTELLA_RESPONSE_TO_HGF_VS_CSF2RB_AND_IL4_UP		213	-0.205022	-0.943223	0.613861	0.844199	1	476	tags=10%, list=7%, signal=11%			BLANCO_MELO_COVID19_SARS_COV_2_INFECTION_A594_CELLS_DN	BLANCO_MELO_COVID19_SARS_COV_2_INFECTION_A594_CELLS_DN		23	0.289278	0.922986	0.57377	0.823722	1	466	tags=17%, list=7%, signal=19%
WP_TUMOR_SUPPRESSOR_ACTIVITY_OF_SMARCB1	WP_TUMOR_SUPPRESSOR_ACTIVITY_OF_SMARCB1		22	-0.31236	-0.943042	0.56314	0.843997	1	1600	tags=36%, list=23%, signal=47%			VERHAAK_GLIOBLASTOMA_PRONEURAL	VERHAAK_GLIOBLASTOMA_PRONEURAL		55	0.230699	0.922308	0.641161	0.824875	1	1665	tags=31%, list=24%, signal=40%
KYNG_WERNER_SYNDROM_AND_NORMAL_AGING_DN	KYNG_WERNER_SYNDROM_AND_NORMAL_AGING_DN		117	-0.220223	-0.942858	0.598413	0.843784	1	1443	tags=21%, list=20%, signal=26%			REACTOME_TRANSCRIPTIONAL_REGULATION_BY_RUNX2	REACTOME_TRANSCRIPTIONAL_REGULATION_BY_RUNX2		85	0.209448	0.92142	0.632979	0.826573	1	922	tags=16%, list=13%, signal=19%
SHEPARD_BMYB_MORPHOLINO_UP	SHEPARD_BMYB_MORPHOLINO_UP		130	-0.21604	-0.941997	0.586103	0.845428	1	2131	tags=35%, list=30%, signal=50%			SWEET_KRAS_TARGETS_DN	SWEET_KRAS_TARGETS_DN		37	0.249288	0.921113	0.599078	0.826664	1	1731	tags=41%, list=25%, signal=53%
DUTERTRE_ESTRADIOL_RESPONSE_24HR_UP	DUTERTRE_ESTRADIOL_RESPONSE_24HR_UP		228	-0.201476	-0.941901	0.598315	0.844984	1	1657	tags=23%, list=24%, signal=29%			REACTOME_SUMOYLATION_OF_TRANSCRIPTION_COFACTORS	REACTOME_SUMOYLATION_OF_TRANSCRIPTION_COFACTORS		32	0.259438	0.920392	0.587952	0.827868	1	2236	tags=34%, list=32%, signal=50%
VANDESLUIS_COMMD1_TARGETS_GROUP_3_UP	VANDESLUIS_COMMD1_TARGETS_GROUP_3_UP		38	-0.272159	-0.941839	0.565574	0.844436	1	1237	tags=26%, list=18%, signal=32%			SUNG_METASTASIS_STROMA_UP	SUNG_METASTASIS_STROMA_UP		61	0.220555	0.920038	0.620779	0.828085	1	2194	tags=46%, list=31%, signal=66%
REACTOME_GLUTATHIONE_CONJUGATION	REACTOME_GLUTATHIONE_CONJUGATION		15	-0.340864	-0.941688	0.51197	0.844139	1	941	tags=27%, list=13%, signal=31%			HELLEBREKERS_SILENCED_DURING_TUMOR_ANGIOGENESIS	HELLEBREKERS_SILENCED_DURING_TUMOR_ANGIOGENESIS		27	0.271568	0.919974	0.589499	0.827553	1	1916	tags=41%, list=27%, signal=56%
HOLLMANN_APOPTOSIS_VIA_CD40_UP	HOLLMANN_APOPTOSIS_VIA_CD40_UP		131	-0.215611	-0.941417	0.589372	0.844163	1	1975	tags=34%, list=28%, signal=47%			KAUFFMANN_DNA_REPAIR_GENES	KAUFFMANN_DNA_REPAIR_GENES		154	0.190257	0.919377	0.700297	0.828401	1	931	tags=15%, list=13%, signal=17%
REACTOME_METABOLISM_OF_FAT_SOLUBLE_VITAMINS	REACTOME_METABOLISM_OF_FAT_SOLUBLE_VITAMINS		17	-0.32737	-0.941222	0.529197	0.843983	1	311	tags=18%, list=4%, signal=18%			LANDIS_ERBB2_BREAST_TUMORS_324_UP	LANDIS_ERBB2_BREAST_TUMORS_324_UP		110	0.201094	0.918534	0.655977	0.829924	1	1926	tags=35%, list=27%, signal=48%
TANAKA_METHYLATED_IN_ESOPHAGEAL_CARCINOMA	TANAKA_METHYLATED_IN_ESOPHAGEAL_CARCINOMA		29	-0.288512	-0.941052	0.535649	0.843756	1	527	tags=14%, list=7%, signal=15%			WP_SELENIUM_MICRONUTRIENT_NETWORK	WP_SELENIUM_MICRONUTRIENT_NETWORK		36	0.255237	0.918285	0.586288	0.829869	1	1389	tags=31%, list=20%, signal=38%
CHIARADONNA_NEOPLASTIC_TRANSFORMATION_KRAS_CDC25_UP	CHIARADONNA_NEOPLASTIC_TRANSFORMATION_KRAS_CDC25_UP		41	-0.265505	-0.940821	0.565724	0.84366	1	1718	tags=32%, list=24%, signal=42%			PYEON_CANCER_HEAD_AND_NECK_VS_CERVICAL_UP	PYEON_CANCER_HEAD_AND_NECK_VS_CERVICAL_UP		134	0.193947	0.917009	0.701705	0.832577	1	1764	tags=31%, list=25%, signal=40%
REACTOME_PERK_REGULATES_GENE_EXPRESSION	REACTOME_PERK_REGULATES_GENE_EXPRESSION		24	-0.302145	-0.940618	0.527434	0.843508	1	2037	tags=46%, list=29%, signal=64%			ROSS_AML_WITH_AML1_ETO_FUSION	ROSS_AML_WITH_AML1_ETO_FUSION		30	0.261657	0.916237	0.591422	0.83397	1	912	tags=20%, list=13%, signal=23%
MANNE_COVID19_NONICU_VS_HEALTHY_DONOR_PLATELETS_UP	MANNE_COVID19_NONICU_VS_HEALTHY_DONOR_PLATELETS_UP		49	-0.258712	-0.939886	0.551724	0.844871	1	1038	tags=22%, list=15%, signal=26%			SENESE_HDAC1_AND_HDAC2_TARGETS_UP	SENESE_HDAC1_AND_HDAC2_TARGETS_UP		106	0.20335	0.915774	0.660112	0.834503	1	810	tags=16%, list=11%, signal=18%
GHANDHI_BYSTANDER_IRRADIATION_UP	GHANDHI_BYSTANDER_IRRADIATION_UP		26	-0.294917	-0.939608	0.551095	0.844933	1	765	tags=19%, list=11%, signal=21%			DORSAM_HOXA9_TARGETS_UP	DORSAM_HOXA9_TARGETS_UP		30	0.270427	0.915282	0.566986	0.835099	1	2116	tags=50%, list=30%, signal=71%
WAMUNYOKOLI_OVARIAN_CANCER_GRADES_1_2_UP	WAMUNYOKOLI_OVARIAN_CANCER_GRADES_1_2_UP		96	-0.225912	-0.939593	0.592535	0.844259	1	1357	tags=24%, list=19%, signal=29%			REACTOME_CYCLIN_D_ASSOCIATED_EVENTS_IN_G1	REACTOME_CYCLIN_D_ASSOCIATED_EVENTS_IN_G1		40	0.248312	0.914762	0.614118	0.8358	1	674	tags=15%, list=10%, signal=16%
NIKOLSKY_MUTATED_AND_AMPLIFIED_IN_BREAST_CANCER	NIKOLSKY_MUTATED_AND_AMPLIFIED_IN_BREAST_CANCER		36	-0.274281	-0.939494	0.549296	0.843818	1	1349	tags=19%, list=19%, signal=24%			REACTOME_IRS_MEDIATED_SIGNALLING	REACTOME_IRS_MEDIATED_SIGNALLING		18	0.300742	0.91399	0.548729	0.837136	1	2127	tags=56%, list=30%, signal=79%
MA_MYELOID_DIFFERENTIATION_UP	MA_MYELOID_DIFFERENTIATION_UP		26	-0.298622	-0.938319	0.537919	0.84629	1	1072	tags=27%, list=15%, signal=32%			WP_MICROTUBULE_CYTOSKELETON_REGULATION	WP_MICROTUBULE_CYTOSKELETON_REGULATION		35	0.251004	0.913686	0.598624	0.83719	1	2436	tags=43%, list=35%, signal=65%
LINDGREN_BLADDER_CANCER_CLUSTER_3_UP	LINDGREN_BLADDER_CANCER_CLUSTER_3_UP		238	-0.19952	-0.938089	0.625714	0.846217	1	1747	tags=27%, list=25%, signal=35%			BIOCARTA_TCR_PATHWAY	BIOCARTA_TCR_PATHWAY		25	0.275426	0.913175	0.553531	0.83786	1	2111	tags=44%, list=30%, signal=63%
PID_ALK1_PATHWAY	PID_ALK1_PATHWAY		17	-0.325679	-0.938019	0.556159	0.845706	1	1360	tags=29%, list=19%, signal=36%			DASU_IL6_SIGNALING_SCAR_UP	DASU_IL6_SIGNALING_SCAR_UP		21	0.288093	0.912487	0.565012	0.839009	1	922	tags=29%, list=13%, signal=33%
REACTOME_N_GLYCAN_TRIMMING_IN_THE_ER_AND_CALNEXIN_CALRETICULIN_CYCLE	REACTOME_N_GLYCAN_TRIMMING_IN_THE_ER_AND_CALNEXIN_CALRETICULIN_CYCLE		30	-0.281189	-0.937538	0.552316	0.846335	1	992	tags=20%, list=14%, signal=23%			HUANG_DASATINIB_RESISTANCE_DN	HUANG_DASATINIB_RESISTANCE_DN		37	0.24902	0.911864	0.616798	0.839928	1	1054	tags=24%, list=15%, signal=28%
WP_COMPLEMENT_SYSTEM	WP_COMPLEMENT_SYSTEM		19	-0.31939	-0.937271	0.537037	0.846391	1	993	tags=21%, list=14%, signal=24%			LEE_CALORIE_RESTRICTION_NEOCORTEX_UP	LEE_CALORIE_RESTRICTION_NEOCORTEX_UP		32	0.250166	0.911719	0.61678	0.83958	1	215	tags=9%, list=3%, signal=10%
POMEROY_MEDULLOBLASTOMA_DESMOPLASIC_VS_CLASSIC_UP	POMEROY_MEDULLOBLASTOMA_DESMOPLASIC_VS_CLASSIC_UP		33	-0.277675	-0.936938	0.572664	0.846605	1	973	tags=21%, list=14%, signal=24%			KEGG_ENDOMETRIAL_CANCER	KEGG_ENDOMETRIAL_CANCER		37	0.248502	0.911562	0.591346	0.839305	1	2504	tags=57%, list=36%, signal=88%
ROSS_AML_WITH_MLL_FUSIONS	ROSS_AML_WITH_MLL_FUSIONS		35	-0.275458	-0.936054	0.543333	0.848347	1	378	tags=11%, list=5%, signal=12%			BOSCO_ALLERGEN_INDUCED_TH2_ASSOCIATED_MODULE	BOSCO_ALLERGEN_INDUCED_TH2_ASSOCIATED_MODULE		67	0.217884	0.911224	0.635922	0.839511	1	2314	tags=48%, list=33%, signal=70%
MIDORIKAWA_AMPLIFIED_IN_LIVER_CANCER	MIDORIKAWA_AMPLIFIED_IN_LIVER_CANCER		30	-0.28371	-0.93533	0.5875	0.849686	1	1360	tags=27%, list=19%, signal=33%			YAO_TEMPORAL_RESPONSE_TO_PROGESTERONE_CLUSTER_8	YAO_TEMPORAL_RESPONSE_TO_PROGESTERONE_CLUSTER_8		29	0.262809	0.910968	0.615925	0.839446	1	605	tags=17%, list=9%, signal=19%
MARKEY_RB1_CHRONIC_LOF_UP	MARKEY_RB1_CHRONIC_LOF_UP		73	-0.237535	-0.933281	0.566069	0.854667	1	1409	tags=23%, list=20%, signal=29%			GARGALOVIC_RESPONSE_TO_OXIDIZED_PHOSPHOLIPIDS_MAGENTA_UP	GARGALOVIC_RESPONSE_TO_OXIDIZED_PHOSPHOLIPIDS_MAGENTA_UP		19	0.297002	0.910548	0.580713	0.839877	1	1956	tags=53%, list=28%, signal=73%
DELYS_THYROID_CANCER_DN	DELYS_THYROID_CANCER_DN		60	-0.242682	-0.932845	0.567388	0.855135	1	765	tags=17%, list=11%, signal=19%			WP_ENERGY_METABOLISM	WP_ENERGY_METABOLISM		31	0.263775	0.910322	0.620525	0.839746	1	1532	tags=26%, list=22%, signal=33%
OKUMURA_INFLAMMATORY_RESPONSE_LPS	OKUMURA_INFLAMMATORY_RESPONSE_LPS		88	-0.225693	-0.932339	0.610749	0.855767	1	923	tags=16%, list=13%, signal=18%			WP_SPINAL_CORD_INJURY	WP_SPINAL_CORD_INJURY		45	0.233268	0.910215	0.615752	0.839285	1	1383	tags=29%, list=20%, signal=36%
REACTOME_SIGNALING_BY_FGFR1	REACTOME_SIGNALING_BY_FGFR1		26	-0.296251	-0.932132	0.542496	0.855631	1	782	tags=19%, list=11%, signal=22%			ELLWOOD_MYC_TARGETS_DN	ELLWOOD_MYC_TARGETS_DN		28	0.267719	0.909588	0.590698	0.84019	1	1270	tags=29%, list=18%, signal=35%
REACTOME_NEGATIVE_REGULATION_OF_FGFR2_SIGNALING	REACTOME_NEGATIVE_REGULATION_OF_FGFR2_SIGNALING		16	-0.326724	-0.931282	0.553792	0.857167	1	1755	tags=38%, list=25%, signal=50%			BILBAN_B_CLL_LPL_DN	BILBAN_B_CLL_LPL_DN		21	0.292261	0.909525	0.601449	0.839663	1	183	tags=14%, list=3%, signal=15%
WANG_TARGETS_OF_MLL_CBP_FUSION_UP	WANG_TARGETS_OF_MLL_CBP_FUSION_UP		19	-0.31039	-0.931201	0.561567	0.856657	1	2000	tags=37%, list=28%, signal=51%			REACTOME_DOWNREGULATION_OF_ERBB2_SIGNALING	REACTOME_DOWNREGULATION_OF_ERBB2_SIGNALING		18	0.301607	0.909496	0.597674	0.839042	1	1003	tags=28%, list=14%, signal=32%
WILCOX_RESPONSE_TO_PROGESTERONE_UP	WILCOX_RESPONSE_TO_PROGESTERONE_UP		95	-0.224617	-0.930848	0.616114	0.856907	1	1710	tags=31%, list=24%, signal=40%			REACTOME_SIGNALING_BY_TGFB_FAMILY_MEMBERS	REACTOME_SIGNALING_BY_TGFB_FAMILY_MEMBERS		74	0.213095	0.908098	0.656716	0.842019	1	946	tags=19%, list=13%, signal=22%
GENTILE_UV_RESPONSE_CLUSTER_D6	GENTILE_UV_RESPONSE_CLUSTER_D6		25	-0.297008	-0.93041	0.593346	0.857398	1	742	tags=20%, list=11%, signal=22%			PID_FCER1_PATHWAY	PID_FCER1_PATHWAY		31	0.258882	0.907015	0.607565	0.844099	1	2111	tags=39%, list=30%, signal=55%
REACTOME_METABOLISM_OF_VITAMINS_AND_COFACTORS	REACTOME_METABOLISM_OF_VITAMINS_AND_COFACTORS		79	-0.232832	-0.930164	0.596059	0.85735	1	1050	tags=19%, list=15%, signal=22%			SIG_INSULIN_RECEPTOR_PATHWAY_IN_CARDIAC_MYOCYTES	SIG_INSULIN_RECEPTOR_PATHWAY_IN_CARDIAC_MYOCYTES		41	0.240626	0.906654	0.626794	0.844362	1	1714	tags=32%, list=24%, signal=42%
WAKABAYASHI_ADIPOGENESIS_PPARG_RXRA_BOUND_WITH_H4K20ME1_MARK	WAKABAYASHI_ADIPOGENESIS_PPARG_RXRA_BOUND_WITH_H4K20ME1_MARK		100	-0.221532	-0.929778	0.610092	0.857704	1	1129	tags=21%, list=16%, signal=25%			REACTOME_G2_M_DNA_DAMAGE_CHECKPOINT	REACTOME_G2_M_DNA_DAMAGE_CHECKPOINT		53	0.226265	0.905944	0.682382	0.845506	1	1903	tags=36%, list=27%, signal=49%
LI_WILMS_TUMOR_VS_FETAL_KIDNEY_1_UP	LI_WILMS_TUMOR_VS_FETAL_KIDNEY_1_UP		99	-0.222658	-0.929609	0.621019	0.857425	1	795	tags=16%, list=11%, signal=18%			MARTINEZ_RB1_TARGETS_UP	MARTINEZ_RB1_TARGETS_UP		400	0.168961	0.904661	0.821138	0.848206	1	1564	tags=24%, list=22%, signal=29%
WP_NONALCOHOLIC_FATTY_LIVER_DISEASE	WP_NONALCOHOLIC_FATTY_LIVER_DISEASE		106	-0.221417	-0.928425	0.604006	0.86002	1	1569	tags=28%, list=22%, signal=36%			ALONSO_METASTASIS_EMT_UP	ALONSO_METASTASIS_EMT_UP		22	0.281836	0.903183	0.583924	0.851379	1	1053	tags=27%, list=15%, signal=32%
LEIN_MIDBRAIN_MARKERS	LEIN_MIDBRAIN_MARKERS		28	-0.286527	-0.928165	0.557319	0.859959	1	631	tags=21%, list=9%, signal=23%			FIGUEROA_AML_METHYLATION_CLUSTER_7_UP	FIGUEROA_AML_METHYLATION_CLUSTER_7_UP		56	0.223372	0.903013	0.647815	0.851128	1	2275	tags=43%, list=32%, signal=63%
REACTOME_NEGATIVE_REGULATION_OF_FGFR1_SIGNALING	REACTOME_NEGATIVE_REGULATION_OF_FGFR1_SIGNALING		16	-0.326724	-0.927094	0.578947	0.862188	1	1755	tags=38%, list=25%, signal=50%			BIOCARTA_ALK_PATHWAY	BIOCARTA_ALK_PATHWAY		18	0.294429	0.902892	0.604598	0.850732	1	2342	tags=50%, list=33%, signal=75%
YAGI_AML_RELAPSE_PROGNOSIS	YAGI_AML_RELAPSE_PROGNOSIS		26	-0.292332	-0.927064	0.554196	0.861564	1	1782	tags=31%, list=25%, signal=41%			KEGG_FC_EPSILON_RI_SIGNALING_PATHWAY	KEGG_FC_EPSILON_RI_SIGNALING_PATHWAY		32	0.257053	0.902757	0.622727	0.850379	1	2127	tags=41%, list=30%, signal=58%
SAMOLS_TARGETS_OF_KHSV_MIRNAS_DN	SAMOLS_TARGETS_OF_KHSV_MIRNAS_DN		24	-0.290999	-0.926611	0.557292	0.862108	1	1466	tags=29%, list=21%, signal=37%			KYNG_WERNER_SYNDROM_AND_NORMAL_AGING_UP	KYNG_WERNER_SYNDROM_AND_NORMAL_AGING_UP		49	0.232037	0.902742	0.644156	0.849703	1	684	tags=14%, list=10%, signal=16%
PACHER_TARGETS_OF_IGF1_AND_IGF2_UP	PACHER_TARGETS_OF_IGF1_AND_IGF2_UP		17	-0.325297	-0.926519	0.566071	0.861652	1	1892	tags=41%, list=27%, signal=56%			REN_ALVEOLAR_RHABDOMYOSARCOMA_DN	REN_ALVEOLAR_RHABDOMYOSARCOMA_DN		283	0.175064	0.902703	0.809689	0.849093	1	1139	tags=18%, list=16%, signal=21%
REACTOME_RESPONSE_OF_MTB_TO_PHAGOCYTOSIS	REACTOME_RESPONSE_OF_MTB_TO_PHAGOCYTOSIS		17	-0.319553	-0.926165	0.559353	0.861882	1	1665	tags=35%, list=24%, signal=46%			BECKER_TAMOXIFEN_RESISTANCE_DN	BECKER_TAMOXIFEN_RESISTANCE_DN		33	0.254169	0.9018	0.588235	0.850673	1	207	tags=12%, list=3%, signal=12%
KEGG_CHEMOKINE_SIGNALING_PATHWAY	KEGG_CHEMOKINE_SIGNALING_PATHWAY		74	-0.232708	-0.925685	0.613636	0.862483	1	231	tags=8%, list=3%, signal=8%			REACTOME_SYNTHESIS_OF_PC	REACTOME_SYNTHESIS_OF_PC		15	0.306311	0.901642	0.592105	0.850405	1	919	tags=20%, list=13%, signal=23%
RUAN_RESPONSE_TO_TNF_DN	RUAN_RESPONSE_TO_TNF_DN		40	-0.261501	-0.925227	0.573356	0.86297	1	1339	tags=30%, list=19%, signal=37%			WHITFIELD_CELL_CYCLE_G2	WHITFIELD_CELL_CYCLE_G2		119	0.195231	0.901093	0.69914	0.851114	1	1689	tags=25%, list=24%, signal=33%
FIRESTEIN_CTNNB1_PATHWAY	FIRESTEIN_CTNNB1_PATHWAY		21	-0.311915	-0.925181	0.570397	0.862378	1	937	tags=29%, list=13%, signal=33%			ONO_FOXP3_TARGETS_DN	ONO_FOXP3_TARGETS_DN		16	0.30379	0.900871	0.605096	0.850988	1	6	tags=6%, list=0%, signal=6%
SHETH_LIVER_CANCER_VS_TXNIP_LOSS_PAM3	SHETH_LIVER_CANCER_VS_TXNIP_LOSS_PAM3		34	-0.270932	-0.924575	0.588653	0.863275	1	575	tags=15%, list=8%, signal=16%			TIEN_INTESTINE_PROBIOTICS_2HR_DN	TIEN_INTESTINE_PROBIOTICS_2HR_DN		63	0.219053	0.900415	0.654639	0.851519	1	1101	tags=22%, list=16%, signal=26%
CHEOK_RESPONSE_TO_MERCAPTOPURINE_AND_HD_MTX_DN	CHEOK_RESPONSE_TO_MERCAPTOPURINE_AND_HD_MTX_DN		19	-0.310038	-0.923728	0.584838	0.864877	1	1471	tags=32%, list=21%, signal=40%			RIZKI_TUMOR_INVASIVENESS_3D_UP	RIZKI_TUMOR_INVASIVENESS_3D_UP		94	0.202348	0.900151	0.67268	0.851485	1	1492	tags=24%, list=21%, signal=31%
REACTOME_TRANSLOCATION_OF_SLC2A4_GLUT4_TO_THE_PLASMA_MEMBRANE	REACTOME_TRANSLOCATION_OF_SLC2A4_GLUT4_TO_THE_PLASMA_MEMBRANE		48	-0.254487	-0.923466	0.599018	0.864854	1	2568	tags=50%, list=36%, signal=78%			BARIS_THYROID_CANCER_DN	BARIS_THYROID_CANCER_DN		41	0.242034	0.899583	0.639618	0.852231	1	1325	tags=32%, list=19%, signal=39%
MULLIGHAN_MLL_SIGNATURE_1_DN	MULLIGHAN_MLL_SIGNATURE_1_DN		110	-0.21582	-0.923403	0.628571	0.864313	1	1473	tags=25%, list=21%, signal=32%			DOUGLAS_BMI1_TARGETS_DN	DOUGLAS_BMI1_TARGETS_DN		180	0.183639	0.898799	0.747801	0.853485	1	1139	tags=21%, list=16%, signal=24%
NIKOLSKY_BREAST_CANCER_17Q21_Q25_AMPLICON	NIKOLSKY_BREAST_CANCER_17Q21_Q25_AMPLICON		136	-0.210633	-0.923257	0.650231	0.863998	1	1281	tags=20%, list=18%, signal=24%			REACTOME_DNA_REPAIR	REACTOME_DNA_REPAIR		209	0.177747	0.89843	0.807808	0.85376	1	1302	tags=21%, list=18%, signal=24%
HERNANDEZ_ABERRANT_MITOSIS_BY_DOCETACEL_2NM_UP	HERNANDEZ_ABERRANT_MITOSIS_BY_DOCETACEL_2NM_UP		21	-0.3113	-0.92274	0.59115	0.864678	1	863	tags=24%, list=12%, signal=27%			REACTOME_AMYLOID_FIBER_FORMATION	REACTOME_AMYLOID_FIBER_FORMATION		27	0.266636	0.897838	0.599503	0.854602	1	626	tags=22%, list=9%, signal=24%
REACTOME_KINESINS	REACTOME_KINESINS		31	-0.279761	-0.921272	0.573604	0.867958	1	262	tags=10%, list=4%, signal=10%			REACTOME_NR1H2_AND_NR1H3_MEDIATED_SIGNALING	REACTOME_NR1H2_AND_NR1H3_MEDIATED_SIGNALING		26	0.26956	0.897654	0.623529	0.854389	1	748	tags=23%, list=11%, signal=26%
MAHAJAN_RESPONSE_TO_IL1A_UP	MAHAJAN_RESPONSE_TO_IL1A_UP		25	-0.287216	-0.921267	0.570952	0.867255	1	906	tags=24%, list=13%, signal=27%			WP_TOLLLIKE_RECEPTOR_SIGNALING_RELATED_TO_MYD88	WP_TOLLLIKE_RECEPTOR_SIGNALING_RELATED_TO_MYD88		16	0.304444	0.897617	0.588889	0.853801	1	1662	tags=31%, list=24%, signal=41%
PID_HIF2PATHWAY	PID_HIF2PATHWAY		25	-0.297184	-0.920938	0.564602	0.867388	1	1370	tags=32%, list=19%, signal=40%			KESHELAVA_MULTIPLE_DRUG_RESISTANCE	KESHELAVA_MULTIPLE_DRUG_RESISTANCE		41	0.242273	0.897608	0.637002	0.853125	1	1692	tags=37%, list=24%, signal=48%
BAE_BRCA1_TARGETS_UP	BAE_BRCA1_TARGETS_UP		49	-0.25078	-0.920519	0.58087	0.867814	1	1980	tags=35%, list=28%, signal=48%			IVANOVA_HEMATOPOIESIS_STEM_CELL_AND_PROGENITOR	IVANOVA_HEMATOPOIESIS_STEM_CELL_AND_PROGENITOR		249	0.175849	0.897571	0.803571	0.852515	1	1199	tags=19%, list=17%, signal=22%
BIOCARTA_STRESS_PATHWAY	BIOCARTA_STRESS_PATHWAY		18	-0.320476	-0.920508	0.56203	0.867132	1	1457	tags=33%, list=21%, signal=42%			REACTOME_MEMBRANE_TRAFFICKING	REACTOME_MEMBRANE_TRAFFICKING		406	0.166126	0.89746	0.872881	0.852108	1	1739	tags=26%, list=25%, signal=32%
KEGG_BLADDER_CANCER	KEGG_BLADDER_CANCER		26	-0.28275	-0.92049	0.577123	0.866467	1	916	tags=23%, list=13%, signal=26%			GRYDER_PAX3FOXO1_ENHANCERS_KO_DOWN	GRYDER_PAX3FOXO1_ENHANCERS_KO_DOWN		247	0.177185	0.897164	0.798635	0.852141	1	1348	tags=21%, list=19%, signal=25%
MOLENAAR_TARGETS_OF_CCND1_AND_CDK4_DN	MOLENAAR_TARGETS_OF_CCND1_AND_CDK4_DN		46	-0.253912	-0.920232	0.594828	0.86646	1	762	tags=13%, list=11%, signal=15%			KAYO_CALORIE_RESTRICTION_MUSCLE_UP	KAYO_CALORIE_RESTRICTION_MUSCLE_UP		38	0.244521	0.896843	0.639903	0.85228	1	1320	tags=32%, list=19%, signal=39%
ICHIBA_GRAFT_VERSUS_HOST_DISEASE_35D_UP	ICHIBA_GRAFT_VERSUS_HOST_DISEASE_35D_UP		50	-0.249311	-0.919924	0.56446	0.866604	1	891	tags=18%, list=13%, signal=20%			REACTOME_RHOC_GTPASE_CYCLE	REACTOME_RHOC_GTPASE_CYCLE		53	0.225255	0.895939	0.649758	0.853859	1	2163	tags=40%, list=31%, signal=57%
HOFFMANN_LARGE_TO_SMALL_PRE_BII_LYMPHOCYTE_UP	HOFFMANN_LARGE_TO_SMALL_PRE_BII_LYMPHOCYTE_UP		134	-0.209036	-0.919884	0.639017	0.866	1	2225	tags=36%, list=32%, signal=51%			EGUCHI_CELL_CYCLE_RB1_TARGETS	EGUCHI_CELL_CYCLE_RB1_TARGETS		22	0.27705	0.895918	0.624176	0.853213	1	5099	tags=100%, list=72%, signal=361%
ENK_UV_RESPONSE_KERATINOCYTE_DN	ENK_UV_RESPONSE_KERATINOCYTE_DN		379	-0.186403	-0.919858	0.70788	0.865368	1	2047	tags=29%, list=29%, signal=39%			CROMER_TUMORIGENESIS_DN	CROMER_TUMORIGENESIS_DN		15	0.315523	0.895269	0.601336	0.854173	1	646	tags=20%, list=9%, signal=22%
REACTOME_SUMOYLATION_OF_RNA_BINDING_PROTEINS	REACTOME_SUMOYLATION_OF_RNA_BINDING_PROTEINS		37	-0.267788	-0.919613	0.56338	0.86531	1	2181	tags=35%, list=31%, signal=51%			WAMUNYOKOLI_OVARIAN_CANCER_LMP_DN	WAMUNYOKOLI_OVARIAN_CANCER_LMP_DN		96	0.203323	0.895169	0.685393	0.853747	1	1429	tags=23%, list=20%, signal=28%
REACTOME_PCNA_DEPENDENT_LONG_PATCH_BASE_EXCISION_REPAIR	REACTOME_PCNA_DEPENDENT_LONG_PATCH_BASE_EXCISION_REPAIR		19	-0.314409	-0.91938	0.582577	0.865231	1	2746	tags=53%, list=39%, signal=86%			FOSTER_TOLERANT_MACROPHAGE_UP	FOSTER_TOLERANT_MACROPHAGE_UP		63	0.219849	0.894932	0.657431	0.853635	1	1602	tags=29%, list=23%, signal=37%
SCHAEFFER_PROSTATE_DEVELOPMENT_12HR_UP	SCHAEFFER_PROSTATE_DEVELOPMENT_12HR_UP		40	-0.261311	-0.9193	0.58124	0.864743	1	676	tags=15%, list=10%, signal=16%			MARTINEZ_TP53_TARGETS_UP	MARTINEZ_TP53_TARGETS_UP		341	0.167838	0.894668	0.867924	0.853593	1	2184	tags=35%, list=31%, signal=49%
MEBARKI_HCC_PROGENITOR_FZD8CRD_UP	MEBARKI_HCC_PROGENITOR_FZD8CRD_UP		304	-0.191072	-0.919163	0.707692	0.864398	1	1657	tags=24%, list=24%, signal=30%			LIAO_HAVE_SOX4_BINDING_SITES	LIAO_HAVE_SOX4_BINDING_SITES		22	0.2707	0.894655	0.626966	0.852935	1	550	tags=14%, list=8%, signal=15%
EBAUER_TARGETS_OF_PAX3_FOXO1_FUSION_UP	EBAUER_TARGETS_OF_PAX3_FOXO1_FUSION_UP		60	-0.240574	-0.919056	0.61882	0.863979	1	1470	tags=32%, list=21%, signal=40%			REACTOME_RHOG_GTPASE_CYCLE	REACTOME_RHOG_GTPASE_CYCLE		51	0.225221	0.894052	0.657343	0.85376	1	1523	tags=27%, list=22%, signal=35%
ZHANG_ANTIVIRAL_RESPONSE_TO_RIBAVIRIN_DN	ZHANG_ANTIVIRAL_RESPONSE_TO_RIBAVIRIN_DN		22	-0.297138	-0.918728	0.587074	0.86414	1	303	tags=14%, list=4%, signal=14%			REACTOME_INSULIN_RECEPTOR_SIGNALLING_CASCADE	REACTOME_INSULIN_RECEPTOR_SIGNALLING_CASCADE		21	0.279638	0.893929	0.618932	0.853394	1	1103	tags=29%, list=16%, signal=34%
CORRE_MULTIPLE_MYELOMA_DN	CORRE_MULTIPLE_MYELOMA_DN		18	-0.315769	-0.918625	0.57963	0.863692	1	391	tags=17%, list=6%, signal=18%			WP_SPHINGOLIPID_PATHWAY	WP_SPHINGOLIPID_PATHWAY		17	0.295	0.893631	0.590717	0.853454	1	1301	tags=24%, list=18%, signal=29%
KOKKINAKIS_METHIONINE_DEPRIVATION_48HR_DN	KOKKINAKIS_METHIONINE_DEPRIVATION_48HR_DN		38	-0.258394	-0.917164	0.584874	0.866827	1	2143	tags=37%, list=30%, signal=53%			LEE_CALORIE_RESTRICTION_NEOCORTEX_DN	LEE_CALORIE_RESTRICTION_NEOCORTEX_DN		41	0.238532	0.893606	0.637931	0.85283	1	858	tags=20%, list=12%, signal=22%
BRUINS_UVC_RESPONSE_EARLY_LATE	BRUINS_UVC_RESPONSE_EARLY_LATE		198	-0.200942	-0.917088	0.665698	0.866327	1	1760	tags=27%, list=25%, signal=35%			SHEN_SMARCA2_TARGETS_DN	SHEN_SMARCA2_TARGETS_DN		48	0.229074	0.89315	0.660333	0.853263	1	616	tags=17%, list=9%, signal=18%
REACTOME_MRNA_SPLICING	REACTOME_MRNA_SPLICING		174	-0.204618	-0.916993	0.647761	0.865871	1	1399	tags=21%, list=20%, signal=25%			REACTOME_FORMATION_OF_TC_NER_PRE_INCISION_COMPLEX	REACTOME_FORMATION_OF_TC_NER_PRE_INCISION_COMPLEX		45	0.233463	0.892428	0.661836	0.854365	1	98	tags=9%, list=1%, signal=9%
ENK_UV_RESPONSE_KERATINOCYTE_UP	ENK_UV_RESPONSE_KERATINOCYTE_UP		325	-0.189064	-0.916919	0.714286	0.865359	1	534	tags=11%, list=8%, signal=11%			WP_PHOTODYNAMIC_THERAPYINDUCED_HIF1_SURVIVAL_SIGNALING	WP_PHOTODYNAMIC_THERAPYINDUCED_HIF1_SURVIVAL_SIGNALING		26	0.269587	0.891299	0.627273	0.856364	1	767	tags=23%, list=11%, signal=26%
ROSS_LEUKEMIA_WITH_MLL_FUSIONS	ROSS_LEUKEMIA_WITH_MLL_FUSIONS		39	-0.262344	-0.916683	0.608414	0.865317	1	909	tags=18%, list=13%, signal=20%			REACTOME_TP53_REGULATES_METABOLIC_GENES	REACTOME_TP53_REGULATES_METABOLIC_GENES		65	0.21663	0.890619	0.682667	0.857418	1	410	tags=11%, list=6%, signal=11%
REACTOME_REGULATION_OF_LIPID_METABOLISM_BY_PPARALPHA	REACTOME_REGULATION_OF_LIPID_METABOLISM_BY_PPARALPHA		79	-0.225483	-0.916546	0.616529	0.864982	1	681	tags=16%, list=10%, signal=18%			ROVERSI_GLIOMA_LOH_REGIONS	ROVERSI_GLIOMA_LOH_REGIONS		17	0.306268	0.890373	0.608501	0.85732	1	1411	tags=35%, list=20%, signal=44%
WP_BDNFTRKB_SIGNALING	WP_BDNFTRKB_SIGNALING		21	-0.301249	-0.916278	0.590994	0.864965	1	469	tags=14%, list=7%, signal=15%			REACTOME_SIGNALING_BY_NOTCH2	REACTOME_SIGNALING_BY_NOTCH2		19	0.291205	0.89033	0.627451	0.856717	1	1666	tags=47%, list=24%, signal=62%
BOYLAN_MULTIPLE_MYELOMA_PCA3_DN	BOYLAN_MULTIPLE_MYELOMA_PCA3_DN		33	-0.275565	-0.915773	0.595745	0.865631	1	216	tags=9%, list=3%, signal=9%			REACTOME_FORMATION_OF_THE_EARLY_ELONGATION_COMPLEX	REACTOME_FORMATION_OF_THE_EARLY_ELONGATION_COMPLEX		29	0.257294	0.888281	0.662005	0.861082	1	541	tags=14%, list=8%, signal=15%
PEDERSEN_METASTASIS_BY_ERBB2_ISOFORM_4	PEDERSEN_METASTASIS_BY_ERBB2_ISOFORM_4		41	-0.256992	-0.915552	0.590444	0.865491	1	765	tags=20%, list=11%, signal=22%			KEGG_VIRAL_MYOCARDITIS	KEGG_VIRAL_MYOCARDITIS		19	0.286367	0.888114	0.633411	0.860794	1	2114	tags=37%, list=30%, signal=52%
REACTOME_NS1_MEDIATED_EFFECTS_ON_HOST_PATHWAYS	REACTOME_NS1_MEDIATED_EFFECTS_ON_HOST_PATHWAYS		34	-0.266014	-0.914935	0.590664	0.866452	1	1733	tags=32%, list=25%, signal=43%			REACTOME_ION_TRANSPORT_BY_P_TYPE_ATPASES	REACTOME_ION_TRANSPORT_BY_P_TYPE_ATPASES		17	0.292293	0.887838	0.61851	0.860792	1	1977	tags=35%, list=28%, signal=49%
NIKOLSKY_BREAST_CANCER_17Q11_Q21_AMPLICON	NIKOLSKY_BREAST_CANCER_17Q11_Q21_AMPLICON		56	-0.240378	-0.914664	0.597956	0.866462	1	1006	tags=18%, list=14%, signal=21%			LASTOWSKA_COAMPLIFIED_WITH_MYCN	LASTOWSKA_COAMPLIFIED_WITH_MYCN		18	0.29003	0.887389	0.615054	0.861167	1	641	tags=17%, list=9%, signal=18%
HOLLEMAN_PREDNISOLONE_RESISTANCE_ALL_UP	HOLLEMAN_PREDNISOLONE_RESISTANCE_ALL_UP		17	-0.325261	-0.913388	0.579044	0.869139	1	2024	tags=41%, list=29%, signal=58%			RASHI_RESPONSE_TO_IONIZING_RADIATION_1	RASHI_RESPONSE_TO_IONIZING_RADIATION_1		22	0.275968	0.887268	0.62704	0.860763	1	1349	tags=32%, list=19%, signal=39%
CHYLA_CBFA2T3_TARGETS_UP	CHYLA_CBFA2T3_TARGETS_UP		111	-0.216622	-0.91302	0.663399	0.869423	1	1204	tags=22%, list=17%, signal=26%			ZHAN_MULTIPLE_MYELOMA_CD1_AND_CD2_DN	ZHAN_MULTIPLE_MYELOMA_CD1_AND_CD2_DN		29	0.259423	0.886606	0.649083	0.861641	1	689	tags=17%, list=10%, signal=19%
KAAB_FAILED_HEART_VENTRICLE_DN	KAAB_FAILED_HEART_VENTRICLE_DN		21	-0.302057	-0.91274	0.573712	0.869508	1	2173	tags=43%, list=31%, signal=62%			CHEOK_RESPONSE_TO_HD_MTX_DN	CHEOK_RESPONSE_TO_HD_MTX_DN		19	0.294567	0.885569	0.625835	0.863495	1	969	tags=21%, list=14%, signal=24%
REACTOME_GLOBAL_GENOME_NUCLEOTIDE_EXCISION_REPAIR_GG_NER	REACTOME_GLOBAL_GENOME_NUCLEOTIDE_EXCISION_REPAIR_GG_NER		70	-0.234867	-0.912529	0.626984	0.869362	1	2176	tags=37%, list=31%, signal=53%			WP_IL18_SIGNALING_PATHWAY	WP_IL18_SIGNALING_PATHWAY		136	0.189014	0.884289	0.7507	0.865916	1	1479	tags=24%, list=21%, signal=30%
REACTOME_DEUBIQUITINATION	REACTOME_DEUBIQUITINATION		183	-0.201215	-0.912496	0.697059	0.868758	1	2032	tags=33%, list=29%, signal=45%			TURASHVILI_BREAST_DUCTAL_CARCINOMA_VS_DUCTAL_NORMAL_DN	TURASHVILI_BREAST_DUCTAL_CARCINOMA_VS_DUCTAL_NORMAL_DN		57	0.218905	0.884108	0.68932	0.865647	1	1372	tags=28%, list=19%, signal=35%
LEE_AGING_MUSCLE_DN	LEE_AGING_MUSCLE_DN		22	-0.301164	-0.912421	0.590674	0.86826	1	1193	tags=27%, list=17%, signal=33%			WP_TRANSLATION_INHIBITORS_IN_CHRONICALLY_ACTIVATED_PDGFRA_CELLS	WP_TRANSLATION_INHIBITORS_IN_CHRONICALLY_ACTIVATED_PDGFRA_CELLS		37	0.243182	0.883769	0.643735	0.865804	1	1579	tags=35%, list=22%, signal=45%
ELVIDGE_HIF1A_AND_HIF2A_TARGETS_DN	ELVIDGE_HIF1A_AND_HIF2A_TARGETS_DN		53	-0.244403	-0.911794	0.612142	0.86917	1	1053	tags=23%, list=15%, signal=26%			WP_IL2_SIGNALING_PATHWAY	WP_IL2_SIGNALING_PATHWAY		25	0.271268	0.883391	0.628362	0.866082	1	1714	tags=36%, list=24%, signal=47%
REACTOME_FGFR2_ALTERNATIVE_SPLICING	REACTOME_FGFR2_ALTERNATIVE_SPLICING		24	-0.28677	-0.911534	0.605954	0.869143	1	874	tags=21%, list=12%, signal=24%			REACTOME_FLT3_SIGNALING_IN_DISEASE	REACTOME_FLT3_SIGNALING_IN_DISEASE		23	0.267861	0.88319	0.673611	0.865892	1	626	tags=17%, list=9%, signal=19%
POOLA_INVASIVE_BREAST_CANCER_UP	POOLA_INVASIVE_BREAST_CANCER_UP		74	-0.231952	-0.911379	0.621622	0.868829	1	1613	tags=27%, list=23%, signal=35%			REACTOME_MRNA_CAPPING	REACTOME_MRNA_CAPPING		26	0.269172	0.88303	0.617021	0.865598	1	629	tags=15%, list=9%, signal=17%
SCHAEFFER_SOX9_TARGETS_IN_PROSTATE_DEVELOPMENT_DN	SCHAEFFER_SOX9_TARGETS_IN_PROSTATE_DEVELOPMENT_DN		28	-0.280502	-0.911126	0.592129	0.868821	1	2390	tags=46%, list=34%, signal=70%			FERRARI_RESPONSE_TO_FENRETINIDE_UP	FERRARI_RESPONSE_TO_FENRETINIDE_UP		15	0.306466	0.882595	0.638009	0.865989	1	445	tags=20%, list=6%, signal=21%
REACTOME_ATF4_ACTIVATES_GENES_IN_RESPONSE_TO_ENDOPLASMIC_RETICULUM_STRESS	REACTOME_ATF4_ACTIVATES_GENES_IN_RESPONSE_TO_ENDOPLASMIC_RETICULUM_STRESS		20	-0.307247	-0.910151	0.57554	0.870624	1	2037	tags=50%, list=29%, signal=70%			MULLIGHAN_MLL_SIGNATURE_2_DN	MULLIGHAN_MLL_SIGNATURE_2_DN		135	0.191929	0.882573	0.758209	0.865352	1	1917	tags=31%, list=27%, signal=42%
RAGHAVACHARI_PLATELET_SPECIFIC_GENES	RAGHAVACHARI_PLATELET_SPECIFIC_GENES		36	-0.261354	-0.909573	0.594371	0.87144	1	893	tags=19%, list=13%, signal=22%			ROSS_AML_WITH_PML_RARA_FUSION	ROSS_AML_WITH_PML_RARA_FUSION		28	0.253877	0.881928	0.641791	0.866251	1	1800	tags=32%, list=26%, signal=43%
YANG_BREAST_CANCER_ESR1_LASER_DN	YANG_BREAST_CANCER_ESR1_LASER_DN		30	-0.272311	-0.909429	0.582117	0.871148	1	863	tags=20%, list=12%, signal=23%			FOURNIER_ACINAR_DEVELOPMENT_LATE_DN	FOURNIER_ACINAR_DEVELOPMENT_LATE_DN		19	0.280471	0.880966	0.625	0.867984	1	713	tags=21%, list=10%, signal=23%
MCBRYAN_PUBERTAL_BREAST_4_5WK_DN	MCBRYAN_PUBERTAL_BREAST_4_5WK_DN		108	-0.218008	-0.909427	0.637209	0.870468	1	1205	tags=19%, list=17%, signal=22%			MODY_HIPPOCAMPUS_POSTNATAL	MODY_HIPPOCAMPUS_POSTNATAL		32	0.246828	0.880294	0.702381	0.868942	1	1141	tags=22%, list=16%, signal=26%
REACTOME_TRANSLESION_SYNTHESIS_BY_Y_FAMILY_DNA_POLYMERASES_BYPASSES_LESIONS_ON_DNA_TEMPLATE	REACTOME_TRANSLESION_SYNTHESIS_BY_Y_FAMILY_DNA_POLYMERASES_BYPASSES_LESIONS_ON_DNA_TEMPLATE		31	-0.271005	-0.909288	0.597293	0.870139	1	2398	tags=48%, list=34%, signal=73%			PID_ERBB1_DOWNSTREAM_PATHWAY	PID_ERBB1_DOWNSTREAM_PATHWAY		78	0.20645	0.880014	0.735516	0.868927	1	1726	tags=26%, list=24%, signal=34%
ZHOU_TNF_SIGNALING_30MIN	ZHOU_TNF_SIGNALING_30MIN		39	-0.257564	-0.908863	0.620232	0.870561	1	1083	tags=21%, list=15%, signal=24%			REACTOME_SIGNALING_BY_EGFR	REACTOME_SIGNALING_BY_EGFR		40	0.240159	0.879775	0.663291	0.868826	1	1649	tags=35%, list=23%, signal=45%
LIU_PROSTATE_CANCER_DN	LIU_PROSTATE_CANCER_DN		166	-0.201307	-0.908574	0.673344	0.870658	1	764	tags=14%, list=11%, signal=16%			SOTIRIOU_BREAST_CANCER_GRADE_1_VS_3_DN	SOTIRIOU_BREAST_CANCER_GRADE_1_VS_3_DN		20	0.283392	0.879701	0.641723	0.868305	1	706	tags=25%, list=10%, signal=28%
JINESH_BLEBBISHIELD_TRANSFORMED_STEM_CELL_SPHERES_DN	JINESH_BLEBBISHIELD_TRANSFORMED_STEM_CELL_SPHERES_DN		127	-0.207674	-0.907648	0.668731	0.872392	1	699	tags=13%, list=10%, signal=15%			SASSON_RESPONSE_TO_GONADOTROPHINS_DN	SASSON_RESPONSE_TO_GONADOTROPHINS_DN		51	0.223438	0.879146	0.688608	0.86896	1	1314	tags=25%, list=19%, signal=31%
PID_VEGFR1_PATHWAY	PID_VEGFR1_PATHWAY		21	-0.304992	-0.907358	0.598985	0.872471	1	909	tags=24%, list=13%, signal=27%			PID_NFAT_3PATHWAY	PID_NFAT_3PATHWAY		39	0.23797	0.879127	0.689487	0.868331	1	1651	tags=28%, list=23%, signal=37%
CHANGOLKAR_H2AFY_TARGETS_DN	CHANGOLKAR_H2AFY_TARGETS_DN		24	-0.284854	-0.907266	0.59375	0.872022	1	1846	tags=38%, list=26%, signal=51%			SENESE_HDAC1_TARGETS_UP	SENESE_HDAC1_TARGETS_UP		280	0.169701	0.879101	0.867647	0.867698	1	734	tags=13%, list=10%, signal=13%
LI_WILMS_TUMOR_VS_FETAL_KIDNEY_1_DN	LI_WILMS_TUMOR_VS_FETAL_KIDNEY_1_DN		131	-0.208234	-0.907011	0.685805	0.872003	1	1780	tags=24%, list=25%, signal=32%			GRABARCZYK_BCL11B_TARGETS_UP	GRABARCZYK_BCL11B_TARGETS_UP		48	0.22734	0.877649	0.708831	0.870459	1	2111	tags=38%, list=30%, signal=53%
WANG_METASTASIS_OF_BREAST_CANCER_ESR1_UP	WANG_METASTASIS_OF_BREAST_CANCER_ESR1_UP		15	-0.320628	-0.905872	0.581308	0.874264	1	1573	tags=40%, list=22%, signal=51%			PID_NEPHRIN_NEPH1_PATHWAY	PID_NEPHRIN_NEPH1_PATHWAY		20	0.286021	0.877379	0.660508	0.870423	1	2436	tags=50%, list=35%, signal=76%
PUJANA_BRCA2_PCC_NETWORK	PUJANA_BRCA2_PCC_NETWORK		326	-0.186655	-0.905515	0.712737	0.874518	1	2521	tags=39%, list=36%, signal=58%			REACTOME_SIGNALING_BY_NTRKS	REACTOME_SIGNALING_BY_NTRKS		78	0.205429	0.87667	0.735714	0.87141	1	847	tags=14%, list=12%, signal=16%
WP_TGFBETA_RECEPTOR_SIGNALING_IN_SKELETAL_DYSPLASIAS	WP_TGFBETA_RECEPTOR_SIGNALING_IN_SKELETAL_DYSPLASIAS		30	-0.272351	-0.905329	0.589744	0.874317	1	782	tags=17%, list=11%, signal=19%			BREDEMEYER_RAG_SIGNALING_VIA_ATM_NOT_VIA_NFKB_UP	BREDEMEYER_RAG_SIGNALING_VIA_ATM_NOT_VIA_NFKB_UP		22	0.271355	0.875817	0.642222	0.872691	1	861	tags=23%, list=12%, signal=26%
BURTON_ADIPOGENESIS_11	BURTON_ADIPOGENESIS_11		38	-0.264729	-0.905212	0.607639	0.873942	1	835	tags=16%, list=12%, signal=18%			WP_TRYPTOPHAN_METABOLISM	WP_TRYPTOPHAN_METABOLISM		15	0.301595	0.875396	0.635394	0.872994	1	353	tags=20%, list=5%, signal=21%
MENSE_HYPOXIA_UP	MENSE_HYPOXIA_UP		57	-0.236405	-0.904948	0.625659	0.873949	1	1033	tags=19%, list=15%, signal=22%			REACTOME_SIGNALING_BY_TGF_BETA_RECEPTOR_COMPLEX	REACTOME_SIGNALING_BY_TGF_BETA_RECEPTOR_COMPLEX		67	0.210347	0.872775	0.735516	0.878338	1	946	tags=19%, list=13%, signal=22%
REACTOME_NEGATIVE_REGULATION_OF_FGFR3_SIGNALING	REACTOME_NEGATIVE_REGULATION_OF_FGFR3_SIGNALING		16	-0.326724	-0.904897	0.581132	0.873398	1	1755	tags=38%, list=25%, signal=50%			KUNINGER_IGF1_VS_PDGFB_TARGETS_DN	KUNINGER_IGF1_VS_PDGFB_TARGETS_DN		29	0.256401	0.871943	0.678161	0.879596	1	207	tags=10%, list=3%, signal=11%
[truncated: 496 more rows]

## Sheet: C2_AID_RUVBL1_3h
Online supplemental table 5. RUVBL1-regulated gene sets. The table contains GSEA results of KPC-AID-Ruvbl1; TIR1 cells treated with auxin for 15 or 3 h considering 4sU-labeled RNAs using the Hallmark, c2 and c5 gene sets.
[truncated: 2,480 more rows]

[truncated: 2 more sheets: C5_AID_RUVBL1_15h, C5_AID_RUVBL1_3h]
