# Supplementary material for: Targeting MYC effector functions in pancreatic cancer by inhibiting the ATPase RUVBL1/2
Source: Gut. 2024 May 31;73(9):1509–28. doi: 10.1136/gutjnl-2023-331519 (PMC11347226; doi:10.1136/gutjnl-2023-331519)
Supplement: Supplementary data [file gutjnl-2023-331519supp007.xlsx]

## Sheet: shRNA_Library
Online supplemental table 6. Oligonucleotide sequences and plasmids. The table contains all oligonucleotide sequences, primers and plasmids used in this study.
shRNA Library oligonucleotides
ID	97mer
1_Actl6A	TGCTGTTGACAGTGAGCGCGCGGTTGAAACTGATTGCAAATAGTGAAGCCACAGATGTATTTGCAATCAGTTTCAACCGCATGCCTACTGCCTCGGA
2_Actl6A	TGCTGTTGACAGTGAGCGCTCAACAGATGTGGATTTCTAATAGTGAAGCCACAGATGTATTAGAAATCCACATCTGTTGAATGCCTACTGCCTCGGA
3_Actl6A	TGCTGTTGACAGTGAGCGAAAGCAGTGTGTAGAAAGAAAATAGTGAAGCCACAGATGTATTTTCTTTCTACACACTGCTTCTGCCTACTGCCTCGGA
4_Actl6A	TGCTGTTGACAGTGAGCGCCCCTGCATTCTTCCTTTGCAATAGTGAAGCCACAGATGTATTGCAAAGGAAGAATGCAGGGATGCCTACTGCCTCGGA
5_Actl6A	TGCTGTTGACAGTGAGCGCCCATCTTTTGTAGAATGTTTATAGTGAAGCCACAGATGTATAAACATTCTACAAAAGATGGTTGCCTACTGCCTCGGA
1_Ecpas	TGCTGTTGACAGTGAGCGCTGGGTTTTAGATGTTATTTTATAGTGAAGCCACAGATGTATAAAATAACATCTAAAACCCATTGCCTACTGCCTCGGA
2_Ecpas	TGCTGTTGACAGTGAGCGCTGGCATCAATTTCAAAACAAATAGTGAAGCCACAGATGTATTTGTTTTGAAATTGATGCCATTGCCTACTGCCTCGGA
3_Ecpas	TGCTGTTGACAGTGAGCGCCCGGAATTGAGTTAAAGTCAATAGTGAAGCCACAGATGTATTGACTTTAACTCAATTCCGGATGCCTACTGCCTCGGA
4_Ecpas	TGCTGTTGACAGTGAGCGCCAGTACTAGAGTGAAGTTAAATAGTGAAGCCACAGATGTATTTAACTTCACTCTAGTACTGATGCCTACTGCCTCGGA
5_Ecpas	TGCTGTTGACAGTGAGCGCTGGTATATTACATTCAAGAAATAGTGAAGCCACAGATGTATTTCTTGAATGTAATATACCATTGCCTACTGCCTCGGA
1_Atad3A	TGCTGTTGACAGTGAGCGACCTGGTGAGAATGTATTTTGATAGTGAAGCCACAGATGTATCAAAATACATTCTCACCAGGCTGCCTACTGCCTCGGA
2_Atad3A	TGCTGTTGACAGTGAGCGCGCGACTGAAAAGATAAGTGAATAGTGAAGCCACAGATGTATTCACTTATCTTTTCAGTCGCTTGCCTACTGCCTCGGA
3_Atad3A	TGCTGTTGACAGTGAGCGATGGTGAGAATGTATTTTGACATAGTGAAGCCACAGATGTATGTCAAAATACATTCTCACCAGTGCCTACTGCCTCGGA
4_Atad3A	TGCTGTTGACAGTGAGCGAAGCGACTGAAAAGATAAGTGATAGTGAAGCCACAGATGTATCACTTATCTTTTCAGTCGCTCTGCCTACTGCCTCGGA
5_Atad3A	TGCTGTTGACAGTGAGCGCGGTGAGAATGTATTTTGACAATAGTGAAGCCACAGATGTATTGTCAAAATACATTCTCACCATGCCTACTGCCTCGGA
1_Aurka	TGCTGTTGACAGTGAGCGACCGAGTTTATCTGATTCTAGATAGTGAAGCCACAGATGTATCTAGAATCAGATAAACTCGGGTGCCTACTGCCTCGGA
2_Aurka	TGCTGTTGACAGTGAGCGATCTGTCTTACTGTCATTCAAATAGTGAAGCCACAGATGTATTTGAATGACAGTAAGACAGAGTGCCTACTGCCTCGGA
3_Aurka	TGCTGTTGACAGTGAGCGCTGTAATCTTTTAAATGTCAAATAGTGAAGCCACAGATGTATTTGACATTTAAAAGATTACATTGCCTACTGCCTCGGA
4_Aurka	TGCTGTTGACAGTGAGCGACCAGAGTGTGTGTATAACTTATAGTGAAGCCACAGATGTATAAGTTATACACACACTCTGGCTGCCTACTGCCTCGGA
5_Aurka	TGCTGTTGACAGTGAGCGACAGGAGACTTACAGAAGGATATAGTGAAGCCACAGATGTATATCCTTCTGTAAGTCTCCTGGTGCCTACTGCCTCGGA
1_Bag2	TGCTGTTGACAGTGAGCGCGGTCTAGAAACATATTTCTAATAGTGAAGCCACAGATGTATTAGAAATATGTTTCTAGACCATGCCTACTGCCTCGGA
2_Bag2	TGCTGTTGACAGTGAGCGCACAAAAGATGTAGAAAAGAAATAGTGAAGCCACAGATGTATTTCTTTTCTACATCTTTTGTATGCCTACTGCCTCGGA
3_Bag2	TGCTGTTGACAGTGAGCGCTGAGGATCAGAAGAAAATCAATAGTGAAGCCACAGATGTATTGATTTTCTTCTGATCCTCAATGCCTACTGCCTCGGA
4_Bag2	TGCTGTTGACAGTGAGCGATACTGTCTTCAGTAATTAAAATAGTGAAGCCACAGATGTATTTTAATTACTGAAGACAGTACTGCCTACTGCCTCGGA
5_Bag2	TGCTGTTGACAGTGAGCGCCACAGTGTACCTAGAAGGATATAGTGAAGCCACAGATGTATATCCTTCTAGGTACACTGTGTTGCCTACTGCCTCGGA
1_Cad	TGCTGTTGACAGTGAGCGCGGACATCTATGAGTTAGAGAATAGTGAAGCCACAGATGTATTCTCTAACTCATAGATGTCCATGCCTACTGCCTCGGA
2_Cad	TGCTGTTGACAGTGAGCGACCATAACACTTCACTACGTAATAGTGAAGCCACAGATGTATTACGTAGTGAAGTGTTATGGGTGCCTACTGCCTCGGA
3_Cad	TGCTGTTGACAGTGAGCGACCGAGTCTTGTCTGAACCTAATAGTGAAGCCACAGATGTATTAGGTTCAGACAAGACTCGGCTGCCTACTGCCTCGGA
4_Cad	TGCTGTTGACAGTGAGCGCCCAGACGAGAGTCTTTTCTAATAGTGAAGCCACAGATGTATTAGAAAAGACTCTCGTCTGGATGCCTACTGCCTCGGA
5_Cad	TGCTGTTGACAGTGAGCGCGTCTGTCAAGCAGTTCACTAATAGTGAAGCCACAGATGTATTAGTGAACTGCTTGACAGACATGCCTACTGCCTCGGA
1_Cbx3	TGCTGTTGACAGTGAGCGCTGGGAACCAGAAGAAAATTTATAGTGAAGCCACAGATGTATAAATTTTCTTCTGGTTCCCAATGCCTACTGCCTCGGA
2_Cbx3	TGCTGTTGACAGTGAGCGCTCCAACTGTATATTTACTTTATAGTGAAGCCACAGATGTATAAAGTAAATATACAGTTGGATTGCCTACTGCCTCGGA
3_Cbx3	TGCTGTTGACAGTGAGCGCCCTGAAGATGAAGCACAATAATAGTGAAGCCACAGATGTATTATTGTGCTTCATCTTCAGGATGCCTACTGCCTCGGA
4_Cbx3	TGCTGTTGACAGTGAGCGAAGAGTTAATGTTTCTCATGAATAGTGAAGCCACAGATGTATTCATGAGAAACATTAACTCTCTGCCTACTGCCTCGGA
5_Cbx3	TGCTGTTGACAGTGAGCGCGGTGAACTTTGTAGAAAGTTATAGTGAAGCCACAGATGTATAACTTTCTACAAAGTTCACCATGCCTACTGCCTCGGA
1_Cdc73	TGCTGTTGACAGTGAGCGAACTGATCTAGATGATGATATATAGTGAAGCCACAGATGTATATATCATCATCTAGATCAGTCTGCCTACTGCCTCGGA
2_Cdc73	TGCTGTTGACAGTGAGCGATGGGATGTAACAGTATTAGAATAGTGAAGCCACAGATGTATTCTAATACTGTTACATCCCACTGCCTACTGCCTCGGA
3_Cdc73	TGCTGTTGACAGTGAGCGCGCAGATGAAGTTTTAGCAGAATAGTGAAGCCACAGATGTATTCTGCTAAAACTTCATCTGCATGCCTACTGCCTCGGA
4_Cdc73	TGCTGTTGACAGTGAGCGAACACAGAGTAGTCTTTTATAATAGTGAAGCCACAGATGTATTATAAAAGACTACTCTGTGTCTGCCTACTGCCTCGGA
5_Cdc73	TGCTGTTGACAGTGAGCGAACAGAGTAGTCTTTTATAAGATAGTGAAGCCACAGATGTATCTTATAAAAGACTACTCTGTGTGCCTACTGCCTCGGA
1_Chd4	TGCTGTTGACAGTGAGCGATGCGGACACAGTTATTATATATAGTGAAGCCACAGATGTATATATAATAACTGTGTCCGCAGTGCCTACTGCCTCGGA
2_Chd4	TGCTGTTGACAGTGAGCGCTCAGGAGTTTGAACATGTTAATAGTGAAGCCACAGATGTATTAACATGTTCAAACTCCTGAATGCCTACTGCCTCGGA
3_Chd4	TGCTGTTGACAGTGAGCGAGGACACAGTTATTATATATGATAGTGAAGCCACAGATGTATCATATATAATAACTGTGTCCGTGCCTACTGCCTCGGA
4_Chd4	TGCTGTTGACAGTGAGCGACAAGTCAGAGAAAGAATTTAATAGTGAAGCCACAGATGTATTAAATTCTTTCTCTGACTTGCTGCCTACTGCCTCGGA
5_Chd4	TGCTGTTGACAGTGAGCGCGAGGACGACGATTTAGATGTATAGTGAAGCCACAGATGTATACATCTAAATCGTCGTCCTCATGCCTACTGCCTCGGA
1_Csnk2A1	TGCTGTTGACAGTGAGCGATGGCATCATAGATAAAACATATAGTGAAGCCACAGATGTATATGTTTTATCTATGATGCCAGTGCCTACTGCCTCGGA
2_Csnk2A1	TGCTGTTGACAGTGAGCGCGGGAACAGAAGATTTATATGATAGTGAAGCCACAGATGTATCATATAAATCTTCTGTTCCCATGCCTACTGCCTCGGA
3_Csnk2A1	TGCTGTTGACAGTGAGCGCCCTACCTTTTTAGATTCATAATAGTGAAGCCACAGATGTATTATGAATCTAAAAAGGTAGGATGCCTACTGCCTCGGA
4_Csnk2A1	TGCTGTTGACAGTGAGCGCGGCATCATAGATAAAACATAATAGTGAAGCCACAGATGTATTATGTTTTATCTATGATGCCATGCCTACTGCCTCGGA
5_Csnk2A1	TGCTGTTGACAGTGAGCGATCCTACCTTTTTAGATTCATATAGTGAAGCCACAGATGTATATGAATCTAAAAAGGTAGGAGTGCCTACTGCCTCGGA
1_Csnk2B	TGCTGTTGACAGTGAGCGACGAGGCCATGGTGAAACTCTATAGTGAAGCCACAGATGTATAGAGTTTCACCATGGCCTCGCTGCCTACTGCCTCGGA
2_Csnk2B	TGCTGTTGACAGTGAGCGCCGCACAAATGTTGGAAAAGTATAGTGAAGCCACAGATGTATACTTTTCCAACATTTGTGCGATGCCTACTGCCTCGGA
3_Csnk2B	TGCTGTTGACAGTGAGCGACCGCGGACATAAAGATGAGTATAGTGAAGCCACAGATGTATACTCATCTTTATGTCCGCGGCTGCCTACTGCCTCGGA
4_Csnk2B	TGCTGTTGACAGTGAGCGACCAGTCAAGACTATTCGCTGATAGTGAAGCCACAGATGTATCAGCGAATAGTCTTGACTGGGTGCCTACTGCCTCGGA
5_Csnk2B	TGCTGTTGACAGTGAGCGCTCCAGGACAAATTTAATCTTATAGTGAAGCCACAGATGTATAAGATTAAATTTGTCCTGGATTGCCTACTGCCTCGGA
1_Ctr9	TGCTGTTGACAGTGAGCGAAGGCAACTTTGTTATATACAATAGTGAAGCCACAGATGTATTGTATATAACAAAGTTGCCTGTGCCTACTGCCTCGGA
2_Ctr9	TGCTGTTGACAGTGAGCGAACAGTTTCACTTTGTACTTAATAGTGAAGCCACAGATGTATTAAGTACAAAGTGAAACTGTGTGCCTACTGCCTCGGA
3_Ctr9	TGCTGTTGACAGTGAGCGCTGGGAGGAGCTTTATAATATATAGTGAAGCCACAGATGTATATATTATAAAGCTCCTCCCAATGCCTACTGCCTCGGA
4_Ctr9	TGCTGTTGACAGTGAGCGCGGCTGATAAAATTATTATGTATAGTGAAGCCACAGATGTATACATAATAATTTTATCAGCCATGCCTACTGCCTCGGA
5_Ctr9	TGCTGTTGACAGTGAGCGATGACACAGTTCTGATGTTTAATAGTGAAGCCACAGATGTATTAAACATCAGAACTGTGTCACTGCCTACTGCCTCGGA
1_Dcaf13	TGCTGTTGACAGTGAGCGCTCCTACCAAGTTTGATATATATAGTGAAGCCACAGATGTATATATATCAAACTTGGTAGGAATGCCTACTGCCTCGGA
2_Dcaf13	TGCTGTTGACAGTGAGCGCACCAAGTTTGATATATAATTATAGTGAAGCCACAGATGTATAATTATATATCAAACTTGGTATGCCTACTGCCTCGGA
3_Dcaf13	TGCTGTTGACAGTGAGCGCCCTACCAAGTTTGATATATAATAGTGAAGCCACAGATGTATTATATATCAAACTTGGTAGGATGCCTACTGCCTCGGA
4_Dcaf13	TGCTGTTGACAGTGAGCGCGCATAAGTAGTGTTAAATTTATAGTGAAGCCACAGATGTATAAATTTAACACTACTTATGCTTGCCTACTGCCTCGGA
5_Dcaf13	TGCTGTTGACAGTGAGCGATGATAGGAATATAGTACTGTATAGTGAAGCCACAGATGTATACAGTACTATATTCCTATCAGTGCCTACTGCCTCGGA
1_Ddx10	TGCTGTTGACAGTGAGCGCACCATGAATGCTATTATTGAATAGTGAAGCCACAGATGTATTCAATAATAGCATTCATGGTATGCCTACTGCCTCGGA
2_Ddx10	TGCTGTTGACAGTGAGCGAGCGGATAAGATTTCTTCAGAATAGTGAAGCCACAGATGTATTCTGAAGAAATCTTATCCGCGTGCCTACTGCCTCGGA
3_Ddx10	TGCTGTTGACAGTGAGCGCTCAGATGTTAGTTCTTGATGATAGTGAAGCCACAGATGTATCATCAAGAACTAACATCTGAATGCCTACTGCCTCGGA
4_Ddx10	TGCTGTTGACAGTGAGCGCCCAGTGTCAAGAAAAAATTAATAGTGAAGCCACAGATGTATTAATTTTTTCTTGACACTGGATGCCTACTGCCTCGGA
5_Ddx10	TGCTGTTGACAGTGAGCGCAAGAAAGAGTATAATAGACTATAGTGAAGCCACAGATGTATAGTCTATTATACTCTTTCTTTTGCCTACTGCCTCGGA
1_Dhx33	TGCTGTTGACAGTGAGCGATGTGTGTATTTTAGATAGAAATAGTGAAGCCACAGATGTATTTCTATCTAAAATACACACAGTGCCTACTGCCTCGGA
2_Dhx33	TGCTGTTGACAGTGAGCGCCCCAATGTTTCTGTATAGAAATAGTGAAGCCACAGATGTATTTCTATACAGAAACATTGGGTTGCCTACTGCCTCGGA
3_Dhx33	TGCTGTTGACAGTGAGCGCCCTGTGTGTATTTTAGATAGATAGTGAAGCCACAGATGTATCTATCTAAAATACACACAGGTTGCCTACTGCCTCGGA
4_Dhx33	TGCTGTTGACAGTGAGCGACTGTGTGTATTTTAGATAGAATAGTGAAGCCACAGATGTATTCTATCTAAAATACACACAGGTGCCTACTGCCTCGGA
5_Dhx33	TGCTGTTGACAGTGAGCGCAAGAACAGTTCTAGTATATAATAGTGAAGCCACAGATGTATTATATACTAGAACTGTTCTTTTGCCTACTGCCTCGGA
1_Dkc1	TGCTGTTGACAGTGAGCGATCAGAAGAAGATGATGATCAATAGTGAAGCCACAGATGTATTGATCATCATCTTCTTCTGACTGCCTACTGCCTCGGA
2_Dkc1	TGCTGTTGACAGTGAGCGCGCTGAAGAATTTCTTATCAAATAGTGAAGCCACAGATGTATTTGATAAGAAATTCTTCAGCATGCCTACTGCCTCGGA
3_Dkc1	TGCTGTTGACAGTGAGCGCCCTGTTAGATTTACTATGATATAGTGAAGCCACAGATGTATATCATAGTAAATCTAACAGGATGCCTACTGCCTCGGA
4_Dkc1	TGCTGTTGACAGTGAGCGCCGAGAGCAAAATGATAGAATATAGTGAAGCCACAGATGTATATTCTATCATTTTGCTCTCGTTGCCTACTGCCTCGGA
5_Dkc1	TGCTGTTGACAGTGAGCGATGGTGGTATCTATGATATTTATAGTGAAGCCACAGATGTATAAATATCATAGATACCACCAGTGCCTACTGCCTCGGA
1_Dmap1	TGCTGTTGACAGTGAGCGCTGGTGGTATGGTGTAAATAGATAGTGAAGCCACAGATGTATCTATTTACACCATACCACCAATGCCTACTGCCTCGGA
2_Dmap1	TGCTGTTGACAGTGAGCGAGCAGATGTACGAGACATTCTATAGTGAAGCCACAGATGTATAGAATGTCTCGTACATCTGCGTGCCTACTGCCTCGGA
3_Dmap1	TGCTGTTGACAGTGAGCGACCAGGCACAGATCTCAAGATATAGTGAAGCCACAGATGTATATCTTGAGATCTGTGCCTGGCTGCCTACTGCCTCGGA
4_Dmap1	TGCTGTTGACAGTGAGCGATGTGGGTCAGAAGAAGATCAATAGTGAAGCCACAGATGTATTGATCTTCTTCTGACCCACAGTGCCTACTGCCTCGGA
5_Dmap1	TGCTGTTGACAGTGAGCGACTGTGCCAACTGTGAATATGATAGTGAAGCCACAGATGTATCATATTCACAGTTGGCACAGGTGCCTACTGCCTCGGA
1_Dnaja1	TGCTGTTGACAGTGAGCGACCTGATAAGAATCCAAATGAATAGTGAAGCCACAGATGTATTCATTTGGATTCTTATCAGGGTGCCTACTGCCTCGGA
2_Dnaja1	TGCTGTTGACAGTGAGCGACCCAAGTAACTTACAAATGAATAGTGAAGCCACAGATGTATTCATTTGTAAGTTACTTGGGCTGCCTACTGCCTCGGA
3_Dnaja1	TGCTGTTGACAGTGAGCGCACAGACCAGATTGATCTTAAATAGTGAAGCCACAGATGTATTTAAGATCAATCTGGTCTGTATGCCTACTGCCTCGGA
4_Dnaja1	TGCTGTTGACAGTGAGCGCGACCTTAGAAGACTTATATAATAGTGAAGCCACAGATGTATTATATAAGTCTTCTAAGGTCATGCCTACTGCCTCGGA
5_Dnaja1	TGCTGTTGACAGTGAGCGCCAGATATGAGATGCTAATATATAGTGAAGCCACAGATGTATATATTAGCATCTCATATCTGATGCCTACTGCCTCGGA
1_Ep400	TGCTGTTGACAGTGAGCGCCAGATTCATTTTATCAATGAATAGTGAAGCCACAGATGTATTCATTGATAAAATGAATCTGATGCCTACTGCCTCGGA
2_Ep400	TGCTGTTGACAGTGAGCGAACAAGCATTTGTACTTGAATATAGTGAAGCCACAGATGTATATTCAAGTACAAATGCTTGTGTGCCTACTGCCTCGGA
3_Ep400	TGCTGTTGACAGTGAGCGCCCAGATTAAAGGGATTTGATATAGTGAAGCCACAGATGTATATCAAATCCCTTTAATCTGGATGCCTACTGCCTCGGA
4_Ep400	TGCTGTTGACAGTGAGCGCAAGGACAAGATGTCCTACTAATAGTGAAGCCACAGATGTATTAGTAGGACATCTTGTCCTTTTGCCTACTGCCTCGGA
5_Ep400	TGCTGTTGACAGTGAGCGAGGTTGGATCAGATTCATTTTATAGTGAAGCCACAGATGTATAAAATGAATCTGATCCAACCGTGCCTACTGCCTCGGA
1_Fbl	TGCTGTTGACAGTGAGCGAACACTTTGTGATTTCCATTAATAGTGAAGCCACAGATGTATTAATGGAAATCACAAAGTGTCTGCCTACTGCCTCGGA
2_Fbl	TGCTGTTGACAGTGAGCGACCAAGAAGAGGACTAACATTATAGTGAAGCCACAGATGTATAATGTTAGTCCTCTTCTTGGCTGCCTACTGCCTCGGA
3_Fbl	TGCTGTTGACAGTGAGCGATCCCAAGGTGAAGAACTGAAATAGTGAAGCCACAGATGTATTTCAGTTCTTCACCTTGGGAGTGCCTACTGCCTCGGA
4_Fbl	TGCTGTTGACAGTGAGCGAGGGAGTTGTTTTGTTTTTCTATAGTGAAGCCACAGATGTATAGAAAAACAAAACAACTCCCCTGCCTACTGCCTCGGA
5_Fbl	TGCTGTTGACAGTGAGCGCAACATTATTCCTGTAATTGAATAGTGAAGCCACAGATGTATTCAATTACAGGAATAATGTTATGCCTACTGCCTCGGA
1_Gatad2B	TGCTGTTGACAGTGAGCGCGGGTTATGAAGAGAAACTTAATAGTGAAGCCACAGATGTATTAAGTTTCTCTTCATAACCCTTGCCTACTGCCTCGGA
2_Gatad2B	TGCTGTTGACAGTGAGCGCTCCACACATGTTGATGTCTCATAGTGAAGCCACAGATGTATGAGACATCAACATGTGTGGAATGCCTACTGCCTCGGA
3_Gatad2B	TGCTGTTGACAGTGAGCGAAGCCAACCTAGAGATGTTTAATAGTGAAGCCACAGATGTATTAAACATCTCTAGGTTGGCTGTGCCTACTGCCTCGGA
4_Gatad2B	TGCTGTTGACAGTGAGCGCGCCGCATGAGTTACCTACTAATAGTGAAGCCACAGATGTATTAGTAGGTAACTCATGCGGCATGCCTACTGCCTCGGA
5_Gatad2B	TGCTGTTGACAGTGAGCGCAGCGAGTTTATCTACATGGTATAGTGAAGCCACAGATGTATACCATGTAGATAAACTCGCTATGCCTACTGCCTCGGA
1_Gtf3C1	TGCTGTTGACAGTGAGCGACCAGGCTTTCATGAACTACAATAGTGAAGCCACAGATGTATTGTAGTTCATGAAAGCCTGGGTGCCTACTGCCTCGGA
2_Gtf3C1	TGCTGTTGACAGTGAGCGACACAGAGAAGTTTCAGGATAATAGTGAAGCCACAGATGTATTATCCTGAAACTTCTCTGTGGTGCCTACTGCCTCGGA
3_Gtf3C1	TGCTGTTGACAGTGAGCGCTCACAGGAAAATTTTGAACAATAGTGAAGCCACAGATGTATTGTTCAAAATTTTCCTGTGATTGCCTACTGCCTCGGA
4_Gtf3C1	TGCTGTTGACAGTGAGCGAAAGGAGTTTAAAGAATTTGTATAGTGAAGCCACAGATGTATACAAATTCTTTAAACTCCTTGTGCCTACTGCCTCGGA
5_Gtf3C1	TGCTGTTGACAGTGAGCGATGGCAGAAGTGTACCAAGATATAGTGAAGCCACAGATGTATATCTTGGTACACTTCTGCCAGTGCCTACTGCCTCGGA
1_Hadha	TGCTGTTGACAGTGAGCGAAGAGTTCATAGAAGTCATGAATAGTGAAGCCACAGATGTATTCATGACTTCTATGAACTCTGTGCCTACTGCCTCGGA
2_Hadha	TGCTGTTGACAGTGAGCGCCCAGAAGAAAGGACAATTGAATAGTGAAGCCACAGATGTATTCAATTGTCCTTTCTTCTGGTTGCCTACTGCCTCGGA
3_Hadha	TGCTGTTGACAGTGAGCGACCATAGCATGCCAATACAGAATAGTGAAGCCACAGATGTATTCTGTATTGGCATGCTATGGCTGCCTACTGCCTCGGA
4_Hadha	TGCTGTTGACAGTGAGCGAAGGGATTGTAATGTCAGAAAATAGTGAAGCCACAGATGTATTTTCTGACATTACAATCCCTGTGCCTACTGCCTCGGA
5_Hadha	TGCTGTTGACAGTGAGCGATCAGACAACAGGTTTACAAAATAGTGAAGCCACAGATGTATTTTGTAAACCTGTTGTCTGACTGCCTACTGCCTCGGA
1_Hcfc1	TGCTGTTGACAGTGAGCGCCCAGATGATGCTGTTCAGTCATAGTGAAGCCACAGATGTATGACTGAACAGCATCATCTGGTTGCCTACTGCCTCGGA
2_Hcfc1	TGCTGTTGACAGTGAGCGCACCAGAGACATATCATACTTATAGTGAAGCCACAGATGTATAAGTATGATATGTCTCTGGTTTGCCTACTGCCTCGGA
3_Hcfc1	TGCTGTTGACAGTGAGCGATGGTTGCAAGAAACTAGTAAATAGTGAAGCCACAGATGTATTTACTAGTTTCTTGCAACCACTGCCTACTGCCTCGGA
4_Hcfc1	TGCTGTTGACAGTGAGCGATGGCACAACTACCATTATTAATAGTGAAGCCACAGATGTATTAATAATGGTAGTTGTGCCAGTGCCTACTGCCTCGGA
5_Hcfc1	TGCTGTTGACAGTGAGCGCCAGCTGCACAGACTACACTAATAGTGAAGCCACAGATGTATTAGTGTAGTCTGTGCAGCTGATGCCTACTGCCTCGGA
1_Hdac1	TGCTGTTGACAGTGAGCGACCCAGATAATATGTCTGAATATAGTGAAGCCACAGATGTATATTCAGACATATTATCTGGGCTGCCTACTGCCTCGGA
2_Hdac1	TGCTGTTGACAGTGAGCGCCCTCTGTGTATTTATATAAAATAGTGAAGCCACAGATGTATTTTATATAAATACACAGAGGATGCCTACTGCCTCGGA
3_Hdac1	TGCTGTTGACAGTGAGCGCCCACAGTGATGACTACATTAATAGTGAAGCCACAGATGTATTAATGTAGTCATCACTGTGGTTGCCTACTGCCTCGGA
4_Hdac1	TGCTGTTGACAGTGAGCGCCCTCACTTCTCAGATTTTATATAGTGAAGCCACAGATGTATATAAAATCTGAGAAGTGAGGATGCCTACTGCCTCGGA
5_Hdac1	TGCTGTTGACAGTGAGCGCTCCTCTGTGTATTTATATAAATAGTGAAGCCACAGATGTATTTATATAAATACACAGAGGAATGCCTACTGCCTCGGA
1_Heatr1	TGCTGTTGACAGTGAGCGCAGCAGCAAACATACTAATTAATAGTGAAGCCACAGATGTATTAATTAGTATGTTTGCTGCTATGCCTACTGCCTCGGA
2_Heatr1	TGCTGTTGACAGTGAGCGCGCGGGTGATACAGCTTCTAAATAGTGAAGCCACAGATGTATTTAGAAGCTGTATCACCCGCATGCCTACTGCCTCGGA
3_Heatr1	TGCTGTTGACAGTGAGCGCTGGTTATTACTAGTAATGATATAGTGAAGCCACAGATGTATATCATTACTAGTAATAACCATTGCCTACTGCCTCGGA
4_Heatr1	TGCTGTTGACAGTGAGCGCTCCGGATAAAGTTCTTCACAATAGTGAAGCCACAGATGTATTGTGAAGAACTTTATCCGGAATGCCTACTGCCTCGGA
5_Heatr1	TGCTGTTGACAGTGAGCGCACAGAATGAAGAGAAACAGAATAGTGAAGCCACAGATGTATTCTGTTTCTCTTCATTCTGTATGCCTACTGCCTCGGA
1_H2bc21	TGCTGTTGACAGTGAGCGCAGACACTGTTATTATTATTAATAGTGAAGCCACAGATGTATTAATAATAATAACAGTGTCTATGCCTACTGCCTCGGA
2_H2bc21	TGCTGTTGACAGTGAGCGAACAGCAGATGCTACTTTTAAATAGTGAAGCCACAGATGTATTTAAAAGTAGCATCTGCTGTGTGCCTACTGCCTCGGA
3_H2bc21	TGCTGTTGACAGTGAGCGATCCCTCTAATTTACTGATTTATAGTGAAGCCACAGATGTATAAATCAGTAAATTAGAGGGACTGCCTACTGCCTCGGA
4_H2bc21	TGCTGTTGACAGTGAGCGCTCCCTTAATTTTGACAATTTATAGTGAAGCCACAGATGTATAAATTGTCAAAATTAAGGGAATGCCTACTGCCTCGGA
5_H2bc21	TGCTGTTGACAGTGAGCGCTCCCAAATTTGTCTTTAGTTATAGTGAAGCCACAGATGTATAACTAAAGACAAATTTGGGAATGCCTACTGCCTCGGA
1_Huwe1	TGCTGTTGACAGTGAGCGCCCTTATTGATTTTTATGAAAATAGTGAAGCCACAGATGTATTTTCATAAAAATCAATAAGGATGCCTACTGCCTCGGA
2_Huwe1	TGCTGTTGACAGTGAGCGCACCATCGACATTGATGATCTATAGTGAAGCCACAGATGTATAGATCATCAATGTCGATGGTATGCCTACTGCCTCGGA
3_Huwe1	TGCTGTTGACAGTGAGCGCCCACTGTCAAGAATTTGTAAATAGTGAAGCCACAGATGTATTTACAAATTCTTGACAGTGGTTGCCTACTGCCTCGGA
4_Huwe1	TGCTGTTGACAGTGAGCGCGGCTGTGATTTTAGATCTTAATAGTGAAGCCACAGATGTATTAAGATCTAAAATCACAGCCATGCCTACTGCCTCGGA
5_Huwe1	TGCTGTTGACAGTGAGCGCGACCACTGTCAAGAATTTGTATAGTGAAGCCACAGATGTATACAAATTCTTGACAGTGGTCATGCCTACTGCCTCGGA
1_Elp1	TGCTGTTGACAGTGAGCGCAGACAAGTACTTGAAACGATATAGTGAAGCCACAGATGTATATCGTTTCAAGTACTTGTCTATGCCTACTGCCTCGGA
2_Elp1	TGCTGTTGACAGTGAGCGAAGAATGCTTAAATTTGATAAATAGTGAAGCCACAGATGTATTTATCAAATTTAAGCATTCTGTGCCTACTGCCTCGGA
3_Elp1	TGCTGTTGACAGTGAGCGCGGATGTTAATGAGTTATTTAATAGTGAAGCCACAGATGTATTAAATAACTCATTAACATCCATGCCTACTGCCTCGGA
4_Elp1	TGCTGTTGACAGTGAGCGCAACACTGTTGAGAGAGTGTTATAGTGAAGCCACAGATGTATAACACTCTCTCAACAGTGTTTTGCCTACTGCCTCGGA
5_Elp1	TGCTGTTGACAGTGAGCGCACACACAAAATAATCTTTAAATAGTGAAGCCACAGATGTATTTAAAGATTATTTTGTGTGTATGCCTACTGCCTCGGA
1_Las1L	TGCTGTTGACAGTGAGCGCCCAGTGTTTTTGAGAATACTATAGTGAAGCCACAGATGTATAGTATTCTCAAAAACACTGGATGCCTACTGCCTCGGA
2_Las1L	TGCTGTTGACAGTGAGCGAGAGGATGATGCAAATACTAAATAGTGAAGCCACAGATGTATTTAGTATTTGCATCATCCTCGTGCCTACTGCCTCGGA
3_Las1L	TGCTGTTGACAGTGAGCGCCCGTACACACTGGATACCTTATAGTGAAGCCACAGATGTATAAGGTATCCAGTGTGTACGGATGCCTACTGCCTCGGA
4_Las1L	TGCTGTTGACAGTGAGCGCGATGACTATGATGATGATGAATAGTGAAGCCACAGATGTATTCATCATCATCATAGTCATCATGCCTACTGCCTCGGA
5_Las1L	TGCTGTTGACAGTGAGCGCCAGGATGATGACAAAGATGAATAGTGAAGCCACAGATGTATTCATCTTTGTCATCATCCTGATGCCTACTGCCTCGGA
1_Leo1	TGCTGTTGACAGTGAGCGACCAGCGCACAGAGATGATTAATAGTGAAGCCACAGATGTATTAATCATCTCTGTGCGCTGGCTGCCTACTGCCTCGGA
2_Leo1	TGCTGTTGACAGTGAGCGAAGAGATGAAGAAGGAAATGAATAGTGAAGCCACAGATGTATTCATTTCCTTCTTCATCTCTGTGCCTACTGCCTCGGA
3_Leo1	TGCTGTTGACAGTGAGCGCACAGCTTGTCTATAAATACAATAGTGAAGCCACAGATGTATTGTATTTATAGACAAGCTGTATGCCTACTGCCTCGGA
4_Leo1	TGCTGTTGACAGTGAGCGCGACAGTGAAGATGAAGTTTTATAGTGAAGCCACAGATGTATAAAACTTCATCTTCACTGTCATGCCTACTGCCTCGGA
5_Leo1	TGCTGTTGACAGTGAGCGATCCGAAGAAGACAAAGCTCAATAGTGAAGCCACAGATGTATTGAGCTTTGTCTTCTTCGGAGTGCCTACTGCCTCGGA
1_Max	TGCTGTTGACAGTGAGCGAGCCAGTGATGATGTTTTGATATAGTGAAGCCACAGATGTATATCAAAACATCATCACTGGCCTGCCTACTGCCTCGGA
2_Max	TGCTGTTGACAGTGAGCGCTCTGATGATGTCGATATTGTATAGTGAAGCCACAGATGTATACAATATCGACATCATCAGAATGCCTACTGCCTCGGA
3_Max	TGCTGTTGACAGTGAGCGACCACCAGAAATTTTAAACCAATAGTGAAGCCACAGATGTATTGGTTTAAAATTTCTGGTGGGTGCCTACTGCCTCGGA
4_Max	TGCTGTTGACAGTGAGCGCCCCTGTGTCCACTATTTTTAATAGTGAAGCCACAGATGTATTAAAAATAGTGGACACAGGGATGCCTACTGCCTCGGA
5_Max	TGCTGTTGACAGTGAGCGATCCTTCTGTTCATCATTAGAATAGTGAAGCCACAGATGTATTCTAATGATGAACAGAAGGAGTGCCTACTGCCTCGGA
1_Msh6	TGCTGTTGACAGTGAGCGCACACACTATCATTCATTAGTATAGTGAAGCCACAGATGTATACTAATGAATGATAGTGTGTATGCCTACTGCCTCGGA
2_Msh6	TGCTGTTGACAGTGAGCGCAGGATTCAAAGTAATGTGTAATAGTGAAGCCACAGATGTATTACACATTACTTTGAATCCTTTGCCTACTGCCTCGGA
3_Msh6	TGCTGTTGACAGTGAGCGCTCAGACAACATTATGATCTAATAGTGAAGCCACAGATGTATTAGATCATAATGTTGTCTGAATGCCTACTGCCTCGGA
4_Msh6	TGCTGTTGACAGTGAGCGCTGAGGCTTATTTATCTGATAATAGTGAAGCCACAGATGTATTATCAGATAAATAAGCCTCATTGCCTACTGCCTCGGA
5_Msh6	TGCTGTTGACAGTGAGCGAACAACATTATGATCTAATAAATAGTGAAGCCACAGATGTATTTATTAGATCATAATGTTGTCTGCCTACTGCCTCGGA
1_Mta2	TGCTGTTGACAGTGAGCGCCGGCAGTTTGAATCATTACCATAGTGAAGCCACAGATGTATGGTAATGATTCAAACTGCCGATGCCTACTGCCTCGGA
2_Mta2	TGCTGTTGACAGTGAGCGCTCCGGCGAAGGGATATTTCTATAGTGAAGCCACAGATGTATAGAAATATCCCTTCGCCGGAATGCCTACTGCCTCGGA
3_Mta2	TGCTGTTGACAGTGAGCGCTCTCGGCAGTTTGAATCATTATAGTGAAGCCACAGATGTATAATGATTCAAACTGCCGAGAATGCCTACTGCCTCGGA
4_Mta2	TGCTGTTGACAGTGAGCGATGAAGCCATGCTGTTTGAAGATAGTGAAGCCACAGATGTATCTTCAAACAGCATGGCTTCAGTGCCTACTGCCTCGGA
5_Mta2	TGCTGTTGACAGTGAGCGAAAGCATAGTCCAGTTTTATTATAGTGAAGCCACAGATGTATAATAAAACTGGACTATGCTTGTGCCTACTGCCTCGGA
1_Myc	TGCTGTTGACAGTGAGCGAACGAGAACAGTTGAAACACAATAGTGAAGCCACAGATGTATTGTGTTTCAACTGTTCTCGTCTGCCTACTGCCTCGGA
2_Myc	TGCTGTTGACAGTGAGCGCAACGTTTATAACAGTTACAAATAGTGAAGCCACAGATGTATTTGTAACTGTTATAAACGTTTTGCCTACTGCCTCGGA
3_Myc	TGCTGTTGACAGTGAGCGACGACGAGGAAGAGAATTTCTATAGTGAAGCCACAGATGTATAGAAATTCTCTTCCTCGTCGCTGCCTACTGCCTCGGA
4_Myc	TGCTGTTGACAGTGAGCGCAACAGTTACAAAAGATTTTAATAGTGAAGCCACAGATGTATTAAAATCTTTTGTAACTGTTATGCCTACTGCCTCGGA
5_Myc	TGCTGTTGACAGTGAGCGCAGGGCCTTGAAATGTAAATAATAGTGAAGCCACAGATGTATTATTTACATTTCAAGGCCCTATGCCTACTGCCTCGGA
1_Mycn	TGCTGTTGACAGTGAGCGCAGCCTGTTTCTTCCTTGTTTATAGTGAAGCCACAGATGTATAAACAAGGAAGAAACAGGCTATGCCTACTGCCTCGGA
2_Mycn	TGCTGTTGACAGTGAGCGCAGACTGGAAGTTCACACCTAATAGTGAAGCCACAGATGTATTAGGTGTGAACTTCCAGTCTATGCCTACTGCCTCGGA
3_Mycn	TGCTGTTGACAGTGAGCGCCCTCATGTTTATGAAAATAAATAGTGAAGCCACAGATGTATTTATTTTCATAAACATGAGGTTGCCTACTGCCTCGGA
4_Mycn	TGCTGTTGACAGTGAGCGCACCTCATGTTTATGAAAATAATAGTGAAGCCACAGATGTATTATTTTCATAAACATGAGGTATGCCTACTGCCTCGGA
5_Mycn	TGCTGTTGACAGTGAGCGCTGTATACAAATATATTGTTAATAGTGAAGCCACAGATGTATTAACAATATATTTGTATACAATGCCTACTGCCTCGGA
1_Nap1L1	TGCTGTTGACAGTGAGCGCAGGAAAGAATGTTACTTTGAATAGTGAAGCCACAGATGTATTCAAAGTAACATTCTTTCCTTTGCCTACTGCCTCGGA
2_Nap1L1	TGCTGTTGACAGTGAGCGCCACAAATGAAGTGTTAACAAATAGTGAAGCCACAGATGTATTTGTTAACACTTCATTTGTGATGCCTACTGCCTCGGA
3_Nap1L1	TGCTGTTGACAGTGAGCGAACAGATAGAAGCCAAATTCTATAGTGAAGCCACAGATGTATAGAATTTGGCTTCTATCTGTGTGCCTACTGCCTCGGA
4_Nap1L1	TGCTGTTGACAGTGAGCGACCTATGAGTTTTGTCTTAGAATAGTGAAGCCACAGATGTATTCTAAGACAAAACTCATAGGCTGCCTACTGCCTCGGA
5_Nap1L1	TGCTGTTGACAGTGAGCGAAAGCACTTGAAAGATATTAAATAGTGAAGCCACAGATGTATTTAATATCTTTCAAGTGCTTCTGCCTACTGCCTCGGA
1_Noc2L	TGCTGTTGACAGTGAGCGATGGATGTCAAGACATACCTAATAGTGAAGCCACAGATGTATTAGGTATGTCTTGACATCCACTGCCTACTGCCTCGGA
2_Noc2L	TGCTGTTGACAGTGAGCGCCCGTGTGGATGTCAAGACATATAGTGAAGCCACAGATGTATATGTCTTGACATCCACACGGATGCCTACTGCCTCGGA
3_Noc2L	TGCTGTTGACAGTGAGCGAAGGCTGTTCCATGAAGTTGTATAGTGAAGCCACAGATGTATACAACTTCATGGAACAGCCTGTGCCTACTGCCTCGGA
4_Noc2L	TGCTGTTGACAGTGAGCGCCAGGAAGAAGAAGATAAAGAATAGTGAAGCCACAGATGTATTCTTTATCTTCTTCTTCCTGATGCCTACTGCCTCGGA
5_Noc2L	TGCTGTTGACAGTGAGCGATCCCATTCTGAAGCAAATGTATAGTGAAGCCACAGATGTATACATTTGCTTCAGAATGGGACTGCCTACTGCCTCGGA
1_Nol11	TGCTGTTGACAGTGAGCGAACCTAACTTGATGGATATATATAGTGAAGCCACAGATGTATATATATCCATCAAGTTAGGTGTGCCTACTGCCTCGGA
2_Nol11	TGCTGTTGACAGTGAGCGCCCAGGGAAGAAAGATTTGTTATAGTGAAGCCACAGATGTATAACAAATCTTTCTTCCCTGGATGCCTACTGCCTCGGA
3_Nol11	TGCTGTTGACAGTGAGCGAAGAGGTTTTCATGTTATTTAATAGTGAAGCCACAGATGTATTAAATAACATGAAAACCTCTGTGCCTACTGCCTCGGA
4_Nol11	TGCTGTTGACAGTGAGCGATGTCCTATTAATGATACCAGATAGTGAAGCCACAGATGTATCTGGTATCATTAATAGGACAGTGCCTACTGCCTCGGA
5_Nol11	TGCTGTTGACAGTGAGCGCTGTTGTGAAAGTTTTTTTAAATAGTGAAGCCACAGATGTATTTAAAAAAACTTTCACAACATTGCCTACTGCCTCGGA
1_Nol9	TGCTGTTGACAGTGAGCGCCCAGAATTTGGAGACAATTTATAGTGAAGCCACAGATGTATAAATTGTCTCCAAATTCTGGATGCCTACTGCCTCGGA
2_Nol9	TGCTGTTGACAGTGAGCGCCCCAATTATGTCGTTCAGTTATAGTGAAGCCACAGATGTATAACTGAACGACATAATTGGGATGCCTACTGCCTCGGA
3_Nol9	TGCTGTTGACAGTGAGCGAAGGATCGTGGATGATATGAAATAGTGAAGCCACAGATGTATTTCATATCATCCACGATCCTGTGCCTACTGCCTCGGA
4_Nol9	TGCTGTTGACAGTGAGCGCACGTGTTCAGAGATTACAAGATAGTGAAGCCACAGATGTATCTTGTAATCTCTGAACACGTATGCCTACTGCCTCGGA
5_Nol9	TGCTGTTGACAGTGAGCGCACTGATTAACCAGTTATTAAATAGTGAAGCCACAGATGTATTTAATAACTGGTTAATCAGTATGCCTACTGCCTCGGA
1_Nop56	TGCTGTTGACAGTGAGCGAAGTGGACAACATGATTATTCATAGTGAAGCCACAGATGTATGAATAATCATGTTGTCCACTCTGCCTACTGCCTCGGA
2_Nop56	TGCTGTTGACAGTGAGCGATCCCGATACCTAGCAAACAAATAGTGAAGCCACAGATGTATTTGTTTGCTAGGTATCGGGAGTGCCTACTGCCTCGGA
3_Nop56	TGCTGTTGACAGTGAGCGATCGTGCCAAAGTTAAATTTAATAGTGAAGCCACAGATGTATTAAATTTAACTTTGGCACGAGTGCCTACTGCCTCGGA
4_Nop56	TGCTGTTGACAGTGAGCGCGGAGACATACCTGCCATCTAATAGTGAAGCCACAGATGTATTAGATGGCAGGTATGTCTCCATGCCTACTGCCTCGGA
5_Nop56	TGCTGTTGACAGTGAGCGACAAAGTTAAATTTAATGTGAATAGTGAAGCCACAGATGTATTCACATTAAATTTAACTTTGGTGCCTACTGCCTCGGA
1_Nop58	TGCTGTTGACAGTGAGCGCAGGGAAAATTATTTCAGATAATAGTGAAGCCACAGATGTATTATCTGAAATAATTTTCCCTATGCCTACTGCCTCGGA
2_Nop58	TGCTGTTGACAGTGAGCGCACAGCTGAAGAAAGTTTTGAATAGTGAAGCCACAGATGTATTCAAAACTTTCTTCAGCTGTTTGCCTACTGCCTCGGA
3_Nop58	TGCTGTTGACAGTGAGCGAACCTTAGTCTTTGATACACAATAGTGAAGCCACAGATGTATTGTGTATCAAAGACTAAGGTCTGCCTACTGCCTCGGA
4_Nop58	TGCTGTTGACAGTGAGCGCTCAGGCAATTTCCTTATTAGATAGTGAAGCCACAGATGTATCTAATAAGGAAATTGCCTGAATGCCTACTGCCTCGGA
5_Nop58	TGCTGTTGACAGTGAGCGCAAAGAGGATGAAATTACTGAATAGTGAAGCCACAGATGTATTCAGTAATTTCATCCTCTTTATGCCTACTGCCTCGGA
1_Npm1	TGCTGTTGACAGTGAGCGAAGCACCAGTTGTCATTAAGAATAGTGAAGCCACAGATGTATTCTTAATGACAACTGGTGCTCTGCCTACTGCCTCGGA
2_Npm1	TGCTGTTGACAGTGAGCGAAGAGTCTGAAGATGAAGATGATAGTGAAGCCACAGATGTATCATCTTCATCTTCAGACTCTGTGCCTACTGCCTCGGA
3_Npm1	TGCTGTTGACAGTGAGCGAGCAGAAGCAATGAACTATGAATAGTGAAGCCACAGATGTATTCATAGTTCATTGCTTCTGCCTGCCTACTGCCTCGGA
4_Npm1	TGCTGTTGACAGTGAGCGATGGTAACAAGGTTCCACAGAATAGTGAAGCCACAGATGTATTCTGTGGAACCTTGTTACCACTGCCTACTGCCTCGGA
5_Npm1	TGCTGTTGACAGTGAGCGCAGGGTCAAGAGTCCTTCAAAATAGTGAAGCCACAGATGTATTTTGAAGGACTCTTGACCCTTTGCCTACTGCCTCGGA
1_Nuak1	TGCTGTTGACAGTGAGCGATCATATCATCAGTATTTATGATAGTGAAGCCACAGATGTATCATAAATACTGATGATATGAGTGCCTACTGCCTCGGA
2_Nuak1	TGCTGTTGACAGTGAGCGACCAGCTGATTGTGTCTGTTTATAGTGAAGCCACAGATGTATAAACAGACACAATCAGCTGGCTGCCTACTGCCTCGGA
3_Nuak1	TGCTGTTGACAGTGAGCGCCCGGTGGATGCTGATGGTGAATAGTGAAGCCACAGATGTATTCACCATCAGCATCCACCGGATGCCTACTGCCTCGGA
4_Nuak1	TGCTGTTGACAGTGAGCGAGCACAGTCAGTTTTTAAGAAATAGTGAAGCCACAGATGTATTTCTTAAAAACTGACTGTGCCTGCCTACTGCCTCGGA
5_Nuak1	TGCTGTTGACAGTGAGCGCCATATCATCAGTATTTATGAATAGTGAAGCCACAGATGTATTCATAAATACTGATGATATGATGCCTACTGCCTCGGA
1_Nup133	TGCTGTTGACAGTGAGCGCTGGCATAATATTCATGTATAATAGTGAAGCCACAGATGTATTATACATGAATATTATGCCATTGCCTACTGCCTCGGA
2_Nup133	TGCTGTTGACAGTGAGCGCCAGCTGGTTACATGAAATTAATAGTGAAGCCACAGATGTATTAATTTCATGTAACCAGCTGATGCCTACTGCCTCGGA
3_Nup133	TGCTGTTGACAGTGAGCGAACTTCCTACATTGATTTAAAATAGTGAAGCCACAGATGTATTTTAAATCAATGTAGGAAGTGTGCCTACTGCCTCGGA
4_Nup133	TGCTGTTGACAGTGAGCGCAACTATGAAGCTATTAAAGAATAGTGAAGCCACAGATGTATTCTTTAATAGCTTCATAGTTATGCCTACTGCCTCGGA
5_Nup133	TGCTGTTGACAGTGAGCGCAAGATTGTCTTTGATACACAATAGTGAAGCCACAGATGTATTGTGTATCAAAGACAATCTTTTGCCTACTGCCTCGGA
1_Paf1	TGCTGTTGACAGTGAGCGAACAGAGGAAGAAATATACAAATAGTGAAGCCACAGATGTATTTGTATATTTCTTCCTCTGTGTGCCTACTGCCTCGGA
2_Paf1	TGCTGTTGACAGTGAGCGCGGTAGTGATGCTGATTCAGAATAGTGAAGCCACAGATGTATTCTGAATCAGCATCACTACCATGCCTACTGCCTCGGA
3_Paf1	TGCTGTTGACAGTGAGCGAACCAGATGATGTGTATGACTATAGTGAAGCCACAGATGTATAGTCATACACATCATCTGGTGTGCCTACTGCCTCGGA
4_Paf1	TGCTGTTGACAGTGAGCGCAGAAACACTAAAGAAACGAAATAGTGAAGCCACAGATGTATTTCGTTTCTTTAGTGTTTCTTTGCCTACTGCCTCGGA
5_Paf1	TGCTGTTGACAGTGAGCGCGCCGAGTCAAGTACTGCAATATAGTGAAGCCACAGATGTATATTGCAGTACTTGACTCGGCATGCCTACTGCCTCGGA
1_Parp1	TGCTGTTGACAGTGAGCGATGAAACTCAAGTTCAATTTTATAGTGAAGCCACAGATGTATAAAATTGAACTTGAGTTTCAGTGCCTACTGCCTCGGA
2_Parp1	TGCTGTTGACAGTGAGCGCAGGGCTATAGTTCTCAATTAATAGTGAAGCCACAGATGTATTAATTGAGAACTATAGCCCTTTGCCTACTGCCTCGGA
3_Parp1	TGCTGTTGACAGTGAGCGCGGAAGTGATCGATATCTTCAATAGTGAAGCCACAGATGTATTGAAGATATCGATCACTTCCATGCCTACTGCCTCGGA
4_Parp1	TGCTGTTGACAGTGAGCGCGAAACTCAAGTTCAATTTTAATAGTGAAGCCACAGATGTATTAAAATTGAACTTGAGTTTCATGCCTACTGCCTCGGA
5_Parp1	TGCTGTTGACAGTGAGCGAAAGGAGGAAGGTGTCAACAAATAGTGAAGCCACAGATGTATTTGTTGACACCTTCCTCCTTGTGCCTACTGCCTCGGA
1_Pbrm1	TGCTGTTGACAGTGAGCGCACCCAGATTATTATCAGCAAATAGTGAAGCCACAGATGTATTTGCTGATAATAATCTGGGTATGCCTACTGCCTCGGA
2_Pbrm1	TGCTGTTGACAGTGAGCGCCCAGAAATAATACTTTCTAAATAGTGAAGCCACAGATGTATTTAGAAAGTATTATTTCTGGTTGCCTACTGCCTCGGA
3_Pbrm1	TGCTGTTGACAGTGAGCGCGAGTATGATGATGTTAATCTATAGTGAAGCCACAGATGTATAGATTAACATCATCATACTCTTGCCTACTGCCTCGGA
4_Pbrm1	TGCTGTTGACAGTGAGCGCCCGGACAGATTCCGAAATATATAGTGAAGCCACAGATGTATATATTTCGGAATCTGTCCGGTTGCCTACTGCCTCGGA
5_Pbrm1	TGCTGTTGACAGTGAGCGCTCCTGTGAAGAATTTTGTTTATAGTGAAGCCACAGATGTATAAACAAAATTCTTCACAGGAATGCCTACTGCCTCGGA
1_Pdcd11	TGCTGTTGACAGTGAGCGAACACATGTTGTTGTAACCCTATAGTGAAGCCACAGATGTATAGGGTTACAACAACATGTGTGTGCCTACTGCCTCGGA
2_Pdcd11	TGCTGTTGACAGTGAGCGAGGATCTTATTCTTCAAATCAATAGTGAAGCCACAGATGTATTGATTTGAAGAATAAGATCCCTGCCTACTGCCTCGGA
3_Pdcd11	TGCTGTTGACAGTGAGCGACCAGAAGATTGTCAGATGTTATAGTGAAGCCACAGATGTATAACATCTGACAATCTTCTGGGTGCCTACTGCCTCGGA
4_Pdcd11	TGCTGTTGACAGTGAGCGCGGCTGACATCATGATGAAGAATAGTGAAGCCACAGATGTATTCTTCATCATGATGTCAGCCATGCCTACTGCCTCGGA
5_Pdcd11	TGCTGTTGACAGTGAGCGACAGAGCTTTTCTGTCACTTAATAGTGAAGCCACAGATGTATTAAGTGACAGAAAAGCTCTGGTGCCTACTGCCTCGGA
1_Pds5B	TGCTGTTGACAGTGAGCGCACAGGATATTGAACAACTTAATAGTGAAGCCACAGATGTATTAAGTTGTTCAATATCCTGTATGCCTACTGCCTCGGA
2_Pds5B	TGCTGTTGACAGTGAGCGCCCTGATAAAGATGTTCGTTTATAGTGAAGCCACAGATGTATAAACGAACATCTTTATCAGGATGCCTACTGCCTCGGA
3_Pds5B	TGCTGTTGACAGTGAGCGACCCAGCTTGAGTTTAAATTAATAGTGAAGCCACAGATGTATTAATTTAAACTCAAGCTGGGGTGCCTACTGCCTCGGA
4_Pds5B	TGCTGTTGACAGTGAGCGCGCCTGACAAGAATTTTAGTAATAGTGAAGCCACAGATGTATTACTAAAATTCTTGTCAGGCTTGCCTACTGCCTCGGA
5_Pds5B	TGCTGTTGACAGTGAGCGACCAGCTTGAGTTTAAATTAAATAGTGAAGCCACAGATGTATTTAATTTAAACTCAAGCTGGGTGCCTACTGCCTCGGA
1_Pgam5	TGCTGTTGACAGTGAGCGCCCAGATAGTCTGATGACTTAATAGTGAAGCCACAGATGTATTAAGTCATCAGACTATCTGGATGCCTACTGCCTCGGA
2_Pgam5	TGCTGTTGACAGTGAGCGCCCCAAGTACAGTTTCTATGAATAGTGAAGCCACAGATGTATTCATAGAAACTGTACTTGGGTTGCCTACTGCCTCGGA
3_Pgam5	TGCTGTTGACAGTGAGCGCGGCTTCCTATATGATAGATAATAGTGAAGCCACAGATGTATTATCTATCATATAGGAAGCCATGCCTACTGCCTCGGA
4_Pgam5	TGCTGTTGACAGTGAGCGATCCAGATAGTCTGATGACTTATAGTGAAGCCACAGATGTATAAGTCATCAGACTATCTGGAGTGCCTACTGCCTCGGA
5_Pgam5	TGCTGTTGACAGTGAGCGATGGGATTAAAGTTTAATAAAATAGTGAAGCCACAGATGTATTTTATTAAACTTTAATCCCAGTGCCTACTGCCTCGGA
1_Plk1	TGCTGTTGACAGTGAGCGCGGCAACCAAAGTGGAATATGATAGTGAAGCCACAGATGTATCATATTCCACTTTGGTTGCCATGCCTACTGCCTCGGA
2_Plk1	TGCTGTTGACAGTGAGCGACCCACTGTATGAATTGTATAATAGTGAAGCCACAGATGTATTATACAATTCATACAGTGGGCTGCCTACTGCCTCGGA
3_Plk1	TGCTGTTGACAGTGAGCGACCACTGTATGAATTGTATAAATAGTGAAGCCACAGATGTATTTATACAATTCATACAGTGGGTGCCTACTGCCTCGGA
4_Plk1	TGCTGTTGACAGTGAGCGCCCGGATCAAGAAAAATGAATATAGTGAAGCCACAGATGTATATTCATTTTTCTTGATCCGGATGCCTACTGCCTCGGA
5_Plk1	TGCTGTTGACAGTGAGCGCCCAGAAGATGCTTCAGACAGATAGTGAAGCCACAGATGTATCTGTCTGAAGCATCTTCTGGATGCCTACTGCCTCGGA
1_Polr2B	TGCTGTTGACAGTGAGCGCACTGAAGTTTGAACAAATTTATAGTGAAGCCACAGATGTATAAATTTGTTCAAACTTCAGTATGCCTACTGCCTCGGA
2_Polr2B	TGCTGTTGACAGTGAGCGAGGGACCCATTCAGATTCTTAATAGTGAAGCCACAGATGTATTAAGAATCTGAATGGGTCCCCTGCCTACTGCCTCGGA
3_Polr2B	TGCTGTTGACAGTGAGCGCTGCAACCAAGATTTTTGTTAATAGTGAAGCCACAGATGTATTAACAAAAATCTTGGTTGCATTGCCTACTGCCTCGGA
4_Polr2B	TGCTGTTGACAGTGAGCGCGTGTCTGATAGAGATATTTTATAGTGAAGCCACAGATGTATAAAATATCTCTATCAGACACATGCCTACTGCCTCGGA
5_Polr2B	TGCTGTTGACAGTGAGCGACAGCACAGTTTCTAAGAGAAATAGTGAAGCCACAGATGTATTTCTCTTAGAAACTGTGCTGCTGCCTACTGCCTCGGA
1_Polrmt	TGCTGTTGACAGTGAGCGCACCTGTGCATAATGTAAATAATAGTGAAGCCACAGATGTATTATTTACATTATGCACAGGTTTGCCTACTGCCTCGGA
2_Polrmt	TGCTGTTGACAGTGAGCGCCCCAGTGCTTTACCATGTGTATAGTGAAGCCACAGATGTATACACATGGTAAAGCACTGGGATGCCTACTGCCTCGGA
3_Polrmt	TGCTGTTGACAGTGAGCGCCCTGTGCATAATGTAAATAAATAGTGAAGCCACAGATGTATTTATTTACATTATGCACAGGTTGCCTACTGCCTCGGA
4_Polrmt	TGCTGTTGACAGTGAGCGCCCGGCATTTGGTGAAGCAGAATAGTGAAGCCACAGATGTATTCTGCTTCACCAAATGCCGGTTGCCTACTGCCTCGGA
5_Polrmt	TGCTGTTGACAGTGAGCGATGCATAATGTAAATAAATGAATAGTGAAGCCACAGATGTATTCATTTATTTACATTATGCACTGCCTACTGCCTCGGA
1_Psmc4	TGCTGTTGACAGTGAGCGCACCCAGGATTGGTTTAGTCAATAGTGAAGCCACAGATGTATTGACTAAACCAATCCTGGGTATGCCTACTGCCTCGGA
2_Psmc4	TGCTGTTGACAGTGAGCGATGCCATCATCTTCATAGATGATAGTGAAGCCACAGATGTATCATCTATGAAGATGATGGCAGTGCCTACTGCCTCGGA
3_Psmc4	TGCTGTTGACAGTGAGCGATGGAAAGACAATGTTAGCAAATAGTGAAGCCACAGATGTATTTGCTAACATTGTCTTTCCACTGCCTACTGCCTCGGA
4_Psmc4	TGCTGTTGACAGTGAGCGAACCGTGATCAAGAAAGATGAATAGTGAAGCCACAGATGTATTCATCTTTCTTGATCACGGTCTGCCTACTGCCTCGGA
5_Psmc4	TGCTGTTGACAGTGAGCGAAGGATTGGTTTAGTCAATAAATAGTGAAGCCACAGATGTATTTATTGACTAAACCAATCCTGTGCCTACTGCCTCGGA
1_Psmd11	TGCTGTTGACAGTGAGCGACCAGTAGATAAAACTTATGAATAGTGAAGCCACAGATGTATTCATAAGTTTTATCTACTGGGTGCCTACTGCCTCGGA
2_Psmd11	TGCTGTTGACAGTGAGCGAACAGATGATTCTTGACAAGAATAGTGAAGCCACAGATGTATTCTTGTCAAGAATCATCTGTGTGCCTACTGCCTCGGA
3_Psmd11	TGCTGTTGACAGTGAGCGATGGTGTCTTTGTATTTTGATATAGTGAAGCCACAGATGTATATCAAAATACAAAGACACCAGTGCCTACTGCCTCGGA
4_Psmd11	TGCTGTTGACAGTGAGCGCTCAGAGAAAAGAACTTTCTTATAGTGAAGCCACAGATGTATAAGAAAGTTCTTTTCTCTGATTGCCTACTGCCTCGGA
5_Psmd11	TGCTGTTGACAGTGAGCGCAGGCGGCCAGTTCTCATGTAATAGTGAAGCCACAGATGTATTACATGAGAACTGGCCGCCTATGCCTACTGCCTCGGA
1_Psmd2	TGCTGTTGACAGTGAGCGATGGCACTAATTTCTGTTTCAATAGTGAAGCCACAGATGTATTGAAACAGAAATTAGTGCCAGTGCCTACTGCCTCGGA
2_Psmd2	TGCTGTTGACAGTGAGCGACCAGATTGACAAGTATCTGTATAGTGAAGCCACAGATGTATACAGATACTTGTCAATCTGGGTGCCTACTGCCTCGGA
3_Psmd2	TGCTGTTGACAGTGAGCGATGATCCAGAAGTTTCCTATAATAGTGAAGCCACAGATGTATTATAGGAAACTTCTGGATCAGTGCCTACTGCCTCGGA
4_Psmd2	TGCTGTTGACAGTGAGCGAACCAGTTGTGTGAATTATGTATAGTGAAGCCACAGATGTATACATAATTCACACAACTGGTGTGCCTACTGCCTCGGA
5_Psmd2	TGCTGTTGACAGTGAGCGACCCAACTATGATCTTTGAAAATAGTGAAGCCACAGATGTATTTTCAAAGATCATAGTTGGGGTGCCTACTGCCTCGGA
1_Psmd3	TGCTGTTGACAGTGAGCGCCCAATCCAAAGAGATGATTGATAGTGAAGCCACAGATGTATCAATCATCTCTTTGGATTGGATGCCTACTGCCTCGGA
2_Psmd3	TGCTGTTGACAGTGAGCGATGCCAAGTGTTACTATTATCATAGTGAAGCCACAGATGTATGATAATAGTAACACTTGGCAGTGCCTACTGCCTCGGA
3_Psmd3	TGCTGTTGACAGTGAGCGCTCCTCCCAAATCCTACAACAATAGTGAAGCCACAGATGTATTGTTGTAGGATTTGGGAGGAATGCCTACTGCCTCGGA
4_Psmd3	TGCTGTTGACAGTGAGCGCAGCTTCAATTATGATTTTTAATAGTGAAGCCACAGATGTATTAAAAATCATAATTGAAGCTTTGCCTACTGCCTCGGA
5_Psmd3	TGCTGTTGACAGTGAGCGCCCTGCACTACAGCTTGTATGATAGTGAAGCCACAGATGTATCATACAAGCTGTAGTGCAGGTTGCCTACTGCCTCGGA
1_Pum3	TGCTGTTGACAGTGAGCGACCCAGCATAGTTAATGACAAATAGTGAAGCCACAGATGTATTTGTCATTAACTATGCTGGGCTGCCTACTGCCTCGGA
2_Pum3	TGCTGTTGACAGTGAGCGCTGACTGTATTGATGATACTAATAGTGAAGCCACAGATGTATTAGTATCATCAATACAGTCAATGCCTACTGCCTCGGA
3_Pum3	TGCTGTTGACAGTGAGCGACGGACCTAAAGTCACATCTAATAGTGAAGCCACAGATGTATTAGATGTGACTTTAGGTCCGCTGCCTACTGCCTCGGA
4_Pum3	TGCTGTTGACAGTGAGCGATCTGTGCATGCATTTGTTAAATAGTGAAGCCACAGATGTATTTAACAAATGCATGCACAGAGTGCCTACTGCCTCGGA
5_Pum3	TGCTGTTGACAGTGAGCGCGACCAAGAAGTTGTAAACAAATAGTGAAGCCACAGATGTATTTGTTTACAACTTCTTGGTCATGCCTACTGCCTCGGA
1_Rad21	TGCTGTTGACAGTGAGCGCTGTGACTATATAAATATCAAATAGTGAAGCCACAGATGTATTTGATATTTATATAGTCACATTGCCTACTGCCTCGGA
2_Rad21	TGCTGTTGACAGTGAGCGATCGATGCTATGTTATGTATAATAGTGAAGCCACAGATGTATTATACATAACATAGCATCGACTGCCTACTGCCTCGGA
3_Rad21	TGCTGTTGACAGTGAGCGCAGATGACAAACTTATAAGTAATAGTGAAGCCACAGATGTATTACTTATAAGTTTGTCATCTATGCCTACTGCCTCGGA
4_Rad21	TGCTGTTGACAGTGAGCGATGTAATGAAGCATTTATTAAATAGTGAAGCCACAGATGTATTTAATAAATGCTTCATTACAGTGCCTACTGCCTCGGA
5_Rad21	TGCTGTTGACAGTGAGCGCAAGGTCGTTAGTTTCTTGTTATAGTGAAGCCACAGATGTATAACAAGAAACTAACGACCTTTTGCCTACTGCCTCGGA
1_Rai14	TGCTGTTGACAGTGAGCGCAGTGAGATTAGATTATATTAATAGTGAAGCCACAGATGTATTAATATAATCTAATCTCACTTTGCCTACTGCCTCGGA
2_Rai14	TGCTGTTGACAGTGAGCGCCAGGATGATTGATGAACTCAATAGTGAAGCCACAGATGTATTGAGTTCATCAATCATCCTGTTGCCTACTGCCTCGGA
3_Rai14	TGCTGTTGACAGTGAGCGCCCAGATATTTGTATTTCAACATAGTGAAGCCACAGATGTATGTTGAAATACAAATATCTGGATGCCTACTGCCTCGGA
4_Rai14	TGCTGTTGACAGTGAGCGCAAGTGAGATTAGATTATATTATAGTGAAGCCACAGATGTATAATATAATCTAATCTCACTTATGCCTACTGCCTCGGA
5_Rai14	TGCTGTTGACAGTGAGCGCCAGCTGGTGGATGCACACAAATAGTGAAGCCACAGATGTATTTGTGTGCATCCACCAGCTGTTGCCTACTGCCTCGGA
1_Ranbp2	TGCTGTTGACAGTGAGCGACCAGACCAAAGGTTAAATTAATAGTGAAGCCACAGATGTATTAATTTAACCTTTGGTCTGGGTGCCTACTGCCTCGGA
2_Ranbp2	TGCTGTTGACAGTGAGCGCTCCTGACAAGATAGAAGTAAATAGTGAAGCCACAGATGTATTTACTTCTATCTTGTCAGGAATGCCTACTGCCTCGGA
3_Ranbp2	TGCTGTTGACAGTGAGCGAACCTGATGATATTCATGTAAATAGTGAAGCCACAGATGTATTTACATGAATATCATCAGGTCTGCCTACTGCCTCGGA
4_Ranbp2	TGCTGTTGACAGTGAGCGAACAGTGAGTTTTATCTATATATAGTGAAGCCACAGATGTATATATAGATAAAACTCACTGTGTGCCTACTGCCTCGGA
5_Ranbp2	TGCTGTTGACAGTGAGCGCTACCAGTCACTTACAATTAAATAGTGAAGCCACAGATGTATTTAATTGTAAGTGACTGGTATTGCCTACTGCCTCGGA
1_Rbbp4	TGCTGTTGACAGTGAGCGAACCGGTGTTTTCTAAATCTTATAGTGAAGCCACAGATGTATAAGATTTAGAAAACACCGGTGTGCCTACTGCCTCGGA
2_Rbbp4	TGCTGTTGACAGTGAGCGCCCGGTGTTTTCTAAATCTTAATAGTGAAGCCACAGATGTATTAAGATTTAGAAAACACCGGTTGCCTACTGCCTCGGA
3_Rbbp4	TGCTGTTGACAGTGAGCGCTGTGTTTGTTTTTAAGATTAATAGTGAAGCCACAGATGTATTAATCTTAAAAACAAACACAATGCCTACTGCCTCGGA
4_Rbbp4	TGCTGTTGACAGTGAGCGAAGTGGGAAAATTGAAATAGAATAGTGAAGCCACAGATGTATTCTATTTCAATTTTCCCACTGTGCCTACTGCCTCGGA
5_Rbbp4	TGCTGTTGACAGTGAGCGAACAGCTGAAGTGAATTGCTTATAGTGAAGCCACAGATGTATAAGCAATTCACTTCAGCTGTGTGCCTACTGCCTCGGA
1_Rfc3	TGCTGTTGACAGTGAGCGCTGCCTTGTTTATATAAATTTATAGTGAAGCCACAGATGTATAAATTTATATAAACAAGGCATTGCCTACTGCCTCGGA
2_Rfc3	TGCTGTTGACAGTGAGCGCTCCTCCTGAGATTATAATGAATAGTGAAGCCACAGATGTATTCATTATAATCTCAGGAGGAATGCCTACTGCCTCGGA
3_Rfc3	TGCTGTTGACAGTGAGCGCTGGCACTTTATAAGAAGTTCATAGTGAAGCCACAGATGTATGAACTTCTTATAAAGTGCCATTGCCTACTGCCTCGGA
4_Rfc3	TGCTGTTGACAGTGAGCGCGGCGAAGTTTATGGCACTTTATAGTGAAGCCACAGATGTATAAAGTGCCATAAACTTCGCCATGCCTACTGCCTCGGA
5_Rfc3	TGCTGTTGACAGTGAGCGACGGGAAAACTCTACTGTCTAATAGTGAAGCCACAGATGTATTAGACAGTAGAGTTTTCCCGCTGCCTACTGCCTCGGA
1_Rfc4	TGCTGTTGACAGTGAGCGACCCTCACTTCTAGATGTTCAATAGTGAAGCCACAGATGTATTGAACATCTAGAAGTGAGGGGTGCCTACTGCCTCGGA
2_Rfc4	TGCTGTTGACAGTGAGCGCTCTGATGAACGTGGAATACAATAGTGAAGCCACAGATGTATTGTATTCCACGTTCATCAGATTGCCTACTGCCTCGGA
3_Rfc4	TGCTGTTGACAGTGAGCGATGGCTCTTTTGACAAACTAGATAGTGAAGCCACAGATGTATCTAGTTTGTCAAAAGAGCCACTGCCTACTGCCTCGGA
4_Rfc4	TGCTGTTGACAGTGAGCGCTGTATGAAACCAGTTACTATATAGTGAAGCCACAGATGTATATAGTAACTGGTTTCATACAATGCCTACTGCCTCGGA
5_Rfc4	TGCTGTTGACAGTGAGCGCCAACTTCATGATGCAATTATATAGTGAAGCCACAGATGTATATAATTGCATCATGAAGTTGATGCCTACTGCCTCGGA
1_Runx2	TGCTGTTGACAGTGAGCGATGGGTTTCATATTGTTTACTATAGTGAAGCCACAGATGTATAGTAAACAATATGAAACCCAGTGCCTACTGCCTCGGA
2_Runx2	TGCTGTTGACAGTGAGCGCCCATGTCTTTTGATATGTCTATAGTGAAGCCACAGATGTATAGACATATCAAAAGACATGGATGCCTACTGCCTCGGA
3_Runx2	TGCTGTTGACAGTGAGCGATCCGCTGTTATGAAAAACCAATAGTGAAGCCACAGATGTATTGGTTTTTCATAACAGCGGAGTGCCTACTGCCTCGGA
4_Runx2	TGCTGTTGACAGTGAGCGCCAGAAGCTTGATGACTCTAAATAGTGAAGCCACAGATGTATTTAGAGTCATCAAGCTTCTGTTGCCTACTGCCTCGGA
5_Runx2	TGCTGTTGACAGTGAGCGACCTCTCATGATTGTAATATTATAGTGAAGCCACAGATGTATAATATTACAATCATGAGAGGGTGCCTACTGCCTCGGA
1_Ruvbl1	TGCTGTTGACAGTGAGCGAACCTAGCTTGTTTTCTAATAATAGTGAAGCCACAGATGTATTATTAGAAAACAAGCTAGGTGTGCCTACTGCCTCGGA
2_Ruvbl1	TGCTGTTGACAGTGAGCGAAGTGTTACAGTTTCTTTGTAATAGTGAAGCCACAGATGTATTACAAAGAAACTGTAACACTGTGCCTACTGCCTCGGA
3_Ruvbl1	TGCTGTTGACAGTGAGCGCGGAGATGTGATTTACATTGAATAGTGAAGCCACAGATGTATTCAATGTAAATCACATCTCCATGCCTACTGCCTCGGA
4_Ruvbl1	TGCTGTTGACAGTGAGCGCCCTAGCTTGTTTTCTAATAAATAGTGAAGCCACAGATGTATTTATTAGAAAACAAGCTAGGTTGCCTACTGCCTCGGA
5_Ruvbl1	TGCTGTTGACAGTGAGCGCGGAGATGAAGCAGATCATTAATAGTGAAGCCACAGATGTATTAATGATCTGCTTCATCTCCTTGCCTACTGCCTCGGA
1_Ruvbl2	TGCTGTTGACAGTGAGCGCACAGGAATTTTATATATCTTATAGTGAAGCCACAGATGTATAAGATATATAAAATTCCTGTATGCCTACTGCCTCGGA
2_Ruvbl2	TGCTGTTGACAGTGAGCGCACACTGTGACTTTATATAAAATAGTGAAGCCACAGATGTATTTTATATAAAGTCACAGTGTTTGCCTACTGCCTCGGA
3_Ruvbl2	TGCTGTTGACAGTGAGCGCCCGAGAACAGATCAATGCAAATAGTGAAGCCACAGATGTATTTGCATTGATCTGTTCTCGGATGCCTACTGCCTCGGA
4_Ruvbl2	TGCTGTTGACAGTGAGCGATCCGAGAACAGATCAATGCAATAGTGAAGCCACAGATGTATTGCATTGATCTGTTCTCGGACTGCCTACTGCCTCGGA
5_Ruvbl2	TGCTGTTGACAGTGAGCGACCCATTTTCTACAAGTTCTAATAGTGAAGCCACAGATGTATTAGAACTTGTAGAAAATGGGGTGCCTACTGCCTCGGA
1_Slc25A13	TGCTGTTGACAGTGAGCGCAGAAAGCAAAGTATATATTTATAGTGAAGCCACAGATGTATAAATATATACTTTGCTTTCTATGCCTACTGCCTCGGA
2_Slc25A13	TGCTGTTGACAGTGAGCGCCCTGTGTTTGTATCTTTTAAATAGTGAAGCCACAGATGTATTTAAAAGATACAAACACAGGTTGCCTACTGCCTCGGA
3_Slc25A13	TGCTGTTGACAGTGAGCGCACTGGGATTTGGTCAATACTATAGTGAAGCCACAGATGTATAGTATTGACCAAATCCCAGTATGCCTACTGCCTCGGA
4_Slc25A13	TGCTGTTGACAGTGAGCGCACCTGTGTTTGTATCTTTTAATAGTGAAGCCACAGATGTATTAAAAGATACAAACACAGGTTTGCCTACTGCCTCGGA
5_Slc25A13	TGCTGTTGACAGTGAGCGCCCTGGGTGTACTGATTTGAAATAGTGAAGCCACAGATGTATTTCAAATCAGTACACCCAGGATGCCTACTGCCTCGGA
1_Smarca4	TGCTGTTGACAGTGAGCGAACCTATGAATATATCATCAAATAGTGAAGCCACAGATGTATTTGATGATATATTCATAGGTGTGCCTACTGCCTCGGA
2_Smarca4	TGCTGTTGACAGTGAGCGAGCAGAAGAAATCTTCACGTAATAGTGAAGCCACAGATGTATTACGTGAAGATTTCTTCTGCCTGCCTACTGCCTCGGA
3_Smarca4	TGCTGTTGACAGTGAGCGATGTGGTGAAGGTTTCTTACAATAGTGAAGCCACAGATGTATTGTAAGAAACCTTCACCACAGTGCCTACTGCCTCGGA
4_Smarca4	TGCTGTTGACAGTGAGCGCAGCACCAGATGTAGTTTCGAATAGTGAAGCCACAGATGTATTCGAAACTACATCTGGTGCTATGCCTACTGCCTCGGA
5_Smarca4	TGCTGTTGACAGTGAGCGCAGAAGCATTCTTTTAAATGAATAGTGAAGCCACAGATGTATTCATTTAAAAGAATGCTTCTTTGCCTACTGCCTCGGA
1_Smarcc1	TGCTGTTGACAGTGAGCGCTCGGATGAAGGTGATAAAATATAGTGAAGCCACAGATGTATATTTTATCACCTTCATCCGATTGCCTACTGCCTCGGA
2_Smarcc1	TGCTGTTGACAGTGAGCGCCCTAAGTTAATAGAAACCAAATAGTGAAGCCACAGATGTATTTGGTTTCTATTAACTTAGGATGCCTACTGCCTCGGA
3_Smarcc1	TGCTGTTGACAGTGAGCGCTGGGTTATAGATTATGTTGAATAGTGAAGCCACAGATGTATTCAACATAATCTATAACCCATTGCCTACTGCCTCGGA
4_Smarcc1	TGCTGTTGACAGTGAGCGCACGGGTGTATTTTTATGTGTATAGTGAAGCCACAGATGTATACACATAAAAATACACCCGTATGCCTACTGCCTCGGA
5_Smarcc1	TGCTGTTGACAGTGAGCGCCCTGGTTTGATTATAATTGTATAGTGAAGCCACAGATGTATACAATTATAATCAAACCAGGATGCCTACTGCCTCGGA
1_Smarcd2	TGCTGTTGACAGTGAGCGCCGGATCTATATTTCCAATACATAGTGAAGCCACAGATGTATGTATTGGAAATATAGATCCGATGCCTACTGCCTCGGA
2_Smarcd2	TGCTGTTGACAGTGAGCGCACCAGACATTTCCAAACCAAATAGTGAAGCCACAGATGTATTTGGTTTGGAAATGTCTGGTATGCCTACTGCCTCGGA
3_Smarcd2	TGCTGTTGACAGTGAGCGCAGTGTGGATCCTAATGACCAATAGTGAAGCCACAGATGTATTGGTCATTAGGATCCACACTATGCCTACTGCCTCGGA
4_Smarcd2	TGCTGTTGACAGTGAGCGCAGTTTCATAAATGTAGTTTTATAGTGAAGCCACAGATGTATAAAACTACATTTATGAAACTATGCCTACTGCCTCGGA
5_Smarcd2	TGCTGTTGACAGTGAGCGCCCCCAGCTTTAGTTTCATAAATAGTGAAGCCACAGATGTATTTATGAAACTAAAGCTGGGGATGCCTACTGCCTCGGA
1_Snrnp200	TGCTGTTGACAGTGAGCGCAGTAGTGAAGAAGATTGAGAATAGTGAAGCCACAGATGTATTCTCAATCTTCTTCACTACTTTGCCTACTGCCTCGGA
2_Snrnp200	TGCTGTTGACAGTGAGCGCCAGCATGTCTCTGAATGCTAATAGTGAAGCCACAGATGTATTAGCATTCAGAGACATGCTGATGCCTACTGCCTCGGA
3_Snrnp200	TGCTGTTGACAGTGAGCGCGCACAGGATGATGATTTTATATAGTGAAGCCACAGATGTATATAAAATCATCATCCTGTGCTTGCCTACTGCCTCGGA
4_Snrnp200	TGCTGTTGACAGTGAGCGAGGATAGCAAGTCACTACTATATAGTGAAGCCACAGATGTATATAGTAGTGACTTGCTATCCGTGCCTACTGCCTCGGA
5_Snrnp200	TGCTGTTGACAGTGAGCGCTAGCAAGTCACTACTATATCATAGTGAAGCCACAGATGTATGATATAGTAGTGACTTGCTATTGCCTACTGCCTCGGA
1_Sqstm1	TGCTGTTGACAGTGAGCGCCCCGTGTTTCCTTTATTAAAATAGTGAAGCCACAGATGTATTTTAATAAAGGAAACACGGGTTGCCTACTGCCTCGGA
2_Sqstm1	TGCTGTTGACAGTGAGCGCACCCGTGTTTCCTTTATTAAATAGTGAAGCCACAGATGTATTTAATAAAGGAAACACGGGTTTGCCTACTGCCTCGGA
3_Sqstm1	TGCTGTTGACAGTGAGCGAACACATTTGTCTTCAAAAGAATAGTGAAGCCACAGATGTATTCTTTTGAAGACAAATGTGTCTGCCTACTGCCTCGGA
4_Sqstm1	TGCTGTTGACAGTGAGCGCGGACACGATCCAGTATTCGAATAGTGAAGCCACAGATGTATTCGAATACTGGATCGTGTCCATGCCTACTGCCTCGGA
5_Sqstm1	TGCTGTTGACAGTGAGCGATGGACACATTTGTCTTCAAAATAGTGAAGCCACAGATGTATTTTGAAGACAAATGTGTCCAGTGCCTACTGCCTCGGA
1_Ssrp1	TGCTGTTGACAGTGAGCGCTGCCCAGAATGTTCTGTCAAATAGTGAAGCCACAGATGTATTTGACAGAACATTCTGGGCAATGCCTACTGCCTCGGA
2_Ssrp1	TGCTGTTGACAGTGAGCGATCAGGGTATCATCTTTAAGAATAGTGAAGCCACAGATGTATTCTTAAAGATGATACCCTGACTGCCTACTGCCTCGGA
3_Ssrp1	TGCTGTTGACAGTGAGCGATGGTCTGTGAAAACAATTTAATAGTGAAGCCACAGATGTATTAAATTGTTTTCACAGACCAGTGCCTACTGCCTCGGA
4_Ssrp1	TGCTGTTGACAGTGAGCGACAGAATGACGATGCTGAAGTATAGTGAAGCCACAGATGTATACTTCAGCATCGTCATTCTGGTGCCTACTGCCTCGGA
5_Ssrp1	TGCTGTTGACAGTGAGCGAAGAGACAGATGTTCTTTGTGATAGTGAAGCCACAGATGTATCACAAAGAACATCTGTCTCTGTGCCTACTGCCTCGGA
1_Supt16	TGCTGTTGACAGTGAGCGATGGATATTCTGTACAATAATATAGTGAAGCCACAGATGTATATTATTGTACAGAATATCCACTGCCTACTGCCTCGGA
2_Supt16	TGCTGTTGACAGTGAGCGAGGAGATGAAGATCTATATTGATAGTGAAGCCACAGATGTATCAATATAGATCTTCATCTCCCTGCCTACTGCCTCGGA
3_Supt16	TGCTGTTGACAGTGAGCGAAAGATCTATATTGATAAGAAATAGTGAAGCCACAGATGTATTTCTTATCAATATAGATCTTCTGCCTACTGCCTCGGA
4_Supt16	TGCTGTTGACAGTGAGCGCCCTTCTGAAGATGACTATGAATAGTGAAGCCACAGATGTATTCATAGTCATCTTCAGAAGGATGCCTACTGCCTCGGA
5_Supt16	TGCTGTTGACAGTGAGCGCGAAGATCTATATTGATAAGAATAGTGAAGCCACAGATGTATTCTTATCAATATAGATCTTCATGCCTACTGCCTCGGA
1_Supt5	TGCTGTTGACAGTGAGCGCCCAGCAGATCAAGATTCTAAATAGTGAAGCCACAGATGTATTTAGAATCTTGATCTGCTGGTTGCCTACTGCCTCGGA
2_Supt5	TGCTGTTGACAGTGAGCGAACCAGCAGATCAAGATTCTAATAGTGAAGCCACAGATGTATTAGAATCTTGATCTGCTGGTCTGCCTACTGCCTCGGA
3_Supt5	TGCTGTTGACAGTGAGCGCCGGCGGCATGTTTGTCTGTAATAGTGAAGCCACAGATGTATTACAGACAAACATGCCGCCGTTGCCTACTGCCTCGGA
4_Supt5	TGCTGTTGACAGTGAGCGCCAGGTCTTTCAATAAAGAGAATAGTGAAGCCACAGATGTATTCTCTTTATTGAAAGACCTGATGCCTACTGCCTCGGA
5_Supt5	TGCTGTTGACAGTGAGCGAGGGTGGAAGAGAACTTTGTTATAGTGAAGCCACAGATGTATAACAAAGTTCTCTTCCACCCGTGCCTACTGCCTCGGA
1_Supt6	TGCTGTTGACAGTGAGCGACCTAAAGAAGTTTCTTGTGAATAGTGAAGCCACAGATGTATTCACAAGAAACTTCTTTAGGGTGCCTACTGCCTCGGA
2_Supt6	TGCTGTTGACAGTGAGCGCGACGATGATGATGAAGAAGAATAGTGAAGCCACAGATGTATTCTTCTTCATCATCATCGTCATGCCTACTGCCTCGGA
3_Supt6	TGCTGTTGACAGTGAGCGACAGCACAGTTCAGAAGATCAATAGTGAAGCCACAGATGTATTGATCTTCTGAACTGTGCTGGTGCCTACTGCCTCGGA
4_Supt6	TGCTGTTGACAGTGAGCGCGCTGAAGATTTTGAAACAGAATAGTGAAGCCACAGATGTATTCTGTTTCAAAATCTTCAGCATGCCTACTGCCTCGGA
5_Supt6	TGCTGTTGACAGTGAGCGCGATGATGATGAAGATGATGAATAGTGAAGCCACAGATGTATTCATCATCTTCATCATCATCATGCCTACTGCCTCGGA
1_Sympk	TGCTGTTGACAGTGAGCGACCAGGCCTTGCTCTTCATTAATAGTGAAGCCACAGATGTATTAATGAAGAGCAAGGCCTGGGTGCCTACTGCCTCGGA
2_Sympk	TGCTGTTGACAGTGAGCGATGGACTACAAGAGAAACCAGATAGTGAAGCCACAGATGTATCTGGTTTCTCTTGTAGTCCAGTGCCTACTGCCTCGGA
3_Sympk	TGCTGTTGACAGTGAGCGCTCACAGTTTTTCACACAAGAATAGTGAAGCCACAGATGTATTCTTGTGTGAAAAACTGTGATTGCCTACTGCCTCGGA
4_Sympk	TGCTGTTGACAGTGAGCGAGCATCACAGTTTTTCACACAATAGTGAAGCCACAGATGTATTGTGTGAAAAACTGTGATGCCTGCCTACTGCCTCGGA
5_Sympk	TGCTGTTGACAGTGAGCGCCCCAGGCCTTGCTCTTCATTATAGTGAAGCCACAGATGTATAATGAAGAGCAAGGCCTGGGATGCCTACTGCCTCGGA
1_Top2A	TGCTGTTGACAGTGAGCGCCCAGATGAAGAAGAAAATGAATAGTGAAGCCACAGATGTATTCATTTTCTTCTTCATCTGGATGCCTACTGCCTCGGA
2_Top2A	TGCTGTTGACAGTGAGCGCCCCAAGTTATAAGAATTTCAATAGTGAAGCCACAGATGTATTGAAATTCTTATAACTTGGGATGCCTACTGCCTCGGA
3_Top2A	TGCTGTTGACAGTGAGCGCAGATGTCAAAGTCTTTCTTAATAGTGAAGCCACAGATGTATTAAGAAAGACTTTGACATCTTTGCCTACTGCCTCGGA
4_Top2A	TGCTGTTGACAGTGAGCGACCAAGTTATAAGAATTTCAAATAGTGAAGCCACAGATGTATTTGAAATTCTTATAACTTGGGTGCCTACTGCCTCGGA
5_Top2A	TGCTGTTGACAGTGAGCGCGAAGATGAAGATTCATTGAAATAGTGAAGCCACAGATGTATTTCAATGAATCTTCATCTTCATGCCTACTGCCTCGGA
1_Top2B	TGCTGTTGACAGTGAGCGATGGAGTGTACATTAATATTAATAGTGAAGCCACAGATGTATTAATATTAATGTACACTCCAGTGCCTACTGCCTCGGA
2_Top2B	TGCTGTTGACAGTGAGCGAGCACTGATTTCTGATTACAAATAGTGAAGCCACAGATGTATTTGTAATCAGAAATCAGTGCCTGCCTACTGCCTCGGA
3_Top2B	TGCTGTTGACAGTGAGCGAAGTAGTGAAAGTAGAATTTGATAGTGAAGCCACAGATGTATCAAATTCTACTTTCACTACTGTGCCTACTGCCTCGGA
4_Top2B	TGCTGTTGACAGTGAGCGCGGCCTGCATAAAGTTTTTAAATAGTGAAGCCACAGATGTATTTAAAAACTTTATGCAGGCCATGCCTACTGCCTCGGA
5_Top2B	TGCTGTTGACAGTGAGCGCAGTAGATCAAGTTGTTAGTAATAGTGAAGCCACAGATGTATTACTAACAACTTGATCTACTATGCCTACTGCCTCGGA
1_Trrap	TGCTGTTGACAGTGAGCGATGGAGAGTTTTTGATGCCTAATAGTGAAGCCACAGATGTATTAGGCATCAAAAACTCTCCAGTGCCTACTGCCTCGGA
2_Trrap	TGCTGTTGACAGTGAGCGCTCCCAAATTCCTTCAATGATATAGTGAAGCCACAGATGTATATCATTGAAGGAATTTGGGAATGCCTACTGCCTCGGA
3_Trrap	TGCTGTTGACAGTGAGCGCCACCAGTGTGTTTATAACCAATAGTGAAGCCACAGATGTATTGGTTATAAACACACTGGTGATGCCTACTGCCTCGGA
4_Trrap	TGCTGTTGACAGTGAGCGCCCCAAATTCCTTCAATGATAATAGTGAAGCCACAGATGTATTATCATTGAAGGAATTTGGGATGCCTACTGCCTCGGA
5_Trrap	TGCTGTTGACAGTGAGCGCAAGCATCATAGTTAAAAATGATAGTGAAGCCACAGATGTATCATTTTTAACTATGATGCTTATGCCTACTGCCTCGGA
1_Ubr5	TGCTGTTGACAGTGAGCGCCGGGAAGTTGTTTTTGTTGAATAGTGAAGCCACAGATGTATTCAACAAAAACAACTTCCCGATGCCTACTGCCTCGGA
2_Ubr5	TGCTGTTGACAGTGAGCGCTGGGTGTACATTCTTTAATAATAGTGAAGCCACAGATGTATTATTAAAGAATGTACACCCATTGCCTACTGCCTCGGA
3_Ubr5	TGCTGTTGACAGTGAGCGCGGAGCCTCATTTGATAATGAATAGTGAAGCCACAGATGTATTCATTATCAAATGAGGCTCCATGCCTACTGCCTCGGA
4_Ubr5	TGCTGTTGACAGTGAGCGCGGGTGTACATTCTTTAATAAATAGTGAAGCCACAGATGTATTTATTAAAGAATGTACACCCATGCCTACTGCCTCGGA
5_Ubr5	TGCTGTTGACAGTGAGCGCCAGGCACAAGTTGTTCTACAATAGTGAAGCCACAGATGTATTGTAGAACAACTTGTGCCTGTTGCCTACTGCCTCGGA
1_Usp7	TGCTGTTGACAGTGAGCGATGACATCATAGTGTTTCAGAATAGTGAAGCCACAGATGTATTCTGAAACACTATGATGTCACTGCCTACTGCCTCGGA
2_Usp7	TGCTGTTGACAGTGAGCGCTGAGTATGAAGTAAATTTGAATAGTGAAGCCACAGATGTATTCAAATTTACTTCATACTCATTGCCTACTGCCTCGGA
3_Usp7	TGCTGTTGACAGTGAGCGCGCAGACCTTGTTTTTCACAAATAGTGAAGCCACAGATGTATTTGTGAAAAACAAGGTCTGCATGCCTACTGCCTCGGA
4_Usp7	TGCTGTTGACAGTGAGCGAGACCTGTTAGAAGAATGTAAATAGTGAAGCCACAGATGTATTTACATTCTTCTAACAGGTCCTGCCTACTGCCTCGGA
5_Usp7	TGCTGTTGACAGTGAGCGCAAAGATCATGATGTAATGTTATAGTGAAGCCACAGATGTATAACATTACATCATGATCTTTATGCCTACTGCCTCGGA
1_Utp15	TGCTGTTGACAGTGAGCGACCAGTCATCAGTAGTTGATAATAGTGAAGCCACAGATGTATTATCAACTACTGATGACTGGCTGCCTACTGCCTCGGA
2_Utp15	TGCTGTTGACAGTGAGCGCTGGGAAGTATTTTATACTTTATAGTGAAGCCACAGATGTATAAAGTATAAAATACTTCCCAATGCCTACTGCCTCGGA
3_Utp15	TGCTGTTGACAGTGAGCGATGAGATCATCATCGATATATATAGTGAAGCCACAGATGTATATATATCGATGATGATCTCAGTGCCTACTGCCTCGGA
4_Utp15	TGCTGTTGACAGTGAGCGAGGGTCCTTAACTTTTTGATAATAGTGAAGCCACAGATGTATTATCAAAAAGTTAAGGACCCGTGCCTACTGCCTCGGA
5_Utp15	TGCTGTTGACAGTGAGCGCGATGACTATACTGTTAAATTATAGTGAAGCCACAGATGTATAATTTAACAGTATAGTCATCATGCCTACTGCCTCGGA
1_Utp18	TGCTGTTGACAGTGAGCGCTGGGTGGATGAAGATGATGAATAGTGAAGCCACAGATGTATTCATCATCTTCATCCACCCAATGCCTACTGCCTCGGA
2_Utp18	TGCTGTTGACAGTGAGCGCAGGACTGTTTCAGAAATTAGATAGTGAAGCCACAGATGTATCTAATTTCTGAAACAGTCCTATGCCTACTGCCTCGGA
3_Utp18	TGCTGTTGACAGTGAGCGCCCAAGTGTGATAATATATGAATAGTGAAGCCACAGATGTATTCATATATTATCACACTTGGATGCCTACTGCCTCGGA
4_Utp18	TGCTGTTGACAGTGAGCGACAGTGTCTTAATAAATTTATATAGTGAAGCCACAGATGTATATAAATTTATTAAGACACTGCTGCCTACTGCCTCGGA
5_Utp18	TGCTGTTGACAGTGAGCGCTAGCAGCAGTGTCTTAATAAATAGTGAAGCCACAGATGTATTTATTAAGACACTGCTGCTAATGCCTACTGCCTCGGA
1_Wdr43	TGCTGTTGACAGTGAGCGCAGCAATGATTTTGAAATATTATAGTGAAGCCACAGATGTATAATATTTCAAAATCATTGCTTTGCCTACTGCCTCGGA
2_Wdr43	TGCTGTTGACAGTGAGCGCGCAATGATTTTGAAATATTAATAGTGAAGCCACAGATGTATTAATATTTCAAAATCATTGCTTGCCTACTGCCTCGGA
3_Wdr43	TGCTGTTGACAGTGAGCGCACAGTTGTTATTTGTCTATAATAGTGAAGCCACAGATGTATTATAGACAAATAACAACTGTATGCCTACTGCCTCGGA
4_Wdr43	TGCTGTTGACAGTGAGCGCTGGGACGAAGATGAAGACAAATAGTGAAGCCACAGATGTATTTGTCTTCATCTTCGTCCCAATGCCTACTGCCTCGGA
5_Wdr43	TGCTGTTGACAGTGAGCGCCCAAAGAAACTATTTTTATAATAGTGAAGCCACAGATGTATTATAAAAATAGTTTCTTTGGATGCCTACTGCCTCGGA
1_Wdr5	TGCTGTTGACAGTGAGCGATCTGTTGTAGATTTATGTAAATAGTGAAGCCACAGATGTATTTACATAAATCTACAACAGAGTGCCTACTGCCTCGGA
2_Wdr5	TGCTGTTGACAGTGAGCGCACAGTTGAACTCTGTTGTAGATAGTGAAGCCACAGATGTATCTACAACAGAGTTCAACTGTATGCCTACTGCCTCGGA
3_Wdr5	TGCTGTTGACAGTGAGCGCTCGTGCATAATAAGAATCCAATAGTGAAGCCACAGATGTATTGGATTCTTATTATGCACGATTGCCTACTGCCTCGGA
4_Wdr5	TGCTGTTGACAGTGAGCGCCCAAAGGTATTGGAAAAGAAATAGTGAAGCCACAGATGTATTTCTTTTCCAATACCTTTGGATGCCTACTGCCTCGGA
5_Wdr5	TGCTGTTGACAGTGAGCGACACTGTGATATTTCTTGCCAATAGTGAAGCCACAGATGTATTGGCAAGAAATATCACAGTGGTGCCTACTGCCTCGGA
1_Nsd2	TGCTGTTGACAGTGAGCGACCAGTTTTTAGTCTTTTGTCATAGTGAAGCCACAGATGTATGACAAAAGACTAAAAACTGGGTGCCTACTGCCTCGGA
2_Nsd2	TGCTGTTGACAGTGAGCGCCCTGGTGCTCATGATACTAAATAGTGAAGCCACAGATGTATTTAGTATCATGAGCACCAGGTTGCCTACTGCCTCGGA
3_Nsd2	TGCTGTTGACAGTGAGCGCGCAGAGGATGTGGATGTTGAATAGTGAAGCCACAGATGTATTCAACATCCACATCCTCTGCATGCCTACTGCCTCGGA
4_Nsd2	TGCTGTTGACAGTGAGCGATGAGAAAATCAAGTTGTTGAATAGTGAAGCCACAGATGTATTCAACAACTTGATTTTCTCAGTGCCTACTGCCTCGGA
5_Nsd2	TGCTGTTGACAGTGAGCGAAGACCTCTTGTTAAAATACAATAGTGAAGCCACAGATGTATTGTATTTTAACAAGAGGTCTCTGCCTACTGCCTCGGA
1_Yy1	TGCTGTTGACAGTGAGCGCAGCGATCCTAAAGAAAGATTATAGTGAAGCCACAGATGTATAATCTTTCTTTAGGATCGCTATGCCTACTGCCTCGGA
2_Yy1	TGCTGTTGACAGTGAGCGCGGGACATGTTTTGATAAAGTATAGTGAAGCCACAGATGTATACTTTATCAAAACATGTCCCTTGCCTACTGCCTCGGA
3_Yy1	TGCTGTTGACAGTGAGCGCAGGAAGAATTTTAAAAATGAATAGTGAAGCCACAGATGTATTCATTTTTAAAATTCTTCCTATGCCTACTGCCTCGGA
4_Yy1	TGCTGTTGACAGTGAGCGCTAGGTTTTGTTTGCTATCTTATAGTGAAGCCACAGATGTATAAGATAGCAAACAAAACCTATTGCCTACTGCCTCGGA
5_Yy1	TGCTGTTGACAGTGAGCGACAGATGCTGATGTTCAGTGTATAGTGAAGCCACAGATGTATACACTGAACATCAGCATCTGGTGCCTACTGCCTCGGA
1_Zbtb17	TGCTGTTGACAGTGAGCGCGGAGTTCATGTACACTGCTAATAGTGAAGCCACAGATGTATTAGCAGTGTACATGAACTCCATGCCTACTGCCTCGGA
2_Zbtb17	TGCTGTTGACAGTGAGCGACCTGCTGAACCTGCATAAGAATAGTGAAGCCACAGATGTATTCTTATGCAGGTTCAGCAGGCTGCCTACTGCCTCGGA
3_Zbtb17	TGCTGTTGACAGTGAGCGATGGAGTTCATGTACACTGCTATAGTGAAGCCACAGATGTATAGCAGTGTACATGAACTCCAGTGCCTACTGCCTCGGA
4_Zbtb17	TGCTGTTGACAGTGAGCGATGGCCTCTGACTGTTTATTTATAGTGAAGCCACAGATGTATAAATAAACAGTCAGAGGCCACTGCCTACTGCCTCGGA
5_Zbtb17	TGCTGTTGACAGTGAGCGATGGAGCTTCATACCATCCTAATAGTGAAGCCACAGATGTATTAGGATGGTATGAAGCTCCACTGCCTACTGCCTCGGA
1_Zfp281	TGCTGTTGACAGTGAGCGACCAGAGTATGGTTATGTTCAATAGTGAAGCCACAGATGTATTGAACATAACCATACTCTGGGTGCCTACTGCCTCGGA
2_Zfp281	TGCTGTTGACAGTGAGCGATGACAATGTTTAGCAATCAAATAGTGAAGCCACAGATGTATTTGATTGCTAAACATTGTCACTGCCTACTGCCTCGGA
3_Zfp281	TGCTGTTGACAGTGAGCGATGTGGATTACATTTCATAAAATAGTGAAGCCACAGATGTATTTTATGAAATGTAATCCACAGTGCCTACTGCCTCGGA
4_Zfp281	TGCTGTTGACAGTGAGCGACAGCATGAAGTTTATTCAGAATAGTGAAGCCACAGATGTATTCTGAATAAACTTCATGCTGCTGCCTACTGCCTCGGA
5_Zfp281	TGCTGTTGACAGTGAGCGCAACAAGCATGTTGCAAGAATATAGTGAAGCCACAGATGTATATTCTTGCAACATGCTTGTTTTGCCTACTGCCTCGGA
1_Luci	TGCTGTTGACAGTGAGCGCTTCGAAATGTCCGTTCGGTTATAGTGAAGCCACAGATGTATAACCGAACGGACATTTCGAAGTGCCTACTGCCTCGGA
2_Luci	TGCTGTTGACAGTGAGCGATCACAGAATCGTCGTATGCAATAGTGAAGCCACAGATGTATTGCATACGACGATTCTGTGATTGCCTACTGCCTCGGA
3_Luci	TGCTGTTGACAGTGAGCGTCACAGAATCGTCGTATGCAGATAGTGAAGCCACAGATGTATCTGCATACGACGATTCTGTGATGCCTACTGCCTCGGA
4_Luci	TGCTGTTGACAGTGAGCGCAAATCACAGAATCGTCGTATATAGTGAAGCCACAGATGTATATACGACGATTCTGTGATTTGTGCCTACTGCCTCGGA
5_Luci	TGCTGTTGACAGTGAGCGGAATCGTCGTATGCAGTGAAAATAGTGAAGCCACAGATGTATTTTCACTGCATACGACGATTCTGCCTACTGCCTCGGA
6_Luci	TGCTGTTGACAGTGAGCGAGTCAAGTAACAACCGCGAAAATAGTGAAGCCACAGATGTATTTTCGCGGTTGTTACTTGACTTGCCTACTGCCTCGGA
7_Luci	TGCTGTTGACAGTGAGCGGCGGTTGCCAAGAGGTTCCATATAGTGAAGCCACAGATGTATATGGAACCTCTTGGCAACCGCTGCCTACTGCCTCGGA
8_Luci	TGCTGTTGACAGTGAGCGTAGGAATTATAATGCTTATCTATAGTGAAGCCACAGATGTATAGATAAGCATTATAATTCCTATGCCTACTGCCTCGGA
1_GFP	TGCTGTTGACAGTGAGCGCGGCATGGATGAACTATACAAATAGTGAAGCCACAGATGTATTTGTATAGTTCATCCATGCCATGCCTACTGCCTCGGA
2_GFP	TGCTGTTGACAGTGAGCGCCCCAATTCTTGTTGAATTAGATAGTGAAGCCACAGATGTATCTAATTCAACAAGAATTGGGATGCCTACTGCCTCGGA
3_GFP	TGCTGTTGACAGTGAGCGCTGGACACAAATTGGAATACAATAGTGAAGCCACAGATGTATTGTATTCCAATTTGTGTCCAATGCCTACTGCCTCGGA
4_GFP	TGCTGTTGACAGTGAGCGAATGGATGAACTATACAAATAATAGTGAAGCCACAGATGTATTATTTGTATAGTTCATCCATGTGCCTACTGCCTCGGA
5_GFP	TGCTGTTGACAGTGAGCGCTGGAATCAAAGTTAACTTCAATAGTGAAGCCACAGATGTATTGAAGTTAACTTTGATTCCATTGCCTACTGCCTCGGA
6_GFP	TGCTGTTGACAGTGAGCGCTCAAAGTTAACTTCAAAATTATAGTGAAGCCACAGATGTATAATTTTGAAGTTAACTTTGATTGCCTACTGCCTCGGA
7_GFP	TGCTGTTGACAGTGAGCGCGTCCCAATTCTTGTTGAATTATAGTGAAGCCACAGATGTATAATTCAACAAGAATTGGGACATGCCTACTGCCTCGGA
8_GFP	TGCTGTTGACAGTGAGCGCAGCAGACCATTATCAACAAAATAGTGAAGCCACAGATGTATTTTGTTGATAATGGTCTGCTATGCCTACTGCCTCGGA
9_GFP	TGCTGTTGACAGTGAGCGCAGGTATTGATTTTAAAGAAGATAGTGAAGCCACAGATGTATCTTCTTTAAAATCAATACCTTTGCCTACTGCCTCGGA
10_GFP	TGCTGTTGACAGTGAGCGAAGATACCCAGATCATATGAAATAGTGAAGCCACAGATGTATTTCATATGATCTGGGTATCTCTGCCTACTGCCTCGGA

## Sheet: Primers
Online supplemental table 6. Oligonucleotide sequences and plasmids. The table contains all oligonucleotide sequences, primers and plasmids used in this study.
Oligonucleotides
ID	sequence
mirE_XhoI_f	TACAATACTCGAGAAGGTATATTGCTGTTGACAGTGAGCG
mirE_EcoRI_r	TTAGATGAATTCTAGCCCCTTGAAGTCCGAGGCAGTAGGCA
mirE_NGS_PCR1_f	GTGACTGGAGTTCAGACGTGTGCTCTTCCGATCTGCCGCCTCGACTAGGGATAACAGGGTA*A
mirE_NGS_PCR1_r	ACACTCTTTCCCTACACGACGCTCTTCCGATCTTAGCCCCTTGAAGTCCGAGGCAGTAG*G
i7_index_primer	CAAGCAGAAGACGGCATACGAGATNNNNNNNNGTGACTGGAGTTCAGACGTGTGCTCTTCCGATC*T
i5_index_primer	AATGATACGGCGACCACCGAGATCTACACNNNNNNNNACACTCTTTCCCTACACGACGCTCTTCCGATC*T
sgRuvbl1_N_f	CACCGAGGTTGTGTTCCTAGACACT
sgRuvbl1_N_r	AAACAGTGTCTAGGAACACAACCTC
Ruvbl1_N-term_5'-HA_f_AgeI	CTGACCGGTGCCTTCAGGATCTAGTGTATTCTG
Ruvbl1_N-term_5'-HA_r_MluI	ATACGCGTTTTGGCGAGTGTCTAGGAACACAACC
Ruvbl1_N-term_3'-HA_f_EcoRI	TCAGAATTCAAGATTGAGGAGGTGAAGAGCAC
Ruvbl1_N-term_3'-HA_r_SpeI	ACTACTAGTACAATAGACTCAAAGCTGCCTGG
Ruvbl1_N-term_KI_Screen_f	cacatcttctcttttccttccttcc
Ruvbl1_N-term_KI_Screen_r	tggtgtgggtgcagatgc
sgMYC_C_f	CACCGCTACGGAACTCTTGTGCGTA
sgMYC_C_r	TACGCACAAGAGTTCCGTAGCCAAA
MYC_C-term_5'-HA_f_AgeI	ATTAACCGGTATCGTGTTGGCCAGGATGGT
MYC_C-term_5'-HA_r_EcoRI	GTCAGAATTCCGCACAAGAGTTCCGTAGCTG
MYC_C-term_3'-HA_f_BamHI	ATTAGGATCCGTAAGTAAAAGTAAGGAAAACGATTCCTTCT
MYC_C-term_3'-HA_r_SpeI	ATGAACTAGTTTCCTCCCAACTCCCCAGTC
MYC_C-term_KI_Screen_f	TAAGGGTGGCTGGCTAGATT
MYC_C-term_KI_Screen_r	GAATGGGTCCAGATTGCTGC
RUVBL1_f_AgeI	ctaccggtATGAAGATTGAGGAGGTGAAG
RUVBL1_r_SpeI	ggactagtTCACTTCATGTACTTATCCTGC
RUVBL1_A62T_f	GCAAGAAAATGACTGGAAGAGC
RUVBL1_A62T_r	GCTCTTCCAGTCATTTTCTTGC
MYC_RUVBL1_ChIP_qPCR_NPM1_f	TTCACCGGGAAGCATGG
MYC_RUVBL1_ChIP_qPCR_NPM1_r	CACGCGAGGTAAGTCTACG
RT_qPCR_Vinculin_f	aggagacttgcgaagacagg
RT_qPCR_Vinculin_r	gccgtcgccacttgttta
RT_qPCR_Npm1_intr_f	ATCACCACCATTTCGGTCTGG
RT_qPCR_Npm1_intr_r	GCACATGACTTTTCAGCCCT
RT_qPCR_Eif1ax_intr_f	GCCAGTGGCCAGTACTTTGA
RT_qPCR_Eif1ax_intr_r	AATGTGGGTCAAGGGCTCTG
RT_qPCR_Eif4a1_intr_f	TCGCGACATAACGTGGGAAA
RT_qPCR_Eif4a1_intr_r	GTGGTACCGCCAGAACTCTC
RT_qPCR_Rps10_intr_f	TGTGGGAGGCAAGGGTAAAC
RT_qPCR_Rps10_intr_r	CCAGTGGCAGTTCAGTCCAT
RT_qPCR_Set_intr_f	TTTCGCCTCCTCTGTTGACC
RT_qPCR_Set_intr_r	CTGCTTCTCTGCCCTGTACC
RT_qPCR_Hspd1_intr_f	ACCATAGCTGGCCAAGTCAG
RT_qPCR_Hspd1_intr_r	TGTGCACCACATCCAATGGT
RT_qPCR_Ldha_intr_f	TCTCCCGCTTATGTCTGCAC
RT_qPCR_Ldha_intr_r	GGCTCAGAGGTGGTTAAGGG
RT_qPCR_Hbegf_intr_f	TGCACTATGCACACTGCTCA
RT_qPCR_Hbegf_intr_r	ACAACCAAACCAGAGGGCAA
RT_qPCR_Cflar_intr_f	TGTGGATCCTTTGGGAGAGG
RT_qPCR_Cflar_intr_r	ACCTGGTTTTGCAGTGCTAGT
RT_qPCR_Zfp36_intr_f	TCCCTACCTGGACCAACTGT
RT_qPCR_Zfp36_intr_r	TCTAGGCGAGGAAGTGGGTT
RT_qPCR_Cdkn1a_intr_f	GACTATTAGGGAGGCGTGGC
RT_qPCR_Cdkn1a_intr_r	AGGCTGGATAGTCCCCAGTT
RT_qPCR_Nfat5_intr_f	AACTTGCCCTGTCAGTCACC
RT_qPCR_Nfat5_intr_r	GCAAAGGGAAGGTAGGCAGT
RT_qPCR_Nr4a2_intr_f	CTGCTCAAAGTACAGACCGGAG
RT_qPCR_Nr4a2_intr_r	GACTGTCTAGGTTTTGCCTTCCA
RT_qPCR_Tiparp_intr_f	CAGGAAGAGTGGATGAATGGTGT
RT_qPCR_Tiparp_intr_r	GACCTGTCTCTGCTATAGACCCA
RT_qPCR_ACTB_f	CCTCGCCTTTGCCGATCC
RT_qPCR_ACTB_r	GGATCTTCATGAGGTAGTCAGTC
RT_qPCR_NPM1_intr_f	CTCGGGGACAAGCAATCCCT
RT_qPCR_NPM1_intr_r	AAGCCCCAACAGGGTCAATA
RT_qPCR_EIF1AX_intr_f	TTCAGAGGGAATTGAGCTATGGT
RT_qPCR_EIF1AX_intr_r	AGGCTCATCCTTCAAATGTCCA
RT_qPCR_EIF4A1_intr_f	CCATTGCTTCCTCCACCCAT
RT_qPCR_EIF4A1_intr_r	CACAGTCAAACTTGCCCAGC
RT_qPCR_RPS10_intr_f	TGACTGGGATATAGGACCGGG
RT_qPCR_RPS10_intr_r	AGGGCCCACAAAAGCCTTAAT
RT_qPCR_HSPD1_intr_f	TCAGAAGCAAGACTTTTCTTTCCAT
RT_qPCR_HSPD1_intr_r	CTTTTGGGTCAGATGAGCACG
RT_qPCR_LDHA_intr_f	CTGGCTCAGGTGTGGGTAAG
RT_qPCR_LDHA_intr_r	AGGCCAGGAGCACCAATAAC
RT_qPCR_HBEGF_intr_f	ATTGACTGTGAGGCATGGCA
RT_qPCR_HBEGF_intr_r	TCCTCGTCCTTGCTGGGATA
RT_qPCR_CFLAR_intr_f	GCATCCCCATAGACTGAGGC
RT_qPCR_CFLAR_intr_r	CTCTGCCAAGCCCATTCAGA
RT_qPCR_CDKN1A_intr_f	TGAAGCATGGTGGGACACTC
RT_qPCR_CDKN1A_intr_r	CCGACTGCTGAGAACAGGAA
RT_qPCR_NFAT5_intr_f	GGGCCTCATTTGGCTGTCTTAT
RT_qPCR_NFAT5_intr_r	CCTTTCCCTCCATTTTCAAATACTG
RT_qPCR_NR4A2_intr_f	ATCATGTGGACAAACCGACAGAT
RT_qPCR_NR4A2_intr_r	TTACCCCCGTTGAATCTGAGAG
RT_qPCR_TIPARP_intr_f	TATGTCGAAGTTGGAACCAGCA
RT_qPCR_TIPARP_intr_r	AAACAGTGGGATAAACAACTGCC
shMyc_1	TGCTGTTGACAGTGAGCGAACGAGAACAGTTGAAACACAATAGTGAAGCCACAGATGTATTGTGTTTCAACTGTTCTCGTCTGCCTACTGCCTCGGA
shMyc_2	TGCTGTTGACAGTGAGCGCAACGTTTATAACAGTTACAAATAGTGAAGCCACAGATGTATTTGTAACTGTTATAAACGTTTTGCCTACTGCCTCGGA
shMYC_1	TGCTGTTGACAGTGAGCGCCAGAATTTCAATCCTAGTATATAGTGAAGCCACAGATGTATATACTAGGATTGAAATTCTGTTGCCTACTGCCTCGGA
shMYC_2	TGCTGTTGACAGTGAGCGAACGAGAACAGTTGAAACACAATAGTGAAGCCACAGATGTATTGTGTTTCAACTGTTCTCGTCTGCCTACTGCCTCGGA

## Sheet: Plasmids
Online supplemental table 6. Oligonucleotide sequences and plasmids. The table contains all oligonucleotide sequences, primers and plasmids used in this study.
Plasmids
pRRL_SFFV_Hygro
pRRL_SFFV_Puro
pRRL_SFFV_Hygro_TIR1_F74G_9xMYC_T2A_EGFP
pRRL_SFFV_Puro_RUVBL1
pRRL_SFFV_Puro_RUVBL1_A62T
pRRL_SFFV_Puro_HA_Ruvbl1
pRRL_SFFV_Puro_HA_Ruvbl1_del94-118
pRRL_SFFV_Puro_HA_Ruvbl1_del102-107
pRRL_SFFV_Puro_HA_Ruvbl1_K108A
pJET
pJET_HDR_Ruvbl1_Blast_FLAG_AID
PX458_sgRuvbl1_N
PX458_sgMYC_C
pJET_HDR_Blast_V5_AID_MYC
LT3GEPIR_NTC
LT3GEPIR_shMyc_1
pIND11_shMyc_2
